# Supplementary material for: Temporal population structure, a genetic dating method for ancient Eurasian genomes from the past 10,000 years
Source: Cell Rep Methods. 2022 Aug 22;2(8):100270. doi: 10.1016/j.crmeth.2022.100270 (PMC9421539; doi:10.1016/j.crmeth.2022.100270)
Supplement: Table S1. Ancient DNA dataset of 961 Eurasian individuals used to construct, calibrate, and test TPS, related to Figure 2 — The database consists of radiocarbon- and archeology-dated samples. [file mmc2.xlsx]

## Sheet: S1A
Eurasian
#	Sample ID	AncientComponent1	AncientComponent2	AncientComponent3	AncientComponent4	AncientComponent5	ModernComponent1	ModernComponent2	ModernComponent3	Index	Version ID	Master ID	Skeletal code	Skeletal element	Year data from this individual was first published [for a present-day individuals we give the data of the data reported here; missing: GreenScience 2010 (Vi33.15, Vi33.26), Olalde2018 (I2657), RasmussenNature2010 (Australian)]	Publication	Method for Determining Date; unless otherwise specified, calibrations use 95.4% intervals from OxCal v4.4.2 Bronk Ramsey (2009); r:5; Atmospheric data from Reimer et al (2020)	Date mean in BP in years before 1950 CE [OxCal mu for a direct radiocarbon date, and average of range for a contextual date]	Date standard deviation in BP [OxCal sigma for a direct radiocarbon date, and standard deviation of the uniform disribution between the two bounds for a contextual date]	Full Date: One of two formats. (Format 1) 95.4% CI calibrated radiocarbon age (Conventional Radiocarbon Age BP, Lab number) e.g. 2624-2350 calBCE (3990±40 BP, Ua-35016). (Format 2) Archaeological context range, e.g. 2500-1700 BCE	Age at Death Estimate	Group ID	Locality	Country	Lat.	Long.	Data source	No. Libraries	Coverage on autosomal targets	SNPs hit on autosomal targets	Mean length of shotgun sequences (merged data)	Sex	Family ID and position within family	Y haplogroup in ISOGG v15.73 notation (automatically called)	Y haplogroup (manual curation in terminal mutation format)	Y haplogroup (manual curation in ISOGG format)	mtDNA coverage (merged data)	mtDNA haplogroup if ≥2 or published	Used in study
10	I1658	1.1e-05	1e-05	0.999929	1e-05	1e-05	1e-05	1e-05	1e-05	4854	I1658	I1658	TA3/R8, Talin tomb 115	petrous	2016	LazaridisNature2016	Direct: IntCal20	5162	80	3350-3041 calBCE (4492±29 BP, OxA-31874)	..	Armenia_EBA	Talin	Armenia	40.383	43.8737	1240K	1	3.408	814157	..	F	Armenia, Talin Family A (2 members) (I1657-I1658 have a mother-daughter relationship [order unknown])	n/a (female)	n/a (female)	n/a (female)	596	U3a2a	excluded outlier
931	1H07.SG	0.243402	0.025254	0.00961	0.136992	1e-05	0.009278	0.56163	0.013823	13978	1H07.SG	1H07	1H07_Ages_2_7168	tooth	2021	SeguinOrlandoCurrBio2021	Direct: IntCal20	5166	79	3338-3037 calBCE (4480±20 BP, UCAIMS-229431)	..	France_MontAime_MLN.SG	Marne, Mont-Aimé hypogée I	France	48.8589	3.99647	Shotgun	1	0.240565	252173	..	M	n/a (no relatives detected)	I2a1b1b1	..	..	179.329	J1c5	yes
945	1H13.SG	0.255344	0.017537	1e-05	0.09589	1e-05	0.011373	0.60052	0.019316	13979	1H13.SG	1H13	1H13_Ages_2_7164	tooth	2021	SeguinOrlandoCurrBio2021	Direct: IntCal20	4950	53	3092-2921 calBCE (4395±20 BP, UCAIMS-229432)	..	France_MontAime_MLN.SG	Marne, Mont-Aimé hypogée I	France	48.8589	3.99647	Shotgun	2	0.801836	644384	..	M	n/a (no relatives detected)	I2a1b1b1	..	..	147.714	K1a4a1	yes
939	1H14.SG	0.24047	1e-05	1e-05	0.083862	1e-05	0.017523	0.627842	0.030273	13980	1H14.SG	1H14	1H14_Ages_2_7207	tooth	2021	SeguinOrlandoCurrBio2021	Direct: IntCal20	5160	86	3334-3030 calBCE (4470±20 BP, UCAIMS-229433)	..	France_MontAime_MLN.SG	Marne, Mont-Aimé hypogée I	France	48.8589	3.99647	Shotgun	2	0.547933	492916	..	F	n/a (no relatives detected)	n/a (female)	n/a (female)	n/a (female)	610.08	H	yes
935	2H06.SG	0.216941	0.016085	0.084194	1.5e-05	1e-05	0.063381	0.619364	1e-05	13981	2H06.SG	2H06	2H06_Ages_2_7172	tooth	2021	SeguinOrlandoCurrBio2021	Direct: IntCal20	5164	74	3344-3099 calBCE (4500±20 BP, UCAIMS-229434)	..	France_MontAime_MLN_lc.SG	Marne, Mont-Aimé hypogée II	France	48.8585	3.99589	Shotgun	1	0.004384	5145	..	F	n/a (no relatives detected)	n/a (female)	n/a (female)	n/a (female)	1.2555	H2a2a1	yes
930	2H07.SG	0.253938	0.018596	1e-05	0.121583	0.007102	0.018015	0.578895	0.00186	13982	2H07.SG	2H07	2H07_Ages_2_7173	tooth	2021	SeguinOrlandoCurrBio2021	Direct: IntCal20	5184	86	3366-3104 calBCE (4540±20 BP, UCAIMS-229435)	..	France_MontAime_MLN.SG	Marne, Mont-Aimé hypogée II	France	48.8585	3.99589	Shotgun	1	0.404877	390507	..	M	n/a (no relatives detected)	H2a1a	..	..	43.8138	K1a4a1h	yes
81	I2176_published	0.348894	0.045488	1e-05	0.089288	1e-05	0.018823	0.490119	0.007367	8164	I2176_published	I2176	12	tooth (molar)	2018	MathiesonNature2018	Direct: IntCal20	5146	92	3340-3026 calBCE (4470±30 BP, Ly-5516)	adult, 25	Bulgaria_EBA_published_contam	Smyadovo	Bulgaria	43.0578	26.9836	1240K	4	1.136	613886	..	M	Bulgaria, Smyadovo Family A (2 members) (I2177-I2176 have a 1d relationship)	I2a1b1a2	..	..	119.791	U1a1a	yes
5464	3DT16.SG	0.11942	0.089595	0.00568	0.075587	0.038391	0.030092	0.621894	0.019341	5153	3DT16.SG	3DT16	3DT16	petrous	2016	MartinianoNatureCommunications2016	Context: Archaeological - Period	1750	87	50-350 CE	..	England_IA_Roman.SG	England, Yorkshire, Driffield Terrace	United Kingdom	53.9583	-1.08028	Shotgun	..	0.673	573201	..	M	n/a (no relatives detected)	R1b1a1b1a1a1c1a2	R-DF96	R1b1a1b1a1a1c1a2	..	H6a1a	yes
5465	3DT26.SG	0.256201	0.032742	0.055963	0.014679	0.01663	0.092989	0.49774	0.033057	5154	3DT26.SG	3DT26	3DT26	petrous	2016	MartinianoNatureCommunications2016	Context: Archaeological - Period	1750	87	50-350 CE	..	England_IA_Roman_oMiddleEast.SG	England, Yorkshire, Driffield Terrace	United Kingdom	53.9583	-1.08028	Shotgun	..	1.112	775794	..	M	n/a (no relatives detected)	J2b1	J-PF7321	J2b1	..	H5	excluded outlier
5466	6DT18.SG	0.111516	0.091986	0.017446	0.075755	0.032791	0.02572	0.641325	0.003462	5155	6DT18.SG	6DT18	6DT18	petrous	2016	MartinianoNatureCommunications2016	Context: Archaeological - Period	1750	87	50-350 CE	..	England_IA_Roman.SG	England, Yorkshire, Driffield Terrace	United Kingdom	53.9583	-1.08028	Shotgun	..	1.059	761021	..	M	n/a (no relatives detected)	R1b1a1b1a1a2c1a1i	R-S1051	R1b1a1b1a1a2c1a1i	..	H1bs	yes
5467	6DT21.SG	0.097525	0.114764	0.033221	0.073019	0.012643	0.029612	0.628977	0.01024	5156	6DT21.SG	6DT21	6DT21	petrous	2016	MartinianoNatureCommunications2016	Context: Archaeological - Period	1750	87	50-350 CE	..	England_IA_Roman.SG	England, Yorkshire, Driffield Terrace	United Kingdom	53.9583	-1.08028	Shotgun	..	1.151	795749	..	M	n/a (no relatives detected)	R1b1a1b1a1a2c1b1	R-CTS6919	R1b1a1b1a1a2c1b1	..	J1c3e2	yes
5468	6DT22.SG	0.134737	0.101286	0.015143	0.072933	0.022236	0.027326	0.615104	0.011234	5157	6DT22.SG	6DT22	6DT22	petrous	2016	MartinianoNatureCommunications2016	Context: Archaeological - Period	1750	87	50-350 CE	..	England_IA_Roman.SG	England, Yorkshire, Driffield Terrace	United Kingdom	53.9583	-1.08028	Shotgun	..	1.113	781677	..	M	n/a (no relatives detected)	R1b1a1b1a1a2b1	R-L2	R1b1a1b1a1a2b1	..	H	yes
5469	6DT23.SG	0.109968	0.125057	0.009946	0.056476	0.015664	0.023023	0.644358	0.015508	5158	6DT23.SG	6DT23	6DT23	petrous	2016	MartinianoNatureCommunications2016	Context: Archaeological - Period	1750	87	50-350 CE	..	England_IA_Roman.SG	England, Yorkshire, Driffield Terrace	United Kingdom	53.9583	-1.08028	Shotgun	..	0.647	557849	..	M	n/a (no relatives detected)	R1b1a1b1a1a2e1	R-S4268	R1b1a1b1a1a2e1	..	H6a1b2	yes
5470	6DT3.SG	0.098786	0.123656	0.024055	0.084204	0.013718	0.027345	0.617152	0.011083	5159	6DT3.SG	6DT3	6DT3	petrous	2016	MartinianoNatureCommunications2016	Context: Archaeological - Period	1750	87	50-350 CE	..	England_IA_Roman.SG	England, Yorkshire, Driffield Terrace	United Kingdom	53.9583	-1.08028	Shotgun	..	1.681	940951	..	M	n/a (no relatives detected)	R1b1a1b1a1a1c1a1	R-FGC14823	R1b1a1b1a1a1c1a1	..	J1b1a1	yes
204	91KLH11	0.008308	0.057428	0.032606	0.02433	1e-05	0.028107	0.069612	0.779599	12674	91KLH11	91KLH11	..	tooth	2020	NingNatureCommunications2020	Context: Archaeological - Period	2650	202	1050-350 BCE	..	China_WLR_BA	Inner Mongolia, Chifeng, Hexigten, Longtoushan site	China	42.5043	125.415	1240K	1	0.574	338354	..	F	n/a (no relatives detected)	n/a (female)	n/a (female)	n/a (female)	52.66	D4m1	excluded outlier
205	91KLM2	1e-05	0.044744	0.039046	0.00941	1e-05	0.014503	0.11229	0.779986	12676	91KLM2	91KLM2	..	tooth	2020	NingNatureCommunications2020	Context: Archaeological - Period	2650	202	1050-350 BCE	..	China_WLR_BA_o	Inner Mongolia, Chifeng, Hexigten, Longtoushan site	China	42.5043	125.415	1240K	1	1.653	786428	..	M	n/a (no relatives detected)	..	..	C2b1a1b1	195.334	B4c1a2	excluded outlier
4732	Aes16	0.393825	0.025757	1e-05	0.102056	1e-05	0.010477	0.447364	0.0205	12244	Aes16	Aes16	Aes16	petrous	2020	FurtwanglerNatureCommunications2020	Direct: IntCal20	4942	51	3091-2916 calBCE (4387±23 BP, BE-9184.1.1)	..	Switzerland_LN	Aesch	Switzerland	47.4654	7.60169	1240K	1	0.17543	169791	..	F	n/a (no relatives detected)	n/a (female)	n/a (female)	n/a (female)	..	K1a2	yes
196	LJM5	1e-05	0.04841	0.034793	0.004133	0.007632	0.028649	0.086496	0.789878	12702	LJM5	LJM5	..	tooth	2020	NingNatureCommunications2020	Context: Archaeological - Period	3900	58	2050-1850 BCE	..	China_Upper_YR_LN_father.or.son.LJM3	Qinghai province, Minhe County, Lajia village, Lajia site	China	36.5089	101.796	1240K	1	1.084	612530	..	M	China, Qinghai province, Minhe County, Lajia village, Lajia site Family A (2 members) (LJM3-LJM5 are 1d rels)	..	..	O2a2b1a1a	73.8064	F1g	excluded outlier
214	MGS-M7L	1e-05	1e-05	0.032201	0.016874	0.017769	0.011614	0.130108	0.791413	12704	MGS-M7L	MGS-M7L	..	tooth	2020	NingNatureCommunications2020	Context: Archaeological - Period	1800	58	50-250 CE	..	China_AR_Xianbei_IA_father.or.son.MGS-M7R	Inner Mongolia, Hulunbuir, Mogushan Xianbei site	China	46.8613	119.655	1240K	1	0.095	88148	..	M	China, Inner Mongolia, Hulunbuir, Mogushan Xianbei site Family A (2 members) (MGS-M7L-MGS-M7R are 1d rels)	..	..	C2b1a1b1	30.0114	Z3a1	excluded outlier
215	MGS-M7R	0.008569	0.04006	0.049243	0.049804	0.020277	0.022568	0.084431	0.725048	12705	MGS-M7R	MGS-M7R	..	tooth	2020	NingNatureCommunications2020	Context: Archaeological - Period	1800	58	50-250 CE	..	China_AR_Xianbei_IA	Inner Mongolia, Hulunbuir, Mogushan Xianbei site	China	46.8613	119.655	1240K	1	0.241	210762	..	M	China, Inner Mongolia, Hulunbuir, Mogushan Xianbei site Family A (2 members) (MGS-M7L-MGS-M7R are 1d rels)	..	..	C2b1a1b1b	46.471	C4a1a4a	excluded outlier
4764	Aes25	0.095891	0.251459	0.05217	0.090699	0.009992	0.011228	0.473847	0.014714	12254	Aes25	Aes25	Aes25	petrous	2020	FurtwanglerNatureCommunications2020	Direct: IntCal20	4635	95	2865-2499 calBCE (4099±32 BP, BE-8681.1.1)	..	Switzerland_LN_oSteppe	Aesch	Switzerland	47.4654	7.60169	1240K	1	1.55767	635421	..	M	n/a (no relatives detected)	R1b1a1b1a1a	..	..	..	X2b+226	yes
1797	AH2.SG	0.063964	0.180374	0.30717	0.011837	0.024338	0.090797	0.231491	0.090029	4538	AH2.SG	AH2	19001-SK#1	petrous	2016	BroushakiScience2016	Direct: IntCal20	9921	129	8202-7752 calBCE (8833±41 BP, MAMS-25472)	..	Iran_TepeAbdulHosein_N.SG	Tepe Abdul Hosein, Central Zagros	Iran	34.1883	48.3689	Shotgun	..	0.716	584046	..	M	n/a (no relatives detected)	IJ	..	..	..	R2	excluded outlier
1798	AH4.SG	0.065972	0.195109	0.275928	0.012906	0.016473	0.076105	0.254992	0.102515	4539	AH4.SG	AH4	10035	petrous	2016	BroushakiScience2016	Direct: IntCal20	9918	129	8201-7751 calBCE (8832±41 BP, MAMS-25473)	..	Iran_TepeAbdulHosein_N.SG	Tepe Abdul Hosein, Central Zagros	Iran	34.1883	48.3689	Shotgun	..	0.966	696802	..	F	n/a (no relatives detected)	n/a (female)	n/a (female)	n/a (female)	..	T2c	excluded outlier
1338	AITI_119	0.215339	0.116448	0.025665	0.072951	0.01605	0.015119	0.522025	0.016404	11769	AITI_119	AITI_119	AITI_119	tooth	2019	MittnikScience2019	Direct: IntCal20	3747	53	1883-1695 calBCE (3470±27 BP, MAMS-21594)	..	Germany_Lech_EBA	Kleinaitingen - Gewerbegebiet Nord	Germany	48.2228	10.845	1240K	2	0.700491	539153	113	M	n/a (no relatives detected)	R1b1a1b1a1a2b1	..	R1b1a2a1a	..	U4a1a	yes
1352	AITI_120	0.24427	0.108959	0.020165	0.068366	0.046136	0.011602	0.47969	0.020813	11770	AITI_120	AITI_120	AITI_120	tooth	2019	MittnikScience2019	Direct: IntCal20	3662	56	1870-1623 calBCE (3417±27 BP, MAMS-21595)	..	Germany_Lech_EBA	Kleinaitingen - Gewerbegebiet Nord	Germany	48.2228	10.845	1240K.and.Shotgun	2	1.04717	511290	76	M	n/a (no relatives detected)	R1b1a1b1a1a2b1c	..	R1b1a2a1a2	..	U4a1a	yes
1335	AITI_2	0.224506	0.124364	0.021373	0.092243	0.023766	0.012098	0.485189	0.016463	11771	AITI_2	AITI_2	AITI_2	tooth	2019	MittnikScience2019	Direct: IntCal20	3753	50	1885-1696 calBCE (3477±28 BP, MAMS-21562)	..	Germany_Lech_EBA	Kleinaitingen - Gewerbegebiet Nord	Germany	48.2228	10.845	1240K	2	2.27735	753415	113	M	n/a (no relatives detected)	R1b1a1b1a1a2b1	..	R1b1a2a1a2	..	H6a	yes
1344	AITI_32_d	0.301714	1e-05	0.011911	1e-05	0.038926	1e-05	0.647409	1e-05	11772	AITI_32_d	AITI_32	AITI_32	tooth	2019	MittnikScience2019	Direct: IntCal20	3728	60	1881-1687 calBCE (3454±28 BP, MAMS-21565)	..	Germany_Lech_EBA_lc	Kleinaitingen - Gewerbegebiet Nord	Germany	48.2228	10.845	1240K.and.Shotgun	2	0.002828	3725	..	F	n/a (no relatives detected)	n/a (female)	n/a (female)	n/a (female)	..	X2b+226	yes
1355	AITI_33_d	0.310189	0.490987	1e-05	0.136337	1.9e-05	0.01362	0.048827	1e-05	11773	AITI_33_d	AITI_33	AITI_33	tooth	2019	MittnikScience2019	Direct: IntCal20	3596	50	1740-1542 calBCE (3364±28 BP, MAMS-21566)	..	Germany_Lech_EBA_lc	Kleinaitingen - Gewerbegebiet Nord	Germany	48.2228	10.845	1240K.and.Shotgun	2	0.003191	3994	..	M	n/a (no relatives detected)	..	..	..	..	H2a2a1	excluded outlier
1313	AITI_36	0.314049	0.180662	0.052527	0.142704	1e-05	0.023932	0.286105	1e-05	11774	AITI_36	AITI_36	AITI_36	tooth	2019	MittnikScience2019	Direct: IntCal20	3836	55	2011-1773 calBCE (3552±27 BP, MAMS-21568)	..	Germany_Lech_EBA	Kleinaitingen - Gewerbegebiet Nord	Germany	48.2228	10.845	1240K.and.Shotgun	4	0.022237	21092	76	M	n/a (no relatives detected)	P1	..	BT	..	J1c2c2	yes
231	I10293	0.432176	0.01411	1e-05	0.054083	0.00522	0.01637	0.474613	0.003417	9142	I10293	I10293	P8L8-2	petrous	..	NovakPLoSOne2021	Direct: IntCal20	6093	70	4315-3997 calBCE (5310±40 BP, Beta-233123)	..	Croatia_C_Lasinja	Potočani	Croatia	45.4482	17.6388	1240K	1	2.41855	784784	..	F	Croatia, Potočani Family A (2 members) (I10067-I10293 have a 1d relationship)	n/a (female)	n/a (female)	n/a (female)	139	H4a1	yes
1339	AITI_40	0.214848	0.141821	0.000127	0.074252	0.00464	0.017229	0.52238	0.024703	11776	AITI_40	AITI_40	AITI_40	tooth	2019	MittnikScience2019	Direct: IntCal20	3746	54	1883-1693 calBCE (3469±28 BP, MAMS-21570)	..	Germany_Lech_EBA	Kleinaitingen - Gewerbegebiet Nord	Germany	48.2228	10.845	1240K.and.Shotgun	4	0.274837	202260	76	M	n/a (no relatives detected)	R1b1a1b1a1a2b1	..	R1b1a2	..	T2a1b1a1b	yes
1333	AITI_43	0.246552	0.121953	0.003213	0.078421	0.021839	0.010296	0.502625	0.015101	11777	AITI_43	AITI_43	AITI_43	tooth	2019	MittnikScience2019	Direct: IntCal20	3760	47	1888-1700 calBCE (3486±27 BP, MAMS-21571)	..	Germany_Lech_EBA	Kleinaitingen - Gewerbegebiet Nord	Germany	48.2228	10.845	1240K	2	5.0281	863173	113	M	n/a (no relatives detected)	R1b1a1b1a1a2b1	..	R1b1a2a1a2	..	X2b+226	yes
1328	AITI_5_d	0.037105	1e-05	1e-05	0.210577	0.01842	0.048377	0.610357	0.075144	11780	AITI_5_d	AITI_5	AITI_5	tooth	2019	MittnikScience2019	Direct: IntCal20	3764	46	1893-1701 calBCE (3493±28 BP, MAMS-21564)	..	Germany_Lech_EBA_lc	Kleinaitingen - Gewerbegebiet Nord	Germany	48.2228	10.845	1240K.and.Shotgun	2	0.007608	9171	..	F	n/a (no relatives detected)	n/a (female)	n/a (female)	n/a (female)	..	H5d	yes
1326	AITI_50	0.175069	0.174883	0.027002	0.085406	1e-05	0.022974	0.503493	0.011163	11778	AITI_50	AITI_50	AITI_50	tooth	2019	MittnikScience2019	Direct: IntCal20	3773	51	1926-1742 calBCE (3505±33 BP, MAMS-21572)	..	Germany_Lech_EBA	Kleinaitingen - Gewerbegebiet Nord	Germany	48.2228	10.845	1240K.and.Shotgun	4	0.357682	323022	76	M	n/a (no relatives detected)	R1b1a1b1a1a2b1	..	R1b1a2a1a	..	J1c3	yes
1343	AITI_62A	0.172953	0.055576	1e-05	0.05362	0.025288	0.023258	0.643383	0.025912	14001	AITI_62A	AITI_62A	AITI_62A	..	2019	MittnikScience2019	Direct: IntCal20	3732	62	1886-1644 calBCE (3459±34 BP, MAMS-21576)	..	Germany_Lech_EBA	Kleinaitingen - Gewerbegebiet Nord	Germany	48.2228	10.845	1240K.and.Shotgun	4	0.017848	16209	76	M	n/a (no relatives detected)	R1b1a1b1a1a	..	..	..	H1e	yes
1345	AITI_65adult	0.24245	0.132534	1e-05	0.081163	0.016543	0.01245	0.49877	0.01608	14002	AITI_65adult	AITI_65adult	AITI_65adult	..	2019	MittnikScience2019	Direct: IntCal20	3728	63	1885-1642 calBCE (3456±34 BP, MAMS-21578)	..	Germany_Lech_EBA_possible.contam	Kleinaitingen - Gewerbegebiet Nord	Germany	48.2228	10.845	1240K.and.Shotgun	2	0.867559	506971	76	F	n/a (no relatives detected)	n/a (female)	n/a (female)	n/a (female)	..	H1af	yes
1346	AITI_65adult_d	0.252647	0.137024	1e-05	0.049647	1e-05	0.016839	0.530802	0.013021	11781	AITI_65adult_d	AITI_65adult	AITI_65adult	tooth	2019	MittnikScience2019	Direct: IntCal20	3728	63	1885-1642 calBCE (3456±34 BP, MAMS-21578)	..	Germany_Lech_EBA	Kleinaitingen - Gewerbegebiet Nord	Germany	48.2228	10.845	1240K.and.Shotgun	1	0.066444	71654	..	F	n/a (no relatives detected)	n/a (female)	n/a (female)	n/a (female)	..	H1af	yes
1329	AITI_66	0.255589	0.126537	0.013265	0.0665	0.005342	0.014518	0.511936	0.006313	14003	AITI_66	AITI_66	AITI_66	..	2019	MittnikScience2019	Direct: IntCal20	3761	52	1917-1694 calBCE (3489±34 BP, MAMS-21580)	..	Germany_Lech_EBA_possible.contam	Kleinaitingen - Gewerbegebiet Nord	Germany	48.2228	10.845	1240K.and.Shotgun	2	2.47363	704080	76	F	n/a (no relatives detected)	n/a (female)	n/a (female)	n/a (female)	..	U5b2b3a	yes
274	I3313	0.294587	0.126507	0.017179	0.045063	0.000808	0.015479	0.483018	0.017359	5237	I3313	I3313	JAZ1, Trench D, Grave 01	petrous	2018	MathiesonNature2018	Direct: IntCal20	2722	39	805-597 calBCE (2570±20 BP, PSUAMS-1831)	adult	Croatia_EIA_mother.I26742	Jazinka Cave	Croatia	43.894	15.977	1240K	1	4.612	795643	..	F	Jazinka Cave Family A (2 members) (son-mother: I26742-I3313)	n/a (female)	n/a (female)	n/a (female)	635	HV0e	yes
1293	AITI_70	0.25807	0.136702	0.027504	0.081001	1e-05	0.016364	0.477107	0.003242	11783	AITI_70	AITI_70	AITI_70	tooth	2019	MittnikScience2019	Direct: IntCal20	3901	59	2116-1781 calBCE (3594±37 BP, MAMS-21582)	..	Germany_Lech_EBA	Kleinaitingen - Gewerbegebiet Nord	Germany	48.2228	10.845	1240K.and.Shotgun	2	0.584392	375423	76	M	n/a (no relatives detected)	R1b1a1b1a1a2	..	R1b1a2a1a2	..	J1c2c2	yes
1325	AITI_72	0.237866	0.107021	0.016039	0.086827	0.012162	0.013769	0.514136	0.01218	11784	AITI_72	AITI_72	AITI_72	tooth	2019	MittnikScience2019	Direct: IntCal20	3776	52	1931-1742 calBCE (3508±34 BP, MAMS-21583)	..	Germany_Lech_EBA	Kleinaitingen - Gewerbegebiet Nord	Germany	48.2228	10.845	1240K.and.Shotgun	2	2.46768	707502	76	M	n/a (no relatives detected)	R1b1a1b1a1a2b1	..	R1b1a2a1a2	..	J1c2c2	yes
1316	AITI_77A	0.266236	0.171158	1e-05	0.086857	1e-05	0.004639	0.459118	0.011971	14004	AITI_77A	AITI_77A	AITI_77A	..	2019	MittnikScience2019	Direct: IntCal20	3828	62	2016-1767 calBCE (3548±34 BP, MAMS-21584)	..	Germany_Lech_EBA_sister.AITI_77B_possible.contam	Kleinaitingen - Gewerbegebiet Nord	Germany	48.2228	10.845	1240K.and.Shotgun	2	0.274126	240237	76	F	n/a (no relatives detected)	n/a (female)	n/a (female)	n/a (female)	..	I1a1	yes
224	I5071	0.465421	0.035296	1e-05	0.014277	0.004558	0.02707	0.438476	0.014892	8249	I5071	I5071	KG1	petrous	2018	MathiesonNature2018	Direct: IntCal20	7582	30	5708-5566 calBCE (6720±20 BP, UCIAMS-174934)	adult	Croatia_EN_Impressa	Kargadur	Croatia	43.3514	16.4618	1240K	1	0.66	497123	..	F	Croatia, Kargadur Family A (2 members) (I5072-I5071 have a 2d or 3d relationship)	n/a (female)	n/a (female)	n/a (female)	92.3	H5a	yes
1340	AITI_77B	0.20784	0.165874	0.0017	0.102619	0.020885	0.007253	0.473029	0.020801	14005	AITI_77B	AITI_77B	AITI_77B	..	2019	MittnikScience2019	Direct: IntCal20	3743	59	1890-1688 calBCE (3469±35 BP, MAMS-21585)	..	Germany_Lech_EBA_possible.contam	Kleinaitingen - Gewerbegebiet Nord	Germany	48.2228	10.845	1240K.and.Shotgun	2	0.335056	291885	76	F	n/a (no relatives detected)	n/a (female)	n/a (female)	n/a (female)	..	I1a1	yes
225	I5072	0.47703	0.023545	1e-05	0.018567	0.002835	0.029378	0.442036	0.0066	8250	I5072	I5072	KG2	petrous	2018	MathiesonNature2018	Direct: IntCal20	7545	27	5657-5558 calBCE (6685±20 BP, UCIAMS-174935)	..	Croatia_EN_Impressa	Kargadur	Croatia	43.3514	16.4618	1240K	1	1.028	630950	..	M	Croatia, Kargadur Family A (2 members) (I5072-I5071 have a 2d or 3d relationship)	G2a2a1a	..	..	230	H7c	yes
1337	AITI_78	0.248182	0.164184	0.037795	0.106086	1e-05	0.018124	0.425609	1e-05	11787	AITI_78	AITI_78	AITI_78	tooth	2019	MittnikScience2019	Direct: IntCal20	3748	56	1891-1690 calBCE (3474±34 BP, MAMS-21586)	..	Germany_Lech_EBA	Kleinaitingen - Gewerbegebiet Nord	Germany	48.2228	10.845	1240K.and.Shotgun	2	2.01237	666202	76	M	n/a (no relatives detected)	R1b1a1b1a1a2b1	..	R1b1a2a1a2	..	H3	yes
1336	AITI_86_published	0.241578	0.170635	1e-05	0.178594	0.15415	1e-05	0.255013	1e-05	11788	AITI_86_published	AITI_86	AITI_86	tooth	2019	MittnikScience2019	Direct: IntCal20	3753	54	1894-1692 calBCE (3480±34 BP, MAMS-21587)	..	Germany_Lech_EBA_lc	Kleinaitingen - Gewerbegebiet Nord	Germany	48.2228	10.845	1240K.and.Shotgun	2	0.042805	2489	76	M	n/a (no relatives detected)	..	..	..	..	U4a1a	yes
1348	AITI_87	0.212754	0.072693	0.03721	0.093218	0.046291	0.014243	0.510665	0.012926	14006	AITI_87	AITI_87	AITI_87	..	2019	MittnikScience2019	Direct: IntCal20	3692	63	1875-1630 calBCE (3433±28 BP, MAMS-21588)	..	Germany_Lech_EBA_mother.AITI_119.mother.AITI_120.mother.AITI_86_possible.contam	Kleinaitingen - Gewerbegebiet Nord	Germany	48.2228	10.845	1240K.and.Shotgun	2	0.222831	203105	76	F	n/a (no relatives detected)	n/a (female)	n/a (female)	n/a (female)	..	U4a1a	yes
1349	AITI_87_d	0.112486	0.027093	0.161279	0.089414	0.109454	1e-05	0.47524	0.025025	11789	AITI_87_d	AITI_87	AITI_87	tooth	2019	MittnikScience2019	Direct: IntCal20	3692	63	1875-1630 calBCE (3433±28 BP, MAMS-21588)	..	Germany_Lech_EBA_mother.AITI_119.mother.AITI_120.mother.AITI_86	Kleinaitingen - Gewerbegebiet Nord	Germany	48.2228	10.845	1240K.and.Shotgun	1	0.026702	29756	..	F	n/a (no relatives detected)	n/a (female)	n/a (female)	n/a (female)	..	U4a1a	yes
1331	AITI_92	0.232514	0.111661	0.044368	0.096118	0.04117	0.016551	0.457607	1e-05	14007	AITI_92	AITI_92	AITI_92	..	2019	MittnikScience2019	Direct: IntCal20	3761	47	1890-1700 calBCE (3489±28 BP, MAMS-21590)	..	Germany_Lech_EBA_possible.contam	Kleinaitingen - Gewerbegebiet Nord	Germany	48.2228	10.845	1240K.and.Shotgun	2	0.836134	456276	76	F	n/a (no relatives detected)	n/a (female)	n/a (female)	n/a (female)	..	H5a4a1	yes
1332	AITI_92_d	0.219945	0.113271	1e-05	0.117445	0.059298	0.010659	0.461138	0.018235	11790	AITI_92_d	AITI_92	AITI_92	tooth	2019	MittnikScience2019	Direct: IntCal20	3761	47	1890-1700 calBCE (3489±28 BP, MAMS-21590)	..	Germany_Lech_EBA	Kleinaitingen - Gewerbegebiet Nord	Germany	48.2228	10.845	1240K.and.Shotgun	1	0.084237	84652	..	F	n/a (no relatives detected)	n/a (female)	n/a (female)	n/a (female)	..	H5a4a1	yes
1350	AITI_95	0.324542	0.081717	0.0042	0.075075	0.008606	0.015346	0.487177	0.003337	14008	AITI_95	AITI_95	AITI_95	..	2019	MittnikScience2019	Direct: IntCal20	3671	60	1872-1624 calBCE (3422±28 BP, MAMS-21591)	..	Germany_Lech_EBA_possible.contam	Kleinaitingen - Gewerbegebiet Nord	Germany	48.2228	10.845	1240K.and.Shotgun	2	1.55378	613222	76	F	n/a (no relatives detected)	n/a (female)	n/a (female)	n/a (female)	..	X2b+226	yes
352	BLS001	0.290324	0.012928	1e-05	0.142499	1e-05	0.016933	0.537286	1e-05	13425	BLS001	BLS001	Blšany_1-1	..	Unpublished	PapacScienceAdvances2021	Direct: IntCal20	4675	82	2868-2581 calBCE (4126±24 BP, MAMS-41369)	..	Czech_Bohemia_GlobularAmphorae_N_mother.or.daughter.BLS002	Bohemia, Blšany	Czech Republic	50.3511	13.8521	1240K	1	1.0079	626247	..	F	Bohemia, Blšany Family A (2 members) (mother-daughter: BLS001-BLS002)	n/a (female)	n/a (female)	n/a (female)	..	K1a3a	yes
1353	AITI_98	0.310454	0.112705	0.003395	0.064035	0.012685	0.014173	0.473238	0.009317	11792	AITI_98	AITI_98	AITI_98	tooth	2019	MittnikScience2019	Direct: IntCal20	3605	47	1742-1544 calBCE (3370±27 BP, MAMS-21592)	..	Germany_Lech_EBA	Kleinaitingen - Gewerbegebiet Nord	Germany	48.2228	10.845	1240K.and.Shotgun	2	0.353498	331695	76	M	n/a (no relatives detected)	R1b1a1b1a1a2b1	..	R1b1a2a1a2	..	H49	yes
4528	ajv28.minus.SG	0.070487	0.084012	0.005662	0.393843	0.01347	0.032094	0.385235	0.015196	13913	ajv28.minus.SG	ajv28	ajv28	bone (cranial)	2020	CoutinhoJakobssonAJPA2020	Direct: IntCal20	4829	47	3002-2705 calBCE (4265±33 BP, Ua-57848)	..	Sweden_Gotland_Ajvide_PittedWare_BattleAxe.SG	Gotland, Eksta, Ajvide Settlement	Sweden	57.28	18.2	Shotgun	2	1.242	754274	77	F	n/a (no relatives detected)	n/a (female)	n/a (female)	n/a (female)	114.3	U4a2	excluded outlier
4515	ajv36.minus.SG	0.071668	0.092465	1e-05	0.373061	1e-05	0.026928	0.41616	0.019699	13914	ajv36.minus.SG	ajv36	ajv36	tooth (canine), tooth (premolar)	2020	CoutinhoJakobssonAJPA2020	Direct: IntCal20	4924	49	3086-2899 calBCE (4355±33 BP, Ua-57849)	..	Sweden_Gotland_Ajvide_PittedWare_BattleAxe.SG	Gotland, Eksta, Ajvide Settlement	Sweden	57.28	18.2	Shotgun	1	0.8227	583975	64	F	n/a (no relatives detected)	n/a (female)	n/a (female)	n/a (female)	563.5	U5b2a2	yes
4527	ajv54.SG	0.088423	0.120328	1e-05	0.402871	1e-05	0.029027	0.349394	0.009937	12128	ajv54.SG	ajv54	ajv54	tooth	2019	MalmstromProcBiolSci2019	Direct: IntCal20	4849	30	3008-2783 calBCE (4280±30 BP, Beta-423308)	..	Sweden_PWC.SG	Ajvide	Sweden	57.2811	18.1691	Shotgun	..	0.47621	412777	..	M	n/a (no relatives detected)	I2a1a1b	..	I2-M438	510	U5b1d2	excluded outlier
4539	Ajvide52.SG	0.011681	1e-05	1e-05	0.983905	1e-05	0.004364	1e-05	1e-05	4921	Ajvide52.SG	Ajvide52	Ajvide52	..	2012	SkoglundScience2014	Context: Archaeological - Period	4700	87	2900-2600 BCE	..	Sweden_PWC.SG	Gotland, Stora Karlsö	Sweden	57.287	18.206	Shotgun	..	0.099	106714	..	M	n/a (no relatives detected)	I2	..	n/a (not published)	49.4	V	excluded outlier
4540	Ajvide53.SG	1.6e-05	0.239851	0.029811	0.377017	1e-05	0.014121	0.339164	1e-05	4922	Ajvide53.SG	Ajvide53	Ajvide53	..	2014	SkoglundScience2014	Context: Archaeological - Period	4700	87	2900-2600 BCE	..	Sweden_PWC.SG	Gotland, Stora Karlsö	Sweden	57.287	18.206	Shotgun	..	0.026	29343	..	F	n/a (no relatives detected)	n/a (female)	n/a (female)	n/a (female)	2.5	U4d	yes
4541	Ajvide58.SG	0.04585	0.041864	0.005278	0.832894	0.001695	0.029749	0.035585	0.007086	4923	Ajvide58.SG	Ajvide58	Ajvide58	..	2014	SkoglundScience2014	Context: Archaeological - Period	4700	87	2900-2600 BCE	..	Sweden_PWC.SG	Gotland, Stora Karlsö	Sweden	57.287	18.206	Shotgun	..	2.312	1021712	..	M	n/a (no relatives detected)	I2a1a1	..	I2a1	161.7	U4d	excluded outlier
4542	Ajvide59.SG	1e-05	1e-05	1e-05	0.42686	1e-05	0.075014	0.498076	1e-05	4924	Ajvide59.SG	Ajvide59	Ajvide59	..	2014	SkoglundScience2014	Context: Archaeological - Period	4700	87	2900-2600 BCE	..	Sweden_PWC_lc.SG	Gotland, Stora Karlsö	Sweden	57.287	18.206	Shotgun	..	0.006	5818	..	M	n/a (no relatives detected)	..	..	..	1.3	n/a (<2x)	excluded outlier
4543	Ajvide70.SG	0.0017	0.004574	1e-05	0.978412	0.006739	0.005586	1e-05	0.002969	4925	Ajvide70.SG	Ajvide70	Ajvide70	..	2012	SkoglundScience2014	Context: Archaeological - Period	4700	87	2900-2600 BCE	..	Sweden_PWC.SG	Gotland, Stora Karlsö	Sweden	57.287	18.206	Shotgun	..	0.171	179437	..	M	n/a (no relatives detected)	I2a1a1b	..	n/a (not published)	52.5	U4d	excluded outlier
348	BLS002	0.271388	0.009532	0.005089	0.130723	0.010459	0.01873	0.544829	0.009251	13426	BLS002	BLS002	Blšany_1-2	..	Unpublished	PapacScienceAdvances2021	Direct: IntCal20	4692	74	2872-2626 calBCE (4141±22 BP, MAMS-41370)	..	Czech_Bohemia_GlobularAmphorae_N	Bohemia, Blšany	Czech Republic	50.3511	13.8521	1240K	1	1.39423	725096	..	F	Bohemia, Blšany Family A (2 members) (mother-daughter: BLS001-BLS002)	n/a (female)	n/a (female)	n/a (female)	..	K1a3a	yes
494	BNL001	0.187253	0.213416	0.021832	0.104236	1e-05	0.018517	0.449369	0.005367	13427	BNL001	BNL001	Brandýs nad Labem_63-1	..	Unpublished	PapacScienceAdvances2021	Direct: IntCal20	4020	48	2141-1975 calBCE (3677±21 BP, MAMS-30775)	..	Czech_Bohemia_Unetice_EBA_sister.BNL003	Bohemia, Brandýs nad Labem	Czech Republic	50.1742	14.6465	1240K	1	0.177061	179608	..	F	Bohemia, Brandýs nad Labem Family A (6 members) (siblings: BNL003-BNL001 | 1d: BNL001-BNL007 | 2/3d: BNL003-BNL002, BNL003-BNL006, BNL003-BNL007, BNL002-BNL005)	n/a (female)	n/a (female)	n/a (female)	..	U5b2a2a	yes
5025	ALA004	0.361909	0.081874	0.099805	0.007164	0.012431	0.027337	0.370565	0.038916	12353	ALA004	ALA004	45.72, Locus 03-3002	petrous	2020	SkourtaniontiCell2020	Direct: IntCal20	3773	42	1896-1746 calBCE (3507±23 BP, MAMS-33677)	..	Turkey_Alalakh_MLBA	Hatay Province, Tell Atchana/Alalakh	Turkey	36.2378	36.3847	1240K	1	1.64479	682983	..	M	n/a (no relatives detected)	J2a1a1a2b2	..	..	..	X2e2a	yes
5027	ALA008	0.342874	0.073019	0.078462	0.002998	0.000154	0.029859	0.426834	0.045801	12354	ALA008	ALA008	45.44, Locus 133, AT 17652	petrous	2020	SkourtaniontiCell2020	Direct: IntCal20	3752	49	1881-1698 calBCE (3473±23 BP, MAMS-33678)	..	Turkey_Alalakh_MLBA	Hatay Province, Tell Atchana/Alalakh	Turkey	36.2378	36.3847	1240K	1	1.93345	709645	..	M	n/a (no relatives detected)	H	..	..	..	H6a1b	yes
5036	ALA011	0.330986	0.067101	0.097274	0.005519	1e-05	0.024703	0.444279	0.030128	12356	ALA011	ALA011	45.44, Locus 146, AT 18960	petrous	2020	SkourtaniontiCell2020	Direct: IntCal20	3620	39	1743-1614 calBCE (3382±23 BP, MAMS-33680)	..	Turkey_Alalakh_MLBA	Hatay Province, Tell Atchana/Alalakh	Turkey	36.2378	36.3847	1240K	1	1.85848	686935	..	M	n/a (no relatives detected)	J2a1a1a2b2a3b~	..	..	..	X2d	yes
5029	ALA013	0.335073	0.085783	0.075848	1e-05	1e-05	0.038428	0.431416	0.033432	12357	ALA013	ALA013	45.44, Locus 152, AT 19260	petrous	2020	SkourtaniontiCell2020	Direct: IntCal20	3734	57	1880-1690 calBCE (3457±24 BP, MAMS-33681)	..	Turkey_Alalakh_MLBA	Hatay Province, Tell Atchana/Alalakh	Turkey	36.2378	36.3847	1240K	1	5.71337	919217	..	F	n/a (no relatives detected)	n/a (female)	n/a (female)	n/a (female)	..	H47	yes
5034	ALA014_d	0.442852	0.067055	0.030997	0.008612	0.024324	0.052733	0.334242	0.039186	14091	ALA014_d	ALA014	45.45, Locus 8, AT 8836	petrous	2020	SkourtaniontiCell2020	Direct: IntCal20	3629	40	1743-1621 calBCE (3392±23 BP, MAMS-33682)	..	Turkey_Alalakh_MLBA	Hatay Province, Tell Atchana/Alalakh	Turkey	36.2378	36.3847	1240K	1	0.075984	81735	..	M	n/a (no relatives detected)	J2b1a~	..	..	..	..	yes
5015	ALA015	0.335556	0.107089	0.122679	0.004916	1e-05	0.03478	0.362605	0.032364	12358	ALA015	ALA015	45.45, Locus 48, AT 015741	petrous	2020	SkourtaniontiCell2020	Direct: IntCal20	3861	49	2018-1778 calBCE (3566±26 BP, MAMS-33683)	..	Turkey_Alalakh_MLBA	Hatay Province, Tell Atchana/Alalakh	Turkey	36.2378	36.3847	1240K	1	0.570278	423452	..	M	n/a (no relatives detected)	T1a1a	..	..	..	K1a	yes
5038	ALA016	0.398466	0.100175	0.101292	0.010834	1e-05	0.036565	0.326135	0.026523	12359	ALA016	ALA016	32.54, Locus 85, AT 017541	petrous	2020	SkourtaniontiCell2020	Direct: IntCal20	3503	35	1614-1504 calBCE (3284±24 BP, MAMS-33684)	..	Turkey_Alalakh_MLBA	Hatay Province, Tell Atchana/Alalakh	Turkey	36.2378	36.3847	1240K	2	0.468561	355696	..	F	n/a (no relatives detected)	n/a (female)	n/a (female)	n/a (female)	..	I2	yes
5039	ALA017	0.405414	0.063748	0.09728	1e-05	0.000512	0.034183	0.363537	0.035316	12360	ALA017	ALA017	32.57, Locus 164, AT 10070	petrous	2020	SkourtaniontiCell2020	Direct: IntCal20	3478	35	1611-1456 calBCE (3264±23 BP, MAMS-33685)	..	Turkey_Alalakh_MLBA	Hatay Province, Tell Atchana/Alalakh	Turkey	36.2378	36.3847	1240K	1	0.995827	531864	..	F	n/a (no relatives detected)	n/a (female)	n/a (female)	n/a (female)	..	U1a1d	yes
5044	ALA018	0.309875	0.088375	0.113089	1e-05	0.007814	0.025165	0.420637	0.035035	12361	ALA018	ALA018	42.29, 44, L. 237, AT 019127	petrous	2020	SkourtaniontiCell2020	Direct: IntCal20	3382	38	1499-1323 calBCE (3154±26 BP, MAMS-33686)	..	Turkey_Alalakh_MLBA	Hatay Province, Tell Atchana/Alalakh	Turkey	36.2378	36.3847	1240K	1	1.23383	676459	..	M	n/a (no relatives detected)	J1a2a1a2d2b2b2~	..	..	..	HV1b3b	yes
5037	ALA019	0.131687	0.220508	0.235455	0.013298	0.017249	0.025745	0.256083	0.099976	12362	ALA019	ALA019	32.57, Locus 247, AT 15878	petrous	2020	SkourtaniontiCell2020	Direct: IntCal20	3514	32	1616-1510 calBCE (3298±23 BP, MAMS-33687)	..	Turkey_Alalakh_MLBA_o	Hatay Province, Tell Atchana/Alalakh	Turkey	36.2378	36.3847	1240K	1	2.98137	731441	..	F	n/a (no relatives detected)	n/a (female)	n/a (female)	n/a (female)	..	H2a3	yes
5042	ALA020	0.332743	0.097958	0.115236	0.002164	0.025961	0.021574	0.379127	0.025239	12363	ALA020	ALA020	44.86, Locus 22, AT 15460	petrous	2020	SkourtaniontiCell2020	Direct: IntCal20	3395	35	1504-1397 calBCE (3167±29 BP, MAMS-33688)	..	Turkey_Alalakh_MLBA	Hatay Province, Tell Atchana/Alalakh	Turkey	36.2378	36.3847	1240K	1	1.31726	657568	..	F	n/a (no relatives detected)	n/a (female)	n/a (female)	n/a (female)	..	H6a	yes
5023	ALA023	0.425086	0.056647	0.10103	0.034068	0.028907	0.03222	0.304686	0.017356	12364	ALA023	ALA023	45.44, Locus 65, AT 6029	petrous	2020	SkourtaniontiCell2020	Direct: IntCal20	3785	47	1928-1751 calBCE (3520±25 BP, MAMS-38610)	..	Turkey_Alalakh_MLBA	Hatay Province, Tell Atchana/Alalakh	Turkey	36.2378	36.3847	1240K	1	0.138956	139499	..	F	n/a (no relatives detected)	n/a (female)	n/a (female)	n/a (female)	..	N1b1a	yes
5014	ALA024	0.386449	0.030057	0.170543	1e-05	0.049563	0.032155	0.326499	0.004725	12365	ALA024	ALA024	45.44, Locus 68, AT 6572	petrous	2020	SkourtaniontiCell2020	Direct: IntCal20	3889	63	2115-1776 calBCE (3586±39 BP, MAMS-33690)	..	Turkey_Alalakh_MLBA	Hatay Province, Tell Atchana/Alalakh	Turkey	36.2378	36.3847	1240K	1	0.063383	67466	..	F	n/a (no relatives detected)	n/a (female)	n/a (female)	n/a (female)	..	U3b	yes
5030	ALA025	0.356731	0.085504	0.10648	1e-05	0.007408	0.030258	0.378041	0.035566	12366	ALA025	ALA025	45.44, Locus 66, AT 6032	petrous	2020	SkourtaniontiCell2020	Direct: IntCal20	3711	62	1879-1641 calBCE (3443±25 BP, MAMS-33691)	..	Turkey_Alalakh_MLBA	Hatay Province, Tell Atchana/Alalakh	Turkey	36.2378	36.3847	1240K	1	1.57267	687306	..	F	n/a (no relatives detected)	n/a (female)	n/a (female)	n/a (female)	..	H	yes
5035	ALA026	0.316511	0.060242	0.100251	1e-05	1e-05	0.028402	0.454223	0.040351	12367	ALA026	ALA026	45.44, Locus 70, AT 6931	petrous	2020	SkourtaniontiCell2020	Direct: IntCal20	3627	42	1746-1616 calBCE (3390±25 BP, MAMS-33692)	..	Turkey_Alalakh_MLBA	Hatay Province, Tell Atchana/Alalakh	Turkey	36.2378	36.3847	1240K	1	4.16115	907845	..	M	n/a (no relatives detected)	J1a2a1a2d2b2b2~	..	..	..	T1a	yes
5031	ALA028	0.361061	0.099667	0.07478	1e-05	0.001605	0.028964	0.394844	0.039069	12368	ALA028	ALA028	45.44, Locus 73, AT 7395	petrous	2020	SkourtaniontiCell2020	Direct: IntCal20	3705	62	1878-1636 calBCE (3440±26 BP, MAMS-33693)	..	Turkey_Alalakh_MLBA	Hatay Province, Tell Atchana/Alalakh	Turkey	36.2378	36.3847	1240K	1	2.74129	843427	..	F	n/a (no relatives detected)	n/a (female)	n/a (female)	n/a (female)	..	K1a17	yes
5028	ALA029	0.373874	0.065824	0.089601	0.003441	0.012024	0.030987	0.396229	0.028018	12369	ALA029	ALA029	45.44, Locus 79, AT 7695	petrous	2020	SkourtaniontiCell2020	Direct: IntCal20	3743	54	1881-1693 calBCE (3465±26 BP, MAMS-33694)	..	Turkey_Alalakh_MLBA	Hatay Province, Tell Atchana/Alalakh	Turkey	36.2378	36.3847	1240K	1	1.76329	665868	..	F	n/a (no relatives detected)	n/a (female)	n/a (female)	n/a (female)	..	T2	yes
5041	ALA030	0.347875	0.10018	0.074028	0.004923	0.015684	0.022448	0.40732	0.027541	12370	ALA030	ALA030	45.44, Locus 105, AT 10669	petrous	2020	SkourtaniontiCell2020	Direct: IntCal20	3467	37	1610-1448 calBCE (3256±25 BP, MAMS-33695)	..	Turkey_Alalakh_MLBA	Hatay Province, Tell Atchana/Alalakh	Turkey	36.2378	36.3847	1240K	1	2.33095	732231	..	F	n/a (no relatives detected)	n/a (female)	n/a (female)	n/a (female)	..	H5a1j	yes
5033	ALA034	0.329212	0.06841	0.106544	0.005998	0.011659	0.038755	0.395736	0.043686	12371	ALA034	ALA034	45.45, Locus 6, AT 8830	petrous	2020	SkourtaniontiCell2020	Direct: IntCal20	3697	61	1876-1635 calBCE (3436±24 BP, MAMS-33696)	..	Turkey_Alalakh_MLBA	Hatay Province, Tell Atchana/Alalakh	Turkey	36.2378	36.3847	1240K	1	2.32803	803269	..	F	n/a (no relatives detected)	n/a (female)	n/a (female)	n/a (female)	..	H13a2b2	yes
5017	ALA035	0.310251	0.076582	0.137833	0.013512	0.02325	0.044158	0.367346	0.027068	12372	ALA035	ALA035	45.45, Locus 7, AT 7940	petrous	2020	SkourtaniontiCell2020	Direct: IntCal20	3820	53	1954-1772 calBCE (3543±24 BP, MAMS-33697)	..	Turkey_Alalakh_MLBA	Hatay Province, Tell Atchana/Alalakh	Turkey	36.2378	36.3847	1240K	1	0.253097	224787	..	M	n/a (no relatives detected)	J1a2a1a2d2b2b2~	..	..	..	H20a	yes
5026	ALA037	0.356758	0.069623	0.084514	1e-05	1e-05	0.037235	0.419903	0.031947	12373	ALA037	ALA037	45.45, Locus 30, AT 11452	petrous	2020	SkourtaniontiCell2020	Direct: IntCal20	3754	48	1882-1700 calBCE (3477±24 BP, MAMS-33698)	..	Turkey_Alalakh_MLBA	Hatay Province, Tell Atchana/Alalakh	Turkey	36.2378	36.3847	1240K	1	0.253923	225170	..	F	n/a (no relatives detected)	n/a (female)	n/a (female)	n/a (female)	..	W3b	yes
514	BNL003	0.144978	0.138465	0.031874	0.114261	0.024671	0.013411	0.503129	0.02921	13429	BNL003	BNL003	Brandýs nad Labem_63-3	..	Unpublished	PapacScienceAdvances2021	Direct: IntCal20	3995	55	2136-1951 calBCE (3661±24 BP, MAMS-30776)	..	Czech_Bohemia_Unetice_EBA	Bohemia, Brandýs nad Labem	Czech Republic	50.1742	14.6465	1240K	1	1.56547	709167	..	M	Bohemia, Brandýs nad Labem Family A (6 members) (siblings: BNL003-BNL001 | 1d: BNL001-BNL007 | 2/3d: BNL003-BNL002, BNL003-BNL006, BNL003-BNL007, BNL002-BNL005)	I2a2a	..	I2a2	..	U5b2a2a	yes
5046	ALA039	0.29144	0.094171	0.108485	0.004844	0.007804	0.043428	0.431949	0.017879	12375	ALA039	ALA039	44.85, Locus 15, AT 14466	petrous	2020	SkourtaniontiCell2020	Direct: IntCal20	3337	44	1491-1301 calBCE (3125±24 BP, MAMS-33700)	..	Turkey_Alalakh_MLBA	Hatay Province, Tell Atchana/Alalakh	Turkey	36.2378	36.3847	1240K	1	2.03494	749180	..	F	n/a (no relatives detected)	n/a (female)	n/a (female)	n/a (female)	..	K1a+150	yes
5016	ALA084	0.344117	0.120917	0.155241	0.023989	0.006082	0.049803	0.299304	0.000545	12376	ALA084	ALA084	45.72, Locus 03-3065, skeleton S04-19	tooth	2020	SkourtaniontiCell2020	Direct: IntCal20	3844	51	2012-1775 calBCE (3556±25 BP, MAMS-41108)	..	Turkey_Alalakh_MLBA	Hatay Province, Tell Atchana/Alalakh	Turkey	36.2378	36.3847	1240K	1	0.105835	114812	..	M	n/a (no relatives detected)	L	..	..	..	..	yes
5024	ALA095	0.375232	0.078097	0.079559	0.004272	0.005918	0.042243	0.383334	0.031343	12377	ALA095	ALA095	45.72; Locus 03-3013, Locus 03-3016; Pail 54; Skeleton S04-6	tooth	2020	SkourtaniontiCell2020	Direct: IntCal20	3780	46	1922-1750 calBCE (3516±25 BP, MAMS-41109)	..	Turkey_Alalakh_MLBA	Hatay Province, Tell Atchana/Alalakh	Turkey	36.2378	36.3847	1240K	1	0.884495	565243	..	M	n/a (no relatives detected)	J2b2b1~	..	..	..	HV	yes
1395	Alh1.SG	0.109688	0.104094	0.016507	0.081608	0.021413	0.031486	0.617828	0.017376	10570	Alh1.SG	Alh1	ALH_1	petrous	2018	VeeramahPNAS2018	Context: Archaeological - Period	1500	115	250-650 CE	..	Germany_EarlyMedieval.SG	Bavaria, Altheim	Germany	48.58	12.2	Shotgun	..	0.8547	1090956	..	M	n/a (no relatives detected)	R1b1a1b1a1a1c1a2b2	..	..	..	J2a2b	yes
1109	ALT_1	0.213228	0.027695	0.011922	0.026377	0.047393	1e-05	0.673364	1e-05	14009	ALT_1	ALT_1	ALT_1	..	2019	MittnikScience2019	Direct: IntCal20	4463	39	2572-2461 calBCE (3980±24 BP, MAMS-18884)	..	Germany_Tauber_CordedWare	Althausen	Germany	49.4683	9.74407	1240K	3	0.027147	31459	76	U	n/a (no relatives detected)	n/a (sex unknown)	n/a (sex unknown)	n/a (sex unknown)	..	U5a1a1	yes
477	BNL005	0.151903	0.198004	0.029548	0.097789	0.006007	0.009442	0.485278	0.022029	13431	BNL005	BNL005	Brandýs nad Labem_76-1	..	Unpublished	PapacScienceAdvances2021	Direct: IntCal20	4084	56	2271-2037 calBCE (3738±23 BP, MAMS-30777)	..	Czech_Bohemia_Unetice_EBA	Bohemia, Brandýs nad Labem	Czech Republic	50.1742	14.6465	1240K	1	1.55439	748468	..	F	Bohemia, Brandýs nad Labem Family A (6 members) (siblings: BNL003-BNL001 | 1d: BNL001-BNL007 | 2/3d: BNL003-BNL002, BNL003-BNL006, BNL003-BNL007, BNL002-BNL005)	n/a (female)	n/a (female)	n/a (female)	..	J1c	yes
1110	ALT_4	0.177082	0.227518	0.0531	0.111214	0.019585	0.038866	0.349834	0.0228	14012	ALT_4	ALT_4	ALT_4	..	2019	MittnikScience2019	Direct: IntCal20	4453	47	2573-2356 calBCE (3970±24 BP, MAMS-18885)	..	Germany_Tauber_CordedWare_contam	Althausen	Germany	49.4683	9.74407	1240K	2	0.219483	204343	76	M	n/a (no relatives detected)	..	..	R1b1a2a1a	..	U5a1a1	yes
36	ALX002	0.290193	0.102414	0.140741	1e-05	0.008413	0.023939	0.394645	0.039645	12866	ALX002	ALX002	Alkhantepe Burial N2	tooth	2020	SkourtaniontiCell2020	Direct: IntCal20	5660	40	3776-3651 calBCE (4950 ± 23 BP, MAMS-40330)	..	Azerbaijan_Caucasus_lowlands_LateC	Jalilabad district, Uchtepe village, Alkhantepe	Azerbaijan	39.3607	48.4614	1240K	1	0.447819	349065	..	M	n/a (no relatives detected)	G1a	..	G1	12.36	K1a12a1a	yes
2198	AMC001	0.307626	0.013589	0.103827	0.001553	0.023516	0.071955	0.457005	0.02093	12140	AMC001	AMC001	Tomba 116	Tooth	2020	MarcusNatureCommunications2020	Direct: IntCal20	1772	32	125-234 calCE (1863±22 BP, MAMS-39519)	..	Italy_Sardinia_Roman_o	Alghero, SS, Aho M. Carru	Italy	40.5666	8.34788	1240K	1	0.145334	153582	..	F	n/a (no relatives detected)	n/a (female)	n/a (female)	n/a (female)	23.1	U6a7a	yes
2221	AMC014	0.338448	0.058533	1e-05	0.047699	0.001969	0.028886	0.502166	0.022289	12142	AMC014	AMC014	Tomba 170 bis	Tooth	2020	MarcusNatureCommunications2020	Direct: IntCal20	1745	41	126-310 calCE (1837±26 BP, MAMS-39522)	..	Italy_Sardinia_Roman	Alghero, SS, Aho M. Carru	Italy	40.5666	8.34788	1240K	1	0.405035	365995	..	M	n/a (no relatives detected)	G2a2a1a2a1	..	..	49.3	T2b	yes
1121	AMP_1	0.181196	0.152844	0.025861	0.11809	1e-05	0.016213	0.503873	0.001913	14013	AMP_1	AMP_1	AMPA_1	..	2019	MittnikScience2019	Direct: IntCal20	4356	47	2473-2303 calBCE (3924±23 BP, MAMS-18887)	..	Germany_Lech_BellBeaker_contam	Königsbrunn-Ampack	Germany	48.2228	10.8734	1240K.and.Shotgun	4	1.27719	737609	94.5	M	n/a (no relatives detected)	R1b1a1b1a1a2	..	P1/K2b2a	..	T2b33	yes
1122	AMP_1_d	0.183156	0.11785	0.043288	0.124318	0.026204	0.03105	0.440842	0.03329	11795	AMP_1_d	AMP_1	AMPA_1	tooth	2019	MittnikScience2019	Direct: IntCal20	4356	47	2473-2303 calBCE (3924±23 BP, MAMS-18887)	..	Germany_Lech_BellBeaker	Königsbrunn-Ampack	Germany	48.2228	10.8734	1240K.and.Shotgun	2	0.04096	88302	..	M	n/a (no relatives detected)	F	..	..	..	T2b33	yes
1788	Andaman.SG	0.023116	0.101098	0.075191	0.038838	0.003165	0.080164	0.192487	0.485939	11164	Andaman.SG	Andaman	Andaman	..	2018	MorenoMayarScience2018	Context: Archaeological - Period	90	35	1800-1920 CE	..	Indian_GreatAndaman_100BP.SG	Great Andaman Island	India	12.5	92.8	Shotgun	..	18.1802	1133184	..	M	n/a (no relatives detected)	P	..	..	..	M*	yes
71	ANI153	0.378566	1e-05	1e-05	0.106909	1e-05	0.016003	0.445142	0.05335	4590	ANI153	ANI153	VAR44	..	2018	MathiesonNature2018	Direct: IntCal20	6434	42	4550-4368 calBCE (5657±30 BP, OxA-13692)	..	Bulgaria_Varna_C_o2	Varna	Bulgaria	43.2131	27.8644	1240K	..	0.025	22843	..	M	n/a (no relatives detected)	R1b	..	..	..	U4	yes
65	ANI159-ANI181	0.427912	0.04565	1e-05	0.062427	1e-05	0.018339	0.435703	0.009949	4598	ANI159-ANI181	merge_ANI159_ANI181	VAR117-I	..	2018	MathiesonNature2018	Direct: IntCal20	6566	52	4714-4506 calBCE (5766±36 BP, OxA 13848)	..	Bulgaria_Varna_C	Varna	Bulgaria	43.2131	27.8644	1240K	..	0.582	412879	..	M	n/a (no relatives detected)	G2a2b2b2	..	..	..	T2b2b	yes
1890	ANN1.SG	0.295374	0.007361	1e-05	0.08216	0.00141	0.017876	0.581926	0.013883	12870	ANN1.SG	ANN1	Reg No. 92E47:1; Habitat: BC467; Object: Burial 1. Skull 1.	petrous	2020	CassidyNature2020	Direct: IntCal20	5405	98	3637-3191 calBCE (4670±70 BP, GrA-1703)	..	Ireland_MN.SG	Ireland, Limerick, Annagh	Ireland	52.6764	-8.45533	Shotgun	..	1.25127	816848	..	M	n/a (no relatives detected)	I2a1b1a1a1b	I-Y3712	I2a1b1a1a1b	..	K1a+195	yes
1872	ANN2.SG	0.25718	1.1e-05	1e-05	0.067469	0.006367	0.012872	0.646844	0.009247	12871	ANN2.SG	ANN2	Reg No. 92E47:3; Object: Burial 3. Skull 2.	tooth	2020	CassidyNature2020	Direct: IntCal20	5521	73	3707-3378 calBCE (4810±60 BP, GrA-1707)	..	Ireland_MN.SG	Ireland, Limerick, Annagh	Ireland	52.6764	-8.45533	Shotgun	..	0.336696	337041	..	M	n/a (no relatives detected)	I2a1b1a1a	I-M284	I2a1b1a1a	..	H4a1a1	yes
4499	ans003.SG	0.252228	1e-05	1e-05	0.134192	1e-05	0.049155	0.553294	0.011101	11517	ans003.SG	ans003	Ansarve3	tooth	2019	SanchezQuintoPNAS2019	Direct: IntCal20	5282	133	3525-3097 calBCE (4595±65 BP, Ua-3783; 4560±30 BP, Beta-432256)	..	Sweden_Ansarve_Megalithic.SG	Ansarve	Sweden	57.509	18.14	Shotgun	11	0.100903	111426	..	F	n/a (no relatives detected)	n/a (female)	n/a (female)	n/a (female)	..	T2b8	yes
4498	ans005.SG	0.238555	1e-05	0.036707	0.105469	1e-05	0.050716	0.568523	1e-05	11518	ans005.SG	ans005	Ansarve5	tooth	2019	SanchezQuintoPNAS2019	Direct: IntCal20	5367	117	3500-3130 calBCE (4640±70 BP, Ua-3785; 4580±30 BP, Beta-432257)	..	Sweden_Ansarve_Megalithic.SG	Ansarve	Sweden	57.509	18.14	Shotgun	5	0.082221	91650	..	F	n/a (no relatives detected)	n/a (female)	n/a (female)	n/a (female)	..	K1a2b	yes
4502	ans008.SG	0.230762	0.027374	0.001973	0.10462	0.017297	0.060536	0.544925	0.012514	11519	ans008.SG	ans008	Ansarve8	tooth	2019	SanchezQuintoPNAS2019	Direct: IntCal20	5154	87	3342-3031 calBCE (4480±31 BP, Ua-45398)	..	Sweden_Ansarve_Megalithic.SG	Ansarve	Sweden	57.509	18.14	Shotgun	12	1.64717	862999	..	M	n/a (no relatives detected)	I2a1a2	..	..	..	J1c5	yes
4536	ans016.SG	0.251554	1e-05	0.0077	0.07663	1e-05	0.037635	0.616987	0.009475	11521	ans016.SG	ans016	Ansarve16	tooth	2019	SanchezQuintoPNAS2019	Direct: IntCal20	4705	71	2879-2631 calBCE (4160±30 BP, Beta-402963)	..	Sweden_Ansarve_Megalithic.SG	Ansarve	Sweden	57.509	18.14	Shotgun	4	0.136175	146504	..	M	n/a (no relatives detected)	I2a1a2	..	..	..	H7d	yes
537	BNL008	0.157997	0.176035	0.009081	0.091477	0.009429	0.012826	0.512218	0.030937	13434	BNL008	BNL008	Brandýs nad Labem_690-1	..	Unpublished	PapacScienceAdvances2021	Direct: IntCal20	3926	45	2112-1892 calBCE (3615±26 BP, MAMS-30778)	..	Czech_Bohemia_Unetice_EBA	Bohemia, Brandýs nad Labem	Czech Republic	50.1742	14.6465	1240K	1	1.64926	735867	..	F	Bohemia, Brandýs nad Labem Family B (3 members) (2/3d: BNL010-BNL008, BNL008-BNL009)	n/a (female)	n/a (female)	n/a (female)	..	J1c	yes
1892	ARD2.SG	0.274766	0.003871	1e-05	0.077693	0.007709	0.021037	0.607034	0.00788	12872	ARD2.SG	ARD2	Reg No. E183:2; Habitat: BC235; Object: Skull from skeleton A	petrous	2020	CassidyNature2020	Direct: IntCal20	5401	54	3599-3366 calBCE (4675±35 BP, GrN-9708)	..	Ireland_MN.SG	Ireland, Tipperary, Ardcrony	Ireland	52.935	-8.15417	Shotgun	..	1.66782	936031	..	M	n/a (no relatives detected)	I2a1a2	I-L161	I2a1a2	..	J2b1a	yes
7	ARM001	0.242186	0.167353	0.144629	0.013781	1e-05	0.017358	0.378882	0.035801	11540	ARM001	ARM001	ARM001.A0101, Kaps	tooth (molar)	2019	WangNatureCommunications2019	Direct: IntCal20	5417	69	3625-3369 calBCE (4695±40 BP, KIA44691)	..	Armenia_EBA_KuraAraxes	South Caucasus mountains, Kaps	Armenia	40.8667	43.7167	1240K	..	0.974521	598706	..	F	n/a (no relatives detected)	n/a (female)	n/a (female)	n/a (female)	..	R1a1	yes
2857	ARS009.A0101	0.017311	0.137761	0.046083	0.050046	0.001631	0.013854	0.157296	0.576017	11333	ARS009.A0101	ARS009	2007-12	tooth	2018	JeongPNAS2018	Context: Archaeological - Period	2900	144	1200-700 BCE	..	Mongolia_LBA_Khovsgol_6	Khovsgol aimag, Arbulag sorum	Mongolia	49.657	99.7259	1240K	..	1.07137	656088	..	F	n/a (no relatives detected)	n/a (female)	n/a (female)	n/a (female)	..	D5a2a	yes
5007	ART001	0.369787	0.071291	0.091755	0.00892	0.016154	0.041754	0.380852	0.019486	12378	ART001	ART001	H156 S138	petrous	2020	SkourtaniontiCell2020	Direct: IntCal20	4342	49	2469-2298 calBCE (3908±26 BP, MAMS-33533)	..	Turkey_Arslantepe_EBA	Malatya Province, Arslantepe	Turkey	38.3819	38.3611	1240K	1	2.52032	782845	..	M	n/a (no relatives detected)	J2a1a1a2b2a1b1b~	..	..	..	H14b3	yes
4956	ART004	0.314487	0.094608	0.208734	0.016774	1e-05	0.023135	0.258757	0.083495	12379	ART004	ART004	H238 S156	petrous	2020	SkourtaniontiCell2020	Direct: IntCal20	5632	29	3762-3638 calBCE (4906±26 BP, MAMS-33534)	..	Turkey_Arslantepe_LateC	Malatya Province, Arslantepe	Turkey	38.3819	38.3611	1240K	1	0.132995	96719	..	M	n/a (no relatives detected)	G	..	..	..	H	yes
4954	ART005	0.437749	0.045355	0.042338	1e-05	0.024167	0.026595	0.393838	0.029948	12380	ART005	ART005	H250 S169	petrous	2020	SkourtaniontiCell2020	Direct: IntCal20	5650	37	3772-3646 calBCE (4934±27 BP, MAMS-33535)	..	Turkey_Arslantepe_LateC	Malatya Province, Arslantepe	Turkey	38.3819	38.3611	1240K	1	0.782961	471618	..	F	n/a (no relatives detected)	n/a (female)	n/a (female)	n/a (female)	..	J1c	yes
5003	ART009	0.308407	0.086673	0.081253	1e-05	0.002412	0.024917	0.466424	0.029905	12381	ART009	ART009	H326	petrous	2020	SkourtaniontiCell2020	Direct: IntCal20	4553	74	2838-2495 calBCE (4069±20 BP, MAMS-37487)	..	Turkey_Arslantepe_EBA	Malatya Province, Arslantepe	Turkey	38.3819	38.3611	1240K	1	7.25225	1000065	..	F	n/a (no relatives detected)	n/a (female)	n/a (female)	n/a (female)	..	K1a28	yes
5002	ART010	0.347167	0.095824	0.102991	0.008182	0.026892	0.027368	0.378091	0.013485	12382	ART010	ART010	H327 S220-2	petrous	2020	SkourtaniontiCell2020	Direct: IntCal20	4625	93	2857-2501 calBCE (4095±26 BP, MAMS-33537)	..	Turkey_Arslantepe_EBA	Malatya Province, Arslantepe	Turkey	38.3819	38.3611	1240K	1	3.07432	779700	..	F	n/a (no relatives detected)	n/a (female)	n/a (female)	n/a (female)	..	U8b1a1	yes
5001	ART011	0.32615	0.096582	0.1314	0.005873	0.015324	0.028617	0.376924	0.01913	12383	ART011	ART011	S220-1	petrous	2020	SkourtaniontiCell2020	Direct: IntCal20	4640	91	2860-2506 calBCE (4103±25 BP, MAMS-33538)	..	Turkey_Arslantepe_EBA	Malatya Province, Arslantepe	Turkey	38.3819	38.3611	1240K	1	1.59969	640615	..	M	n/a (no relatives detected)	J2a1a1a2b2a3b1a1b~	..	..	..	T2c1	yes
4997	ART012	0.391709	0.074137	0.051592	1e-05	0.008527	0.035973	0.408418	0.029634	12384	ART012	ART012	H331	petrous	2020	SkourtaniontiCell2020	Direct: IntCal20	5159	83	3340-3032 calBCE (4479±26 BP, MAMS-33539)	..	Turkey_Arslantepe_LateC	Malatya Province, Arslantepe	Turkey	38.3819	38.3611	1240K	1	3.78771	881003	..	F	n/a (no relatives detected)	n/a (female)	n/a (female)	n/a (female)	..	N1a1a1a	yes
524	BNL009	0.1452	0.124644	0.064977	0.077413	0.033078	0.018766	0.514115	0.021807	13435	BNL009	BNL009	Brandýs nad Labem_690-2	..	Unpublished	PapacScienceAdvances2021	Direct: IntCal20	3975	55	2135-1941 calBCE (3649±24 BP, MAMS-30779)	..	Czech_Bohemia_Unetice_EBA	Bohemia, Brandýs nad Labem	Czech Republic	50.1742	14.6465	1240K	1	0.2202	217159	..	M	Bohemia, Brandýs nad Labem Family B (3 members) (2/3d: BNL010-BNL008, BNL008-BNL009)	R1b1a1b1a1a2b1	..	R1b - P312	..	U5a1b	yes
4989	ART015	0.348991	0.094827	0.071078	0.005908	0.004612	0.028449	0.41628	0.029855	12386	ART015	ART015	S216 Cr3	petrous	2020	SkourtaniontiCell2020	Direct: IntCal20	5212	93	3482-3104 calBCE (4557±25 BP, MAMS-33541)	..	Turkey_Arslantepe_LateC	Malatya Province, Arslantepe	Turkey	38.3819	38.3611	1240K	2	9.9731	1006693	..	M	n/a (no relatives detected)	E1b1b1b2a1a1a1a1f~	..	..	..	U1a1d	yes
4994	ART017	0.37321	0.085652	0.095479	0.002562	0.012022	0.035639	0.379614	0.015822	12387	ART017	ART017	S216 Cr8	petrous	2020	SkourtaniontiCell2020	Direct: IntCal20	5166	77	3357-3101 calBCE (4516±25 BP, MAMS-33542)	..	Turkey_Arslantepe_LateC	Malatya Province, Arslantepe	Turkey	38.3819	38.3611	1240K	1	1.94796	730586	..	M	n/a (no relatives detected)	J2a1a1a2b2a2b2~	..	..	..	T2c1+146	yes
4980	ART018	0.279038	0.124617	0.123264	0.010826	0.013691	0.018459	0.405792	0.024314	12388	ART018	ART018	S216 Cr9	petrous	2020	SkourtaniontiCell2020	Direct: IntCal20	5260	95	3491-3109 calBCE (4573±25 BP, MAMS-33543)	..	Turkey_Arslantepe_LateC	Malatya Province, Arslantepe	Turkey	38.3819	38.3611	1240K	1	2.61557	845982	..	M	n/a (no relatives detected)	J1a2b1	..	..	..	H14a+146	yes
4976	ART019	0.392193	0.09899	0.10207	1e-05	0.009316	0.033864	0.331283	0.032274	12389	ART019	ART019	S216 Cr10	petrous	2020	SkourtaniontiCell2020	Direct: IntCal20	5393	49	3508-3354 calBCE (4623±24 BP, MAMS-33544)	..	Turkey_Arslantepe_LateC	Malatya Province, Arslantepe	Turkey	38.3819	38.3611	1240K	1	0.761761	452291	..	M	n/a (no relatives detected)	J2a1a1a2b2	..	..	..	K1a3	yes
4992	ART020_d	0.323471	0.127535	0.132529	1e-05	0.00924	0.019822	0.366163	0.021229	14092	ART020_d	ART020	S216 Cr11	petrous	2020	SkourtaniontiCell2020	Direct: IntCal20	5177	84	3366-3102 calBCE (4536±25 BP, MAMS-33545)	..	Turkey_Arslantepe_LateC	Malatya Province, Arslantepe	Turkey	38.3819	38.3611	1240K	2	0.369952	276616	..	M	n/a (no relatives detected)	J2a1a1a2b1b	..	..	..	..	yes
4972	ART022	0.396981	0.086817	0.053288	0.006715	0.008086	0.029503	0.404502	0.014107	12390	ART022	ART022	S216 Cr13	petrous	2020	SkourtaniontiCell2020	Direct: IntCal20	5413	100	3641-3191 calBCE (4681±75 BP, MAMS-33546)	..	Turkey_Arslantepe_LateC	Malatya Province, Arslantepe	Turkey	38.3819	38.3611	1240K	1	3.27352	804962	..	M	n/a (no relatives detected)	J2a1a1a2b2a3b~	..	..	..	J1c	yes
4987	ART023	0.361457	0.045661	0.1166	1e-05	0.023615	0.022833	0.401905	0.027919	12391	ART023	ART023	S216 Cr14	petrous	2020	SkourtaniontiCell2020	Direct: IntCal20	5227	95	3487-3105 calBCE (4563±25 BP, MAMS-33547)	..	Turkey_Arslantepe_LateC	Malatya Province, Arslantepe	Turkey	38.3819	38.3611	1240K	1	0.623423	353091	..	M	n/a (no relatives detected)	J2a1a1a2	..	..	..	U3b1	yes
612	BNL010	0.15744	0.174004	0.041108	0.080397	0.010398	0.007398	0.506629	0.022626	13436	BNL010	BNL010	Brandýs nad Labem_798	..	Unpublished	PapacScienceAdvances2021	Direct: IntCal20	3772	43	1898-1744 calBCE (3505±25 BP, MAMS-30780)	..	Czech_Bohemia_Unetice_EBA	Bohemia, Brandýs nad Labem	Czech Republic	50.1742	14.6465	1240K	1	0.234945	232986	..	F	Bohemia, Brandýs nad Labem Family B (3 members) (2/3d: BNL010-BNL008, BNL008-BNL009)	n/a (female)	n/a (female)	n/a (female)	..	K1b1a1	yes
4996	ART026	0.34053	0.115125	0.081447	0.00537	0.008217	0.024624	0.389974	0.034714	12393	ART026	ART026	S216 Temp3	petrous	2020	SkourtaniontiCell2020	Direct: IntCal20	5163	78	3347-3092 calBCE (4491±26 BP, MAMS-33549)	..	Turkey_Arslantepe_LateC	Malatya Province, Arslantepe	Turkey	38.3819	38.3611	1240K	1	3.44228	820234	..	F	n/a (no relatives detected)	n/a (female)	n/a (female)	n/a (female)	..	K1a8b	yes
4991	ART027_d	0.393066	0.128541	0.062755	0.015294	1e-05	0.024319	0.344978	0.031037	14093	ART027_d	ART027	S216 Temp4	petrous	2020	SkourtaniontiCell2020	Direct: IntCal20	5190	88	3369-3103 calBCE (4546±25 BP, MAMS-33550)	..	Turkey_Arslantepe_LateC	Malatya Province, Arslantepe	Turkey	38.3819	38.3611	1240K	2	0.157735	140810	..	M	n/a (no relatives detected)	G2a2b1	..	..	..	..	yes
4982	ART032	0.311914	0.076607	0.09495	1e-05	0.009224	0.02731	0.450176	0.029809	12394	ART032	ART032	A1335 rP4 B	petrous	2020	SkourtaniontiCell2020	Direct: IntCal20	5254	87	3486-3111 calBCE (4568±21 BP, MAMS-34110)	..	Turkey_Arslantepe_LateC	Malatya Province, Arslantepe	Turkey	38.3819	38.3611	1240K	1	2.98021	880085	..	M	n/a (no relatives detected)	H	..	..	..	N1b1a2	yes
4993	ART038	0.343729	0.032951	0.084111	0.00242	0.015115	0.027578	0.47607	0.018026	12395	ART038	ART038	S150 (H221)	femur bone	2020	SkourtaniontiCell2020	Direct: IntCal20	5175	83	3365-3102 calBCE (4534±27 BP, MAMS-34112)	..	Turkey_Arslantepe_LateC	Malatya Province, Arslantepe	Turkey	38.3819	38.3611	1240K	1	0.374504	319571	..	M	n/a (no relatives detected)	R1b1a2	..	..	..	K1a17a	yes
4955	ART039	0.304024	0.053242	0.119941	0.010142	0.031158	0.002946	0.449977	0.028571	12396	ART039	ART039	C7-D7 (H378)	tooth	2020	SkourtaniontiCell2020	Direct: IntCal20	5638	32	3766-3641 calBCE (4916±27 BP, MAMS-34116)	..	Turkey_Arslantepe_LateC	Malatya Province, Arslantepe	Turkey	38.3819	38.3611	1240K	1	0.107453	94271	..	F	n/a (no relatives detected)	n/a (female)	n/a (female)	n/a (female)	..	I5a	yes
4953	ART042	0.324689	0.050511	0.074506	0.002139	0.017111	0.031824	0.465063	0.034157	12397	ART042	ART042	S254 (H382)	petrous	2020	SkourtaniontiCell2020	Direct: IntCal20	5767	75	3946-3659 calBCE (5014±29 BP, MAMS-34119)	..	Turkey_Arslantepe_LateC	Malatya Province, Arslantepe	Turkey	38.3819	38.3611	1240K	1	4.06712	940548	..	M	n/a (no relatives detected)	H	..	..	..	T1b	yes
4892	Ash002.SG	0.200448	0.042252	1e-05	0.032263	1e-05	0.131349	0.593658	1e-05	14242	Ash002.SG	Ash002	2	Petrous	2021	YakaSomelCurrBio2021	Direct: IntCal20	9483	34	7585-7480 calBCE (8454±35 BP, TÜBİTAK-849)	..	Turkey_AsikliHoyuk_EN_Preceramic_lc.SG	Central Anatolia, Aksaray, Aşıklı Höyük	Turkey	38.3482	34.2303	Shotgun	1	0.006851	8091	54.0301	F	n/a (No relatives detected)	n/a (female)	..	..	3.04424	H2a	excluded outlier
2009	ASH008	0.303626	0.05703	0.090146	0.00439	0.005117	0.044048	0.453502	0.04214	11736	ASH008	ASH008	N5.14.Burial 226 [ASH0027291]	petrous	2019	FeldmanScienceAdvances2019	Direct: IntCal20	3095	56	1259-1020 calBCE (2941±31 BP, MAMS-30688)	..	Israel_Ashkelon_IA2	Ashkelon	Israel	31.6667	34.5667	1240K	..	0.622724	396867	..	M	n/a (no relatives detected)	J1a2a1a2d2b2b2~	..	BT	..	H2c	yes
1979	ASH029	0.295202	0.098767	0.159567	1e-05	1e-05	0.031199	0.36472	0.050526	11737	ASH029	ASH029	50.58.LF424.Burial 110	petrous	2019	FeldmanScienceAdvances2019	Direct: IntCal20	3513	30	1614-1514 calBCE (3296±18 BP, MAMS-30689)	..	Israel_Ashkelon_LBA	Ashkelon	Israel	31.6667	34.5667	1240K	..	0.124017	111715	..	F	n/a (no relatives detected)	n/a (female)	n/a (female)	n/a (female)	..	H66	yes
1972	ASH033	0.372373	0.12356	0.111383	0.0051	1e-05	0.043313	0.342411	0.001851	11738	ASH033	ASH033	50.58.LF424.Burial 111	petrous	2019	FeldmanScienceAdvances2019	Direct: IntCal20	3639	40	1745-1626 calBCE (3403±19 BP, MAMS-30691)	..	Israel_Ashkelon_LBA	Ashkelon	Israel	31.6667	34.5667	1240K	..	0.098964	99574	..	F	n/a (no relatives detected)	n/a (female)	n/a (female)	n/a (female)	..	N	yes
1974	ASH034	0.375318	0.069772	0.101328	1e-05	0.0178	0.037738	0.384005	0.014029	11739	ASH034	ASH034	50.58.F423.Burial 128	petrous	2019	FeldmanScienceAdvances2019	Context: Archaeological - Period	3550	58	1700-1500 BCE	..	Israel_Ashkelon_LBA	Ashkelon	Israel	31.6667	34.5667	1240K	..	0.375484	302566	..	F	n/a (no relatives detected)	n/a (female)	n/a (female)	n/a (female)	..	U3b1a	yes
4891	Ash040.SG	0.410617	1e-05	0.094515	0.029358	0.079858	0.046416	0.339217	1e-05	14243	Ash040.SG	Ash040	40	Petrous	2021	YakaSomelCurrBio2021	Direct: IntCal20	9647	73	7935-7593 calBCE (8698±39 BP, TÜBİTAK-850)	..	Turkey_AsikliHoyuk_EN_Preceramic_lc.SG	Central Anatolia, Aksaray, Aşıklı Höyük	Turkey	38.3482	34.2303	Shotgun	1	0.00637	7569	54.7533	F	n/a (No relatives detected)	n/a (female)	..	..	6.09361	N1a1a1	yes
2004	ASH066	0.365168	0.125735	0.133848	0.021692	1e-05	0.04375	0.289461	0.020336	11740	ASH066	ASH066	38.74.L1066 [ASH0074950]	petrous	2019	FeldmanScienceAdvances2019	Direct: IntCal20	3184	53	1376-1127 calBCE (2998±23 BP, MAMS-33789)	..	Israel_Ashkelon_IA1	Ashkelon	Israel	31.6667	34.5667	1240K	..	0.167507	159442	..	M	n/a (no relatives detected)	J1a2a1a2d2b~	..	J	..	T2c1c	yes
2002	ASH067	0.414014	0.094178	0.058246	0.010009	0.004873	0.024914	0.374308	0.019459	11741	ASH067	ASH067	38.74.L963 [ASH0074954]	petrous	2019	FeldmanScienceAdvances2019	Direct: IntCal20	3206	57	1383-1128 calBCE (3009±25 BP, MAMS-33792)	..	Israel_Ashkelon_IA1	Ashkelon	Israel	31.6667	34.5667	1240K	..	0.157958	151825	..	M	n/a (no relatives detected)	R1b1a1b	..	R1	..	H92	yes
2006	ASH068	0.429642	0.081216	1e-05	0.030615	0.013886	0.019811	0.413083	0.011737	11742	ASH068	ASH068	38.74.L985 [ASH0074953]	petrous	2019	FeldmanScienceAdvances2019	Direct: IntCal20	3167	53	1370-1123 calBCE (2989±24 BP, MAMS-33790)	..	Israel_Ashkelon_IA1_o	Ashkelon	Israel	31.6667	34.5667	1240K	..	0.250589	222800	..	F	n/a (no relatives detected)	n/a (female)	n/a (female)	n/a (female)	..	T1a1	yes
2007	ASH087	0.371822	0.11414	0.065087	0.010608	1e-05	0.036329	0.348454	0.05355	11743	ASH087	ASH087	N5.24.Burial 260 [ASH0074895]	petrous	2019	FeldmanScienceAdvances2019	Context: Archaeological - Period	3100	29	1200-1100 BCE	..	Israel_Ashkelon_IA2	Ashkelon	Israel	31.6667	34.5667	1240K	..	0.198213	182540	..	M	n/a (no relatives detected)	L	..	L	..	H4a1c	yes
1875	ASH1.SG	0.288911	0.012794	1e-05	0.067907	0.002789	0.017337	0.596766	0.013487	12873	ASH1.SG	ASH1	Burial 1 (ADULT); Reg No. -; Habitat: R19.P14.S2.E0820	petrous	2020	CassidyNature2020	Direct: IntCal20	5501	68	3640-3380 calBCE (4765±40 BP, GrN-11036)	..	Ireland_MN.SG	Ireland, Tipperary, Ashleypark	Ireland	52.9311	-8.18743	Shotgun	..	0.86655	667417	..	M	n/a (no relatives detected)	I2a1b1a1a1b	I-L1193	I2a1b1a1a1b	..	K2a9	yes
502	CHL002	0.18702	0.152566	0.003459	0.083496	0.045076	0.016832	0.490607	0.020943	13444	CHL002	CHL002	Chleby_2039	..	Unpublished	PapacScienceAdvances2021	Context: Archaeological - Period	4000	87	2200-1900 BCE	..	Czech_Bohemia_Unetice_EBA	Bohemia, Chleby	Czech Republic	50.215	15.1191	1240K	1	0.513188	414737	..	M	Bohemia, Chleby Family B (2 members) (2/3d: KO7002-CHL002)	I2a2a	..	I2a2	..	H11a7	yes
530	CHL003	0.091057	0.20999	0.038481	0.116214	0.02403	0.009642	0.494488	0.016098	13445	CHL003	CHL003	Chleby_2038	..	Unpublished	PapacScienceAdvances2021	Direct: IntCal20	3937	50	2121-1895 calBCE (3623±28 BP, MAMS-40617)	..	Czech_Bohemia_Unetice_EBA	Bohemia, Chleby	Czech Republic	50.215	15.1191	1240K	1	0.930155	599834	..	M	Bohemia, Chleby Family A (4 members) (2d: CHL001-CHL006, CHL006-CHL008, CHL008-CHL003 | 2/3d: CHL006-CHL003)	R1a1a1	..	R1a - Z645	..	U5a1g2	yes
2008	ASH135	0.449313	0.046583	0.070199	0.023363	0.053321	0.071891	0.233173	0.052155	11744	ASH135	ASH135	N5.13.Burial 343 [ASH0059650]	tooth	2019	FeldmanScienceAdvances2019	Context: Archaeological - Period	3100	29	1200-1100 BCE	..	Israel_Ashkelon_IA2	Ashkelon	Israel	31.6667	34.5667	1240K	..	0.080714	81969	..	F	n/a (no relatives detected)	n/a (female)	n/a (female)	n/a (female)	..	JT	yes
548	CHL006	0.170535	0.208403	0.018236	0.089918	0.021762	0.019038	0.460932	0.011176	13447	CHL006	CHL006	Chleby_2078	..	Unpublished	PapacScienceAdvances2021	Direct: IntCal20	3897	46	2030-1882 calBCE (3591±28 BP, MAMS-40618)	..	Czech_Bohemia_Unetice_EBA	Bohemia, Chleby	Czech Republic	50.215	15.1191	1240K	1	0.51537	414273	..	F	Bohemia, Chleby Family A (4 members) (2d: CHL001-CHL006, CHL006-CHL008, CHL008-CHL003 | 2/3d: CHL006-CHL003)	n/a (female)	n/a (female)	n/a (female)	..	U5a1b	yes
2001	ASH2-3	0.448841	0.118509	1e-05	0.013817	0.023073	0.015022	0.375306	0.005421	11745	ASH2-3	ASH2-3	38.75.U386.B1871 [ASH0018456]	petrous	2019	FeldmanScienceAdvances2019	Direct: IntCal20	3213	52	1381-1133 calBCE (3013±21 BP, MAMS-31617)	..	Israel_Ashkelon_IA1	Ashkelon	Israel	31.6667	34.5667	1240K	..	0.07327	70923	..	F	n/a (no relatives detected)	n/a (female)	n/a (female)	n/a (female)	..	I1	yes
1865	ASH3.SG	0.264038	0.013091	1e-05	0.097943	1e-05	0.0166	0.592149	0.016158	12874	ASH3.SG	ASH3	1980. Human Bones. Burial 3 (From Edge of Passage); Reg No. - ;Habitat: R19.P14.S2.E0820	petrous	2020	CassidyNature2020	Direct: IntCal20	5609	43	3764-3534 calBCE (4876±34 BP, UBA-38310)	..	Ireland_EN_MN.SG	Ireland, Tipperary, Ashleypark	Ireland	52.9311	-8.18743	Shotgun	..	1.20161	808952	..	M	n/a (no relatives detected)	I2a1a1b	I-S21825	I2a1a1b	..	T2c1d1	yes
4209	atp002.SG	0.303233	0.02846	0.00126	0.081778	0.005111	0.068687	0.498832	0.012638	9371	atp002.SG	atp002	ATP2	bone (long bone)	2015	ValdioseraPNAS2018	Direct: IntCal20	4746	64	2900-2675 calBCE (4210±30 BP, Beta-386394)	..	Spain_C_oAnatolia.SG	Atapuerca, El Portalón	Spain	42.3527	-3.51832	Shotgun	..	6.86586	1145244	..	M	n/a (no relatives detected)	H2c1a~	..	H2-P96	..	U5b3	yes
4124	atp005.SG	0.27479	1e-05	1e-05	1e-05	1e-05	0.07499	0.625844	0.024336	9372	atp005.SG	atp005	ATP5	bone (long bone)	2018	ValdioseraPNAS2018	Direct: IntCal20	7069	56	5214-5015 calBCE (6170±30 BP, Beta-368283)	..	Spain_EN.SG	Atapuerca, El Portalón	Spain	42.3527	-3.51832	Shotgun	..	0.066827	76663	..	M	n/a (no relatives detected)	G2a2a	..	..	..	J2b1a	yes
4176	atp016.SG	0.248814	0.003462	0.002024	0.078076	1e-05	0.037414	0.602691	0.027508	9373	atp016.SG	atp016	ATP16	bone	2015	ValdioseraPNAS2018	Direct: IntCal20	4971	80	3265-2913 calBCE (4400±30 BP, Beta-368289)	..	Spain_C.SG	Atapuerca, El Portalón	Spain	42.3527	-3.51832	Shotgun	..	11.3106	1149347	..	F	n/a (no relatives detected)	n/a (female)	n/a (female)	n/a (female)	..	X2c2	yes
4198	atp12-1420.SG	0.211253	0.013616	0.004009	0.132805	1e-05	0.041086	0.575619	0.021602	9374	atp12-1420.SG	atp12-1420	ATP12-1420	tooth & bone	2015	ValdioseraPNAS2018	Direct: IntCal20	4868	35	3011-2881 calBCE (4300±30 BP, Beta-368295)	..	Spain_C.SG	Atapuerca, El Portalón	Spain	42.3527	-3.51832	Shotgun	..	2.23246	1023669	..	M	n/a (no relatives detected)	I2a1b1b	..	I2-M223	..	H3c	yes
4203	ATP17.SG	0.25323	1e-05	1e-05	0.116961	1e-05	0.023065	0.576676	0.030038	5092	ATP17.SG	ATP17	ATP17	..	2015	GuntherPNAS2015	Direct: IntCal20	4849	30	3008-2783 calBCE (4280±30 BP, Beta-368290)	..	Spain_C.SG	El Portalon Cave, Sierra de Atapuerca	Spain	42.3525	-3.51833	Shotgun	..	0.032	38010	..	M	n/a (no relatives detected)	I2a1b	..	..	..	H3	yes
4289	ATP20.SG	0.196519	1e-05	1e-05	0.107484	0.083251	0.067547	0.511626	0.033553	5093	ATP20.SG	ATP20	ATP20	..	2015	GuntherPNAS2015	Direct: IntCal20	4138	61	2291-2047 calBCE (3770±30 BP, Beta-368293)	..	Spain_C.SG	El Portalon Cave, Sierra de Atapuerca	Spain	42.3525	-3.51833	Shotgun	..	0.016	19081	..	F	n/a (no relatives detected)	n/a (female)	n/a (female)	n/a (female)	..	U5a1c	yes
4157	ATP3.SG	0.233136	1e-05	0.005226	0.195751	0.07869	0.049745	0.415288	0.022153	5089	ATP3.SG	ATP3	ATP3	..	2015	GuntherPNAS2015	Direct: IntCal20	5397	44	3516-3365 calBCE (4650±30 BP, Beta-368281)	..	Spain_C.SG	El Portalon Cave, Sierra de Atapuerca	Spain	42.3525	-3.51833	Shotgun	..	0.031	36681	..	M	n/a (no relatives detected)	R1b1a1	..	..	..	K1a2b	yes
4164	ATP7.SG	0.254907	0.047851	1e-05	0.066098	1e-05	0.033976	0.597138	1e-05	5090	ATP7.SG	ATP7	ATP7	..	2015	GuntherPNAS2015	Direct: IntCal20	5122	107	3345-2937 calBCE (4460±40 BP, Beta-368285)	..	Spain_C.SG	El Portalon Cave, Sierra de Atapuerca	Spain	42.3525	-3.51833	Shotgun	..	0.044	51008	..	F	n/a (no relatives detected)	n/a (female)	n/a (female)	n/a (female)	..	J1c1b1	yes
4328	ATP9.SG	0.187116	0.030602	0.002577	0.048405	1e-05	0.068294	0.662197	0.0008	5091	ATP9.SG	ATP9	ATP9	..	2015	GuntherPNAS2015	Direct: IntCal20	3628	49	1863-1564 calBCE (3390±30 BP, Beta-386395)	..	Spain_BA.SG	El Portalon Cave, Sierra de Atapuerca	Spain	42.3525	-3.51833	Shotgun	..	0.461	430499	..	F	n/a (no relatives detected)	n/a (female)	n/a (female)	n/a (female)	..	U5b1b	yes
997	ATT26.SG	0.142501	0.080626	0.018954	0.073827	0.036112	0.01115	0.612469	0.024359	12495	ATT26.SG	ATT26	ATT26	petrous	2020	BrunelPNAS2020	Context: Archaeological - Period	2200	87	400-100 BCE	..	France_HautsDeFrance_IA2.SG	Hauts-de-France (North), Attichy-Bitry, Le Buissonnet	France	49.413	3.0484	Shotgun	1	0.095436	107058	..	F	n/a (no relatives detected)	n/a (female)	n/a (female)	n/a (female)	..	H8	yes
448	I4885	0.264997	0.125942	0.019641	0.074058	0.018137	0.022382	0.46004	0.014803	8280	I4885	I4885	feature 528 / Grave 3	petrous	2018	OlaldeNature2018	Direct: IntCal20	4170	47	2291-2142 calBCE (3790±20 BP, PSUAMS-2843)	..	Czech_BellBeaker	Prague 8, Kobylisy, Ke Stírce Street	Czech Republic	50.1217	14.457	1240K	1	3.383	799067	..	M	Czech Republic, Prague 8, Kobylisy, Ke Stirce Street Family A (2 members) (I4885-I4886 have a 2d or 3d relationship)	R1b1a1b1a1a2b1	..	..	91.6	U5a1i	yes
476	I4886	0.225899	0.123735	0.018313	0.090786	0.020487	0.01332	0.49137	0.016091	8281	I4886	I4886	feature 541	petrous	2018	OlaldeNature2018	Direct: IntCal20	4088	54	2270-2039 calBCE (3740±20 BP, PSUAMS-2844)	..	Czech_BellBeaker	Prague 8, Kobylisy, Ke Stírce Street	Czech Republic	50.1217	14.457	1240K	1	4.789	828385	..	M	Czech Republic, Prague 8, Kobylisy, Ke Stirce Street Family A (2 members) (I4885-I4886 have a 2d or 3d relationship)	R1b1a1b1a1a2b1	..	..	215	H6a	yes
3511	AY2003	0.013468	0.466466	0.093145	0.115175	1e-05	0.013757	0.207837	0.090142	11544	AY2003	AY2003	AY2003.A0101.TF1.1, BZNK-289/1, Aygurskiy 2, kurgan 22, grave 9	petrous	2019	WangNatureCommunications2019	Direct: IntCal20	5452	82	3630-3376 calBCE (4726±31 BP, OxA-16147)	..	Russia_Steppe_Maikop	Kaspi steppe, Aygurskij 2	Russia	45.6883	43.2646	1240K	..	2.38617	745066	..	F	n/a (no relatives detected)	n/a (female)	n/a (female)	n/a (female)	..	H2a1	excluded outlier
2337	BAJ001_BAJ001.A0101	0.488182	0.015307	0.027662	0.034259	0.016938	0.064134	0.332717	0.020801	11355	BAJ001_BAJ001.A0101	BAJ001	BAJ001	petrous	2019	FeldmanNatureCommunications2019	Context: Archaeological - Period	8850	115	7100-6700 BCE	..	Jordan_Late_PPNB	Ba’ja	Jordan	30.4153	35.4625	1240K	1	0.635151	440642	..	F	n/a (no relatives detected)	n/a (female)	n/a (female)	n/a (female)	..	N1b1a	yes
5321	bal004.SG	0.287448	0.012421	0.001788	0.088522	1e-05	0.046496	0.55819	0.005126	11523	bal004.SG	bal004	Balintore4	tooth	2019	SanchezQuintoPNAS2019	Direct: IntCal20	5186	87	3368-3103 calBCE (4543±24 BP, MAMS-21254)	..	Scotland_Megalithic.SG	Scotland, Ross and Cromarty, Balintore	United Kingdom	57.757	-3.91195	Shotgun	1	1.10339	769028	..	F	n/a (no relatives detected)	n/a (female)	n/a (female)	n/a (female)	..	H1	yes
1902	bally.SG	0.263303	0.009731	0.00116	0.078287	0.002418	0.045534	0.591805	0.007761	5148	bally.SG	bally	bally	petrous	2016	CassidyPNAS2016	Direct: IntCal20	5131	102	3346-3014 calBCE (4465±38 BP, UBA-7059)	..	Ireland_N.SG	Ballynahatty, County Down	Ireland	54.5422	-5.95667	Shotgun	..	11.285	1149739	..	F	n/a (no relatives detected)	n/a (female)	n/a (female)	n/a (female)	..	HV0+195	yes
4921	Bar31.SG	0.37889	0.032703	0.001478	0.015303	0.008283	0.054913	0.494859	0.013571	4524	Bar31.SG	Bar31	L11W-546	petrous	2016	HofmanovaPNAS2016	Direct: IntCal20	8272	54	6417-6236 calBCE (7457±44 BP, UBA-29838)	..	Turkey_N.SG	Northwest Anatolia, Marmara, Barcın	Turkey	40.3037	29.6085	Shotgun	..	3.301	1062837	..	M	n/a (no relatives detected)	G2a	..	..	..	X2m	yes
4934	Bar8.SG	0.399891	0.02152	0.003865	0.020028	0.013787	0.046284	0.47394	0.020685	4525	Bar8.SG	Bar8	M10-106	petrous	2016	HofmanovaPNAS2016	Direct: IntCal20	8064	61	6221-6021 calBCE (7238±38 BP, UBA-29837)	..	Turkey_N.SG	Northwest Anatolia, Marmara, Barcın	Turkey	40.3037	29.6085	Shotgun	..	6.93	1140766	..	F	n/a (no relatives detected)	n/a (female)	n/a (female)	n/a (female)	..	K1a2	yes
3048	BAU001	0.067778	0.094182	0.024823	0.050198	0.012121	0.009166	0.119138	0.622594	13708	BAU001	BAU001	AT-409	Tooth	2020	JeongCell2020	Direct: IntCal20	600	27	1305-1404 calCE (598±19 BP, MAMS-41133)	..	Mongolia_Selenge_XiongnuLatEMedieval	Selenge, Buural Uul	Mongolia	49.3062	105.909	1240K	1	0.272794	269903	..	F	n/a (no relatives detected)	n/a (female)	n/a (female)	n/a (female)	..	N1a1a1a1	excluded outlier
3486	BER001.SG	0.011242	0.299218	1e-05	0.305097	0.023662	0.036418	0.274565	0.049789	13931	BER001.SG	BER001	BER001	Tooth (molar)	2021	SaagMetspaluScience2021	Direct: IntCal20	6283	50	4445-4251 calBCE (5487±40 BP, UBA-41612)	..	Russia_Yaroslavl_VolosovoLyalovo_N.SG	Yaroslavl, Berendeyevo	Russia	56.5714	39.0117	Shotgun	..	0.104453	117748	..	M	n/a (no relatives detected)	Q1-L54	..	..	7.45	K1+16362	yes
2830	BER002	0.050967	0.196845	0.055075	0.079531	0.013623	0.017908	0.282844	0.303208	13711	BER002	BER002	AT-905	Tooth	2020	JeongCell2020	Direct: IntCal20	3168	58	1376-1120 calBCE (2989±28 BP, OxA-36225)	..	Mongolia_Khovd_MLBA	Khovd, Berkh Mountain	Mongolia	47.06	91.8425	1240K	1	0.798567	589299	..	M	n/a (no relatives detected)	N	..	..	..	T1a1	yes
4552	ber1M.SG	0.086812	0.170153	0.031605	0.093852	0.021861	0.035194	0.532688	0.027835	12129	ber1M.SG	ber1	ber1	tooth	2019	MalmstromProcBiolSci2019	Direct: IntCal20	4483	44	2622-2467 calBCE (4020±30 BP, Beta-423305)	..	Sweden_BAC.SG	Bergsgraven	Sweden	58.4158	15.6253	Shotgun	..	1.85863	968759	..	M	n/a (no relatives detected)	R1a1a1	..	R-Z283	1344	U4c1a	yes
4550	ber2F.SG	0.123564	0.229502	0.008919	0.045639	1e-05	0.03795	0.546703	0.007713	12130	ber2F.SG	ber2	ber2	tooth	2019	MalmstromProcBiolSci2019	Direct: IntCal20	4492	53	2625-2469 calBCE (4030±30 BP, Beta-423306)	..	Sweden_BAC.SG	Bergsgraven	Sweden	58.4158	15.6253	Shotgun	..	0.221895	233390	..	F	n/a (no relatives detected)	n/a (female)	n/a (female)	n/a (female)	443	N1a1a1a1	yes
925	BERG02-2.SG	0.298119	1e-05	1e-05	0.088557	0.014767	0.033654	0.558097	0.006785	12496	BERG02-2.SG	BERG02-2	BERG02-2	petrous	2020	BrunelPNAS2020	Direct: IntCal20	5867	67	4041-3802 calBCE (5135±35 BP, Poz-53879)	..	France_GrandEst_MN.SG	Grand-Est (East), Bergheim, Saulager	France	43.2182	2.4127	Shotgun	1	0.297998	296385	..	F	n/a (no relatives detected)	n/a (female)	n/a (female)	n/a (female)	83	W5b	yes
920	BERG157-7.SG	0.306397	1e-05	1e-05	0.051517	0.022327	0.027566	0.588318	0.003855	12498	BERG157-7.SG	BERG157-7	BERG157-7	petrous	2020	BrunelPNAS2020	Direct: IntCal20	6112	73	4319-4050 calBCE (5335±35 BP, Poz-53888)	..	France_GrandEst_MN.SG	Grand-Est (East), Bergheim, Saulager	France	43.2182	2.4127	Shotgun	1	0.217542	230367	..	M	n/a (no relatives detected)	I2a1a2	..	I2a1a2	141	U5b1c	yes
852	BerryAuBac	0.095926	0.063799	0.01446	0.55016	1e-05	0.094384	0.181251	1e-05	4573	BerryAuBac	BerryAuBac	BerryAuBac	bone (phalanx)	2016	MathiesonNature2018	Direct: IntCal20	7237	50	5368-5216 calBCE (6325±35 BP, SacA-5455)	..	France_BerryAuBac	Berry Au Bac	France	49.24	3.54	1240K	1	0.054	55808	..	M	n/a (no relatives detected)	I	..	..	..	U5b1a	excluded outlier
853	BerryAuBac_published	0.085557	0.064212	0.01465	0.542707	1e-05	0.094644	0.19821	1e-05	4542	BerryAuBac_published	BerryAuBac	BerryAuBac	bone (phalanx)	2016	FuNature2016	Direct: IntCal20	7237	50	5368-5216 calBCE (6325±35 BP, SacA-5455)	..	France_BerryAuBac_published	Berry Au Bac	France	49.24	3.54	1240K	1	0.027	51095	..	M	n/a (no relatives detected)	I	..	..	..	U5b1a	excluded outlier
1001	BFM265.SG	0.155576	0.07232	0.019954	0.095159	0.018906	0.018801	0.619274	1e-05	12500	BFM265.SG	BFM265	BFM265	petrous	2020	BrunelPNAS2020	Context: Archaeological - Period	2175	43	300-150 BCE	..	France_HautsDeFrance_IA2.SG	Hauts-de-France (North), Bucy-le-Long, le fond du Marais	France	49.3901	3.39243	Shotgun	1	0.162637	175709	..	F	n/a (no relatives detected)	n/a (female)	n/a (female)	n/a (female)	82	U2e1b2	yes
1881	BG72.SG	0.254836	0.00911	1e-05	0.084085	1e-05	0.016904	0.623226	0.011821	12875	BG72.SG	BG72	Reg No.-;Habitat: BC 136; Object: Bones from central cist Date 28/9/72	petrous	2020	CassidyNature2020	Direct: IntCal20	5467	81	3633-3377 calBCE (4735±35 BP, GrN-11362)	..	Ireland_MN.SG	Ireland, Carlow, Baunogenasraid	Ireland	52.8074	-6.82331	Shotgun	..	1.34815	848339	..	M	n/a (no relatives detected)	H	H-P96	H	..	K1a4a1	yes
2811	BIL001	0.0432	0.208277	0.043951	0.073687	0.004214	0.019182	0.089059	0.518431	13712	BIL001	BIL001	AT-340	Tooth	2020	JeongCell2020	Direct: IntCal20	3297	42	1420-1273 calBCE (3086±26 BP, MAMS-41122)	..	Mongolia_Zavkhan_MLBA	Zavkhan, Biluutiin Am	Mongolia	49.3515	96.4015	1240K	1	1.47978	664860	..	F	n/a (no relatives detected)	n/a (female)	n/a (female)	n/a (female)	..	F1b1b	yes
3962	bla001.SG	0.013232	0.066414	0.039894	0.004961	1e-05	0.031523	0.088947	0.755017	13366	bla001.SG	bla001	bla001	tooth	2018	KilincSciAdv2021	Direct: IntCal20	1299	28	601-758 calCE (1380±30 BP, Beta-453077)	..	Russia_Blagovechensk_IA.SG	Far Eastern Federal District, Amur Oblast, Blagovechensk, Oktyabr'skoe	Russia	49.6731	127.885	Shotgun	2	0.494446	458065	116.674	M	n/a (no relatives detected)	C2a1a1b1	..	C2b1a1b1	250.902	D4e4a	excluded outlier
922	BLP10.SG	0.299973	0.016313	0.008163	0.061446	0.002135	0.010383	0.589831	0.011757	12503	BLP10.SG	BLP10	BLP10	petrous	2020	BrunelPNAS2020	Direct: IntCal20	6065	74	4239-3985 calBCE (5275±40 BP, GrA-3117)	..	France_HautsDeFrance_MN.SG	Hauts-de-France (North), Beaurieux, la Plaine	France	49.3925	3.73641	Shotgun	1	0.178589	192199	..	M	n/a (no relatives detected)	I2a1b1b	..	I2a1b1b	94	H1e	yes
479	I4887	0.208931	0.132006	0.013198	0.08333	0.015591	0.013537	0.524647	0.008759	8282	I4887	I4887	feature 542	petrous	2018	OlaldeNature2018	Direct: IntCal20	4071	54	2201-2037 calBCE (3730±20 BP, PSUAMS-2845)	..	Czech_BellBeaker_brother.I4888	Prague 8, Kobylisy, Ke Stírce Street	Czech Republic	50.1217	14.457	1240K	1	4.565	800295	..	M	Czech Republic, Prague 8, Kobylisy, Ke Stirce Street Family B (2 members) (I4887-I4888 have a sibling relationship)	R1b1a1b1a1a2b1	..	..	228	K1a2c	yes
491	I4888	0.229785	0.152216	0.016496	0.090378	1e-05	0.017988	0.483743	0.009385	8283	I4888	I4888	feature 543	petrous	2018	OlaldeNature2018	Direct: IntCal20	4038	42	2195-2027 calBCE (3700±20 BP, PSUAMS-2846)	..	Czech_BellBeaker	Prague 8, Kobylisy, Ke Stírce Street	Czech Republic	50.1217	14.457	1240K	1	4.937	815489	..	M	Czech Republic, Prague 8, Kobylisy, Ke Stirce Street Family B (2 members) (I4887-I4888 have a sibling relationship)	R1b1a1b1a1a2b1	..	..	124	K1a2c	yes
168	BLSM27S	0.025765	0.064373	0.025957	0.029658	0.006233	0.046089	0.038343	0.763582	12677	BLSM27S	BLSM27S	..	pertous	2020	NingNatureCommunications2020	Context: Archaeological - Period	5250	144	3550-3050 BCE	..	China_WLR_MN	Liaoning, Chaoyang city, Banla mountain	China	41.4147	120.274	1240K	1	5.878	1126521	..	F	n/a (no relatives detected)	n/a (female)	n/a (female)	n/a (female)	440.454	D5a3a1	excluded outlier
169	BLSM41	0.044196	0.106729	0.058174	1.5e-05	1.1e-05	0.043274	1e-05	0.747591	12678	BLSM41	BLSM41	..	pertous	2020	NingNatureCommunications2020	Context: Archaeological - Period	5250	144	3550-3050 BCE	..	China_WLR_MN	Liaoning, Chaoyang city, Banla mountain	China	41.4147	120.274	1240K	1	0.048	38741	..	M	n/a (no relatives detected)	..	..	O2a	3.22584	..	excluded outlier
317	I7189	0.332803	0.007099	0.0025	0.084957	1e-05	0.018739	0.549997	0.003894	3973	I7189	I7189	MKTY_96/1	petrous	..	PapacScienceAdvances2021	Direct: IntCal20	5526	40	3634-3522 calBCE (4765±20 BP, PSUAMS-4233)	..	Czech_C_Baalberge	Makotrasy	Czech Republic	50.1458	14.2214	1240K	1	4.11997	856178	..	F	Czech Republic, Makotrasy Family A (2 members) (I7189-I14176 have a 2d or 3d relationship)	n/a (female)	n/a (female)	n/a (female)	268	W5	yes
282	I7197	0.461842	0.017859	0.001905	0.026835	1e-05	0.023174	0.463655	0.00472	4044	I7197	I7197	PRAJIN77	petrous	2018	OlaldeNature2018	Direct: IntCal20	6438	35	4549-4401 calBCE (5660±25 BP, PSUAMS-4344)	..	Czech_MN	Prague 5, Jinonice, Zahradnictví	Czech Republic	50.0504	14.3667	1240K	1	2.76775	723499	..	M	Czech Republic, Prague 5, Jinonice Family D (2 members) (I7197-I14190 have a 2d or 3d relationship)	I2a1a1b1b~	..	..	318	X2b+226	yes
493	I7198	0.143995	0.22906	0.022654	0.122253	0.010582	0.0144	0.435424	0.021631	4045	I7198	I7198	PRAJIN82	petrous	2018	OlaldeNature2018	Direct: IntCal20	4026	48	2193-1977 calBCE (3685±25 BP, PSUAMS-3885)	..	Czech_EBA	Prague 5, Jinonice, Zahradnictví	Czech Republic	50.0504	14.3667	1240K	1	3.78456	767162	..	F	Czech Republic, Prague 5, Jinonice Family A (4 members) (I14193-I7198-I11158 have a father-mother-son relationship; I15825 has a 2d or 3d relationship to I14193-I11158 in the nuclear family [father-son])	n/a (female)	n/a (female)	n/a (female)	280	U5b2c	yes
413	I7202	0.201864	0.193709	0.035382	0.103687	0.046155	0.016876	0.401466	0.000861	4049	I7202	I7202	Grave 94	petrous	2018	OlaldeNature2018	Context: Archaeological - Period	4250	289	2800-1800 BCE	..	Czech_EBA	Prague 5, Jinonice, Zahradnictví	Czech Republic	50.0504	14.3667	1240K	1	0.861185	537936	..	M	Czech Republic, Prague 5, Jinonice Family C (2 members) (I7202-I15824 have a 2d or 3d relationship)	R1b1a1b1a1a2b1c1b2a	..	..	110	U5a1a2b	yes
480	I7210	0.194046	0.142989	0.025407	0.093387	0.014703	0.013023	0.502438	0.014007	3990	I7210	I7210	RDVS_68/80	petrous	2018	OlaldeNature2018	Direct: IntCal20	4071	54	2201-2037 calBCE (3730±20 BP, PSUAMS-4236)	..	Czech_BellBeaker_father.or.son.I7212	Radosevice	Czech Republic	50.4103	14.0746	1240K	1	3.55585	732307	..	M	Czech Republic, Radovesice Family A (2 members) (I7212-I7210 have a father-son relationship)	R1b1a1b1a1a2b1	..	..	260	H6a1b4	yes
419	I7212	0.184245	0.133155	0.031018	0.086895	0.020904	0.015972	0.51316	0.014652	3991	I7212	I7212	RDVS_70/80	petrous	2018	OlaldeNature2018	Direct: IntCal20	4247	66	2454-2201 calBCE (3840±25 BP, PSUAMS-4346)	..	Czech_BellBeaker	Radosevice	Czech Republic	50.4103	14.0746	1240K	1	3.56054	731828	..	M	Czech Republic, Radovesice Family A (2 members) (I7212-I7210 have a father-son relationship)	R1b1a1b1a1a2b1	..	..	261	K1b1a1+199	yes
426	I7214	0.225892	0.132291	0.033904	0.115875	0.009285	0.015697	0.434774	0.032282	3992	I7214	I7214	RDVS74/81	petrous	2018	OlaldeNature2018	Context: Archaeological - Period	4200	144	2500-2000 BCE	..	Czech_BellBeaker	Radosevice	Czech Republic	50.4103	14.0746	1240K	1	3.772	751693	..	F	Czech Republic, Radovesice Family C (2 members) (I7214-I7289 have a sibling relationship)	n/a (female)	n/a (female)	n/a (female)	223	U8b1b1	yes
431	I7271	0.273342	0.213973	0.018321	0.121006	0.023135	0.012112	0.338101	1e-05	3983	I7271	I7271	Grave 19B	petrous	2018	OlaldeNature2018	Context: Archaeological - Period	4200	144	2500-2000 BCE	..	Czech_BellBeaker_brother.I7278	Brandýsek	Czech Republic	50.19	14.158	1240K	1	0.198159	190610	..	M	Czech Republic, Brandysek Family A (2 members) (I7271-I7278 have a sibling relationship [brothers])	R1b1a1b1a1a2b1	..	..	37.8	U4a	yes
392	I7278	0.199128	0.167269	0.013738	0.091348	0.008317	0.015429	0.485883	0.018888	3984	I7278	I7278	Grave 71	petrous	2018	OlaldeNature2018	Direct: IntCal20	4333	49	2462-2298 calBCE (3890±20 BP, PSUAMS-4349)	..	Czech_BellBeaker	Brandýsek	Czech Republic	50.19	14.158	1240K	1	3.56754	779593	..	M	Czech Republic, Brandysek Family A (2 members) (I7271-I7278 have a sibling relationship [brothers])	R1b1a1b1a1a2b1c2b1a2	..	..	173	U4a	yes
3647	BOL001.SG	0.095027	0.15122	0.037314	0.052886	0.054112	0.036605	0.561321	0.011515	13932	BOL001.SG	BOL001	BOL001	Tooth (premolar)	2021	SaagMetspaluScience2021	Direct: IntCal20	4478	55	2662-2409 calBCE (4005±39 BP, UBA-41613)	..	Russia_Tver_Fatyanovo_BA.SG	Tver, Bolshnevo 3	Russia	57.7401	36.633	Shotgun	..	0.097633	110699	..	M	n/a (no relatives detected)	R1a-M417	..	..	15.5	H1b	yes
3671	BOL002.SG	0.039138	0.235115	0.051129	0.042855	0.027337	0.038775	0.55206	0.013592	13933	BOL002.SG	BOL002	BOL002	Tooth (inscisor)	2021	SaagMetspaluScience2021	Direct: IntCal20	4306	68	2465-2209 calBCE (3876±36 BP, UBA-41614)	..	Russia_Tver_Fatyanovo_BA.SG	Tver, Bolshnevo 3	Russia	57.7401	36.633	Shotgun	..	0.097228	109472	..	F	n/a (no relatives detected)	n/a (female)	n/a (female)	n/a (female)	48	J1c1b1a1	yes
3658	BOL003.SG	0.068124	0.207541	0.029422	0.074638	0.005736	0.019796	0.576028	0.018716	13934	BOL003.SG	BOL003	BOL003	Tooth (inscisor)	2021	SaagMetspaluScience2021	Direct: IntCal20	4414	68	2573-2342 calBCE (3956±34 BP, UBA-41615)	..	Russia_Tver_Fatyanovo_BA.SG	Tver, Bolshnevo 3	Russia	57.7401	36.633	Shotgun	..	0.964144	709921	..	M	n/a (no relatives detected)	R1a2-Z93	..	..	52.4	H41a	yes
436	I7282	0.218821	0.125458	0.014515	0.109986	0.022956	0.015575	0.473983	0.018705	3987	I7282	I7282	RDVS_116/78	petrous	2018	OlaldeNature2018	Context: Archaeological - Period	4200	144	2500-2000 BCE	..	Czech_BellBeaker	Radosevice	Czech Republic	50.4103	14.0746	1240K	1	3.17313	768951	..	M	Czech Republic, Radovesice Family B (2 members) (I7283-I7282 have a mother-son relationship)	R1b1a1b1a1a2b1	..	..	224	K1a3a3	yes
437	I7283	0.281838	0.059502	0.011512	0.126431	0.028784	0.016357	0.464025	0.011551	3988	I7283	I7283	RDVS_117/78	petrous	2018	OlaldeNature2018	Context: Archaeological - Period	4200	144	2500-2000 BCE	..	Czech_BellBeaker_mother.I7282	Radosevice	Czech Republic	50.4103	14.0746	1240K	1	3.09717	740000	..	F	Czech Republic, Radovesice Family B (2 members) (I7283-I7282 have a mother-son relationship)	n/a (female)	n/a (female)	n/a (female)	296	K1a3a3	yes
398	I7289	0.231357	0.136725	0.017472	0.096517	0.013518	0.012785	0.468577	0.023051	3989	I7289	I7289	RDVS_67/80	petrous	2018	OlaldeNature2018	Direct: IntCal20	4289	62	2456-2209 calBCE (3860±20 BP, PSUAMS-4353)	..	Czech_BellBeaker_sibling.I7214	Radosevice	Czech Republic	50.4103	14.0746	1240K	1	3.20281	752153	..	M	Czech Republic, Radovesice Family C (2 members) (I7214-I7289 have a sibling relationship)	R1b1a1b1a1a2b1	..	..	190	U8b1b1	yes
496	KNE001	0.184098	0.172287	0.01792	0.10224	1e-05	0.009924	0.498614	0.014907	13458	KNE001	KNE001	Kněževes_2351	..	Unpublished	PapacScienceAdvances2021	Direct: IntCal20	4017	58	2194-1954 calBCE (3679±34 BP, Bln-5436)	..	Czech_Bohemia_Unetice_EBA	Bohemia, Kněževes	Czech Republic	50.1193	14.2671	1240K	1	1.0178	564851	..	F	Bohemia, Kněževes Family A (4 members) (daughter-mother: KNE005-KNE004, KNE001-KNE004 | 1d: KNE001-KNE005 | 2d: KNE005-KNE003, KNE003-KNE001, KNE003-KNE004)	n/a (female)	n/a (female)	n/a (female)	..	T2b23	yes
2369	BOT15.SG	0.007439	0.419712	0.016439	0.156145	1e-05	0.021695	0.195668	0.182892	9524	BOT15.SG	BOT15	Botai Excavation 15	..	2014	DamgaardScience2018	Direct: IntCal20	5143	95	3345-3025 calBCE (4474±37 BP, UBA-32663)	..	Kazakhstan_Botai_Eneolithic.SG	Botai	Kazakhstan	53.306	67.6482	Shotgun	..	2.41349	1043877	..	M	n/a (no relatives detected)	N	..	..	..	R1b1	yes
1632	BR1.SG	0.161205	0.076116	0.021218	0.18203	1e-05	0.046825	0.503311	0.009285	4906	BR1.SG	I1502	HUNG370, BR1	petrous	2014	GambaNatureCommunications2014	Direct: IntCal20	4026	51	2195-1973 calBCE (3686±28 BP, OxA-23799)	..	Hungary_EBA_Mako_published.SG	Kompolt-Kigyoser	Hungary	47.167	20.833	Shotgun	..	0.687	577595	..	F	n/a (no relatives detected)	n/a (female)	n/a (female)	n/a (female)	..	K1c1	yes
525	KNE003	0.143973	0.153339	0.007905	0.095882	0.012057	0.008087	0.555261	0.023496	13460	KNE003	KNE003	Kněževes_2229	..	Unpublished	PapacScienceAdvances2021	Direct: IntCal20	3971	51	2131-1946 calBCE (3648±19 BP, MAMS-30772)	..	Czech_Bohemia_Unetice_EBA	Bohemia, Kněževes	Czech Republic	50.1193	14.2671	1240K	1	1.90002	779195	..	F	Bohemia, Kněževes Family A (4 members) (daughter-mother: KNE005-KNE004, KNE001-KNE004 | 1d: KNE001-KNE005 | 2d: KNE005-KNE003, KNE003-KNE001, KNE003-KNE004)	n/a (female)	n/a (female)	n/a (female)	..	J1c	yes
3047	BRL001	0.058035	0.092234	0.036189	0.029544	0.010299	0.012789	0.143397	0.617513	13718	BRL001	BRL001	AT-296	petrous	2020	JeongCell2020	Direct: IntCal20	601	28	1305-1403 calCE (599±20 BP, MAMS-41132)	..	Mongolia_Selenge_XiongnuLatEMedieval	Selenge, Buural Uul	Mongolia	49.3062	105.909	1240K	1	2.69257	966150	..	F	n/a (no relatives detected)	n/a (female)	n/a (female)	n/a (female)	..	G1a1a	excluded outlier
3449	brn001.SG	0.034899	0.08273	0.04965	1e-05	1e-05	0.079277	0.09958	0.653844	13367	brn001.SG	brn001	brn001	tooth	2018	KilincSciAdv2021	Direct: IntCal20	7334	52	5474-5312 calBCE (6400±30 BP, Beta-453071)	..	Russia_KuengaRiver_N_1.SG	Siberian Federal District, Trans-Baikal, Kuenga River, Izvestkovaja-1 site	Russia	52.2308	116.993	Shotgun	2	0.066664	75389	103.646	F	n/a (no relatives detected)	n/a (female)	n/a (female)	n/a (female)	154.491	A	excluded outlier
489	KNE004	0.169628	0.127225	0.015747	0.135772	1e-05	0.012404	0.517649	0.021565	13461	KNE004	KNE004	Kněževes_2234-1	..	Unpublished	PapacScienceAdvances2021	Direct: IntCal20	4042	46	2197-1986 calBCE (3704±24 BP, MAMS-30773)	..	Czech_Bohemia_Unetice_EBA_mother.KNE001.KNE005	Bohemia, Kněževes	Czech Republic	50.1193	14.2671	1240K	1	0.369441	325193	..	F	Bohemia, Kněževes Family A (4 members) (daughter-mother: KNE005-KNE004, KNE001-KNE004 | 1d: KNE001-KNE005 | 2d: KNE005-KNE003, KNE003-KNE001, KNE003-KNE004)	n/a (female)	n/a (female)	n/a (female)	..	T2b23	yes
3482	brn003.SG	0.004573	0.061046	0.035522	0.019437	0.006585	0.028627	0.096414	0.747795	13369	brn003.SG	brn003	brn003	tooth	2018	KilincSciAdv2021	Direct: IntCal20	6550	49	4691-4502 calBCE (5750±30 BP, Beta-453073)	..	Russia_KadalinkaRiver_N.SG	Siberian Federal District, Trans-Baikal, Kadalinka River, Dvorcy-Dacha burial	Russia	52.0742	113.214	Shotgun	5	2.69022	1073016	97.3811	M	n/a (no relatives detected)	N	..	N1c1a1	2143.22	D4	excluded outlier
3447	brn008.SG	0.020696	0.07629	0.034122	0.021727	0.00758	0.042135	0.05912	0.738329	13370	brn008.SG	brn008	brn008	tooth	2018	KilincSciAdv2021	Direct: IntCal20	7379	36	5516-5374 calBCE (6490±30 BP, Beta-453075)	..	Russia_KuengaRiver_N_2.SG	Siberian Federal District, Trans-Baikal, Kuenga River, Izvestkovaja-1 site	Russia	52.2308	116.993	Shotgun	5	2.10271	1001896	73.5185	M	n/a (no relatives detected)	N1a1a1~	..	N1c1a1	222.44	D4	excluded outlier
478	KNE005	0.164842	0.146262	0.012662	0.105383	0.025699	0.012794	0.514181	0.018177	13462	KNE005	KNE005	Kněževes_2234-2	..	Unpublished	PapacScienceAdvances2021	Direct: IntCal20	4072	55	2203-2036 calBCE (3730±24 BP, MAMS-38478)	..	Czech_Bohemia_Unetice_EBA_sister.KNE001.daughter.KNE004	Bohemia, Kněževes	Czech Republic	50.1193	14.2671	1240K	1	0.191633	195876	..	F	Bohemia, Kněževes Family A (4 members) (daughter-mother: KNE005-KNE004, KNE001-KNE004 | 1d: KNE001-KNE005 | 2d: KNE005-KNE003, KNE003-KNE001, KNE003-KNE004)	n/a (female)	n/a (female)	n/a (female)	..	T2b23	yes
300	BRZ001	0.454756	1e-05	1e-05	0.100636	0.059757	0.009651	0.357071	0.018108	13437	BRZ001	BRZ001	Březno u Loun_62-LXXIII	..	Unpublished	PapacScienceAdvances2021	Direct: IntCal20	5820	48	3957-3797 calBCE (5078±25 BP, MAMS-41371)	..	Czech_Bohemia_Jordanow_Michelsberg_N	Bohemia, Březno u Loun	Czech Republic	50.3575	13.7436	1240K	1	0.054286	61034	..	M	n/a (No relatives detected)	I	..	I	..	L3	yes
318	BRZ002	0.385889	0.020626	1e-05	0.055218	0.001552	0.017497	0.509497	0.00971	13438	BRZ002	BRZ002	Březno u Loun_62-LXXV	..	Unpublished	PapacScienceAdvances2021	Direct: IntCal20	5521	47	3637-3386 calBCE (4768±26 BP, MAMS-41372)	..	Czech_Bohemia_FunnelBeaker_N	Bohemia, Březno u Loun	Czech Republic	50.3575	13.7436	1240K	1	1.03574	623256	..	F	n/a (No relatives detected)	n/a (female)	n/a (female)	n/a (female)	..	K2a	yes
333	KO1001	0.337763	0.007003	1e-05	0.082791	0.007288	0.020585	0.525475	0.019085	13465	KO1001	KO1001	Kolín I_3790-1	..	Unpublished	PapacScienceAdvances2021	Direct: IntCal20	4761	61	2899-2699 calBCE (4216±24 BP, MAMS-30781)	..	Czech_Bohemia_Rivnac_N_mother.or.daughter.KO1016	Bohemia, Kolín I	Czech Republic	50.0333	15.1681	1240K	1	0.33122	299766	..	F	Bohemia, Kolín I Family B (2 members) (daughter-mother: KO1016-KO1001)	n/a (female)	n/a (female)	n/a (female)	..	HV	yes
452	KO1003	0.195211	0.136928	1e-05	0.081343	0.01659	0.017486	0.536168	0.016264	13467	KO1003	KO1003	Kolín II_4071	..	Unpublished	PapacScienceAdvances2021	Direct: IntCal20	4160	53	2294-2136 calBCE (3783±25 BP, MAMS-30782)	..	Czech_Bohemia_BellBeaker	Bohemia, Kolín II	Czech Republic	50.0256	15.1692	1240K	1	2.97917	855965	..	M	Bohemia, Kolín II Family A (2 members) (2/3d: KO1005-KO1003)	R1b1a1b1a1a2b1	..	R1b - P312	..	HV	yes
3599	BU2001	0.046712	0.35454	0.121046	0.046757	0.022935	0.011963	0.374696	0.021352	11545	BU2001	BU2001	BU2001.A0101, BZNK-305/1, Beliy Ugol 2, kurgan 1, grave 11	bone (long bone)	2019	WangNatureCommunications2019	Direct: IntCal20	4675	81	2866-2582 calBCE (4125±19 BP, HD-29619)	..	Russia_North_Caucasus	Piedmont, Belij Ugol 2	Russia	44.0236	42.8185	1240K	..	0.336958	303699	..	M	n/a (no relatives detected)	R1b1a1b1b	..	R1b1a2a2	..	..	yes
393	KO1005	0.207241	0.12468	0.013943	0.077036	0.009187	0.016464	0.540226	0.011223	13469	KO1005	KO1005	Kolín II_4074	..	Unpublished	PapacScienceAdvances2021	Direct: IntCal20	4331	51	2463-2296 calBCE (3892±24 BP, MAMS-30784)	..	Czech_Bohemia_BellBeaker	Bohemia, Kolín II	Czech Republic	50.0256	15.1692	1240K	1	1.12525	674173	..	F	Bohemia, Kolín II Family A (2 members) (2/3d: KO1005-KO1003)	n/a (female)	n/a (female)	n/a (female)	..	H1	yes
83	Bul10	0.456457	0.089662	1e-05	0.034599	0.045133	0.011218	0.362913	1e-05	4593	Bul10	I12835	Obekt 12 a, Nr. 1 d (1_)	tooth	2018	MathiesonNature2018	Direct: IntCal20	4951	54	3092-2921 calBCE (4396±20 BP, MAMS-26835)	..	Bulgaria_EBA_Ezero	Nova Zagora, Sabrano	Bulgaria	42.4296	25.8984	1240K	..	0.066	66221	..	F	n/a (no relatives detected)	n/a (female)	n/a (female)	n/a (female)	..	..	yes
85	Bul4	0.229909	0.207041	0.039257	0.076722	0.00395	0.017985	0.401103	0.024033	4594	Bul4	Bul4	Mound 2 grave 1	tooth	2018	MathiesonNature2018	Direct: IntCal20	4895	38	3011-2898 calBCE (4333±20 BP, MAMS-26834)	..	Bulgaria_EBA_Yamnaya_o	Nova Zagora, Mednikarovo	Bulgaria	42.4296	25.8984	1240K	..	0.75	365694	..	M	n/a (no relatives detected)	I2a1b1a2a2a	..	..	..	..	yes
87	Bul6	0.414777	0.020024	1e-05	0.096481	0.033877	0.019091	0.404086	0.011654	4595	Bul6	Bul6	Barrow 5, Structure 3, Individual 1	tooth	2018	MathiesonNature2018	Context: Archaeological - Period	4450	520	3400-1600 BCE	..	Bulgaria_BeliBreyag_EBA	Nova Zagora, Beli Breyag	Bulgaria	42.4296	25.8984	1240K	..	0.823	363951	..	M	n/a (no relatives detected)	I2a1b1	..	..	..	..	excluded outlier
88	Bul8	0.27939	0.01102	0.079763	0.139199	1.5e-05	0.021966	0.468638	1e-05	4596	Bul8	Bul8	Barrow 5, Structure 3, Individual 2	tooth	2018	MathiesonNature2018	Context: Archaeological - Period	4450	520	3400-1600 BCE	..	Bulgaria_BeliBreyag_EBA	Nova Zagora, Beli Breyag	Bulgaria	42.4296	25.8984	1240K	..	0.017	18065	..	M	n/a (no relatives detected)	I2	..	..	..	..	excluded outlier
2933	BUR001	0.037379	0.204446	0.165255	0.056456	1e-05	0.017519	0.313204	0.205729	13724	BUR001	BUR001	AT-589	petrous, Tooth	2020	JeongCell2020	Direct: IntCal20	1993	35	103 calBCE - 13 calCE (2051±15 BP, GrM-13986)	..	Mongolia_Arkhangai_XiongnuEarlyMedieval_2	Arkhangai, Tamiryn Ulaan Khoshuu, Burkhan Tolgoi	Mongolia	47.7993	102.361	1240K	2	0.144993	149836	..	F	n/a (no relatives detected)	n/a (female)	n/a (female)	n/a (female)	..	T2b	yes
549	KO1009	0.18322	0.124363	0.009277	0.087754	0.032406	0.010382	0.537486	0.015113	13473	KO1009	KO1009	Kolín I_3540	..	Unpublished	PapacScienceAdvances2021	Direct: IntCal20	3894	41	2026-1883 calBCE (3589±24 BP, MAMS-30786)	..	Czech_Bohemia_Unetice_EBA	Bohemia, Kolín I	Czech Republic	50.0333	15.1681	1240K	1	0.982052	622477	..	F	Bohemia, Kolín I Family A (2 members) (2d: KO1010-KO1009)	n/a (female)	n/a (female)	n/a (female)	..	U5a1a1	yes
2943	BUR004	0.08244	0.2014	0.081792	0.034639	0.015176	0.026048	0.296643	0.261863	13727	BUR004	BUR004	AT-537	Tooth	2020	JeongCell2020	Direct: IntCal20	1919	33	40 calBCE - 109 calCE (1985±15 BP, GrM-12942)	..	Mongolia_Arkhangai_XiongnuEarlyMedieval_2	Arkhangai, Tamiryn Ulaan Khoshuu, Burkhan Tolgoi	Mongolia	47.7993	102.361	1240K	1	0.803615	586414	..	F	n/a (no relatives detected)	n/a (female)	n/a (female)	n/a (female)	..	G2a5	yes
384	BUT002	0.102751	0.225667	0.062756	0.094668	0.01607	0.013965	0.467361	0.016762	13439	BUT002	BUT002	Praha 5 - Nové Butovice_33 (Buchv 42)	..	Unpublished	PapacScienceAdvances2021	Context: Archaeological - Period	4350	58	2500-2300 BCE	..	Czech_Bohemia_CordedWare	Bohemia, Praha 5 - Nové Butovice	Czech Republic	50.0524	14.345	1240K	1	0.240503	238531	..	F	n/a (No relatives detected)	n/a (female)	n/a (female)	n/a (female)	..	U5a1a1	yes
391	BUT003	0.112221	0.228827	0.059515	0.068686	0.022987	0.015977	0.476161	0.015626	13440	BUT003	BUT003	Praha 5 - Nové Butovice_35 (Buchv 44)	..	Unpublished	PapacScienceAdvances2021	Direct: IntCal20	4335	51	2466-2296 calBCE (3898±26 BP, MAMS-41375)	..	Czech_Bohemia_CordedWare	Bohemia, Praha 5 - Nové Butovice	Czech Republic	50.0524	14.345	1240K	1	0.532794	423913	..	M	n/a (No relatives detected)	R1a1a1	..	R1a - M417 (xZ645)	..	H3v	yes
4149	c40331.SG	0.255177	0.011961	0.005449	0.077566	1e-05	0.049075	0.582397	0.018364	9375	c40331.SG	c40331	331	tooth	2018	ValdioseraPNAS2018	Direct: IntCal20	5630	32	3765-3636 calBCE (4900±30 BP, Beta-424648)	..	Spain_LN.SG	Andalusia, Cueva de los Cuarenta	Spain	37.455	-4.33238	Shotgun	..	0.23289	232285	..	M	n/a (no relatives detected)	I2a1b1a2b	..	I2-Z161	..	HV0a	yes
387	CAH005	0.104709	0.247659	0.053968	0.069981	0.007429	0.009712	0.48128	0.025263	13441	CAH005	CAH005	Čachovice_12	..	Unpublished	PapacScienceAdvances2021	Direct: IntCal20	4349	49	2471-2298 calBCE (3917±26 BP, MAMS-41377)	..	Czech_Bohemia_CordedWare	Bohemia, Čachovice	Czech Republic	50.3731	13.3654	1240K	1	1.42556	670868	..	M	n/a (No relatives detected)	R1a1a1	..	R1a - M417 (xZ645)	..	R1b1	yes
399	CAH010	0.088039	0.203949	0.056914	0.065966	0.058853	0.011276	0.490652	0.024352	13442	CAH010	CAH010	Čachovice_47	..	Unpublished	PapacScienceAdvances2021	Direct: IntCal20	4275	69	2456-2206 calBCE (3853±27 BP, MAMS-41378)	..	Czech_Bohemia_CordedWare	Bohemia, Čachovice	Czech Republic	50.3731	13.3654	1240K	1	1.58199	775350	..	F	n/a (No relatives detected)	n/a (female)	n/a (female)	n/a (female)	..	T2a1b1a	yes
1907	CAK530.SG	0.268065	0.01585	1e-05	0.087854	0.003892	0.03675	0.580606	0.006974	12876	CAK530.SG	CAK530	CaK 10_530, Cairn K	petrous	2020	CassidyNature2020	Direct: IntCal20	4711	69	2884-2631 calBCE (4170±32 BP, OxA-35325)	..	Ireland_LN.SG	Ireland, Sligo, Carrowkeel	Ireland	54.0586	-8.38206	Shotgun	..	1.00711	735022	..	F	n/a (no relatives detected)	n/a (female)	n/a (female)	n/a (female)	..	W5b	yes
1908	CAK531.SG	0.264141	0.009743	1e-05	0.079538	0.004466	0.024685	0.609298	0.00812	12877	CAK531.SG	CAK531	CaK 10_531, Cairn K	petrous	2020	CassidyNature2020	Direct: IntCal20	4701	76	2883-2625 calBCE (4160±38 BP, UBA-38306)	..	Ireland_LN.SG	Ireland, Sligo, Carrowkeel	Ireland	54.0586	-8.38206	Shotgun	..	0.880579	681374	..	M	n/a (no relatives detected)	I2a1b1a1a1	I-Y3709	I2a1b1a1a1	..	H1	yes
1905	CAK532.SG	0.264192	0.004022	1e-05	0.073283	0.009496	0.018605	0.616116	0.014275	12878	CAK532.SG	CAK532	CaK 10_532, Cairn K	petrous	2020	CassidyNature2020	Direct: IntCal20	4892	41	3013-2890 calBCE (4321±30 BP, OxA-35326)	..	Ireland_LN.SG	Ireland, Sligo, Carrowkeel	Ireland	54.0586	-8.38206	Shotgun	..	2.00666	995050	..	M	n/a (no relatives detected)	I2a1b1a1a1	I-Y3709	I2a1b1a1a1	..	J1c3	yes
1904	CAK533.SG	0.262079	0.009284	1e-05	0.085472	1e-05	0.026697	0.612135	0.004312	12879	CAK533.SG	CAK533	CaK 10_533, Cairn K	petrous	2020	CassidyNature2020	Direct: IntCal20	4926	48	3087-2902 calBCE (4360±31 BP, OxA-35327)	..	Ireland_LN.SG	Ireland, Sligo, Carrowkeel	Ireland	54.0586	-8.38206	Shotgun	..	1.66231	931439	..	F	n/a (no relatives detected)	n/a (female)	n/a (female)	n/a (female)	..	H	yes
1906	CAK534.SG	0.274086	1e-05	1e-05	0.085998	1e-05	0.024616	0.615261	1e-05	12880	CAK534.SG	CAK534	CaK 10_534, Cairn K	petrous	2020	CassidyNature2020	Context: Archaeological - Period	4800	144	3100-2600 BCE	..	Ireland_N.SG	Ireland, Sligo, Carrowkeel	Ireland	54.0586	-8.38206	Shotgun	..	0.039517	45930	..	M	n/a (no relatives detected)	I	I	I	..	X2b4	yes
1909	CAK68.SG	0.262922	0.005374	1e-05	0.072394	1e-05	0.01986	0.62741	0.012021	12881	CAK68.SG	CAK68	CaK 1_68, Burial 16, Probably Cairn H	petrous	2020	CassidyNature2020	Direct: IntCal20	4503	69	2834-2466 calBCE (4031±37 BP, UBA-30808)	..	Ireland_LN.SG	Ireland, Sligo, Carrowkeel	Ireland	54.0586	-8.38206	Shotgun	..	1.40587	869544	..	M	n/a (no relatives detected)	I2a1b1a1a1	I-Y3709	I2a1b1a1a1	..	H	yes
4122	Canes.SG	0.038875	0.030911	0.004263	0.474745	0.022997	0.044195	0.36103	0.022983	8567	Canes.SG	Canes	Canes, I-A	..	2017	GonzalesFortesCurrentBiology2017	Direct: IntCal20	7089	70	5299-5011 calBCE (6197±45 BP, OxA-7148/AA-5294)	..	Spain_HG.SG	Canes	Spain	43.355	-4.71668	Shotgun	..	1.83946	804677	..	F	n/a (no relatives detected)	n/a (female)	n/a (female)	n/a (female)	..	U5a2a	excluded outlier
1873	car004-ALL_DATA.SG	0.342895	1e-05	1e-05	0.151416	0.050068	0.026944	0.428647	1e-05	11524	car004-ALL_DATA.SG	car004	Carrowmore4	tooth	2019	SanchezQuintoPNAS2019	Direct: IntCal20	5517	52	3638-3386 calBCE (4770±30 BP, Beta-468275)	..	Ireland_Megalithic.SG	Carrowmore	Ireland	54.251	-8.519	Shotgun+whole.genome.capture	1	0.017825	20911	..	M	n/a (no relatives detected)	CT	I-CTS616	I2a1b1a	..	T2c1d1	yes
4113	CB13.SG	0.241479	0.009216	1e-05	0.03899	1e-05	0.058046	0.627631	0.024617	5088	CB13.SG	CB13	CB13	tooth	2015	OlaldeMBE2015	Direct: IntCal20	7345	49	5474-5318 calBCE (6410±30 BP, Beta-384724)	..	Spain_EN.SG	Cova Bonica, Vallirana, Barcelona	Spain	41.37	1.89	Shotgun	..	0.979	716997	..	F	n/a (no relatives detected)	n/a (female)	n/a (female)	n/a (female)	..	K1a2a	yes
4970	CBT001	0.359512	0.058625	0.05882	0.004504	0.001808	0.022939	0.469663	0.024131	12398	CBT001	CBT001	Grave 1, 204-1103	petrous	2020	SkourtaniontiCell2020	Direct: IntCal20	5446	83	3627-3377 calBCE (4725±20 BP, MAMS-41627)	..	Turkey_CamlibelTarlasi_LateC	Çorum Province, Çamlıbel Tarlası	Turkey	40.0197	34.5861	1240K	1	1.02782	609436	..	F	n/a (no relatives detected)	n/a (female)	n/a (female)	n/a (female)	..	T2b	yes
544	KO1010	0.127612	0.188743	0.043105	0.076555	0.002879	0.01107	0.531417	0.018619	13474	KO1010	KO1010	Kolín I_3690	..	Unpublished	PapacScienceAdvances2021	Direct: IntCal20	3906	41	2027-1890 calBCE (3599±24 BP, MAMS-30787)	..	Czech_Bohemia_Unetice_EBA	Bohemia, Kolín I	Czech Republic	50.0333	15.1681	1240K	1	0.625262	458154	..	F	Bohemia, Kolín I Family A (2 members) (2d: KO1010-KO1009)	n/a (female)	n/a (female)	n/a (female)	..	H1b	yes
4969	CBT003	0.380637	0.094511	0.032669	1e-05	1e-05	0.027895	0.419868	0.0444	12400	CBT003	CBT003	Grave 3, 80-1086	petrous	2020	SkourtaniontiCell2020	Context: Archaeological - Period	5450	58	3600-3400 BCE	..	Turkey_CamlibelTarlasi_LateC	Çorum Province, Çamlıbel Tarlası	Turkey	40.0197	34.5861	1240K	1	0.058098	63452	..	F	n/a (no relatives detected)	n/a (female)	n/a (female)	n/a (female)	..	..	yes
541	KO1013	0.138453	0.151909	0.026184	0.084237	0.031213	0.011464	0.535194	0.021346	13476	KO1013	KO1013	Kolín I_4332-I	..	Unpublished	PapacScienceAdvances2021	Direct: IntCal20	3914	41	2029-1893 calBCE (3605±24 BP, MAMS-30789)	..	Czech_Bohemia_Unetice_EBA	Bohemia, Kolín I	Czech Republic	50.0333	15.1681	1240K	1	0.873091	596740	..	F	Bohemia, Kolín I Family C (2 members) (2d: KO1013-KO1014)	n/a (female)	n/a (female)	n/a (female)	..	H3d	yes
4971	CBT005	0.340419	0.057494	0.06939	0.003049	0.006051	0.025931	0.482184	0.015481	12402	CBT005	CBT005	Grave 5, 464-4072	petrous	2020	SkourtaniontiCell2020	Direct: IntCal20	5415	72	3623-3376 calBCE (4713±21 BP, MAMS-41629)	..	Turkey_CamlibelTarlasi_LateC	Çorum Province, Çamlıbel Tarlası	Turkey	40.0197	34.5861	1240K	1	0.68112	509734	..	M	n/a (no relatives detected)	G2a2b1	..	..	..	K1a	yes
4965	CBT010	0.357869	0.092138	0.064337	1e-05	0.000415	0.026746	0.434427	0.024058	12403	CBT010	CBT010	Grave 10, 923-5423	petrous	2020	SkourtaniontiCell2020	Context: Archaeological - Period	5480	35	3590-3470 BCE	..	Turkey_CamlibelTarlasi_LateC	Çorum Province, Çamlıbel Tarlası	Turkey	40.0197	34.5861	1240K	1	0.743755	529018	..	F	n/a (no relatives detected)	n/a (female)	n/a (female)	n/a (female)	..	K1a	yes
4963	CBT014	0.33256	0.069969	0.058425	1e-05	1e-05	0.016329	0.49088	0.031817	12406	CBT014	CBT014	Grave 14, 971-6144	petrous	2020	SkourtaniontiCell2020	Direct: IntCal20	5518	51	3637-3386 calBCE (4767±28 BP, MAMS-41632)	..	Turkey_CamlibelTarlasi_LateC	Çorum Province, Çamlıbel Tarlası	Turkey	40.0197	34.5861	1240K	1	1.2914	706022	..	M	n/a (no relatives detected)	G2a2b1a2	..	..	..	H5	yes
4962	CBT015	0.348625	0.083234	0.06847	0.004437	1e-05	0.031596	0.432951	0.030677	12407	CBT015	CBT015	Grave 15, 978-6140	petrous	2020	SkourtaniontiCell2020	Direct: IntCal20	5525	39	3637-3526 calBCE (4787±28 BP, MAMS-41633)	..	Turkey_CamlibelTarlasi_LateC	Çorum Province, Çamlıbel Tarlası	Turkey	40.0197	34.5861	1240K	1	1.04261	632510	..	M	n/a (no relatives detected)	G2a2b1a	..	..	..	U3a2	yes
522	KO7001	0.155684	0.224135	0.064109	0.087945	0.021842	0.017026	0.428719	0.000541	13480	KO7001	KO7001	Kolín VII_1409	..	Unpublished	PapacScienceAdvances2021	Direct: IntCal20	3985	55	2135-1947 calBCE (3655±24 BP, MAMS-30792)	..	Czech_Bohemia_Unetice_EBA	Bohemia, Kolín VII	Czech Republic	50.0089	15.2217	1240K	1	0.979244	557081	..	M	Bohemia, Kolín VII Family A (2 members) (2/3d: KO7003-KO7001)	R1a1a1	..	R1a - Z645	..	I4a	yes
505	KO7002	0.14596	0.23904	0.015562	0.077637	0.018484	0.025474	0.458303	0.019539	13481	KO7002	KO7002	Kolín VII_1412	..	Unpublished	PapacScienceAdvances2021	Context: Archaeological - Period	4000	87	2200-1900 BCE	..	Czech_Bohemia_Unetice_EBA	Bohemia, Kolín VII	Czech Republic	50.0089	15.2217	1240K	1	0.636121	470611	..	F	Bohemia, Chleby Family B (2 members) (2/3d: KO7002-CHL002)	n/a (female)	n/a (female)	n/a (female)	..	H24	yes
954	CBV95.SG	0.097485	0.207999	0.038756	0.073112	0.024924	0.003023	0.548578	0.006123	12505	CBV95.SG	CBV95	CBV95	petrous	2020	BrunelPNAS2020	Direct: IntCal20	4447	54	2575-2350 calBCE (3970±30 BP, GrA-32767)	..	France_HautsDeFrance_LN.SG	Hauts-de-France (North), Ciry_Salsogne, La Bouche-à-Vesle	France	49.3623	3.46272	Shotgun	1	0.138073	151867	..	M	n/a (no relatives detected)	R1b1a1b	..	R1b1a1a2	58	J2a1a1	yes
4893	CCH144.SG	0.435864	1e-05	0.020333	0.015752	1e-05	0.095608	0.408346	0.024078	14249	CCH144.SG	CCH144	5357	Petrous	2021	YakaSomelCurrBio2021	Direct: IntCal20	8789	107	7035-6656 calBCE (7930±40 BP, OxA-21263)	..	Turkey_Catalhoyuk_N_Ceramic.SG	Central Anatolia, Konya, Çatalhöyük	Turkey	37.6661	32.8257	Shotgun	1	0.023872	28039	59.1887	M	n/a (No relatives detected)	C1a2	..	..	2.47571	N1a1a1	excluded outlier
4895	CCH163.SG	0.287002	0.0748	1e-05	1e-05	1e-05	0.105739	0.53242	1e-05	14250	CCH163.SG	CCH163	2017	Petrous	2021	YakaSomelCurrBio2021	Direct: IntCal20	8636	57	6816-6597 calBCE (7850±30 BP, UCIAMS-143259)	..	Turkey_Catalhoyuk_N_Ceramic.SG_lc	Central Anatolia, Konya, Çatalhöyük	Turkey	37.6661	32.8257	Shotgun	1	0.01225	14332	58.6251	F	n/a (No relatives detected)	n/a (female)	..	..	3.30762	T2	excluded outlier
4894	CCH289.SG	0.405332	0.001193	0.029393	0.044725	1e-05	0.060909	0.45189	0.006548	14252	CCH289.SG	CCH289	1885	Petrous	2021	YakaSomelCurrBio2021	Direct: IntCal20	8661	69	6903-6601 calBCE (7865±30 BP, UCIAMS-143258)	..	Turkey_Catalhoyuk_N_Ceramic.SG	Central Anatolia, Konya, Çatalhöyük	Turkey	37.6661	32.8257	Shotgun	1	0.027153	31846	59.6269	M	n/a (No relatives detected)	G2a2a1	..	..	2.54047	K1a	yes
4896	CCH290.SG	0.414054	0.056406	1e-05	1e-05	1e-05	0.089534	0.439966	1e-05	14253	CCH290.SG	CCH290	2033	Petrous	2021	YakaSomelCurrBio2021	Direct: IntCal20	8577	26	6687-6592 calBCE (7805±20 BP, UCIAMS-206232)	..	Turkey_Catalhoyuk_N_Ceramic_lc.SG	Central Anatolia, Konya, Çatalhöyük	Turkey	37.6661	32.8257	Shotgun	1	0.005864	6963	69.0923	M	n/a (No relatives detected)	H3a1	..	..	0.365502	H2a2a1d	yes
1874	CH448.SG	0.273996	0.016295	0.003299	0.076216	0.001355	0.027145	0.585141	0.016552	12882	CH448.SG	CH448	Reg No. 1956:448; Habitat: BC387; Object: Skull from chamber 5	petrous	2020	CassidyNature2020	Direct: IntCal20	5517	54	3646-3383 calBCE (4790±41 BP, UBA-35070)	..	Ireland_MN.SG	Ireland, Cavan, Cohaw	Ireland	54.0548	-7.02675	Shotgun	..	1.42418	872041	..	M	n/a (no relatives detected)	I2a1a2	I-L161	I2a1a2	..	H1	yes
4117	CHA001_merged	0.371002	0.015411	1e-05	0.054252	1e-05	0.020481	0.521212	0.017622	11347	CHA001_merged	CHA001_merged	84C	bone; bone (phalanx)	2019	VillalbaMoucoCurrentBiology2019	Direct: IntCal20	7127	78	5308-5051 calBCE (6230±45 BP, GrA-26912)	..	Spain_EN	Cueva de Chaves	Spain	42.2151	-0.138457	1240K	4	0.423398	335988	..	M	n/a (no relatives detected)	I2a1a2	..	I2a1b	..	HV0 + 195	yes
4118	CHA002_merged	0.331979	0.006997	1e-05	0.039629	1e-05	0.012809	0.585886	0.022681	11348	CHA002_merged	CHA002	CH.NIG.11559	bone; tooth (molar)	2019	VillalbaMoucoCurrentBiology2019	Direct: IntCal20	7127	73	5302-5061 calBCE (6227±28 BP, MAMS-29127)	..	Spain_EN	Cueva de Chaves	Spain	42.2151	-0.138457	1240K	2	0.173885	141023	..	M	n/a (no relatives detected)	R1b	..	R1b	..	K1a2a	yes
4123	CHA003_merged	0.389201	0.020335	1e-05	0.046414	1e-05	0.023177	0.51232	0.008532	11349	CHA003_merged	CHA003	CH.NIG.11558	bone	2019	VillalbaMoucoCurrentBiology2019	Direct: IntCal20	7075	77	5302-4991 calBCE (6180±54 BP, D-AMS-015821)	..	Spain_EN	Cueva de Chaves	Spain	42.2151	-0.138457	1240K	2	0.478551	372825	..	M	n/a (no relatives detected)	I2a1a2	..	I2a1b	..	K1a3a	yes
4132	CHA004.A0102	0.387041	1.1e-05	1.6e-05	0.144513	1e-05	0.012937	0.455461	1e-05	11350	CHA004.A0102	CHA004	Ch.Banda13	tooth (molar)	2019	VillalbaMoucoCurrentBiology2019	Direct: IntCal20	6420	45	4545-4367 calBCE (5645±31 BP, MAMS-28128)	..	Spain_EN	Cueva de Chaves	Spain	42.2151	-0.138457	1240K	1	0.063938	64518	..	F	n/a (no relatives detected)	n/a (female)	n/a (female)	n/a (female)	..	U4a2f	yes
4107	Chan.SG	0.036051	0.026779	0.01082	0.429105	1e-05	0.049198	0.375128	0.07291	8568	Chan.SG	Chan	Chan, Elba	..	2017	GonzalesFortesCurrentBiology2017	Direct: IntCal20	9109	74	7320-7054 calBCE (8155±42 BP, Ua-13398/Ua-38115)	..	Spain_HG.SG	Chan do Lindeiro	Spain	42.7344	-7.03054	Shotgun	..	5.74023	1035761	..	F	n/a (no relatives detected)	n/a (female)	n/a (female)	n/a (female)	..	U5b	excluded outlier
848	Chaudardes1_published_d	0.051535	0.013989	0.0076	0.515296	0.022612	0.102357	0.2866	1e-05	8791	Chaudardes1_published_d	Chaudardes1	Chaudardes1	bone (long bone)	2016	FuNature2016	Direct: IntCal20	8218	86	6400-6086 calBCE (7400±60 BP, GrA-28268)	..	France_Chaudardes_published	Chaudardes	France	49.24	3.46	1240K	2	0.046	86092	..	M	n/a (no relatives detected)	I2	..	I	..	U5b1b	excluded outlier
467	KO7003	0.157828	0.102044	0.008365	0.039696	0.025552	0.020759	0.597081	0.048674	13482	KO7003	KO7003	Kolín VII_1418	..	Unpublished	PapacScienceAdvances2021	Direct: IntCal20	4124	56	2284-2046 calBCE (3761±24 BP, MAMS-30793)	..	Czech_Bohemia_Unetice_EBA	Bohemia, Kolín VII	Czech Republic	50.0089	15.2217	1240K	1	0.084937	93826	..	M	Bohemia, Kolín VII Family A (2 members) (2/3d: KO7003-KO7001)	R1a	..	R1a*	..	U5a1b1	yes
307	KOB002	0.337624	0.009317	1e-05	0.109082	0.006027	0.021125	0.514066	0.002749	13484	KOB002	KOB002	Kolín-Šťáralka_57/H2	..	Unpublished	PapacScienceAdvances2021	Direct: IntCal20	5630	28	3761-3637 calBCE (4905±25 BP, MAMS-45784)	..	Czech_Bohemia_FunnelBeaker_N	Bohemia, Kolín-Šťáralka	Czech Republic	50.0087	15.2309	1240K	1	1.19686	661361	..	F	Bohemia, Kolín-Šťáralka Family A (3 members) (1d: KOB007-KOB001, KOB007-KOB002)	n/a (female)	n/a (female)	n/a (female)	..	T1a2	yes
503	CHL005	0.163958	0.217879	0.037512	0.111235	1e-05	0.016638	0.430675	0.022094	13446	CHL005	CHL005	Chleby_2076	..	Unpublished	PapacScienceAdvances2021	Context: Archaeological - Period	4000	87	2200-1900 BCE	..	Czech_Bohemia_Unetice_EBA	Bohemia, Chleby	Czech Republic	50.215	15.1191	1240K	1	0.18459	191005	..	M	n/a (No relatives detected)	R1b1a1b1a1a2a	..	R1b - P312	..	U5a2d1a	yes
306	KOB007	0.299593	0.012513	1e-05	0.101905	1e-05	0.023021	0.562939	1e-05	13488	KOB007	KOB007	Kolín-Šťáralka_77/H14	..	Unpublished	PapacScienceAdvances2021	Direct: IntCal20	5632	28	3762-3638 calBCE (4908±25 BP, MAMS-45786)	..	Czech_Bohemia_FunnelBeaker_N_1d.rel.KOB002.KOB001	Bohemia, Kolín-Šťáralka	Czech Republic	50.0087	15.2309	1240K	1	0.188339	197952	..	M	Bohemia, Kolín-Šťáralka Family A (3 members) (1d: KOB007-KOB001, KOB007-KOB002)	T1a1	..	T1a1	..	U5b1d1a	yes
504	CHL007	0.120484	0.161075	0.065212	0.090096	0.043098	0.013315	0.48961	0.01711	13448	CHL007	CHL007	Chleby_2041	..	Unpublished	PapacScienceAdvances2021	Context: Archaeological - Period	4000	87	2200-1900 BCE	..	Czech_Bohemia_Unetice_EBA	Bohemia, Chleby	Czech Republic	50.215	15.1191	1240K	1	0.181803	189627	..	F	n/a (No relatives detected)	n/a (female)	n/a (female)	n/a (female)	..	U5a1a1	yes
347	KON001	0.06584	0.309958	0.067053	0.092169	0.007301	0.012343	0.429003	0.016333	13489	KON001	KON001	Konobrže_10A/91	..	Unpublished	PapacScienceAdvances2021	Direct: IntCal20	4697	73	2874-2627 calBCE (4147±24 BP, MAMS-45787)	..	Czech_Bohemia_CordedWare	Bohemia, Konobrže	Czech Republic	50.5557	13.6606	1240K	1	0.475836	419459	..	F	Bohemia, Konobrže Family A (3 members) (2d: KON005-KON003, KON003-KON001)	n/a (female)	n/a (female)	n/a (female)	..	T2b	yes
2885	CHN001	0.048375	0.179874	0.049139	0.063779	0.007433	0.028493	0.288818	0.334088	13729	CHN001	CHN001	AT-121	petrous, Tooth	2020	JeongCell2020	Direct: IntCal20	2226	58	356-173 calBCE (2188±15 BP, GrM-12941)	..	Mongolia_Uvs_EIAXiongnuLateMedival	Uvs, Chandman Mountain, Ulaangom cemetery	Mongolia	49.9971	92.054	1240K	1	2.47647	872856	..	M	n/a (no relatives detected)	R1a1a1b2a2a3b~	..	..	..	T1a1	yes
2883	CHN003	0.110493	0.203869	0.079306	0.050312	0.024469	0.007323	0.186187	0.338041	13730	CHN003	CHN003	AT-141	Tooth	2020	JeongCell2020	Direct: IntCal20	2232	53	384-203 calBCE (2231±24 BP, MAMS-41123)	..	Mongolia_Uvs_EIAXiongnuLateMedival	Uvs, Chandman Mountain, Ulaangom cemetery	Mongolia	49.9971	92.054	1240K	1	0.50775	371539	..	M	n/a (no relatives detected)	Q1b1a3a1~	..	..	..	U4a1	yes
355	KON003	0.112101	0.230868	0.031451	0.067205	0.084651	0.023574	0.450141	1e-05	13490	KON003	KON003	Konobrže_26A/91	..	Unpublished	PapacScienceAdvances2021	Context: Archaeological - Period	4650	115	2900-2500 BCE	..	Czech_Bohemia_CordedWare	Bohemia, Konobrže	Czech Republic	50.5557	13.6606	1240K	1	0.077146	86814	..	M	Bohemia, Konobrže Family A (3 members) (2d: KON005-KON003, KON003-KON001)	R1b1a1b1a1a	..	R1b - L151	..	L1'2'3'4'5'6	yes
2935	CHN010	0.037459	0.099622	0.027172	0.03156	0.01258	0.025287	0.087036	0.679284	13735	CHN010	CHN010	AT-119	Tooth	2020	JeongCell2020	Direct: IntCal20	1961	30	89 calBCE - 60 calCE (2024±21 BP, MAMS-41135)	..	Mongolia_Uvs_EIAXiongnuLateMedival_o	Uvs, Chandman Mountain, Ulaangom cemetery	Mongolia	49.9971	92.054	1240K	1	2.32491	917868	..	M	n/a (no relatives detected)	C2a1a1b1b1	..	..	..	D4j12	excluded outlier
3051	CHN014	0.046087	0.116698	0.068639	0.023626	1e-05	0.016771	0.202082	0.526086	13737	CHN014	CHN014	AT-125	petrous, Tooth	2020	JeongCell2020	Direct: IntCal20	574	34	1323-1423 calCE (558±20 BP, MAMS-41139)	..	Mongolia_Uvs_EIAXiongnuLateMedival_o	Uvs, Chandman Mountain, Ulaangom cemetery	Mongolia	49.9971	92.054	1240K	2	2.80126	912420	..	F	n/a (no relatives detected)	n/a (female)	n/a (female)	n/a (female)	..	D4l2	yes
351	KON005	0.035222	0.268104	0.083595	0.127955	0.021069	0.006515	0.45753	1e-05	13492	KON005	KON005	Konobrže_26/94	..	Unpublished	PapacScienceAdvances2021	Direct: IntCal20	4680	80	2869-2583 calBCE (4130±24 BP, MAMS-45789)	..	Czech_Bohemia_CordedWare	Bohemia, Konobrže	Czech Republic	50.5557	13.6606	1240K	1	0.046769	53995	..	M	Bohemia, Konobrže Family A (3 members) (2d: KON005-KON003, KON003-KON001)	R1b1a1b	..	R1b - M269	..	U	yes
4032	CHV001.A0101	0.071186	0.150137	1e-05	0.115268	0.021027	0.011432	0.45589	0.17505	11503	CHV001.A0101	CHV001	CHV30	tooth	2018	LamnidisNatureCommunications2018	Context: Archaeological - Period	150	58	1700-1900 CE	..	Russia_Chalmny_Varre	Murmansk, Chalmny-Varre	Russia	67.1675	37.5864	1240K	1	1.30598	696019	..	F	n/a (no relatives detected)	n/a (female)	n/a (female)	n/a (female)	..	U5b1b1a3	yes
4033	CHV002.A0101	0.073792	0.098943	1e-05	0.104892	0.016815	0.012521	0.525802	0.167225	11504	CHV002.A0101	CHV002	CHV38	tooth	2018	LamnidisNatureCommunications2018	Context: Archaeological - Period	150	58	1700-1900 CE	..	Russia_Chalmny_Varre	Murmansk, Chalmny-Varre	Russia	67.1675	37.5864	1240K	1	0.431624	369593	..	M	n/a (no relatives detected)	I2a1a2b1	..	..	..	V7a1	yes
3943	chy001.SG	0.065387	0.203281	0.049254	0.04406	1e-05	0.032099	0.490247	0.115663	11063	chy001.SG	chy001	Kurgan 42, Burial 1, Ind. 1	..	2018	KrzewinskaScienceAdvances2018	Direct: IntCal20	1829	47	27-210 calCE (1918±28 BP, Ua-56442)	..	Russia_LateSarmatian.SG	Orenburg Regio, Southern Urals, Cherniy Yar	Russia	51.0667	55.0667	Shotgun	..	0.4914	415561	..	F	n/a (no relatives detected)	n/a (female)	n/a (female)	n/a (female)	..	H2a1	yes
3947	chy002.SG	0.042044	0.198185	0.067258	0.037446	0.01268	0.030554	0.478744	0.133088	11064	chy002.SG	chy002	Kurgan 42, Burial 1, Ind. 2	..	2018	KrzewinskaScienceAdvances2018	Direct: IntCal20	1786	39	81-236 calCE (1880±30 BP, Beta-451575)	..	Russia_LateSarmatian.SG	Orenburg Regio, Southern Urals, Cherniy Yar	Russia	51.0667	55.0667	Shotgun	..	1.24879	737819	..	M	n/a (no relatives detected)	R1a1a1b2a2b2b~	..	..	..	T1a1	yes
2757	cim357.SG	0.084963	0.225657	0.025516	0.043065	0.01498	0.043654	0.461525	0.10064	11065	cim357.SG	cim357	..	..	2018	KrzewinskaScienceAdvances2018	Direct: IntCal20	2808	34	916-804 calBCE (2705±35 BP, Poz-91084)	..	Moldova_Cimmerian.SG	Slobodzeya District, Glinoe Sad	Moldova	46.4107	29.4901	Shotgun	..	0.287804	295320	..	M	n/a (no relatives detected)	R1a1a1	..	..	..	H9a	yes
2756	cim358.SG	0.037696	0.200955	0.081491	0.021821	0.003253	0.033908	0.425434	0.195441	11066	cim358.SG	cim358	..	..	2018	KrzewinskaScienceAdvances2018	Direct: IntCal20	2822	38	971-808 calBCE (2730±35 BP, Poz-91085)	..	Moldova_Cimmerian.SG	Slobodzeya District, Glinoe Sad	Moldova	46.4107	29.4901	Shotgun	..	0.141346	156329	..	M	n/a (no relatives detected)	Q1a1	..	..	..	C5c	yes
2755	cim359.SG	0.044837	0.175577	0.018572	0.043639	0.027847	0.043293	0.342179	0.304056	11067	cim359.SG	cim359	..	..	2018	KrzewinskaScienceAdvances2018	Direct: IntCal20	2875	51	1011-832 calBCE (2780±35 BP, Poz-91086)	..	Moldova_Cimmerian.SG	Rybnitsa District, Mokra	Moldova	47.3753	29.0907	Shotgun	..	0.622497	536029	..	F	n/a (no relatives detected)	n/a (female)	n/a (female)	n/a (female)	..	R	yes
389	KOP003	0.159559	0.186394	0.017053	0.107919	0.040219	0.008905	0.476736	0.003214	13495	KOP003	KOP003	Kolín VI_5216	..	Unpublished	PapacScienceAdvances2021	Direct: IntCal20	4342	47	2468-2299 calBCE (3907±24 BP, MAMS-30791)	..	Czech_Bohemia_BellBeaker	Bohemia, Kolín VI	Czech Republic	50.011	15.2132	1240K	1	0.834439	526598	..	M	Bohemia, Kolín VI Family A (2 members) (2/3d: KOP002-KOP003)	R1b1a1b1a1a2b1	..	R1b - P312	..	HV15	yes
601	MIB001	0.152427	0.204762	0.026649	0.116467	0.015187	0.013308	0.45549	0.015709	13496	MIB001	MIB001	Mikulovice_51	..	Unpublished	PapacScienceAdvances2021	Direct: IntCal20	3779	42	1919-1751 calBCE (3516±20 BP, MAMS-30481)	..	Czech_Bohemia_Unetice_EBA	Bohemia, Mikulovice	Czech Republic	49.992	15.7769	1240K	1	0.686967	484581	..	M	Czech Republic cross-site Family A (43 members) (mother-son: MIB036-MIB053 | son-mother: MIB073-MIB074 | father-son: MIB051-MIB053 | father-daughter: MIB056-MIB057 | daughter-father: MIB062-MIB002 | daughter-mother: ROU004-ROU002, MIB024-MIB019 | brothers: MIB060-MIB061 | 1d: MIB076-MIB078, MIB009-MIB014, ROU002-ROU003 2d: MIB027-MIB086, MIB036-MIB021, MIB036-MIB049, MIB036-MIB051, MIB036-MIB056,…	R1b1a1b1a1a2b1	..	R1b - P312	..	T2b	yes
618	MIB002	0.138345	0.148901	0.037485	0.090828	0.042375	0.005843	0.510421	0.025803	13497	MIB002	MIB002	Mikulovice_55	..	Unpublished	PapacScienceAdvances2021	Direct: IntCal20	3765	40	1884-1749 calBCE (3494±19 BP, MAMS-30482)	..	Czech_Bohemia_Unetice_EBA_daughter.MIB062	Bohemia, Mikulovice	Czech Republic	49.992	15.7769	1240K	1	1.57448	693319	..	F	Czech Republic cross-site Family A (43 members) (mother-son: MIB036-MIB053 | son-mother: MIB073-MIB074 | father-son: MIB051-MIB053 | father-daughter: MIB056-MIB057 | daughter-father: MIB062-MIB002 | daughter-mother: ROU004-ROU002, MIB024-MIB019 | brothers: MIB060-MIB061 | 1d: MIB076-MIB078, MIB009-MIB014, ROU002-ROU003 2d: MIB027-MIB086, MIB036-MIB021, MIB036-MIB049, MIB036-MIB051, MIB036-MIB056,…	n/a (female)	n/a (female)	n/a (female)	..	U4b1b1	yes
580	MIB003	0.158516	0.185922	1e-05	0.063792	0.023875	0.019686	0.52661	0.021589	13498	MIB003	MIB003	Mikulovice_68	..	Unpublished	PapacScienceAdvances2021	Direct: IntCal20	3810	49	1942-1773 calBCE (3538±19 BP, MAMS-30483)	..	Czech_Bohemia_Unetice_EBA_sister.MIB064.daughter.MIB008	Bohemia, Mikulovice	Czech Republic	49.992	15.7769	1240K	1	0.228987	227274	..	F	Bohemia, Mikulovice Family C (11 members) (siblings: MIB071-MIB070 | son-mother: MIB066-MIB065 | 2d: MIB071-MIB003, MIB003-MIB004, MIB071-MIB008, MIB072-MIB008, MIB071-MIB064 | 2/3d: MIB071-MIB004, MIB071-MIB066, MIB071-MIB067, MIB071-MIB068, MIB068-MIB003, MIB071-MIB072, MIB072-MIB003, MIB072-MIB064, MIB072-MIB066, MIB072-MIB067, MIB072-MIB070, MIB072-MIB071)	n/a (female)	n/a (female)	n/a (female)	..	K1a1b2a	yes
615	MIB004	0.157638	0.166089	0.023798	0.106647	0.027222	0.019078	0.490008	0.00952	13499	MIB004	MIB004	Mikulovice_62	..	Unpublished	PapacScienceAdvances2021	Direct: IntCal20	3769	39	1888-1751 calBCE (3503±18 BP, MAMS-30484)	..	Czech_Bohemia_Unetice_EBA	Bohemia, Mikulovice	Czech Republic	49.992	15.7769	1240K	1	0.800974	486005	..	M	Bohemia, Mikulovice Family C (11 members) (siblings: MIB071-MIB070 | son-mother: MIB066-MIB065 | 2d: MIB071-MIB003, MIB003-MIB004, MIB071-MIB008, MIB072-MIB008, MIB071-MIB064 | 2/3d: MIB071-MIB004, MIB071-MIB066, MIB071-MIB067, MIB071-MIB068, MIB068-MIB003, MIB071-MIB072, MIB072-MIB003, MIB072-MIB064, MIB072-MIB066, MIB072-MIB067, MIB072-MIB070, MIB072-MIB071)	R1b1a1b1a1a2b1	..	R1b - P312	..	R1b1	yes
2256	CL23	0.245105	0.114046	0.032568	0.054897	0.01339	0.025379	0.497992	0.016623	10980	CL23	CL23	CL23	petrous	2018	AmorimNatureCommunications2018	Context: Archaeological - Period	1345	14	580-630 CE	..	Italy_North_EarlyMedieval_Langobards_2	Piedmont, Collegno	Italy	45.0792	7.5783	1240K	..	2.77142	842141	..	M	n/a (no relatives detected)	T1a2b1	..	T1a2b	14.1	H	yes
2257	CL25	0.297668	0.109451	0.064678	0.010744	1e-05	0.033977	0.467972	0.0155	10981	CL25	CL25	CL25	petrous	2018	AmorimNatureCommunications2018	Context: Archaeological - Period	1345	14	580-630 CE	..	Italy_North_EarlyMedieval_Langobards_3	Piedmont, Collegno	Italy	45.0792	7.5783	1240K	..	1.08912	676548	..	F	n/a (no relatives detected)	n/a (female)	n/a (female)	n/a (female)	7.96	H	yes
2258	CL30	0.326098	0.076618	0.050681	0.005474	0.014369	0.027588	0.47183	0.027342	10982	CL30	CL30	CL30	petrous	2018	AmorimNatureCommunications2018	Context: Archaeological - Period	1345	14	580-630 CE	..	Italy_North_EarlyMedieval_Langobards_3	Piedmont, Collegno	Italy	45.0792	7.5783	1240K	..	2.34648	819769	..	M	n/a (no relatives detected)	R1b1a1b1a1a2	..	R1b1a1a2a1a2	17.07	I1b	yes
2259	CL31	0.244141	0.082574	0.017808	0.036171	0.015601	0.025949	0.381122	0.196636	10983	CL31	CL31	CL31	petrous	2018	AmorimNatureCommunications2018	Context: Archaeological - Period	1345	14	580-630 CE	..	Italy_North_EarlyMedieval_Langobards_contam	Piedmont, Collegno	Italy	45.0792	7.5783	1240K	..	2.06235	792486	..	M	n/a (no relatives detected)	G2a	..	G2a1a1	10.78	H18	yes
2260	CL36	0.291254	0.075166	0.01979	0.049445	0.018106	0.019659	0.50722	0.01936	10984	CL36	CL36	CL36	petrous	2018	AmorimNatureCommunications2018	Context: Archaeological - Period	1345	14	580-630 CE	..	Italy_North_EarlyMedieval_Langobards_2	Piedmont, Collegno	Italy	45.0792	7.5783	1240K	..	1.61858	671455	..	F	n/a (no relatives detected)	n/a (female)	n/a (female)	n/a (female)	9.05	X2b	yes
2261	CL38	0.326733	0.071701	0.057087	0.009424	1e-05	0.025533	0.489072	0.02044	10985	CL38	CL38	CL38	petrous	2018	AmorimNatureCommunications2018	Context: Archaeological - Period	1345	14	580-630 CE	..	Italy_North_EarlyMedieval_Langobards_3	Piedmont, Collegno	Italy	45.0792	7.5783	1240K	..	2.09341	746965	..	M	n/a (no relatives detected)	E1b1b1a1b1	..	E1b1b1a1b1a3	9.41	X2	yes
582	MIB006	0.170103	0.23107	1e-05	0.047031	0.000158	0.018403	0.508864	0.024361	13501	MIB006	MIB006	Mikulovice_64b	..	Unpublished	PapacScienceAdvances2021	Direct: IntCal20	3808	49	1940-1773 calBCE (3537±19 BP, MAMS-30486)	..	Czech_Bohemia_Unetice_EBA	Bohemia, Mikulovice	Czech Republic	49.992	15.7769	1240K	1	0.247367	223910	..	M	Bohemia, Mikulovice Family A (6 members) (daughter-mother: MIB029-MIB013 | 2d: MIB031-MIB032 | 2/3d: MIB029-MIB006, MIB029-MIB031, MIB029-MIS004)	R1b1a1	..	R1b1a1b (xZ2105)	..	U5a1b1	yes
577	MIB007	0.142649	0.165625	0.033712	0.08173	0.017463	0.009725	0.525432	0.023665	13502	MIB007	MIB007	Mikulovice_53	..	Unpublished	PapacScienceAdvances2021	Direct: IntCal20	3817	49	1946-1774 calBCE (3541±19 BP, MAMS-30487)	..	Czech_Bohemia_Unetice_EBA	Bohemia, Mikulovice	Czech Republic	49.992	15.7769	1240K	1	2.16636	726774	..	F	Czech Republic cross-site Family A (43 members) (mother-son: MIB036-MIB053 | son-mother: MIB073-MIB074 | father-son: MIB051-MIB053 | father-daughter: MIB056-MIB057 | daughter-father: MIB062-MIB002 | daughter-mother: ROU004-ROU002, MIB024-MIB019 | brothers: MIB060-MIB061 | 1d: MIB076-MIB078, MIB009-MIB014, ROU002-ROU003 2d: MIB027-MIB086, MIB036-MIB021, MIB036-MIB049, MIB036-MIB051, MIB036-MIB056,…	n/a (female)	n/a (female)	n/a (female)	..	U4c1a	yes
542	MIB008	0.159196	0.158576	1e-05	0.083423	0.012446	0.011248	0.554952	0.020149	13503	MIB008	MIB008	Mikulovice_69	..	Unpublished	PapacScienceAdvances2021	Direct: IntCal20	3911	36	2026-1894 calBCE (3603±18 BP, MAMS-30488)	..	Czech_Bohemia_Unetice_EBA	Bohemia, Mikulovice	Czech Republic	49.992	15.7769	1240K	1	1.15783	586986	..	M	Bohemia, Mikulovice Family C (11 members) (siblings: MIB071-MIB070 | son-mother: MIB066-MIB065 | 2d: MIB071-MIB003, MIB003-MIB004, MIB071-MIB008, MIB072-MIB008, MIB071-MIB064 | 2/3d: MIB071-MIB004, MIB071-MIB066, MIB071-MIB067, MIB071-MIB068, MIB068-MIB003, MIB071-MIB072, MIB072-MIB003, MIB072-MIB064, MIB072-MIB066, MIB072-MIB067, MIB072-MIB070, MIB072-MIB071)	R1b1a1b1a1a2b1	..	R1b1a1b1a1a2b1 (xZ2105)	..	H	yes
609	MIB009	0.135235	0.161814	0.0288	0.081198	0.035799	0.016106	0.535054	0.005995	13504	MIB009	MIB009	Mikulovice_2	..	Unpublished	PapacScienceAdvances2021	Direct: IntCal20	3773	44	1918-1745 calBCE (3507±26 BP, MAMS-19121)	..	Czech_Bohemia_Unetice_EBA	Bohemia, Mikulovice	Czech Republic	49.992	15.7769	1240K	1	1.5036	671169	..	F	Czech Republic cross-site Family A (43 members) (mother-son: MIB036-MIB053 | son-mother: MIB073-MIB074 | father-son: MIB051-MIB053 | father-daughter: MIB056-MIB057 | daughter-father: MIB062-MIB002 | daughter-mother: ROU004-ROU002, MIB024-MIB019 | brothers: MIB060-MIB061 | 1d: MIB076-MIB078, MIB009-MIB014, ROU002-ROU003 2d: MIB027-MIB086, MIB036-MIB021, MIB036-MIB049, MIB036-MIB051, MIB036-MIB056,…	n/a (female)	n/a (female)	n/a (female)	..	H10e	yes
2266	CL63	0.222157	0.097158	0.014524	0.076116	0.026739	0.019405	0.52527	0.018632	10990	CL63	CL63	CL63	petrous	2018	AmorimNatureCommunications2018	Context: Archaeological - Period	1345	14	580-630 CE	..	Italy_North_EarlyMedieval_Langobards_2	Piedmont, Collegno	Italy	45.0792	7.5783	1240K	..	2.31362	830938	..	M	n/a (no relatives detected)	I1a3a1~	..	I1a3	10.53	H	yes
567	MIB010	0.147984	0.16477	0.03119	0.084333	0.032163	0.01221	0.497459	0.029891	13505	MIB010	MIB010	Mikulovice_10	..	Unpublished	PapacScienceAdvances2021	Direct: IntCal20	3846	43	1960-1777 calBCE (3556±19 BP, MAMS-30469)	..	Czech_Bohemia_Unetice_EBA_brother.MIB015.brother.MIB018.brother.MIB030.brother.MIB035.brother.MIB011.son.MIB012	Bohemia, Mikulovice	Czech Republic	49.992	15.7769	1240K	1	1.54002	668520	..	M	Bohemia, Mikulovice Family D (21 members) (daughter-mother: MIB033-MIB044 | mother-daughter: MIB044-MIB043 | son-mother: MIB043-MIB048 | son-father: MIB043-MIB087 | father-son: MIB043-MIB041 | father-daughter: MIB043-MIB042, MIB012-MIB011 | mother-son: MIB017-MIB052 | 2d: MIB034-MIB012 | 2/3d: MIB034-MIB010, MIB034-MIB011, MIB034-MIB015, MIB034-MIB018, MIB034-MIB030, MIB034-MIB035, MIB010-MIB033,…	R1b1a1b1a1a2b1	..	R1b1a1b1a1a2b1 (xZ2105)	..	K1b1b1	yes
622	MIB011	0.152074	0.185298	0.015702	0.092191	0.02389	0.015777	0.490896	0.024173	13506	MIB011	MIB011	Mikulovice_11a	..	Unpublished	PapacScienceAdvances2021	Direct: IntCal20	3761	44	1887-1742 calBCE (3488±24 BP, MAMS-30463)	..	Czech_Bohemia_Unetice_EBA_sister.MIB015.sister.MIB010.sister.MIB030.sister.MIB035.sister.MIB018.daughter.MIB012	Bohemia, Mikulovice	Czech Republic	49.992	15.7769	1240K	1	0.63618	509361	..	F	Bohemia, Mikulovice Family D (21 members) (daughter-mother: MIB033-MIB044 | mother-daughter: MIB044-MIB043 | son-mother: MIB043-MIB048 | son-father: MIB043-MIB087 | father-son: MIB043-MIB041 | father-daughter: MIB043-MIB042, MIB012-MIB011 | mother-son: MIB017-MIB052 | 2d: MIB034-MIB012 | 2/3d: MIB034-MIB010, MIB034-MIB011, MIB034-MIB015, MIB034-MIB018, MIB034-MIB030, MIB034-MIB035, MIB010-MIB033,…	n/a (female)	n/a (female)	n/a (female)	..	K1b1b1	yes
607	MIB012	0.128371	0.199234	0.029628	0.097312	1e-05	0.016002	0.511964	0.017478	13507	MIB012	MIB012	Mikulovice_11b	..	Unpublished	PapacScienceAdvances2021	Direct: IntCal20	3774	44	1917-1746 calBCE (3508±25 BP, MAMS-30464)	..	Czech_Bohemia_Unetice_EBA_father.MIB015.father.MIB010.father.MIB030.father.MIB035.father.MIB018.father.MIB011	Bohemia, Mikulovice	Czech Republic	49.992	15.7769	1240K	1	0.391422	349593	..	M	Bohemia, Mikulovice Family D (21 members) (daughter-mother: MIB033-MIB044 | mother-daughter: MIB044-MIB043 | son-mother: MIB043-MIB048 | son-father: MIB043-MIB087 | father-son: MIB043-MIB041 | father-daughter: MIB043-MIB042, MIB012-MIB011 | mother-son: MIB017-MIB052 | 2d: MIB034-MIB012 | 2/3d: MIB034-MIB010, MIB034-MIB011, MIB034-MIB015, MIB034-MIB018, MIB034-MIB030, MIB034-MIB035, MIB010-MIB033,…	R1b1a1b1a1a2b1	..	R1b1a1b1a1a2b1 (xZ2103)	..	J1c	yes
621	MIB013	0.105862	0.167694	0.042818	0.077412	0.017096	0.01062	0.55483	0.023668	13508	MIB013	MIB013	Mikulovice_12	..	Unpublished	PapacScienceAdvances2021	Direct: IntCal20	3762	45	1888-1742 calBCE (3489±25 BP, MAMS-30462)	..	Czech_Bohemia_Unetice_EBA	Bohemia, Mikulovice	Czech Republic	49.992	15.7769	1240K	1	0.631025	503998	..	F	Bohemia, Mikulovice Family A (6 members) (daughter-mother: MIB029-MIB013 | 2d: MIB031-MIB032 | 2/3d: MIB029-MIB006, MIB029-MIB031, MIB029-MIS004)	n/a (female)	n/a (female)	n/a (female)	..	J1c3	yes
597	MIB014	0.135008	0.223175	0.001991	0.075417	1e-05	0.009029	0.551641	0.003727	13509	MIB014	MIB014	Mikulovice_15	..	Unpublished	PapacScienceAdvances2021	Direct: IntCal20	3789	48	1933-1751 calBCE (3524±24 BP, MAMS-30465)	..	Czech_Bohemia_Unetice_EBA_1d.rel.MIB009	Bohemia, Mikulovice	Czech Republic	49.992	15.7769	1240K	1	0.201628	206469	..	F	Czech Republic cross-site Family A (43 members) (mother-son: MIB036-MIB053 | son-mother: MIB073-MIB074 | father-son: MIB051-MIB053 | father-daughter: MIB056-MIB057 | daughter-father: MIB062-MIB002 | daughter-mother: ROU004-ROU002, MIB024-MIB019 | brothers: MIB060-MIB061 | 1d: MIB076-MIB078, MIB009-MIB014, ROU002-ROU003 2d: MIB027-MIB086, MIB036-MIB021, MIB036-MIB049, MIB036-MIB051, MIB036-MIB056,…	n/a (female)	n/a (female)	n/a (female)	..	H10e	yes
2272	CL94	0.217892	0.104514	0.016444	0.059742	0.019218	0.017838	0.540053	0.024299	10996	CL94	CL94	CL94	petrous	2018	AmorimNatureCommunications2018	Context: Archaeological - Period	1345	14	580-630 CE	..	Italy_North_EarlyMedieval_Langobards_2	Piedmont, Collegno	Italy	45.0792	7.5783	1240K	..	2.52291	855765	..	M	n/a (no relatives detected)	R1b1a1b1a1a2f	..	R1b1a1a2a1a2f	10.67	K1c1	yes
613	MIB015	0.132787	0.133791	0.01594	0.104678	0.0295	0.012766	0.541188	0.029351	13510	MIB015	MIB015	Mikulovice_19	..	Unpublished	PapacScienceAdvances2021	Direct: IntCal20	3770	42	1892-1746 calBCE (3502±24 BP, MAMS-30460)	..	Czech_Bohemia_Unetice_EBA_brother.MIB010.brother.MIB018.brother.MIB030.brother.MIB035.brother.MIB011.son.MIB012	Bohemia, Mikulovice	Czech Republic	49.992	15.7769	1240K	1	0.555488	456492	..	M	Bohemia, Mikulovice Family D (21 members) (daughter-mother: MIB033-MIB044 | mother-daughter: MIB044-MIB043 | son-mother: MIB043-MIB048 | son-father: MIB043-MIB087 | father-son: MIB043-MIB041 | father-daughter: MIB043-MIB042, MIB012-MIB011 | mother-son: MIB017-MIB052 | 2d: MIB034-MIB012 | 2/3d: MIB034-MIB010, MIB034-MIB011, MIB034-MIB015, MIB034-MIB018, MIB034-MIB030, MIB034-MIB035, MIB010-MIB033,…	R1b1a1b1a1a2b1	..	R1b1a1b1a1 (xZ2103)	..	K1b1b1	yes
3353	CMS001_merged	0.074855	0.044089	0.057934	0.409177	0.024623	0.009531	0.296827	0.082964	11351	CMS001_merged	CMS001	22	tooth (molar)	2019	VillalbaMoucoCurrentBiology2019	Direct: IntCal20	8067	75	6238-5986 calBCE (7240±70 BP, To-131)	..	Portugal_Geometric_Mesolithic	Moita do Sebastiao	Portugal	39.2464	-8.64747	1240K	2	0.181411	174465	..	F	n/a (no relatives detected)	n/a (female)	n/a (female)	n/a (female)	..	U5b1 + 16189	excluded outlier
1618	CO1.SG	0.324893	0.024502	0.004565	0.05848	0.008371	0.056484	0.522696	1e-05	4908	CO1.SG	I1497	HUNG353, CO1	petrous	2014	GambaNatureCommunications2014	Direct: IntCal20	5019	100	3320-2922 calBCE (4421±27 BP, MAMS-14825)	..	Hungary_Baden_LateCA.SG	Apc-Berekalya I	Hungary	47.167	19.833	Shotgun	..	0.941	703912	..	F	n/a (no relatives detected)	n/a (female)	n/a (female)	n/a (female)	..	H	yes
631	MIB016	0.129492	0.225399	0.052115	0.09555	0.005293	0.018694	0.473448	1e-05	13511	MIB016	MIB016	Mikulovice_21	..	Unpublished	PapacScienceAdvances2021	Direct: IntCal20	3738	56	1881-1691 calBCE (3461±25 BP, MAMS-30467)	..	Czech_Bohemia_Unetice_EBA_father.MIB037	Bohemia, Mikulovice	Czech Republic	49.992	15.7769	1240K	1	0.310134	297506	..	M	Czech Republic cross-site Family A (43 members) (mother-son: MIB036-MIB053 | son-mother: MIB073-MIB074 | father-son: MIB051-MIB053 | father-daughter: MIB056-MIB057 | daughter-father: MIB062-MIB002 | daughter-mother: ROU004-ROU002, MIB024-MIB019 | brothers: MIB060-MIB061 | 1d: MIB076-MIB078, MIB009-MIB014, ROU002-ROU003 2d: MIB027-MIB086, MIB036-MIB021, MIB036-MIB049, MIB036-MIB051, MIB036-MIB056,…	R1b1a1b	..	R1b1a1b	..	U5a1g	yes
584	MIB017	0.169733	0.172708	0.02337	0.083314	0.037548	0.013332	0.492369	0.007625	13512	MIB017	MIB017	Mikulovice_26	..	Unpublished	PapacScienceAdvances2021	Direct: IntCal20	3806	49	1938-1773 calBCE (3536±19 BP, MAMS-30474)	..	Czech_Bohemia_Unetice_EBA_son.MIB052	Bohemia, Mikulovice	Czech Republic	49.992	15.7769	1240K	1	0.90371	598707	..	M	Bohemia, Mikulovice Family D (21 members) (daughter-mother: MIB033-MIB044 | mother-daughter: MIB044-MIB043 | son-mother: MIB043-MIB048 | son-father: MIB043-MIB087 | father-son: MIB043-MIB041 | father-daughter: MIB043-MIB042, MIB012-MIB011 | mother-son: MIB017-MIB052 | 2d: MIB034-MIB012 | 2/3d: MIB034-MIB010, MIB034-MIB011, MIB034-MIB015, MIB034-MIB018, MIB034-MIB030, MIB034-MIB035, MIB010-MIB033,…	R1b1a1b1a1a2	..	R1b1a1b1a1a2 (xZ2105)	..	U2e1	yes
4327	COV20126.SG	0.199572	0.013662	1e-05	0.074559	1e-05	0.025199	0.676568	0.01042	11493	COV20126.SG	COV20126	COV20126	tooth	2019	GonzalesFortesProcRoyalSocB2019	Direct: IntCal20	3632	44	1751-1615 calBCE (3395±26 BP, MAMS-28613)	..	Spain_BA.SG	Lucena, Covacha del Angel	Spain	37.4061	-4.41639	Shotgun	..	0.12009	129195	..	M	n/a (no relatives detected)	I2a1b1b1a1~	..	G2a2b	..	L2a1	yes
605	MIB018	0.150104	0.172877	0.018852	0.086853	0.006673	0.013182	0.542367	0.009093	13513	MIB018	MIB018	Mikulovice_34	..	Unpublished	PapacScienceAdvances2021	Direct: IntCal20	3775	41	1896-1749 calBCE (3511±20 BP, MAMS-30473)	..	Czech_Bohemia_Unetice_EBA_brother.MIB015.brother.MIB010.brother.MIB030.brother.MIB035.brother.MIB011.son.MIB012	Bohemia, Mikulovice	Czech Republic	49.992	15.7769	1240K	1	1.23744	707107	..	M	Bohemia, Mikulovice Family D (21 members) (daughter-mother: MIB033-MIB044 | mother-daughter: MIB044-MIB043 | son-mother: MIB043-MIB048 | son-father: MIB043-MIB087 | father-son: MIB043-MIB041 | father-daughter: MIB043-MIB042, MIB012-MIB011 | mother-son: MIB017-MIB052 | 2d: MIB034-MIB012 | 2/3d: MIB034-MIB010, MIB034-MIB011, MIB034-MIB015, MIB034-MIB018, MIB034-MIB030, MIB034-MIB035, MIB010-MIB033,…	R1b1a1b1a1a2	..	R1b1a1b1a1a2 (xZ2103, xZ2105)	..	K1b1b1	yes
579	MIB019	0.132082	0.152332	0.043733	0.102948	0.036005	0.00509	0.50633	0.02148	13514	MIB019	MIB019	Mikulovice_36	..	Unpublished	PapacScienceAdvances2021	Direct: IntCal20	3812	54	1951-1769 calBCE (3539±26 BP, MAMS-19123)	..	Czech_Bohemia_Unetice_EBA	Bohemia, Mikulovice	Czech Republic	49.992	15.7769	1240K	1	0.784419	550057	..	F	Czech Republic cross-site Family A (43 members) (mother-son: MIB036-MIB053 | son-mother: MIB073-MIB074 | father-son: MIB051-MIB053 | father-daughter: MIB056-MIB057 | daughter-father: MIB062-MIB002 | daughter-mother: ROU004-ROU002, MIB024-MIB019 | brothers: MIB060-MIB061 | 1d: MIB076-MIB078, MIB009-MIB014, ROU002-ROU003 2d: MIB027-MIB086, MIB036-MIB021, MIB036-MIB049, MIB036-MIB051, MIB036-MIB056,…	n/a (female)	n/a (female)	n/a (female)	..	H1b	yes
566	MIB020	0.139166	0.154186	0.012336	0.094161	0.031477	0.015245	0.533864	0.019565	13515	MIB020	MIB020	Mikulovice_39	..	Unpublished	PapacScienceAdvances2021	Direct: IntCal20	3848	41	1957-1778 calBCE (3557±18 BP, MAMS-30472)	..	Czech_Bohemia_Unetice_EBA	Bohemia, Mikulovice	Czech Republic	49.992	15.7769	1240K	1	1.20269	685326	..	F	Bohemia, Mikulovice Family D (21 members) (daughter-mother: MIB033-MIB044 | mother-daughter: MIB044-MIB043 | son-mother: MIB043-MIB048 | son-father: MIB043-MIB087 | father-son: MIB043-MIB041 | father-daughter: MIB043-MIB042, MIB012-MIB011 | mother-son: MIB017-MIB052 | 2d: MIB034-MIB012 | 2/3d: MIB034-MIB010, MIB034-MIB011, MIB034-MIB015, MIB034-MIB018, MIB034-MIB030, MIB034-MIB035, MIB010-MIB033,…	n/a (female)	n/a (female)	n/a (female)	..	U2e1b	yes
3422	cta016.SG	0.013514	0.054604	0.023711	0.016458	0.006682	0.022805	0.110453	0.751774	13372	cta016.SG	cta016	cta016	tooth	2021	KilincSciAdv2021	Direct: IntCal20	8264	47	6392-6237 calBCE (7440±30 BP, Beta-453084)	..	Russia_ArgunRiver_M.SG	Siberian Federal District, Trans-Baikal, Argun River, Western Hill, Mt. Bolishaja Kanga, Duroj	Russia	50.0171	118.939	Shotgun	6	4.02782	1124242	57.864	F	n/a (no relatives detected)	n/a (female)	n/a (female)	n/a (female)	266.415	G2a1	excluded outlier
4917	cth217.SG	0.399427	0.074317	0.04942	0.056463	1e-05	0.07121	0.338921	0.010231	14257	cth217.SG	cth217	20217	Petrous	2021	YakaSomelCurrBio2021	Direct: IntCal20	8274	51	6410-6241 calBCE (7461±36 BP, TÜBİTAK-686)	..	Turkey_Catalhoyuk_N_Ceramic.SG	Central Anatolia, Konya, Çatalhöyük	Turkey	37.6661	32.8257	Shotgun	1	0.02053	24111	54.8781	F	n/a (No relatives detected)	n/a (female)	..	..	6.07273	K1a4b	yes
570	MIB021	0.148585	0.155354	0.00499	0.099861	0.024501	0.013273	0.53275	0.020686	13516	MIB021	MIB021	Mikulovice_50	..	Unpublished	PapacScienceAdvances2021	Direct: IntCal20	3839	45	1955-1776 calBCE (3552±19 BP, MAMS-30477)	..	Czech_Bohemia_Unetice_EBA	Bohemia, Mikulovice	Czech Republic	49.992	15.7769	1240K	1	2.01437	845117	..	F	Czech Republic cross-site Family A (43 members) (mother-son: MIB036-MIB053 | son-mother: MIB073-MIB074 | father-son: MIB051-MIB053 | father-daughter: MIB056-MIB057 | daughter-father: MIB062-MIB002 | daughter-mother: ROU004-ROU002, MIB024-MIB019 | brothers: MIB060-MIB061 | 1d: MIB076-MIB078, MIB009-MIB014, ROU002-ROU003 2d: MIB027-MIB086, MIB036-MIB021, MIB036-MIB049, MIB036-MIB051, MIB036-MIB056,…	n/a (female)	n/a (female)	n/a (female)	..	T1a1	yes
4927	cth739.SG	0.401866	0.021527	1e-05	0.006087	0.003916	0.079208	0.467547	0.01984	14259	cth739.SG	cth739	11739	Petrous	2021	YakaSomelCurrBio2021	Direct: IntCal20	8105	48	6232-6077 calBCE (7311±36 BP, TÜBİTAK-685)	..	Turkey_Catalhoyuk_N_Ceramic.SG	Central Anatolia, Konya, Çatalhöyük	Turkey	37.6661	32.8257	Shotgun	1	0.062094	71083	54.2144	F	n/a (No relatives detected)	n/a (female)	..	..	58.1204	K1b1	yes
559	MIB022	0.151671	0.159152	0.02999	0.083687	0.006228	0.013656	0.53084	0.024776	13517	MIB022	MIB022	Mikulovice_43	..	Unpublished	PapacScienceAdvances2021	Direct: IntCal20	3866	37	2014-1826 calBCE (3569±19 BP, MAMS-30476)	..	Czech_Bohemia_Unetice_EBA_brother.MIB043.son.MIB048.son.MIB087	Bohemia, Mikulovice	Czech Republic	49.992	15.7769	1240K	1	1.81772	806935	..	M	Bohemia, Mikulovice Family D (21 members) (daughter-mother: MIB033-MIB044 | mother-daughter: MIB044-MIB043 | son-mother: MIB043-MIB048 | son-father: MIB043-MIB087 | father-son: MIB043-MIB041 | father-daughter: MIB043-MIB042, MIB012-MIB011 | mother-son: MIB017-MIB052 | 2d: MIB034-MIB012 | 2/3d: MIB034-MIB010, MIB034-MIB011, MIB034-MIB015, MIB034-MIB018, MIB034-MIB030, MIB034-MIB035, MIB010-MIB033,…	R1b1a1b1a1a2b1	..	R1b1a1b1a1a2b1 (xZ2103, xZ2105)	..	I4a	yes
2488	DA10.SG	0.021713	0.181286	0.063305	0.041887	0.018072	0.027089	0.331938	0.31471	9387	DA10.SG	DA10	CGG_2_015448, KG16, Karaganda, Kurgan Sjartas, Shetskiy	..	2018	DamgaardNature2018	Context: Archaeological - Period	2550	115	800-400 BCE	..	Kazakhstan_CentralSaka_o1.SG	Tian Shan, Central Steppe	Kazakhstan	49.1289	72.9133	Shotgun	..	0.634	455604	..	F	n/a (no relatives detected)	n/a (female)	n/a (female)	n/a (female)	..	C4a1a	yes
2628	DA100.SG	0.034281	0.154995	0.062623	0.041925	0.013489	0.03228	0.372059	0.288347	9382	DA100.SG	DA100	CGG_2_016016, Kyr 58, Kurgan nr. 8, Uch-Kurbu	..	2018	DamgaardNature2018	Direct: IntCal20	1615	57	235-425 calCE (1719±48 BP, UBA-31213)	..	Kyrgyzstan_TianShan_Hun.SG	Tian Shan, Central Steppe	Kyrgyzstan	42.1567	77.4056	Shotgun	..	0.741	912135	..	M	n/a (no relatives detected)	R1a1a1b2a2a3~	..	..	..	C4b1	yes
2622	DA101.SG	0.048634	0.162668	0.0561	0.037553	0.012181	0.050462	0.398803	0.233598	9383	DA101.SG	DA101	CGG_2_016017, Kyr 59, Kurgan nr. 14 (individual 1.(child)), Uch-Kurbu	..	2018	DamgaardNature2018	Direct: IntCal20	1664	38	212-351 calCE (1783±29 BP, UBA-31214)	..	Kyrgyzstan_TianShan_Hun.SG	Tian Shan, Central Steppe	Kyrgyzstan	42.1594	77.4064	Shotgun	..	3.419	1063347	..	M	n/a (no relatives detected)	R1a1a1b2a2a3b~	..	..	..		yes
554	MIB024	0.141853	0.198008	0.054277	0.103142	0.043633	0.014183	0.424336	0.020569	13518	MIB024	MIB024	Mikulovice_1	..	Unpublished	PapacScienceAdvances2021	Direct: IntCal20	3875	40	2020-1827 calBCE (3575±22 BP, CRL-19406)	..	Czech_Bohemia_Unetice_EBA_mother.or.daughter.MIB019	Bohemia, Mikulovice	Czech Republic	49.992	15.7769	1240K	1	0.215861	216718	..	F	Czech Republic cross-site Family A (43 members) (mother-son: MIB036-MIB053 | son-mother: MIB073-MIB074 | father-son: MIB051-MIB053 | father-daughter: MIB056-MIB057 | daughter-father: MIB062-MIB002 | daughter-mother: ROU004-ROU002, MIB024-MIB019 | brothers: MIB060-MIB061 | 1d: MIB076-MIB078, MIB009-MIB014, ROU002-ROU003 2d: MIB027-MIB086, MIB036-MIB021, MIB036-MIB049, MIB036-MIB051, MIB036-MIB056,…	n/a (female)	n/a (female)	n/a (female)	..	H1b	yes
529	MIB027	0.145612	0.167675	0.029691	0.108686	0.022475	0.013978	0.483963	0.02792	13520	MIB027	MIB027	Mikulovice_5	..	Unpublished	PapacScienceAdvances2021	Direct: IntCal20	3941	43	2121-1900 calBCE (3628±22 BP, CRL-19409)	..	Czech_Bohemia_Unetice_EBA_contam	Bohemia, Mikulovice	Czech Republic	49.992	15.7769	1240K	1	1.05628	660120	..	M	Czech Republic cross-site Family A (43 members) (mother-son: MIB036-MIB053 | son-mother: MIB073-MIB074 | father-son: MIB051-MIB053 | father-daughter: MIB056-MIB057 | daughter-father: MIB062-MIB002 | daughter-mother: ROU004-ROU002, MIB024-MIB019 | brothers: MIB060-MIB061 | 1d: MIB076-MIB078, MIB009-MIB014, ROU002-ROU003 2d: MIB027-MIB086, MIB036-MIB021, MIB036-MIB049, MIB036-MIB051, MIB036-MIB056,…	R1b1a1b1a1a2b1	..	R1b1a1b1a1a2 - P312	..	R1b1	yes
2647	DA106.SG	0.020244	0.108813	0.050154	0.001981	0.012843	0.025421	0.284025	0.49652	9386	DA106.SG	DA106	CGG_2_016022, Kyr 64, Kurgan nr. 28,Boz-Adyr	..	2018	DamgaardNature2018	Direct: IntCal20	735	37	1161-1272 calCE (833±34 BP, UBA-31218)	..	Kyrgyzstan_Medieval_Nomad_o.SG	Tian Shan, Central Steppe	Kyrgyzstan	42.0747	76.9639	Shotgun	..	0.655	466210	..	M	n/a (no relatives detected)	C	..	..	..	C4b1a	yes
2479	DA11.SG	0.041911	0.191537	0.038002	0.069393	0.013183	0.020204	0.315963	0.309807	9394	DA11.SG	DA11	CGG_2_015449, KG17, Kurgan Borli, Osakarovskij	..	2018	DamgaardNature2018	Direct: IntCal20	2578	88	777-423 calBCE (2489±39 BP, UBA-31137)	..	Kazakhstan_Central_Saka.SG	Tian Shan, Central Steppe	Kazakhstan	50.8883	73.8803	Shotgun	..	0.536	391290	..	F	n/a (no relatives detected)	n/a (female)	n/a (female)	n/a (female)	..	F1b1+@152	yes
639	DA111.SG	0.145535	0.094206	0.020635	0.082981	0.006732	0.025675	0.594185	0.030052	9388	DA111.SG	DA111	CGG_2_017983, Lovosice 2; 16, Lovosice 2; 16, Czech Republic	..	2018	DamgaardNature2018	Direct: IntCal20	2752	60	909-592 calBCE (2630±48 BP, UBA-31219)	..	Czech_IA_Hallstatt.SG	..	Czech Republic	50.51	14.05	Shotgun	..	0.863	521405	..	M	n/a (no relatives detected)	R1b1a1b1a1a2b1	..	..	..	H6a1a	yes
640	DA112.SG	0.117257	0.072298	0.010186	0.092115	0.015774	0.011692	0.637486	0.043193	9389	DA112.SG	DA112	CGG_2_017984, Lovosice 2; 28, Lovosice 2; 28, Czech Republic	..	2018	DamgaardNature2018	Direct: IntCal20	2507	106	753-403 calBCE (2430±40 BP, UBA-31220)	..	Czech_IA_Hallstatt.SG	..	Czech Republic	50.51	14.05	Shotgun	..	0.407	292371	..	F	n/a (no relatives detected)	n/a (female)	n/a (female)	n/a (female)	..	HV0+195	yes
2645	DA116.SG	0.018123	0.100907	0.02831	0.00898	1e-05	0.028303	0.212259	0.603108	9390	DA116.SG	DA116	CGG_2_016024, Kyr 66, Kurgan nr. 36, Boz-Adyr	..	2018	DamgaardNature2018	Direct: IntCal20	761	48	1049-1269 calCE (856±35 BP, UBA-31221)	..	Kyrgyzstan_Medieval_Nomad.SG	Tian Shan, Central Steppe	Kyrgyzstan	42.0744	76.9611	Shotgun	..	0.998	629624	..	F	n/a (no relatives detected)	n/a (female)	n/a (female)	n/a (female)	..	G2a+152	excluded outlier
2648	DA117.SG	0.078408	0.170939	0.076946	0.039848	0.00068	0.038859	0.401434	0.192887	9391	DA117.SG	DA117	CGG_2_016025, Kyr 67, Kurgan nr. 31, Boz-Adyr	..	2018	DamgaardNature2018	Direct: IntCal20	139	83	1670-1950 calCE (143±27 BP, UBA-31222)	..	Kyrgyzstan_Modern_Nomad.SG	Tian Shan, Central Steppe	Kyrgyzstan	42.0744	76.9667	Shotgun	..	1.171	696281	..	M	n/a (no relatives detected)	G2a	..	..	..	H6a1b	yes
2644	DA118.SG	1e-05	0.077642	0.040601	0.017313	0.005779	0.021306	0.172889	0.66446	9392	DA118.SG	DA118	CGG_2_016026, Kyr 68, Kurgan nr. 38, Boz-Adyr	..	2018	DamgaardNature2018	Direct: IntCal20	851	39	1030-1160 calCE (950±27 BP, UBA-31223)	..	Kyrgyzstan_Medieval_Nomad.SG	Tian Shan, Central Steppe	Kyrgyzstan	42.0744	76.9667	Shotgun	..	1.487	788200	..	F	n/a (no relatives detected)	n/a (female)	n/a (female)	n/a (female)	..	F2g	excluded outlier
4104	DA119.SG	0.120606	0.073766	0.013028	0.075981	0.019707	0.018786	0.652603	0.025524	9393	DA119.SG	DA119	NO_CGG#, Poprad, Poprad-Matejovce, Slovakia	..	2018	DamgaardNature2018	Context: Archaeological - Period	1600	87	200-500 CE	..	Slovakia_Poprad.SG	..	Slovakia	49.0778	20.3172	Shotgun	..	0.705	479177	..	M	n/a (no relatives detected)	R1b1a1b1a1a1c2b1b4b	..	..	..	U4b3	yes
2566	DA121.SG	0.090373	0.203906	0.076096	0.039739	1e-05	0.0365	0.475274	0.078102	9395	DA121.SG	DA121	CGG_2_016119, IS2, Kok-Mardan, Kurgan7, Object 7, Issyk, Tian Shan	..	2018	DamgaardNature2018	Direct: IntCal20	1588	56	250-527 calCE (1687±37 BP, UBA-31224)	..	Kazakhstan_Kangju_o1.SG	Tian Shan, Central Steppe	Kazakhstan	42.7331	68.3406	Shotgun	..	0.652	440740	..	F	n/a (no relatives detected)	n/a (female)	n/a (female)	n/a (female)	..	H6a1a	yes
2548	DA123.SG	0.055916	0.186249	0.083933	0.040985	0.001008	0.017114	0.446411	0.168384	9396	DA123.SG	DA123	CGG_2_016121, IS4, Kok-Mardan, Kurgan 7, Object 2, Issyk, Tian Shan	..	2018	DamgaardNature2018	Context: Archaeological - Period	1700	115	50-450 CE	..	Kazakhstan_Kangju_o2.SG	Tian Shan, Central Steppe	Kazakhstan	42.7331	68.3244	Shotgun	..	0.819	537698	..	F	n/a (no relatives detected)	n/a (female)	n/a (female)	n/a (female)	..	C4a1	yes
2572	DA124.SG	0.037418	0.13432	0.046456	0.032793	0.015092	0.027393	0.300212	0.406317	9397	DA124.SG	DA124	CGG_2_016122, IS5, Issyk City, Tian Shan	..	2018	DamgaardNature2018	Direct: IntCal20	1245	42	648-775 calCE (1332±32 BP, UBA-31226)	..	Kazakhstan_Medieval_Nomad.SG	Tian Shan, Central Steppe	Kazakhstan	43.3711	77.4389	Shotgun	..	0.275	195849	..	M	n/a (no relatives detected)	J2a2a1a1a~	..	..	..	HV19	yes
2551	DA125.SG	0.070918	0.145614	0.078419	0.072939	0.058812	0.037116	0.421988	0.114195	9398	DA125.SG	DA125	CGG_2_016123, IS6, Kok-Mardan, Issyk, Tian Shan	..	2018	DamgaardNature2018	Direct: IntCal20	1688	44	134-340 calCE (1804±28 BP, UBA-31227)	..	Kazakhstan_Kangju.SG	Tian Shan, Central Steppe	Kazakhstan	42.5931	68.0506	Shotgun	..	0.212	163167	..	M	n/a (no relatives detected)	T1a3b2	..	..	..	U2e2a1	yes
2582	DA126.SG	0.036559	0.137821	0.062664	0.029544	0.00515	0.019552	0.349676	0.359036	9399	DA126.SG	DA126	CGG_2_016124, IS7, Almaly, Kurgan 1, Object 1, Issyk, Tian Shan	..	2018	DamgaardNature2018	Direct: IntCal20	991	44	890-1025 calCE (1078±37 BP, UBA-31228)	..	Kazakhstan_Medieval_Nomad.SG	Tian Shan, Central Steppe	Kazakhstan	43.385	77.5411	Shotgun	..	0.253	194733	..	M	n/a (no relatives detected)	R1a1a1b2a2b1a	..	..	..	F2c1	yes
2562	DA127.SG	0.015958	0.089972	0.042864	0.021325	1e-05	0.020569	0.211411	0.597891	9400	DA127.SG	DA127	CGG_2_016125, IS8, Aktas, Issyk, Tian Shan	..	2018	DamgaardNature2018	Direct: IntCal20	1616	64	214-528 calCE (1722±55 BP, UBA-31229)	..	Kazakhstan_TianShan_Hun_o.SG	Tian Shan, Central Steppe	Kazakhstan	42.9906	79.3692	Shotgun	..	0.501	372899	..	M	n/a (no relatives detected)	Q2b2a	..	..	..	D4b1a2a1	excluded outlier
2586	DA128.SG	0.015181	0.098487	0.059755	0.011496	0.009968	0.032008	0.154987	0.618118	9401	DA128.SG	DA128	CGG_2_016126, IS9, Janaturmus, Object 1, Issyk, Tian Shan	..	2018	DamgaardNature2018	Direct: IntCal20	692	18	1224-1284 calCE (761±28 BP, UBA-31230)	..	Kazakhstan_Medieval_Nomad.SG	Tian Shan, Central Steppe	Kazakhstan	43.5244	77.7583	Shotgun	..	0.587	404807	..	F	n/a (no relatives detected)	n/a (female)	n/a (female)	n/a (female)	..	D4o2a	excluded outlier
2508	DA129.SG	0.046538	0.189564	0.07322	0.056603	0.021755	0.03766	0.380524	0.194137	9402	DA129.SG	DA129	CGG_2_016127, IS10, Kyzylasker, Object 1, Issyk Tian Shan	..	2018	DamgaardNature2018	Direct: IntCal20	2333	81	539-208 calBCE (2324±42 BP, UBA-31231)	..	Kazakhstan_Nomad_IA.SG	Tian Shan, Central Steppe	Kazakhstan	43.14	76.2253	Shotgun	..	1.102	666367	..	M	n/a (no relatives detected)	R1a1a1b2a2a1c3a1~	..	..	..	W3b	yes
563	MIB028	0.116745	0.164583	0.053212	0.102059	0.012989	0.01196	0.521107	0.017345	13521	MIB028	MIB028	Mikulovice_7	..	Unpublished	PapacScienceAdvances2021	Direct: IntCal20	3855	45	2013-1779 calBCE (3562±22 BP, CRL-19411)	..	Czech_Bohemia_Unetice_EBA	Bohemia, Mikulovice	Czech Republic	49.992	15.7769	1240K	1	1.65674	787029	..	F	Czech Republic cross-site Family A (43 members) (mother-son: MIB036-MIB053 | son-mother: MIB073-MIB074 | father-son: MIB051-MIB053 | father-daughter: MIB056-MIB057 | daughter-father: MIB062-MIB002 | daughter-mother: ROU004-ROU002, MIB024-MIB019 | brothers: MIB060-MIB061 | 1d: MIB076-MIB078, MIB009-MIB014, ROU002-ROU003 2d: MIB027-MIB086, MIB036-MIB021, MIB036-MIB049, MIB036-MIB051, MIB036-MIB056,…	n/a (female)	n/a (female)	n/a (female)	..	U5b2a2c	yes
2530	DA130.SG	0.02523	0.128105	0.069584	0.013846	0.055538	0.022422	0.443154	0.242122	9403	DA130.SG	DA130	CGG_2_016128, IS11, Ornek, Object 1, Kurgan 2, Issyk Tian Shan	..	2018	DamgaardNature2018	Direct: IntCal20	2221	60	373-171 calBCE (2199±32 BP, UBA-31232)	..	Kazakhstan_TianShan_Saka.SG	Tian Shan, Central Steppe	Kazakhstan	43.3686	77.4267	Shotgun	..	0.107	70960	..	M	n/a (no relatives detected)	R1a1a	..	..	..	G2a1	yes
3890	DA134.SG	0.027437	0.222228	0.086348	0.04119	0.014448	0.030644	0.49661	0.081096	9404	DA134.SG	DA134	CGG_2_016373, Sarmatian1, Chebotarev V, Sarmatian1, Chebotarev V	..	2018	DamgaardNature2018	Context: Archaeological - Period	2300	260	800 BCE - 100 CE	..	Russia_Sarmatian.SG	Caspian steppe	Russia	47.2934	39.546	Shotgun	..	0.47	316724	..	M	n/a (no relatives detected)	R1a1a1b2a2b2b1~	..	..	..	I1	yes
3891	DA136.SG	0.053688	0.224273	0.074268	0.055827	0.017967	0.02556	0.457981	0.090436	10666	DA136.SG	DA136	CGG_2_016381, Sarmatian9, Nesvetay II	..	2018	DamgaardNature2018	Context: Archaeological - Period	2300	260	800 BCE - 100 CE	..	Russia_Sarmatian.SG	Caspian steppe	Russia	47.2843	39.5333	Shotgun	..	0.23197	243160	..	M	n/a (no relatives detected)	R1a1a1	..	..	..	A+152+16362	yes
3892	DA139.SG	0.06674	0.182476	0.077383	0.041676	0.010897	0.039921	0.483141	0.097766	9405	DA139.SG	DA139	CGG_2_016379, Sarmatian7, Chebotarev V, Sarmatian7, Chebotarev V	..	2018	DamgaardNature2018	Context: Archaeological - Period	2300	260	800 BCE - 100 CE	..	Russia_Sarmatian.SG	Caspian steppe	Russia	47.2934	39.546	Shotgun	..	0.848	502827	..	F	n/a (no relatives detected)	n/a (female)	n/a (female)	n/a (female)	..	U2e1h	yes
2482	DA14.SG	0.016551	0.188418	0.04138	0.033924	1e-05	0.033103	0.380122	0.306493	9413	DA14.SG	DA14	CGG_2_015471, KG39, Karasjoky 1, Kurgan 8, Karkarali	..	2018	DamgaardNature2018	Direct: IntCal20	2557	98	767-419 calBCE (2468±39 BP, UBA-31139)	..	Kazakhstan_Central_Saka.SG	Tian Shan, Central Steppe	Kazakhstan	49.1231	75.1886	Shotgun	..	0.616	449414	..	F	n/a (no relatives detected)	n/a (female)	n/a (female)	n/a (female)	..	H101	yes
3893	DA141.SG	0.023703	0.209805	0.081672	0.034382	0.00177	0.038936	0.500338	0.109393	9407	DA141.SG	DA141	CGG_2_016375, Sarmatian3, Nesvetay II, Sarmatian3, Nesvetay II	..	2018	DamgaardNature2018	Context: Archaeological - Period	2300	260	800 BCE - 100 CE	..	Russia_Sarmatian.SG	Caspian steppe	Russia	47.2843	39.5333	Shotgun	..	0.504	290581	..	M	n/a (no relatives detected)	Q1b1a3a~	..	..	..	A+152+16362	yes
3984	DA142.SG	0.066675	0.110033	0.040097	0.051957	0.01176	0.032768	0.379476	0.307234	9408	DA142.SG	DA142	CGG_2_016385, Nomad13, Kamyshevahsky X, Nomad13, Kamyshevahsky X	..	2018	DamgaardNature2018	Context: Archaeological - Period	1000	202	600-1300 CE	..	Russia_Medieval_Nomad.SG	Caspian steppe	Russia	47.2824	39.541	Shotgun	..	1.178	690089	..	M	n/a (no relatives detected)	R1a1a1b2a2b2b~	..	..	..	J1c5a1	yes
3894	DA143.SG	0.033372	0.234759	0.081061	0.068494	1e-05	0.027881	0.474306	0.080119	9409	DA143.SG	DA143	CGG_2_016377, Sarmatian5, Nesvetay IV, Sarmatian5, Nesvetay IV	..	2018	DamgaardNature2018	Context: Archaeological - Period	2300	260	800 BCE - 100 CE	..	Russia_Sarmatian.SG	Caspian steppe	Russia	47.2923	39.5431	Shotgun	..	0.675	365408	..	F	n/a (no relatives detected)	n/a (female)	n/a (female)	n/a (female)	..	U4b1a4	yes
3895	DA144.SG	0.038396	0.170894	0.089024	0.065551	0.072909	0.04793	0.425629	0.089666	9410	DA144.SG	DA144	CGG_2_016378, Sarmatian6, Chebotarev V, Sarmatian6, Chebotarev V	..	2018	DamgaardNature2018	Context: Archaeological - Period	2300	260	800 BCE - 100 CE	..	Russia_Sarmatian.SG	Caspian steppe	Russia	47.2934	39.546	Shotgun	..	0.346	219881	..	M	n/a (no relatives detected)	R1a1a1b2a2a3~	..	..	..	H28	yes
3896	DA145.SG	0.090167	0.141117	0.024236	0.063541	1e-05	0.03881	0.478858	0.16326	9411	DA145.SG	DA145	CGG_2_016376, Sarmatian4, Kamyshevahsky X, Sarmatian4, Kamyshevahsky X	..	2018	DamgaardNature2018	Context: Archaeological - Period	2300	260	800 BCE - 100 CE	..	Russia_Sarmatian.SG	Caspian steppe	Russia	47.2824	39.541	Shotgun	..	0.199	104318	..	M	n/a (no relatives detected)	R1a1a	..	..	..	U2e1h	yes
3958	DA146.SG	0.114699	0.172818	0.097394	0.026097	0.020598	0.028303	0.492029	0.048062	9412	DA146.SG	DA146	CGG_2_016430, Alan1, North Ossetia-Alania	..	2018	DamgaardNature2018	Context: Archaeological - Period	1300	115	450-850 CE	..	Russia_Alan.SG	Caucasus	Russia	42.8617	44.1851	Shotgun	..	0.255	148386	..	F	n/a (no relatives detected)	n/a (female)	n/a (female)	n/a (female)	..	HV2a1	yes
2483	DA15.SG	0.034165	0.173708	0.047963	0.036599	1e-05	0.03691	0.357772	0.312874	9414	DA15.SG	DA15	CGG_2_015472, KG40, Karasjoky 6, Kurgan 1, Karkarali	..	2018	DamgaardNature2018	Direct: IntCal20	2557	99	769-418 calBCE (2470±43 BP, UBA-31140)	..	Kazakhstan_Central_Saka.SG	Tian Shan, Central Steppe	Kazakhstan	48.4822	74.4237	Shotgun	..	0.247	203957	..	M	n/a (no relatives detected)	R1a1a1	..	..	..	C4d	yes
2485	DA16.SG	0.021978	0.186749	0.043003	0.040322	0.015979	0.018656	0.35979	0.313523	9419	DA16.SG	DA16	CGG_2_015473, KG41, Nazar 2, Kurgan 1, Karkarali	..	2018	DamgaardNature2018	Direct: IntCal20	2553	98	756-416 calBCE (2459±28 BP, UBA-31141)	..	Kazakhstan_Central_Saka.SG	Tian Shan, Central Steppe	Kazakhstan	48.4883	74.4255	Shotgun	..	1.046	668767	..	M	n/a (no relatives detected)	R1a1a1b2a2a3b~	..	..	..	U2e1'2'3	yes
3959	DA160.SG	0.159625	0.123254	0.072804	0.010732	0.029524	0.036137	0.487016	0.080908	9415	DA160.SG	DA160	CGG_2_016431, Alan3, North Ossetia-Alania	..	2018	DamgaardNature2018	Context: Archaeological - Period	1300	115	450-850 CE	..	Russia_Alan.SG	Caucasus	Russia	42.8617	44.1851	Shotgun	..	0.52	358281	..	F	n/a (no relatives detected)	n/a (female)	n/a (female)	n/a (female)	..	U4d3	yes
3960	DA161.SG	0.178033	0.102071	0.004842	1e-05	0.014677	0.05827	0.434309	0.207787	9416	DA161.SG	DA161	CGG_2_016432, Alan4, North Ossetia-Alania	..	2018	DamgaardNature2018	Context: Archaeological - Period	1300	115	450-850 CE	..	Russia_Alan_o.SG	Caucasus	Russia	42.8263	44.1158	Shotgun	..	0.146	93471	..	M	n/a (no relatives detected)	Q1b1a3a1~	..	..	..	X2f	yes
3961	DA162.SG	0.131824	0.130499	0.090594	0.014381	0.011383	0.035883	0.515305	0.070131	9417	DA162.SG	DA162	CGG_2_016433, Alan5, North Ossetia-Alania	..	2018	DamgaardNature2018	Context: Archaeological - Period	1300	115	450-850 CE	..	Russia_Alan.SG	Caucasus	Russia	43.2171	44.5384	Shotgun	..	2.086	919195	..	M	n/a (no relatives detected)	Q1b1b1~	..	..	..	H13a2c	yes
4019	DA164.SG	0.107888	0.106491	0.09095	0.009388	0.029013	0.023141	0.561135	0.071994	9418	DA164.SG	DA164	CGG_2_016435, Alan7, North Ossetia-Alania	..	2018	DamgaardNature2018	Context: Archaeological - Period	850	144	850-1350 CE	..	Russia_Alan.SG	Caucasus	Russia	43.3276	44.1784	Shotgun	..	1.082	650869	..	F	n/a (no relatives detected)	n/a (female)	n/a (female)	n/a (female)	..	H5	yes
2456	DA17.SG	0.092612	0.233863	0.036779	0.052239	0.002964	0.037438	0.43715	0.106957	9423	DA17.SG	DA17	CGG_2_015474, KG42, Birlik, Kurgan 12, Bajanaul	..	2018	DamgaardNature2018	Direct: IntCal20	2704	64	810-572 calBCE (2577±30 BP, UBA-31142)	..	Kazakhstan_CentralSaka_o2.SG	Tian Shan, Central Steppe	Kazakhstan	51.0837	75.4276	Shotgun	..	0.27	222700	..	M	n/a (no relatives detected)	R1a1a1b2a2	..	..	..	H10	yes
2747	DA171.SG	0.008908	0.048119	0.033591	0.129534	0.049172	0.021073	0.673581	0.036022	9420	DA171.SG	DA171	CGG_2_017690, Berciunai2, Berčiūnai	..	2018	DamgaardNature2018	Context: Archaeological - Period	1600	173	50-650 CE	..	Lithuania_Late_Antiquity.SG	..	Lithuania	55.7438	24.228	Shotgun	..	0.136	109412	..	M	n/a (no relatives detected)	N1a1a1a1a	..	..	..	H2a1	yes
2564	DA177.SG	0.00796	0.080629	0.028753	0.018219	0.006998	0.029307	0.132352	0.695782	9421	DA177.SG	DA177	CGG_2_016101, Kar6, Komaricyno	..	2018	DamgaardNature2018	Context: Archaeological - Period	1600	87	200-500 CE	..	Kazakhstan_Nomad_HP.SG	Tian Shan, Central Steppe	Kazakhstan	52.0158	77.1861	Shotgun	..	2.604	982576	..	F	n/a (no relatives detected)	n/a (female)	n/a (female)	n/a (female)	..	D4j1b	excluded outlier
2584	DA179.SG	0.091781	0.083152	0.080031	0.016586	0.03076	0.041256	0.390704	0.265729	9422	DA179.SG	DA179	CGG_2_016112, Kar17, Nurataldy 2, kurgan 2	..	2018	DamgaardNature2018	Context: Archaeological - Period	850	58	1000-1200 CE	..	Kazakhstan_Kipchak1.SG	Tian Shan, Central Steppe	Kazakhstan	49.0436	73.6211	Shotgun	..	1.523	757213	..	M	n/a (no relatives detected)	G2a2b2a1a1a1b3~	..	..	..	D4	yes
2493	DA18.SG	0.088221	0.236871	0.052468	0.044029	0.004615	0.034418	0.419759	0.11962	9426	DA18.SG	DA18	CGG_2_015338, PD28, Sjigerkinskoje 2, Burial 1, Sjiderte, Pavlodar	..	2018	DamgaardNature2018	Direct: IntCal20	2549	102	761-416 calBCE (2463±45 BP, UBA-31143)	..	Kazakhstan_Nomad_IA_o.SG	Tian Shan, Central Steppe	Kazakhstan	51.7106	74.8842	Shotgun	..	0.36	267665	..	F	n/a (no relatives detected)	n/a (female)	n/a (female)	n/a (female)	..	U5b1c2	yes
3972	DA188.SG	0.180386	0.106998	0.086664	0.024979	1e-05	0.007985	0.57196	0.021018	9424	DA188.SG	DA188	CGG_2_015027, OS7, Belgorod region	..	2018	DamgaardNature2018	Direct: IntCal20	1107	51	709-956 calCE (1187±31 BP, UBA-31236)	..	Russia_SaltovoMayaki.SG	Caspian steppe	Russia	50.1145	38.3009	Shotgun	..	0.04	27839	..	M	n/a (no relatives detected)	P1~	..	..	..	I	yes
3966	DA189.SG	0.223172	0.181444	0.00812	1e-05	1e-05	0.017723	0.466316	0.103204	9425	DA189.SG	DA189	CGG_2_015028, OS8, Belgorod region	..	2018	DamgaardNature2018	Context: Archaeological - Period	1150	115	600-1000 CE	..	Russia_SaltovoMayaki.SG	Caspian steppe	Russia	50.4762	36.9828	Shotgun	..	0.029	23059	..	M	n/a (no relatives detected)	R1b1a1b	..	..	..	J1b4	yes
2461	DA19.SG	0.030971	0.140645	0.099304	0.052354	0.043363	0.05032	0.489723	0.09332	9434	DA19.SG	DA19	CGG_2_015361, PD51, Karaterekh, Burial 1, Maiskij rajon	..	2018	DamgaardNature2018	Direct: IntCal20	2631	87	810-542 calBCE (2555±46 BP, UBA-31144)	..	Kazakhstan_CentralSaka_o2.SG	Tian Shan, Central Steppe	Kazakhstan	43.0686	68.2489	Shotgun	..	0.469	324468	..	M	n/a (no relatives detected)	E1b1b1b2a1	..	..	..	U7a4	yes
3963	DA190.SG	0.08427	0.152314	0.109586	1e-05	1e-05	0.042835	0.57011	0.040866	9427	DA190.SG	DA190	CGG_2_015029, OS9, Belgorod region	..	2018	DamgaardNature2018	Direct: IntCal20	1263	42	610-775 calCE (1351±32 BP, UBA-31237)	..	Russia_SaltovoMayaki.SG	Caspian steppe	Russia	50.4762	36.9828	Shotgun	..	0.072	53509	..	M	n/a (no relatives detected)	G2a	..	..	..	U1a1c1	yes
1657	DA191.SG	0.131456	0.076105	0.016763	0.0993	0.023036	0.054447	0.594767	0.004126	9428	DA191.SG	DA191	CGG_2_019172, Tiszaszolos- Czalanyszeg 4 19 3123, Tiszaszolos- Czalanyszeg 4 19 3123	..	2018	DamgaardNature2018	Direct: IntCal20	2472	100	749-397 calBCE (2409±37 BP, UBA-33595)	..	Hungary_IA_Scythian.SG	..	Hungary	47.5594	20.7081	Shotgun	..	0.889	478329	..	F	n/a (no relatives detected)	n/a (female)	n/a (female)	n/a (female)	..	H2a2	yes
1660	DA194.SG	0.137074	0.122825	0.012549	0.094993	1e-05	0.020862	0.592017	0.019669	9429	DA194.SG	DA194	CGG_2_019188, Sandorfalva ‚Äö√Ñ√¨ Eperjes 11 118 9423, Sandorfalva ‚Äö√Ñ√¨ Eperjes 11 118 9423	..	2018	DamgaardNature2018	Direct: IntCal20	2328	64	513-211 calBCE (2322±36 BP, UBA-33596)	..	Hungary_IA_Scythian.SG	..	Hungary	46.3444	20.1625	Shotgun	..	0.754	498065	..	F	n/a (no relatives detected)	n/a (female)	n/a (female)	n/a (female)	..	I2a	yes
1656	DA195.SG	0.19158	0.107913	1e-05	0.046214	1e-05	0.027003	0.608316	0.018954	9430	DA195.SG	DA195	CGG_2_019187, Sandorfalva ‚Äö√Ñ√¨ Eperjes 10 125 9430, Sandorfalva ‚Äö√Ñ√¨ Eperjes 10 125 9430	..	2018	DamgaardNature2018	Direct: IntCal20	2572	90	772-423 calBCE (2479±35 BP, UBA-33597)	..	Hungary_IA_Scythian.SG	..	Hungary	46.3444	20.1625	Shotgun	..	0.871	536180	..	F	n/a (no relatives detected)	n/a (female)	n/a (female)	n/a (female)	..	H+16311	yes
1659	DA197.SG	0.124107	0.126579	0.038413	0.100956	0.010514	0.043973	0.545028	0.010431	9431	DA197.SG	DA197	CGG_2_019185, Sandorfalva ‚Äö√Ñ√¨ Eperjes 8 168 9466, Sandorfalva ‚Äö√Ñ√¨ Eperjes 8 168 9466	..	2018	DamgaardNature2018	Direct: IntCal20	2426	79	726-389 calBCE (2378±35 BP, UBA-33600)	..	Hungary_IA_Scythian.SG	..	Hungary	46.3444	20.1625	Shotgun	..	0.49	348448	..	M	n/a (no relatives detected)	R1a1a1b1a2b	..	..	..	H2a2a1	yes
1658	DA198.SG	0.228057	0.084069	0.00869	0.03109	1e-05	0.043699	0.582547	0.021837	9432	DA198.SG	DA198	CGG_2_019179, Sandorfalva ‚Äö√Ñ√¨ Eperjes 2 143 9447, Sandorfalva ‚Äö√Ñ√¨ Eperjes 2 143 9447	..	2018	DamgaardNature2018	Direct: IntCal20	2441	87	737-392 calBCE (2388±36 BP, UBA-33598)	..	Hungary_IA_Scythian_o.SG	..	Hungary	46.3444	20.1625	Shotgun	..	0.672	458596	..	M	n/a (no relatives detected)	G2a2b2b1a1a2	..	..	..	H7a1	yes
1704	DA199.SG	0.166819	0.104506	0.008741	0.055943	0.001725	0.02648	0.595861	0.039925	9433	DA199.SG	DA199	CGG_2_019197, Arkus ‚Äì Koveshalom 5 4 4664, Arkus ‚Äì Koveshalom 5 4 4664	..	2018	DamgaardNature2018	Direct: IntCal20	703	19	1216-1280 calCE (788±30 BP, UBA-33601)	..	Hungary_Medieval.SG	..	Hungary	47.5569	21.0153	Shotgun	..	0.476	352080	..	F	n/a (no relatives detected)	n/a (female)	n/a (female)	n/a (female)	..	H1ba	yes
3877	DA2.SG	0.04238	0.18746	0.044622	0.041858	0.025378	0.029039	0.475137	0.154127	9461	DA2.SG	DA2	CGG_2_016454, St.Pet. 63, Grishkin Log 1	..	2018	DamgaardNature2018	Direct: IntCal20	2817	33	925-810 calBCE (2725±31 BP, UBA-31135)	..	Russia_Tagar.SG	Siberia, Tungus & Eastern Steppe	Russia	54.6758	90.8536	Shotgun	..	1.057	656579	..	M	n/a (no relatives detected)	R1a1a1b2a2	..	..	..	N1a1a1a1	yes
2528	DA20.SG	1.4e-05	0.08006	0.026717	0.024841	1e-05	0.028316	0.148635	0.691407	9443	DA20.SG	DA20	CGG_2_015364, PD57, Kurgan Sjiderti 17, Burial 1, Sjiderte, Pavlodar	..	2018	DamgaardNature2018	Direct: IntCal20	2224	55	366-176 calBCE (2203±27 BP, UBA-31145)	..	Kazakhstan_Nomad_Hun_Sarmatian.SG	Tian Shan, Central Steppe	Kazakhstan	51.6397	74.6719	Shotgun	..	0.517	389842	..	M	n/a (no relatives detected)	Q1b1a3a~	..	..	..	C4a1a+195	excluded outlier
2537	DA201.SG	1e-05	0.203634	0.072757	0.058245	0.033339	0.023613	0.393948	0.214454	9435	DA201.SG	I11524	CGG_2_019092, Cemetery Turgen 2, Kurgan 10, grave 2	..	2018	DamgaardNature2018	Direct: IntCal20	2069	67	344 calBCE - 5 calCE (2099±38 BP, UBA-33594)	..	Kazakhstan_Wusun_LateSaka_dup.I11524.SG	Tian Shan, Central Steppe, Turgen-2	Kazakhstan	43.0686	68.2489	Shotgun	..	0.3	232804	..	F	n/a (no relatives detected)	n/a (female)	n/a (female)	n/a (female)	..	C4a1a+195	yes
2497	DA202.SG	0.051719	0.192827	0.033483	0.045668	0.009691	0.0373	0.536714	0.092598	9436	DA202.SG	I11523	CGG_2_019093, Cemetery Tengyz, grave 2, Cemetery Tengyz, grave 2	..	2018	DamgaardNature2018	Direct: IntCal20	2476	125	769-236 calBCE (2384±71 BP, UBA-33608)	..	Kazakhstan_Sarmatian.SG	Tengiz, Caspian steppe	Kazakhstan	46.0397	53.4422	Shotgun	..	0.369	260294	..	F	n/a (no relatives detected)	n/a (female)	n/a (female)	n/a (female)	..	U5a1	yes
598	MIB029	0.180301	0.189819	0.035645	0.094165	0.003738	0.016671	0.479651	1e-05	13522	MIB029	MIB029	Mikulovice_8	..	Unpublished	PapacScienceAdvances2021	Direct: IntCal20	3785	46	1929-1751 calBCE (3521±23 BP, CRL-19412)	..	Czech_Bohemia_Unetice_EBA_mother.or.daughter.MIB013	Bohemia, Mikulovice	Czech Republic	49.992	15.7769	1240K	1	0.748282	453429	..	F	Bohemia, Mikulovice Family A (6 members) (daughter-mother: MIB029-MIB013 | 2d: MIB031-MIB032 | 2/3d: MIB029-MIB006, MIB029-MIB031, MIB029-MIS004)	n/a (female)	n/a (female)	n/a (female)	..	J1c3	yes
532	MIB030	0.129574	0.156678	0.028993	0.078873	0.019155	0.010314	0.547609	0.028805	13523	MIB030	MIB030	Mikulovice_9	..	Unpublished	PapacScienceAdvances2021	Direct: IntCal20	3932	43	2112-1896 calBCE (3620±24 BP, CRL-19413)	..	Czech_Bohemia_Unetice_EBA_brother.MIB015.brother.MIB018.brother.MIB010.brother.MIB035.brother.MIB011.son.MIB012	Bohemia, Mikulovice	Czech Republic	49.992	15.7769	1240K	1	0.485133	409042	..	M	Bohemia, Mikulovice Family D (21 members) (daughter-mother: MIB033-MIB044 | mother-daughter: MIB044-MIB043 | son-mother: MIB043-MIB048 | son-father: MIB043-MIB087 | father-son: MIB043-MIB041 | father-daughter: MIB043-MIB042, MIB012-MIB011 | mother-son: MIB017-MIB052 | 2d: MIB034-MIB012 | 2/3d: MIB034-MIB010, MIB034-MIB011, MIB034-MIB015, MIB034-MIB018, MIB034-MIB030, MIB034-MIB035, MIB010-MIB033,…	R1b1a1b1a1a2	..	R1b1a1b1a1a2 (xZ2103)	..	K1b1b1	yes
594	MIB031	0.118815	0.177535	0.034593	0.071301	0.000117	0.010778	0.569828	0.017034	13524	MIB031	MIB031	Mikulovice_13	..	Unpublished	PapacScienceAdvances2021	Direct: IntCal20	3791	46	1931-1770 calBCE (3527±19 BP, MAMS-30471)	..	Czech_Bohemia_Unetice_EBA	Bohemia, Mikulovice	Czech Republic	49.992	15.7769	1240K	1	1.99422	853767	..	F	Bohemia, Mikulovice Family A (6 members) (daughter-mother: MIB029-MIB013 | 2d: MIB031-MIB032 | 2/3d: MIB029-MIB006, MIB029-MIB031, MIB029-MIS004)	n/a (female)	n/a (female)	n/a (female)	..	HV16	yes
2550	DA206.SG	0.078884	0.162959	0.090667	0.021653	0.001996	0.025703	0.521231	0.096908	9440	DA206.SG	DA206	CGG_2_019104, Konyrtobe burial site, kurgan 1, grave 19, Konyrtobe burial site, kurgan 1, grave 19	..	2018	DamgaardNature2018	Direct: IntCal20	1697	67	124-375 calCE (1805±49 BP, UBA-33606)	..	Kazakhstan_Kangju_o3.SG	Tian Shan, Central Steppe	Kazakhstan	42.9019	68.2489	Shotgun	..	1.995	907665	..	M	n/a (no relatives detected)	R1a1a1b2a2a3~	..	..	..	HV13b	yes
2589	DA207.SG	0.005456	0.179903	0.152777	0.042771	0.027666	0.076075	0.451722	0.063629	9441	DA207.SG	DA207	CGG_2_019105, Konyrtebe settlement, Skeleton 3, Konyrtebe settlement, Skeleton 3	..	2018	DamgaardNature2018	Context: Archaeological - Period	200	58	1650-1850 CE	..	Kazakhstan_His.SG	Tian Shan, Central Steppe	Kazakhstan	43.0686	68.2489	Shotgun	..	0.07	55150	..	M	n/a (no relatives detected)	R1a1a1	..	..	..	H2a	yes
2590	DA208.SG	0.037228	0.136999	0.105125	0.053777	1e-05	0.019974	0.557383	0.089504	9442	DA208.SG	DA208	CGG_2_019106, Konyrtebe settlement, Skeleton 2, Konyrtebe settlement, Skeleton 2	..	2018	DamgaardNature2018	Context: Archaeological - Period	200	58	1650-1850 CE	..	Kazakhstan_His.SG	Tian Shan, Central Steppe	Kazakhstan	43.0686	68.2489	Shotgun	..	0.063	54161	..	M	n/a (no relatives detected)	J1	..	..	..	H1	yes
2531	DA220.SG	0.032887	0.225837	0.103223	0.046543	1e-05	0.015646	0.441793	0.13406	9444	DA220.SG	I10519	CGG_2_019111, Turgen 2 burial site, Turgen 2 burial site	..	2018	DamgaardNature2018	Context: Archaeological - Period	2201	144	500-1 BCE	..	Kazakhstan_Wusun.SG	Tian Shan, Central Steppe, Turgen-2	Kazakhstan	43.0686	68.2489	Shotgun	..	0.41	328738	..	M	n/a (no relatives detected)	N	..	..	..	HV6	yes
595	MIB032	0.157091	0.16025	0.027043	0.079186	0.028933	0.010391	0.528929	0.008177	13525	MIB032	MIB032	Mikulovice_14	..	Unpublished	PapacScienceAdvances2021	Direct: IntCal20	3791	49	1936-1752 calBCE (3526±24 BP, MAMS-30466)	..	Czech_Bohemia_Unetice_EBA	Bohemia, Mikulovice	Czech Republic	49.992	15.7769	1240K	1	1.41945	716494	..	F	Bohemia, Mikulovice Family A (6 members) (daughter-mother: MIB029-MIB013 | 2d: MIB031-MIB032 | 2/3d: MIB029-MIB006, MIB029-MIB031, MIB029-MIS004)	n/a (female)	n/a (female)	n/a (female)	..	HV16	yes
2509	DA223.SG	0.047048	0.213037	0.090883	0.036601	0.000988	0.036659	0.430693	0.144091	9447	DA223.SG	DA223	CGG_2_019126, Turgen 2 burial site, Turgen 2 burial site	..	2018	DamgaardNature2018	Direct: IntCal20	2311	57	414-211 calBCE (2310±31 BP, UBA-33604)	..	Kazakhstan_Wusun.SG	Tian Shan, Central Steppe	Kazakhstan	43.0686	68.2489	Shotgun	..	2.757	997499	..	M	n/a (no relatives detected)	R1a1a1	..	..	..	J1c5a	yes
2549	DA226.SG	0.068452	0.158264	0.053514	0.051267	0.023099	0.051649	0.480823	0.112933	9449	DA226.SG	DA226	CGG_2_019112, Konyrtobe burial site, kurgan 1, grave 15, Konyrtobe burial site, kurgan 1, grave 15	..	2018	DamgaardNature2018	Context: Archaeological - Period	1700	115	50-450 CE	..	Kazakhstan_Kangju.SG	Tian Shan, Central Steppe	Kazakhstan	43.0686	68.2489	Shotgun	..	0.466	338944	..	F	n/a (no relatives detected)	n/a (female)	n/a (female)	n/a (female)	..	U2e1h	yes
603	MIB033	0.116691	0.168985	0.044624	0.084942	0.028878	0.009358	0.523804	0.022718	13526	MIB033	MIB033	Mikulovice_16	..	Unpublished	PapacScienceAdvances2021	Direct: IntCal20	3776	41	1900-1750 calBCE (3514±19 BP, MAMS-30470)	..	Czech_Bohemia_Unetice_EBA_sister.MIB034.dauhter.MIB044	Bohemia, Mikulovice	Czech Republic	49.992	15.7769	1240K	1	1.53052	756923	..	F	Bohemia, Mikulovice Family D (21 members) (daughter-mother: MIB033-MIB044 | mother-daughter: MIB044-MIB043 | son-mother: MIB043-MIB048 | son-father: MIB043-MIB087 | father-son: MIB043-MIB041 | father-daughter: MIB043-MIB042, MIB012-MIB011 | mother-son: MIB017-MIB052 | 2d: MIB034-MIB012 | 2/3d: MIB034-MIB010, MIB034-MIB011, MIB034-MIB015, MIB034-MIB018, MIB034-MIB030, MIB034-MIB035, MIB010-MIB033,…	n/a (female)	n/a (female)	n/a (female)	..	H7b	yes
2569	DA228.SG	0.07899	0.108633	0.025301	0.033051	0.017994	0.052017	0.367888	0.316126	9451	DA228.SG	DA228	CGG_2_019132, Bt, 2015, area 1, element 1, layer 3, skeleton 6, Bt, 2015, area 1, element 1, layer 3, skeleton 6	..	2018	DamgaardNature2018	Context: Archaeological - Period	1350	173	300-900 CE	..	Kazakhstan_Turk.SG	Tian Shan, Central Steppe	Kazakhstan	43.0686	68.2489	Shotgun	..	2.635	1006553	..	M	n/a (no relatives detected)	O1b1a1b1a1b1	..	..	..	A15c	yes
2545	DA229.SG	0.067743	0.21596	0.045339	0.064394	0.007465	0.044331	0.443319	0.111449	9452	DA229.SG	I10514	CGG_2_019114, Kaynar Bulak 2 burial site, mound 11, skeleton 2 , Kaynar Bulak 2 burial site, mound 11, skeleton 2	..	2018	DamgaardNature2018	Direct: IntCal20	1765	32	129-235 calCE (1855±20 BP, PSUAMS-9247)	..	Kazakhstan_Kangju_o1.SG	Tian Shan, Central Steppe, Karatuma, Kaynar Bulak 2	Kazakhstan	42.4597	69.6997	Shotgun	..	0.732	468786	..	M	n/a (no relatives detected)	R1a1a1b2a2b1d1~	..	..	..	A8a1	yes
2585	DA23.SG	0.028099	0.12374	0.042792	0.036218	0.005605	0.020655	0.292821	0.450071	9455	DA23.SG	DA23	CGG_2_015425, KS57, Lisakovsk I, Kipchak	..	2018	DamgaardNature2018	Direct: IntCal20	840	47	1036-1206 calCE (920±25 BP, UBA-31146)	..	Kazakhstan_Kipchak2.SG	Tian Shan, Central Steppe	Kazakhstan	52.6925	62.6472	Shotgun	..	2.05	910754	..	M	n/a (no relatives detected)	C2a1a	..	..	..	F1b1b	yes
2583	DA230.SG	0.048739	0.129535	0.066816	0.016054	0.014677	0.06533	0.290383	0.368465	9453	DA230.SG	I12116	CGG_2_019142, Butakty 1 settlement, Butakty 1 settlement	..	2018	DamgaardNature2018	Direct: IntCal20	883	45	995-1153 calCE (990±20 BP, PSUAMS-8993)	..	Kazakhstan_Karluk_2.SG	Tian Shan, Central Steppe, Butakty	Kazakhstan	43.2025	76.9817	Shotgun	..	1.275	727065	..	M	n/a (no relatives detected)	J2a1a4b	..	..	..	F1b1e	yes
2433	DA231.SG	0.074589	0.219877	0.019105	0.054867	0.002957	0.04163	0.551502	0.035473	9454	DA231.SG	DA231	CGG_2_016405, Mitjurino, 24th april 1989, Mitjurino, 24th april 1989	..	2018	DamgaardNature2018	Direct: IntCal20	3439	46	1610-1416 calBCE (3225±43 BP, UBA-33602)	..	Kazakhstan_Andronovo.SG	Tian Shan, Central Steppe	Kazakhstan	52.4908	76.8394	Shotgun	..	0.582	389764	..	F	n/a (no relatives detected)	n/a (female)	n/a (female)	n/a (female)	..	U2e1h	yes
837	DA237.SG	0.01675	0.163157	0.011383	0.088319	0.019572	0.038524	0.454883	0.207412	11593	DA237.SG	DA237	DA237	tooth	2019	SikoraNature2019	Direct: IntCal20	1388	47	436-644 calCE (1508±38 BP, UBA-32346)	..	Finland_Saami_IA.SG	Levanluhta	Finland	62.9	22.4	Shotgun	..	0.098131	110226	..	F	n/a (no relatives detected)	n/a (female)	n/a (female)	n/a (female)	..	H1	yes
3980	DA243.SG	0.100703	0.136646	0.102948	0.015212	0.003734	0.033917	0.540283	0.066556	9456	DA243.SG	DA243	CGG_2_018159, Alan 51, Alan 51	..	2018	DamgaardNature2018	Context: Archaeological - Period	1050	260	450-1350 CE	..	Russia_Alan.SG	Caucasus	Russia	43.9586	42.5873	Shotgun	..	3.11	1031285	..	M	n/a (no relatives detected)	R1a1a1b2a2a3~	..	..	..	W1	yes
3425	DA245.SG	1e-05	0.087025	0.035917	0.029428	1e-05	0.035705	0.094426	0.717479	9528	DA245.SG	DA245	Grave 76	tooth	2018	DamgaardScience2018	Direct: IntCal20	7944	41	6069-5914 calBCE (7123±37 BP, OxA-26456)	..	Russia_Shamanka_Eneolithic.SG	Shamanka II	Russia	51.6983	103.703	Shotgun	..	2.2	932947	..	M	n/a (no relatives detected)	N1a2	..	..	..	G2a1	excluded outlier
3433	DA246.SG	0.010053	0.078087	0.021946	0.031647	0.004335	0.026114	0.10816	0.719658	9529	DA246.SG	DA246	Grave 42-2	tooth	2018	DamgaardScience2018	Direct: IntCal20	7723	49	5884-5669 calBCE (6886±43 BP, OxA-24774)	..	Russia_Shamanka_Eneolithic.SG	Shamanka II	Russia	51.6983	103.703	Shotgun	..	2.9	1019871	..	F	n/a (no relatives detected)	n/a (female)	n/a (female)	n/a (female)	..	D4e1	excluded outlier
3434	DA247.SG	1e-05	0.089236	0.037473	0.028042	0.009051	0.045777	0.087389	0.703022	9530	DA247.SG	DA247	Grave 51	tooth	2018	DamgaardScience2018	Direct: IntCal20	7689	46	5837-5660 calBCE (6856±40 BP, OxA-21526)	..	Russia_Shamanka_Eneolithic.SG	Shamanka II	Russia	51.6983	103.703	Shotgun	..	2.4	973505	..	M	n/a (no relatives detected)	N	..	..	..	C4	excluded outlier
3437	DA248.SG	0.014222	0.094019	0.023045	0.027194	1e-05	0.037256	0.087646	0.716607	9531	DA248.SG	DA248	Grave 63-1	tooth	2018	DamgaardScience2018	Direct: IntCal20	7646	34	5762-5629 calBCE (6815±38 BP, OxA-25327)	..	Russia_Shamanka_Eneolithic.SG	Shamanka II	Russia	51.6983	103.703	Shotgun	..	2.3	961896	..	M	n/a (no relatives detected)	N1a2	..	..	..	C4	excluded outlier
3428	DA249.SG	0.011341	0.091416	0.032413	0.030467	1e-05	0.02954	0.091115	0.713698	9532	DA249.SG	DA249	Grave 66-1	tooth	2018	DamgaardScience2018	Direct: IntCal20	7840	57	5987-5782 calBCE (7005±40 BP, OxA-21535)	..	Russia_Shamanka_Eneolithic.SG	Shamanka II	Russia	51.6983	103.703	Shotgun	..	4.5	1113321	..	F	n/a (no relatives detected)	n/a (female)	n/a (female)	n/a (female)	..	C4	excluded outlier
3448	DA250.SG	0.022517	0.100376	0.013771	0.036607	0.002196	0.037358	0.093934	0.69324	9533	DA250.SG	DA250	Grave 6	tooth	2018	DamgaardScience2018	Direct: IntCal20	7377	39	5524-5365 calBCE (6483±37 BP, OxA-27054)	..	Russia_Shamanka_Eneolithic.SG	Shamanka II	Russia	51.6983	103.703	Shotgun	..	0.9	577307	..	M	n/a (no relatives detected)	N1a2	..	..	..	G2a1	excluded outlier
3451	DA251.SG	0.016457	0.104882	0.038634	0.018852	1e-05	0.029442	0.089701	0.702022	9534	DA251.SG	DA251	Grave 108-3	tooth	2018	DamgaardScience2018	Direct: IntCal20	7299	56	5471-5222 calBCE (6373±32 BP, OxA-21503)	..	Russia_Shamanka_Eneolithic.SG	Shamanka II	Russia	51.6983	103.703	Shotgun	..	0.6	420955	..	M	n/a (no relatives detected)	N1a2	..	..	..	D4j	excluded outlier
3450	DA252.SG	0.008343	0.147334	0.018083	0.035204	1e-05	0.036844	0.07818	0.676003	9535	DA252.SG	DA252	Grave 42-1	tooth	2018	DamgaardScience2018	Direct: IntCal20	7317	57	5473-5229 calBCE (6386±34 BP, OxA-26192)	..	Russia_Shamanka_Eneolithic.SG	Shamanka II	Russia	51.6983	103.703	Shotgun	..	2.4	966986	..	F	n/a (no relatives detected)	n/a (female)	n/a (female)	n/a (female)	..	G2a1	excluded outlier
3453	DA253.SG	0.003678	0.113461	0.033032	0.033328	1e-05	0.037314	0.090159	0.689019	9536	DA253.SG	DA253	Grave 7	tooth	2018	DamgaardScience2018	Direct: IntCal20	7240	50	5371-5216 calBCE (6329±33 BP, OxA-20562)	..	Russia_Shamanka_Eneolithic.SG	Shamanka II	Russia	51.6983	103.703	Shotgun	..	2.7	996589	..	F	n/a (no relatives detected)	n/a (female)	n/a (female)	n/a (female)	..	F1b1+@152	excluded outlier
2513	DA26.SG	0.028348	0.202348	0.049501	0.061253	0.031211	0.016454	0.519686	0.091198	9457	DA26.SG	DA26	CGG_2_015428, KS60, Bestamak 138, Kostanay	..	2018	DamgaardNature2018	Context: Archaeological - Period	2300	260	800 BCE - 100 CE	..	Kazakhstan_Sarmatian.SG	Tian Shan, Central Steppe	Kazakhstan	52.1811	64.5394	Shotgun	..	0.955	428908	..	F	n/a (no relatives detected)	n/a (female)	n/a (female)	n/a (female)	..	U4a2	yes
2568	DA27.SG	0.024817	0.106108	0.024107	0.022504	1e-05	0.044268	0.119439	0.658747	9458	DA27.SG	DA27	CGG_2_015429, KS61, Halvay, Kurgan 3, 3A, Kostanay	..	2018	DamgaardNature2018	Direct: IntCal20	1508	58	265-539 calCE (1641±33 BP, UBA-31149)	..	Kazakhstan_Nomad_Hun_Sarmatian.SG	Tian Shan, Central Steppe	Kazakhstan	52.8369	62.8936	Shotgun	..	1.998	883691	..	M	n/a (no relatives detected)	R1a1a1	..	..	..	C4b1	excluded outlier
2587	DA28.SG	0.01638	0.077417	0.021154	0.029219	1e-05	0.031648	0.134975	0.689197	9459	DA28.SG	DA28	CGG_2_015430, KS62, Karasuyr, Burial 2, Bedpakdala, Karasuyr	..	2018	DamgaardNature2018	Context: Archaeological - Period	550	115	1200-1600 CE	..	Kazakhstan_GoldenHordeAsian.SG	Tian Shan, Central Steppe	Kazakhstan	43.0686	68.2489	Shotgun	..	3.958	1077230	..	M	n/a (no relatives detected)	C2a1a3a	..	..	..	D4m2	excluded outlier
2588	DA29.SG	0.059123	0.090333	0.045114	0.087284	0.018038	0.02016	0.6473	0.032648	9460	DA29.SG	DA29	CGG_2_015431, KS63, Karasuyr, Burial 5, Bedpakdala, Karasuyr	..	2018	DamgaardNature2018	Context: Archaeological - Period	550	115	1200-1600 CE	..	Kazakhstan_GoldenHordeEuro.SG	Tian Shan, Central Steppe	Kazakhstan	43.0686	68.2489	Shotgun	..	1.115	664987	..	M	n/a (no relatives detected)	R1a1a1b1a2a1a1a1~	..	..	..	I1b	yes
3867	DA3.SG	0.055065	0.194457	0.051389	0.054357	0.015142	0.019183	0.464184	0.146222	9472	DA3.SG	DA3	CGG_2_016455, St.Pet. 64, Grishkin Log 1	..	2018	DamgaardNature2018	Context: Archaeological - Period	2850	58	1000-800 BCE	..	Russia_Tagar.SG	Siberia, Tungus & Eastern Steppe	Russia	54.6758	90.8536	Shotgun	..	0.564	419183	..	F	n/a (no relatives detected)	n/a (female)	n/a (female)	n/a (female)	..	N9a9	yes
2539	DA30.SG	0.037229	0.229769	0.086447	0.007279	0.000592	0.01584	0.511933	0.110913	9462	DA30.SG	DA30	CGG_2_015432, KS64, Naurzum, Kurgan (3), Naurzumskijzapobednik	..	2018	DamgaardNature2018	Direct: IntCal20	1948	45	96 calBCE - 114 calCE (2013±32 BP, UBA-31152)	..	Kazakhstan_Sarmatian.SG	Tian Shan, Central Steppe	Kazakhstan	51.695	65.6714	Shotgun	..	1.181	580940	..	M	n/a (no relatives detected)	I2a1b1a2a1a1	..	..	..	U4a2	yes
18	DA31.SG	0.153788	0.134863	0.081759	0.01015	0.013011	0.039887	0.488634	0.077908	9463	DA31.SG	DA31	NO_CGG#, Lchascehn t 199_16, Lchascehn t 199_16	..	2018	DamgaardNature2018	Context: Archaeological - Period	3200	87	1400-1100 BCE	..	Armenia_LBA_LchashenMetsamor.SG	Caucasus	Armenia	40.5203	44.9308	Shotgun	..	0.331	240558	..	M	n/a (no relatives detected)	I2a2b	..	..	..	HV0a	yes
635	MIB034	0.119373	0.175826	0.034511	0.091796	0.018005	0.011747	0.532146	0.016596	13527	MIB034	MIB034	Mikulovice_17	..	Unpublished	PapacScienceAdvances2021	Direct: IntCal20	3659	53	1867-1625 calBCE (3416±25 BP, MAMS-30461)	..	Czech_Bohemia_Unetice_EBA	Bohemia, Mikulovice	Czech Republic	49.992	15.7769	1240K	1	1.85908	816835	..	F	Bohemia, Mikulovice Family D (21 members) (daughter-mother: MIB033-MIB044 | mother-daughter: MIB044-MIB043 | son-mother: MIB043-MIB048 | son-father: MIB043-MIB087 | father-son: MIB043-MIB041 | father-daughter: MIB043-MIB042, MIB012-MIB011 | mother-son: MIB017-MIB052 | 2d: MIB034-MIB012 | 2/3d: MIB034-MIB010, MIB034-MIB011, MIB034-MIB015, MIB034-MIB018, MIB034-MIB030, MIB034-MIB035, MIB010-MIB033,…	n/a (female)	n/a (female)	n/a (female)	..	H7b	yes
590	MIB035	0.131668	0.15494	0.0096	0.099147	0.028267	0.015333	0.546906	0.01414	13528	MIB035	MIB035	Mikulovice_18	..	Unpublished	PapacScienceAdvances2021	Direct: IntCal20	3795	50	1941-1751 calBCE (3528±25 BP, CRL-19414)	..	Czech_Bohemia_Unetice_EBA	Bohemia, Mikulovice	Czech Republic	49.992	15.7769	1240K	1	1.55222	753816	..	M	Bohemia, Mikulovice Family D (21 members) (daughter-mother: MIB033-MIB044 | mother-daughter: MIB044-MIB043 | son-mother: MIB043-MIB048 | son-father: MIB043-MIB087 | father-son: MIB043-MIB041 | father-daughter: MIB043-MIB042, MIB012-MIB011 | mother-son: MIB017-MIB052 | 2d: MIB034-MIB012 | 2/3d: MIB034-MIB010, MIB034-MIB011, MIB034-MIB015, MIB034-MIB018, MIB034-MIB030, MIB034-MIB035, MIB010-MIB033,…	R1b1a1b1a1a2b1	..	R1b1a1b1a1a2b1 (xZ2103, xZ2105)	..	K1b1b1	yes
571	MIB036	0.116639	0.154722	0.036173	0.089455	0.037648	0.013141	0.527448	0.024774	13529	MIB036	MIB036	Mikulovice_20	..	Unpublished	PapacScienceAdvances2021	Direct: IntCal20	3837	46	1954-1776 calBCE (3551±19 BP, MAMS-30468)	..	Czech_Bohemia_Unetice_EBA	Bohemia, Mikulovice	Czech Republic	49.992	15.7769	1240K	1	2.06442	843049	..	F	Czech Republic cross-site Family A (43 members) (mother-son: MIB036-MIB053 | son-mother: MIB073-MIB074 | father-son: MIB051-MIB053 | father-daughter: MIB056-MIB057 | daughter-father: MIB062-MIB002 | daughter-mother: ROU004-ROU002, MIB024-MIB019 | brothers: MIB060-MIB061 | 1d: MIB076-MIB078, MIB009-MIB014, ROU002-ROU003 2d: MIB027-MIB086, MIB036-MIB021, MIB036-MIB049, MIB036-MIB051, MIB036-MIB056,…	n/a (female)	n/a (female)	n/a (female)	..	H6c	yes
592	MIB037	0.104537	0.179509	0.037557	0.090363	0.026582	0.008958	0.542263	0.010231	13530	MIB037	MIB037	Mikulovice_22	..	Unpublished	PapacScienceAdvances2021	Direct: IntCal20	3793	49	1939-1753 calBCE (3527±24 BP, CRL-19415)	..	Czech_Bohemia_Unetice_EBA	Bohemia, Mikulovice	Czech Republic	49.992	15.7769	1240K	1	1.74409	795166	..	F	Czech Republic cross-site Family A (43 members) (mother-son: MIB036-MIB053 | son-mother: MIB073-MIB074 | father-son: MIB051-MIB053 | father-daughter: MIB056-MIB057 | daughter-father: MIB062-MIB002 | daughter-mother: ROU004-ROU002, MIB024-MIB019 | brothers: MIB060-MIB061 | 1d: MIB076-MIB078, MIB009-MIB014, ROU002-ROU003 2d: MIB027-MIB086, MIB036-MIB021, MIB036-MIB049, MIB036-MIB051, MIB036-MIB056,…	n/a (female)	n/a (female)	n/a (female)	..	K1b2b	yes
16	DA35.SG	0.141177	0.149576	0.122219	0.006511	0.018908	0.046034	0.47711	0.038465	9467	DA35.SG	DA35	NO_CGG#, Lchascehn t 211_46, Lchascehn t 211_46	..	2018	DamgaardNature2018	Direct: IntCal20	3259	63	1421-1134 calBCE (3050±42 BP, UBA-33655)	..	Armenia_LBA_LchashenMetsamor.SG	Caucasus	Armenia	40.5203	44.9308	Shotgun	..	1.583	773947	..	F	n/a (no relatives detected)	n/a (female)	n/a (female)	n/a (female)	..	J1b1a1+146	yes
3455	DA362.SG	0.007748	0.102775	0.01273	0.032733	1e-05	0.028691	0.113428	0.701885	9554	DA362.SG	DA362	Grave 49-1	tooth	2018	DamgaardScience2018	Direct: IntCal20	7230	46	5362-5216 calBCE (6319±33 BP, OxA-24793)	..	Russia_Shamanka_Eneolithic.SG	Shamanka II	Russia	51.6983	103.703	Shotgun	..	1.1	645395	..	M	n/a (no relatives detected)	N1a2	..	..	..	D4e1	excluded outlier
634	MIB038	0.153914	0.13979	0.028334	0.106827	0.034471	0.013803	0.501082	0.021778	13531	MIB038	MIB038	Mikulovice_23	..	Unpublished	PapacScienceAdvances2021	Direct: IntCal20	3693	62	1875-1631 calBCE (3434±26 BP, MAMS-30459)	..	Czech_Bohemia_Unetice_EBA_mother.MIB059.MIB045	Bohemia, Mikulovice	Czech Republic	49.992	15.7769	1240K	1	1.26781	628450	..	F	Czech Republic cross-site Family A (43 members) (mother-son: MIB036-MIB053 | son-mother: MIB073-MIB074 | father-son: MIB051-MIB053 | father-daughter: MIB056-MIB057 | daughter-father: MIB062-MIB002 | daughter-mother: ROU004-ROU002, MIB024-MIB019 | brothers: MIB060-MIB061 | 1d: MIB076-MIB078, MIB009-MIB014, ROU002-ROU003 2d: MIB027-MIB086, MIB036-MIB021, MIB036-MIB049, MIB036-MIB051, MIB036-MIB056,…	n/a (female)	n/a (female)	n/a (female)	..	V22	yes
2898	DA38.SG	0.007546	0.163333	0.074812	0.042939	0.013988	0.05307	0.312656	0.331656	9470	DA38.SG	DA38	CGG_2_016444, XiongNu 91, Hovsgol, Grave #18	..	2018	DamgaardNature2018	Direct: IntCal20	2110	74	345-52 calBCE (2131±26 BP, UBA-31153)	..	Mongolia_Xiongnu_o2.SG	Siberia, Tungus & Eastern Steppe	Mongolia	49.2744	101.716	Shotgun	..	2.802	998416	..	F	n/a (no relatives detected)	n/a (female)	n/a (female)	n/a (female)	..	D4b2b4	yes
616	MIB039	0.135882	0.153634	0.021398	0.091628	0.027007	0.014855	0.54172	0.013877	13532	MIB039	MIB039	Mikulovice_24	..	Unpublished	PapacScienceAdvances2021	Direct: IntCal20	3768	42	1890-1746 calBCE (3499±23 BP, CRL-19416)	..	Czech_Bohemia_Unetice_EBA	Bohemia, Mikulovice	Czech Republic	49.992	15.7769	1240K	1	1.72789	806796	..	F	Czech Republic cross-site Family A (43 members) (mother-son: MIB036-MIB053 | son-mother: MIB073-MIB074 | father-son: MIB051-MIB053 | father-daughter: MIB056-MIB057 | daughter-father: MIB062-MIB002 | daughter-mother: ROU004-ROU002, MIB024-MIB019 | brothers: MIB060-MIB061 | 1d: MIB076-MIB078, MIB009-MIB014, ROU002-ROU003 2d: MIB027-MIB086, MIB036-MIB021, MIB036-MIB049, MIB036-MIB051, MIB036-MIB056,…	n/a (female)	n/a (female)	n/a (female)	..	H27	yes
5056	DA381_final.SG	0.031956	0.182962	0.235485	0.004158	0.018769	0.059846	0.398372	0.068452	9557	DA381_final.SG	DA381	Excavation 2, room 18, near tolos B, 6286-89	petrous	2018	DamgaardScience2018	Direct: IntCal20	5174	86	3367-3098 calBCE (4530±40 BP, UBA-33660)	..	Turkmenistan_C_Namazga.SG	Geoksyur	Turkmenistan	37.4557	60.7459	Shotgun	..	0.488197	440199	..	M	n/a (no relatives detected)	J2a1a1b1	..	..	..	J1+16193	yes
5141	DA382_final.SG	0.085396	0.190307	0.097579	0.019921	0.014978	0.049707	0.475467	0.066646	9558	DA382_final.SG	DA382	Excavation 1, burial 2, 6286-2	petrous	2018	DamgaardScience2018	Direct: IntCal20	2802	36	916-796 calBCE (2690±40 BP, UBA-33661)	..	Turkmenistan_IA.SG	Takhirbai 3	Turkmenistan	38.7185	61.6923	Shotgun	..	1.79014	956940	..	M	n/a (no relatives detected)	R1a1a1	..	..	..	T2c1a	yes
5060	DA383_final.SG	0.058528	0.176855	0.180906	0.007431	0.027148	0.066994	0.402383	0.079755	9559	DA383_final.SG	DA383	Excavation 1, burial 1, 6286-1	petrous	2018	DamgaardScience2018	Context: Archaeological - Period	5150	115	3400-3000 BCE	..	Turkmenistan_C_Namazga_o.SG	Takhirbai 3	Turkmenistan	38.7185	61.6923	Shotgun	..	0.473942	433703	..	F	n/a (no relatives detected)	n/a (female)	n/a (female)	n/a (female)	..	W3a2	yes
574	MIB040	0.1251	0.165723	0.020867	0.104134	0.019759	0.013337	0.531109	0.019971	13533	MIB040	MIB040	Mikulovice_25	..	Unpublished	PapacScienceAdvances2021	Direct: IntCal20	3829	52	1957-1773 calBCE (3548±24 BP, CRL-19417)	..	Czech_Bohemia_Unetice_EBA	Bohemia, Mikulovice	Czech Republic	49.992	15.7769	1240K	1	1.52672	739199	..	M	Czech Republic cross-site Family A (43 members) (mother-son: MIB036-MIB053 | son-mother: MIB073-MIB074 | father-son: MIB051-MIB053 | father-daughter: MIB056-MIB057 | daughter-father: MIB062-MIB002 | daughter-mother: ROU004-ROU002, MIB024-MIB019 | brothers: MIB060-MIB061 | 1d: MIB076-MIB078, MIB009-MIB014, ROU002-ROU003 2d: MIB027-MIB086, MIB036-MIB021, MIB036-MIB049, MIB036-MIB051, MIB036-MIB056,…	R1b1a1b1a1a2b1	..	R1b1a1b1a1a2b1 (xZ2103, xZ2105)	..	H10e	yes
2938	DA39.SG	0.022318	0.074634	0.032512	0.016729	1e-05	0.042485	0.08297	0.728342	9471	DA39.SG	DA39	CGG_2_016445, XiongNu 92, Arkhangai, Grave #1, “aristocrat”	..	2018	DamgaardNature2018	Direct: IntCal20	1942	63	150 calBCE - 125 calCE (2007±46 BP, UBA-33599)	..	Mongolia_Xiongnu_o1.SG	Siberia, Tungus & Eastern Steppe	Mongolia	48.0178	101.353	Shotgun	..	1.998	849948	..	M	n/a (no relatives detected)	R1a1a1b2a2a~	..	..	..	N9a2a	excluded outlier
3868	DA4.SG	0.039212	0.201789	0.031828	0.051844	0.003644	0.038551	0.466487	0.166645	9479	DA4.SG	DA4	CGG_2_016456, St.Pet. 65, Grishkin Log 1	..	2018	DamgaardNature2018	Context: Archaeological - Period	2850	58	1000-800 BCE	..	Russia_Tagar.SG	Siberia, Tungus & Eastern Steppe	Russia	54.6758	90.8536	Shotgun	..	0.745	515684	..	M	n/a (no relatives detected)	Q1b	..	..	..	H5a1+152	yes
2896	DA41.SG	0.014722	0.163137	0.052284	0.011259	0.016331	0.019295	0.31417	0.408802	9473	DA41.SG	DA41	CGG_2_016447, XiongNu 94, Hovsgol, Grave #14	..	2018	DamgaardNature2018	Direct: IntCal20	2148	84	351-54 calBCE (2147±27 BP, UBA-31154)	..	Mongolia_Xiongnu_o2.SG	Siberia, Tungus & Eastern Steppe	Mongolia	49.2744	101.716	Shotgun	..	0.776	408400	..	M	n/a (no relatives detected)	R1b2b	..	..	..	G3a3	yes
2900	DA43.SG	0.018095	0.052787	0.029128	0.01604	0.004365	0.042459	0.063178	0.773948	9474	DA43.SG	DA43	CGG_2_016449, XiongNu 96, Omnogobi, mass grave	..	2018	DamgaardNature2018	Context: Archaeological - Period	2100	144	400 BCE - 100 CE	..	Mongolia_Xiongnu_o1.SG	Siberia, Tungus & Eastern Steppe	Mongolia	42.5258	105.18	Shotgun	..	1.608	788466	..	M	n/a (no relatives detected)	O2a1b1a1a1a1b1a1a1	..	..	..	D4a6	excluded outlier
2918	DA45.SG	0.027113	0.054894	0.017074	0.027418	0.010687	0.050066	0.0531	0.759647	9475	DA45.SG	DA45	CGG_2_016451, XiongNu 98, Omnogobi, mass grave	..	2018	DamgaardNature2018	Direct: IntCal20	2046	45	172 calBCE - 3 calCE (2083±27 BP, UBA-31155)	..	Mongolia_Xiongnu_o1.SG	Siberia, Tungus & Eastern Steppe	Mongolia	42.5258	105.18	Shotgun	..	8.669	1144775	..	M	n/a (no relatives detected)	L2~	..	..	..	D4b2b2b	excluded outlier
2608	DA47.SG	0.045233	0.217106	0.067016	0.036341	0.006495	0.039451	0.403678	0.184681	9476	DA47.SG	DA47	CGG_2_015973, Kyr 15, Kurgan nr. K9 (individ. nr. 1), Keden	..	2018	DamgaardNature2018	Direct: IntCal20	2063	73	344 calBCE - 10 calCE (2093±43 BP, UBA-31157)	..	Kyrgyzstan_TianShan_Saka.SG	Tian Shan, Central Steppe	Kyrgyzstan	41.4281	75.3297	Shotgun	..	1.5	678545	..	M	n/a (no relatives detected)	Q1b1a3a~	..	..	..	C4	yes
2604	DA48.SG	0.013977	0.142502	0.114322	0.067288	1e-05	0.023049	0.478694	0.160159	9477	DA48.SG	DA48	CGG_2_015974, Kyr 16, Kurgan nr. K9 (individ. nr. 2), Keden	..	2018	DamgaardNature2018	Context: Archaeological - Period	2200	202	600 BCE - 100 CE	..	Kyrgyzstan_TianShan_Saka.SG	Tian Shan, Central Steppe	Kyrgyzstan	41.4281	75.3297	Shotgun	..	0.158	96258	..	M	n/a (no relatives detected)	R1a1a1	..	..	..	H4d	yes
2602	DA49.SG	0.035581	0.179406	0.075171	0.034362	0.019812	0.036469	0.411884	0.207315	9478	DA49.SG	DA49	CGG_2_015975, Kyr 17, Kurgan nr. K45, Keden	..	2018	DamgaardNature2018	Direct: IntCal20	2209	69	376-119 calBCE (2186±35 BP, UBA-31158)	..	Kyrgyzstan_TianShan_Saka.SG	Tian Shan, Central Steppe	Kyrgyzstan	41.4281	75.3297	Shotgun	..	0.35	268122	..	M	n/a (no relatives detected)	R1a1a1	..	..	..	T2a1	yes
3869	DA5.SG	0.043811	0.19214	0.01055	0.033968	1e-05	0.040132	0.491256	0.188134	9490	DA5.SG	DA5	CGG_2_016457, St.Pet. 66, Grishkin Log 1	..	2018	DamgaardNature2018	Context: Archaeological - Period	2850	58	1000-800 BCE	..	Russia_Tagar.SG	Siberia, Tungus & Eastern Steppe	Russia	54.6758	90.8536	Shotgun	..	0.485	361093	..	M	n/a (no relatives detected)	R1a1a1	..	..	..	W1c	yes
2600	DA50.SG	0.025772	0.175113	0.076528	0.049023	1e-05	0.023721	0.356737	0.293096	9480	DA50.SG	DA50	CGG_2_015976, Kyr 18, Kurgan nr. K50, Keden	..	2018	DamgaardNature2018	Context: Archaeological - Period	2300	173	650-50 BCE	..	Kyrgyzstan_TianShan_Saka.SG	Tian Shan, Central Steppe	Kyrgyzstan	41.4281	75.3297	Shotgun	..	0.918	546527	..	F	n/a (no relatives detected)	n/a (female)	n/a (female)	n/a (female)	..	U5a1d2b	yes
2601	DA51.SG	0.064046	0.168489	0.068882	0.053145	0.016831	0.038547	0.409313	0.180746	9481	DA51.SG	DA51	CGG_2_015977, Kyr 19, Kurgan nr. K53, Keden	..	2018	DamgaardNature2018	Direct: IntCal20	2229	58	386-178 calBCE (2220±37 BP, UBA-31160)	..	Kyrgyzstan_TianShan_Saka.SG	Tian Shan, Central Steppe	Kyrgyzstan	41.4281	75.3297	Shotgun	..	0.746	492333	..	M	n/a (no relatives detected)	R1a1a1	..	..	..	H2a1	yes
2638	DA52.SG	0.053937	0.175826	0.033529	0.030445	0.039221	0.037475	0.366761	0.262805	9482	DA52.SG	DA52	CGG_2_015978, Kyr 20, Kurgan nr. K60, Keden	..	2018	DamgaardNature2018	Direct: IntCal20	1472	41	411-547 calCE (1606±33 BP, UBA-31161)	..	Kyrgyzstan_TianShan_Hun.SG	Tian Shan, Central Steppe	Kyrgyzstan	41.4281	75.3297	Shotgun	..	0.46	340992	..	M	n/a (no relatives detected)	R1a1a1b2a2b1d1~	..	..	..	G2a1d2	yes
2598	DA53.SG	0.052416	0.198096	0.113219	0.047012	0.007966	0.034664	0.466096	0.080531	9483	DA53.SG	DA53	CGG_2_015979, Kyr 21, Kurgan nr. K71, Keden	..	2018	DamgaardNature2018	Direct: IntCal20	2372	58	541-266 calBCE (2344±34 BP, UBA-31162)	..	Kyrgyzstan_TianShan_Saka_o2.SG	Tian Shan, Central Steppe	Kyrgyzstan	41.4281	75.3297	Shotgun	..	0.426	292234	..	F	n/a (no relatives detected)	n/a (female)	n/a (female)	n/a (female)	..	U5a1a1	yes
2632	DA54.SG	0.023549	0.144688	0.057866	0.021888	1e-05	0.035226	0.3958	0.320972	9484	DA54.SG	DA54	CGG_2_015980, Kyr 22, Kurgan nr. K70, Keden	..	2018	DamgaardNature2018	Direct: IntCal20	1594	50	255-421 calCE (1693±31 BP, UBA-31163)	..	Kyrgyzstan_TianShan_Hun.SG	Tian Shan, Central Steppe	Kyrgyzstan	41.4281	75.3297	Shotgun	..	0.203	142864	..	M	n/a (no relatives detected)	Q1a2a1	..	..	..	C4+152+16093	yes
2612	DA55.SG	0.036625	0.215894	0.046251	0.043643	0.00824	0.039646	0.381331	0.22837	9485	DA55.SG	DA55	CGG_2_015981, Kyr 23, Kurgan nr. K65, Keden	..	2018	DamgaardNature2018	Direct: IntCal20	1976	49	150 calBCE - 67 calCE (2034±32 BP, UBA-31164)	..	Kyrgyzstan_TianShan_Saka.SG	Tian Shan, Central Steppe	Kyrgyzstan	41.4281	75.3297	Shotgun	..	0.867	378612	..	M	n/a (no relatives detected)	R1a1a1b2a2	..	..	..	HV6	yes
2611	DA56.SG	0.041768	0.190224	0.052503	0.058294	0.016383	0.031284	0.348089	0.261455	9486	DA56.SG	DA56	CGG_2_015982, Kyr 24, Kurgan nr. K63, Keden	..	2018	DamgaardNature2018	Direct: IntCal20	2043	55	193 calBCE - 10 calCE (2079±34 BP, UBA-31165)	..	Kyrgyzstan_TianShan_Saka_o1.SG	Tian Shan, Central Steppe	Kyrgyzstan	43.0686	68.2489	Shotgun	..	1.492	798153	..	M	n/a (no relatives detected)	R1a1a1b2a2a3b1~	..	..	..	HV6	yes
610	MIB041	0.159027	0.205435	0.039851	0.105123	1e-05	0.017359	0.473186	1e-05	13534	MIB041	MIB041	Mikulovice_28a	..	Unpublished	PapacScienceAdvances2021	Direct: IntCal20	3773	43	1898-1746 calBCE (3507±24 BP, CRL-19419)	..	Czech_Bohemia_Unetice_EBA_brother.MIB042.son.MIB043	Bohemia, Mikulovice	Czech Republic	49.992	15.7769	1240K	1	0.474572	395348	..	M	Bohemia, Mikulovice Family D (21 members) (daughter-mother: MIB033-MIB044 | mother-daughter: MIB044-MIB043 | son-mother: MIB043-MIB048 | son-father: MIB043-MIB087 | father-son: MIB043-MIB041 | father-daughter: MIB043-MIB042, MIB012-MIB011 | mother-son: MIB017-MIB052 | 2d: MIB034-MIB012 | 2/3d: MIB034-MIB010, MIB034-MIB011, MIB034-MIB015, MIB034-MIB018, MIB034-MIB030, MIB034-MIB035, MIB010-MIB033,…	R1b1a1b1a1a2b1	..	R1b1a1b1a1a2b1	..	T1a1	yes
2609	DA58.SG	0.052076	0.198478	0.08118	0.025572	0.004793	0.032734	0.437398	0.167769	9488	DA58.SG	DA58	CGG_2_015984, Kyr 26, Kurgan nr. 3, Baskya 1	..	2018	DamgaardNature2018	Direct: IntCal20	2060	57	334 calBCE - 3 calCE (2094±33 BP, UBA-31167)	..	Kyrgyzstan_TianShan_Saka.SG	Tian Shan, Central Steppe	Kyrgyzstan	41.4997	75.8042	Shotgun	..	0.857	563789	..	M	n/a (no relatives detected)	J2a1a4b	..	..	..	W1c	yes
604	MIB042	0.182061	0.154998	1e-05	0.088736	0.020051	0.012172	0.521941	0.020031	13535	MIB042	MIB042	Mikulovice_28b	..	Unpublished	PapacScienceAdvances2021	Direct: IntCal20	3776	42	1917-1748 calBCE (3512±22 BP, CRL-19420)	..	Czech_Bohemia_Unetice_EBA	Bohemia, Mikulovice	Czech Republic	49.992	15.7769	1240K	1	1.95907	825709	..	F	Bohemia, Mikulovice Family D (21 members) (daughter-mother: MIB033-MIB044 | mother-daughter: MIB044-MIB043 | son-mother: MIB043-MIB048 | son-father: MIB043-MIB087 | father-son: MIB043-MIB041 | father-daughter: MIB043-MIB042, MIB012-MIB011 | mother-son: MIB017-MIB052 | 2d: MIB034-MIB012 | 2/3d: MIB034-MIB010, MIB034-MIB011, MIB034-MIB015, MIB034-MIB018, MIB034-MIB030, MIB034-MIB035, MIB010-MIB033,…	n/a (female)	n/a (female)	n/a (female)	..	T1a1	yes
3870	DA6.SG	0.032053	0.228731	0.043118	0.051672	0.009167	0.03786	0.444192	0.153207	9495	DA6.SG	DA6	CGG_2_016458, St.Pet. 67, Grishkin Log 1	..	2018	DamgaardNature2018	Context: Archaeological - Period	2850	58	1000-800 BCE	..	Russia_Tagar.SG	Siberia, Tungus & Eastern Steppe	Russia	54.6758	90.8536	Shotgun	..	1.044	628863	..	F	n/a (no relatives detected)	n/a (female)	n/a (female)	n/a (female)	..	U2e2	yes
2636	DA65.SG	1e-05	0.190811	0.088504	0.045425	1e-05	0.034551	0.360689	0.280001	9491	DA65.SG	DA65	CGG_2_015991, Kyr 33, Kurgan nr. 19, Baskya 2	..	2018	DamgaardNature2018	Direct: IntCal20	1494	58	265-547 calCE (1629±40 BP, UBA-31191)	..	Kyrgyzstan_TianShan_Hun.SG	Tian Shan, Central Steppe	Kyrgyzstan	41.5014	75.7947	Shotgun	..	0.278	194034	..	M	n/a (no relatives detected)	E1b1b1a1b2	..	..	..	N9a9	yes
2641	DA66.SG	0.019026	0.190507	0.053003	0.024749	0.011537	0.044901	0.363571	0.292706	9492	DA66.SG	DA66	CGG_2_015992, Kyr 34, Kurgan nr. 10 , Baskya 2	..	2018	DamgaardNature2018	Direct: IntCal20	1435	48	431-594 calCE (1546±33 BP, UBA-31192)	..	Kyrgyzstan_TianShan_Hun.SG	Tian Shan, Central Steppe	Kyrgyzstan	41.5014	75.7947	Shotgun	..	0.399	279311	..	F	n/a (no relatives detected)	n/a (female)	n/a (female)	n/a (female)	..	H6b2	yes
2642	DA68.SG	0.029574	0.219098	0.041521	0.066911	1e-05	0.035659	0.322065	0.285162	9493	DA68.SG	DA68	CGG_2_015994, Kyr 36, Kurgan nr. 21, Baskya 2	..	2018	DamgaardNature2018	Direct: IntCal20	1354	28	550-645 calCE (1479±31 BP, UBA-31193)	..	Kyrgyzstan_TianShan_Hun.SG	Tian Shan, Central Steppe	Kyrgyzstan	41.5014	75.7947	Shotgun	..	0.13	89634	..	F	n/a (no relatives detected)	n/a (female)	n/a (female)	n/a (female)	..	M11a	yes
2635	DA69.SG	0.047921	0.178854	0.046925	0.041254	0.021506	0.032681	0.399308	0.23155	9494	DA69.SG	DA69	CGG_2_015995, Kyr 37, Kurgan nr. 25, Baskya 2	..	2018	DamgaardNature2018	Direct: IntCal20	1509	57	266-539 calCE (1642±31 BP, UBA-31194)	..	Kyrgyzstan_TianShan_Hun.SG	Tian Shan, Central Steppe	Kyrgyzstan	41.5014	75.7947	Shotgun	..	0.892	521450	..	F	n/a (no relatives detected)	n/a (female)	n/a (female)	n/a (female)	..	U5b2a1a2	yes
3871	DA7.SG	0.02664	0.216055	0.060025	0.071366	0.009683	0.029453	0.440064	0.146714	9501	DA7.SG	DA7	CGG_2_016459, St.Pet. 68, Grishkin Log 1	..	2018	DamgaardNature2018	Context: Archaeological - Period	2850	58	1000-800 BCE	..	Russia_Tagar.SG	Siberia, Tungus & Eastern Steppe	Russia	54.6758	90.8536	Shotgun	..	0.572	412845	..	M	n/a (no relatives detected)	R1a1a1b2a2	..	..	..	A8a1	yes
2613	DA70.SG	0.050683	0.188126	0.087248	0.018644	0.010173	0.025534	0.454768	0.164824	9496	DA70.SG	DA70	CGG_2_015996, Kyr 38, Kurgan nr. 18 (child), Baskya 2	..	2018	DamgaardNature2018	Direct: IntCal20	1802	56	26-240 calCE (1891±44 BP, UBA-31195)	..	Kyrgyzstan_TianShan_Hun_o.SG	Tian Shan, Central Steppe	Kyrgyzstan	41.5014	75.7947	Shotgun	..	0.817	517883	..	F	n/a (no relatives detected)	n/a (female)	n/a (female)	n/a (female)	..	C4a1a+195	yes
583	MIB043	0.183308	0.144008	0.026993	0.11534	1e-05	0.016395	0.503628	0.010318	13536	MIB043	MIB043	Mikulovice_28c	..	Unpublished	PapacScienceAdvances2021	Direct: IntCal20	3807	51	1945-1771 calBCE (3536±22 BP, CRL-19421)	..	Czech_Bohemia_Unetice_EBA_brother.MIB022.son.MIB048.son.MIB087	Bohemia, Mikulovice	Czech Republic	49.992	15.7769	1240K	1	0.796597	516977	..	M	Bohemia, Mikulovice Family D (21 members) (daughter-mother: MIB033-MIB044 | mother-daughter: MIB044-MIB043 | son-mother: MIB043-MIB048 | son-father: MIB043-MIB087 | father-son: MIB043-MIB041 | father-daughter: MIB043-MIB042, MIB012-MIB011 | mother-son: MIB017-MIB052 | 2d: MIB034-MIB012 | 2/3d: MIB034-MIB010, MIB034-MIB011, MIB034-MIB015, MIB034-MIB018, MIB034-MIB030, MIB034-MIB035, MIB010-MIB033,…	R1b1a1b1a1a2b1	..	R1b1a1b1a1a2b1? (xZ2103, xZ2105)	..	I4a	yes
2634	DA72.SG	0.045732	0.200701	0.067259	0.025283	0.022765	0.039652	0.350309	0.248299	9498	DA72.SG	DA72	CGG_2_015998, Kyr 40, Kurgan nr. 7, Baskya 2	..	2018	DamgaardNature2018	Direct: IntCal20	1575	67	250-535 calCE (1679±44 BP, UBA-31197)	..	Kyrgyzstan_TianShan_Hun.SG	Tian Shan, Central Steppe	Kyrgyzstan	41.5014	75.7947	Shotgun	..	1.273	665120	..	F	n/a (no relatives detected)	n/a (female)	n/a (female)	n/a (female)	..	M10a1+16129	yes
2627	DA73.SG	0.033889	0.187137	0.065588	0.062149	0.001753	0.023832	0.321952	0.303699	9499	DA73.SG	DA73	CGG_2_015999, Kyr 41, Kurgan nr. 2, Baskya 2	..	2018	DamgaardNature2018	Direct: IntCal20	1618	57	236-421 calCE (1723±48 BP, UBA-31198)	..	Kyrgyzstan_TianShan_Hun.SG	Tian Shan, Central Steppe	Kyrgyzstan	41.5014	75.7947	Shotgun	..	0.632	424168	..	M	n/a (no relatives detected)	Q1b1a3a1~	..	..	..	G2a1	yes
2637	DA74.SG	0.024924	0.185551	0.055627	0.01452	0.014419	0.019617	0.376232	0.30911	9500	DA74.SG	DA74	CGG_2_016000, Kyr 42, Kurgan nr. 30 (child, buried together with another individual), Baskya 2	..	2018	DamgaardNature2018	Direct: IntCal20	1492	61	264-555 calCE (1624±46 BP, UBA-31199)	..	Kyrgyzstan_TianShan_Hun.SG	Tian Shan, Central Steppe	Kyrgyzstan	41.5014	75.7947	Shotgun	..	0.917	588408	..	M	n/a (no relatives detected)	Q1a2a1a~	..	..	..	H7b	yes
3872	DA8.SG	0.043728	0.193609	0.038726	0.075309	0.026227	0.03643	0.44502	0.140952	9509	DA8.SG	DA8	CGG_2_016460, St.Pet. 69, Grishkin Log 1	..	2018	DamgaardNature2018	Context: Archaeological - Period	2850	58	1000-800 BCE	..	Russia_Tagar.SG	Siberia, Tungus & Eastern Steppe	Russia	54.6758	90.8536	Shotgun	..	1.826	868089	..	F	n/a (no relatives detected)	n/a (female)	n/a (female)	n/a (female)	..	U2e1h	yes
2631	DA80.SG	0.018122	0.18864	0.08391	0.044178	0.012766	0.05075	0.352376	0.249258	9502	DA80.SG	DA80	CGG_2_016006, Kyr 48, Kurgan nr. 5 (individ. 2 out of three individuals buried together, individual 3. is a child), Baskya 2	..	2018	DamgaardNature2018	Direct: IntCal20	1600	65	236-531 calCE (1704±52 BP, UBA-31200)	..	Kyrgyzstan_TianShan_Hun.SG	Tian Shan, Central Steppe	Kyrgyzstan	41.5014	75.7947	Shotgun	..	1.042	582316	..	F	n/a (no relatives detected)	n/a (female)	n/a (female)	n/a (female)	..	A1a	yes
2623	DA81.SG	0.050396	0.171846	0.073546	0.037923	0.019298	0.036991	0.43577	0.174228	9503	DA81.SG	DA81	CGG_2_016007, Kyr 49, Kurgan nr. 50, Japyryk	..	2018	DamgaardNature2018	Direct: IntCal20	1656	59	166-412 calCE (1770±50 BP, UBA-31201)	..	Kyrgyzstan_TianShan_Hun_o.SG	Tian Shan, Central Steppe	Kyrgyzstan	41.615	74.9858	Shotgun	..	2.095	884093	..	M	n/a (no relatives detected)	R1b2b2	..	..	..	A16	yes
2615	DA82.SG	0.017366	0.154043	0.073798	0.056412	0.034995	0.043248	0.34946	0.270679	9504	DA82.SG	DA82	CGG_2_016008, Kyr 50, Kurgan nr. 4, Japyryk	..	2018	DamgaardNature2018	Direct: IntCal20	1779	57	33-320 calCE (1867±46 BP, UBA-31202)	..	Kyrgyzstan_TianShan_Hun.SG	Tian Shan, Central Steppe	Kyrgyzstan	41.615	74.9858	Shotgun	..	0.179	137045	..	F	n/a (no relatives detected)	n/a (female)	n/a (female)	n/a (female)	..	K2a5	yes
2621	DA85.SG	0.028647	0.176486	0.083886	0.03837	0.029618	0.039065	0.41232	0.191608	9505	DA85.SG	DA85	CGG_2_016010, Kyr 52, Kurgan nr. 2, Japyryk	..	2018	DamgaardNature2018	Direct: IntCal20	1666	57	133-405 calCE (1781±46 BP, UBA-31203)	..	Kyrgyzstan_TianShan_Hun_o.SG	Tian Shan, Central Steppe	Kyrgyzstan	41.615	74.9858	Shotgun	..	1.851	866787	..	M	n/a (no relatives detected)	L1a1	..	..	..		yes
2639	DA86.SG	0.018474	0.164653	0.040892	0.030121	0.000129	0.017428	0.267609	0.460695	9506	DA86.SG	DA86	CGG_2_016011, Kyr 53, Kurgan nr. 16 (human (warrior) buried together with horse), Boz-Adyr	..	2018	DamgaardNature2018	Direct: IntCal20	1461	46	413-573 calCE (1582±42 BP, UBA-31204)	..	Kyrgyzstan_Turk.SG	Tian Shan, Central Steppe	Kyrgyzstan	43.0686	68.2489	Shotgun	..	0.519	349853	..	M	n/a (no relatives detected)	Q1a2a1	..	..	..	C4b1	yes
2570	DA87.SG	0.048841	0.110686	0.048507	0.037694	0.01692	0.036146	0.360239	0.340967	9507	DA87.SG	DA87	CGG_2_016387, Pav 1, Grigorjevka 4, Burial 1, Pavlodar	..	2018	DamgaardNature2018	Direct: IntCal20	1259	49	605-775 calCE (1352±45 BP, UBA-31205)	..	Kazakhstan_Kimak.SG	Tian Shan, Central Steppe	Kazakhstan	52.6431	76.7106	Shotgun	..	0.269	205706	..	M	n/a (no relatives detected)	R1b1a1a1a	..	..	..	A+152+16362	yes
2573	DA89.SG	0.041988	0.121497	0.097372	0.027428	0.014291	0.04018	0.364031	0.293213	9508	DA89.SG	DA89	CGG_2_016393, Pav7, Berygavoya, 1991, Pavlodar	..	2018	DamgaardNature2018	Direct: IntCal20	1231	47	645-822 calCE (1315±45 BP, UBA-31206)	..	Kazakhstan_Turk.SG	Tian Shan, Central Steppe	Kazakhstan	43.0686	68.2489	Shotgun	..	0.381	228917	..	M	n/a (no relatives detected)	R1a1a2~	..	..	..	A14	yes
3873	DA9.SG	0.026804	0.198053	0.032842	0.06928	0.024232	0.032219	0.458991	0.157578	9517	DA9.SG	DA9	CGG_2_016461, St.Pet. 70, Grishkin Log 1	..	2018	DamgaardNature2018	Context: Archaeological - Period	2850	58	1000-800 BCE	..	Russia_Tagar.SG	Siberia, Tungus & Eastern Steppe	Russia	54.6758	90.8536	Shotgun	..	0.996	622010	..	F	n/a (no relatives detected)	n/a (female)	n/a (female)	n/a (female)	..	F1b1b	yes
2541	DA92.SG	1e-05	0.221733	0.041759	0.049723	1e-05	0.026441	0.370623	0.2897	9510	DA92.SG	DA92	CGG_2_016402, Pav 16, Kenjekol, Karjer, excavation 2010, Pavlodar	..	2018	DamgaardNature2018	Direct: IntCal20	1899	63	51 calBCE - 204 calCE (1972±47 BP, UBA-31207)	..	Kazakhstan_Nomad_IA.SG	Tian Shan, Central Steppe	Kazakhstan	52.1739	77.0397	Shotgun	..	0.367	288176	..	M	n/a (no relatives detected)	R1b1a1a1b	..	..	..	J1b1a1+146	yes
2574	DA93.SG	0.001814	0.164749	0.053688	0.049298	0.005261	0.028649	0.293492	0.40305	9511	DA93.SG	DA93	CGG_2_016411, Pav 25, Spartak, kurgan 1, burial 4, Pavlodar	..	2018	DamgaardNature2018	Direct: IntCal20	1126	72	678-975 calCE (1203±50 BP, UBA-31208)	..	Kazakhstan_Medieval_Nomad.SG	Tian Shan, Central Steppe	Kazakhstan	43.0686	68.2489	Shotgun	..	1.456	779820	..	M	n/a (no relatives detected)	R1b1a1a1a	..	..	..	D4j8	yes
2581	DA94.SG	0.018794	0.150701	0.082128	0.045359	0.005691	0.033615	0.301951	0.361761	9512	DA94.SG	DA94	CGG_2_016412, Pav 26, Spartak, kurgan 1, burial 5, Pavlodar	..	2018	DamgaardNature2018	Context: Archaeological - Period	1000	202	600-1300 CE	..	Kazakhstan_Medieval_Nomad.SG	Tian Shan, Central Steppe	Kazakhstan	43.0686	68.2489	Shotgun	..	0.288	217735	..	M	n/a (no relatives detected)	R1a1a	..	..	..	Z1a1	yes
2565	DA95.SG	0.019501	0.108554	0.048131	0.031028	1e-05	0.050186	0.139357	0.603233	9513	DA95.SG	DA95	CGG_2_016417, Pav 31, Gregorievka excavated year 2000, Pavlodar	..	2018	DamgaardNature2018	Direct: IntCal20	1596	61	241-530 calCE (1697±45 BP, UBA-31209)	..	Kazakhstan_Nomad_HP.SG	Tian Shan, Central Steppe	Kazakhstan	52.6181	76.7494	Shotgun	..	1.998	870362	..	M	n/a (no relatives detected)	N1a1a1a1a3a2	..	..	..	D4b1	excluded outlier
2629	DA96.SG	0.043422	0.177753	0.042787	0.05094	0.002673	0.033646	0.353745	0.295035	9514	DA96.SG	DA96	CGG_2_016012, Kyr 54, Kurgan nr. 9, Uch-Kurbu	..	2018	DamgaardNature2018	Direct: IntCal20	1608	50	250-418 calCE (1709±34 BP, UBA-31210)	..	Kyrgyzstan_TianShan_Hun.SG	Tian Shan, Central Steppe	Kyrgyzstan	42.1569	77.4056	Shotgun	..	0.941	608157	..	M	n/a (no relatives detected)	Q1b1a3a1~	..	..	..	D4j5	yes
2614	DA98.SG	0.054206	0.235389	0.064086	0.029535	0.00525	0.039363	0.374806	0.197365	9515	DA98.SG	DA98	CGG_2_016014, Kyr 56, Kurgan nr. 14 (individual 2.), Uch-Kurbu	..	2018	DamgaardNature2018	Direct: IntCal20	1802	58	26-242 calCE (1890±46 BP, UBA-31211)	..	Kyrgyzstan_TianShan_Hun_o.SG	Tian Shan, Central Steppe	Kyrgyzstan	42.1594	77.4064	Shotgun	..	0.423	320102	..	F	n/a (no relatives detected)	n/a (female)	n/a (female)	n/a (female)	..	J1d6	yes
2646	DA99.SG	0.010768	0.095739	0.036897	0.028539	1e-05	0.021295	0.149009	0.657743	9516	DA99.SG	DA99	CGG_2_016015, Kyr 57, Kurgan nr. 2, Kyzyl-Too	..	2018	DamgaardNature2018	Direct: IntCal20	757	58	1046-1278 calCE (841±50 BP, UBA-31212)	..	Kyrgyzstan_Medieval_Nomad.SG	Tian Shan, Central Steppe	Kyrgyzstan	42.0672	76.9628	Shotgun	..	1.389	748069	..	F	n/a (no relatives detected)	n/a (female)	n/a (female)	n/a (female)	..	C4a2c	excluded outlier
2374	Damgaard2018Yamnaya.SG	0.017919	0.363826	0.058932	0.052658	0.030768	0.026382	0.41608	0.033435	9628	Damgaard2018Yamnaya.SG	Yamnaya	Kurgan 1, 2	tooth	2018	DamgaardScience2018	Direct: IntCal20	4890	44	3016-2885 calBCE (4315±34 BP, UBA-32667)	..	Kazakhstan_EBA_Yamnaya.SG	Karagash	Kazakhstan	49.1342	75.8518	Shotgun	..	25.2	1149631	..	M	n/a (no relatives detected)	R1b1a1b1b3	..	..	..	R1a1a	yes
569	MIB044	0.135065	0.158587	0.014594	0.095574	0.030396	0.013557	0.541036	0.011191	13537	MIB044	MIB044	Mikulovice_29	..	Unpublished	PapacScienceAdvances2021	Direct: IntCal20	3840	47	1959-1775 calBCE (3553±21 BP, CRL-19422)	..	Czech_Bohemia_Unetice_EBA_mother.MIB034.MIB033	Bohemia, Mikulovice	Czech Republic	49.992	15.7769	1240K	1	1.49066	765387	..	F	Bohemia, Mikulovice Family D (21 members) (daughter-mother: MIB033-MIB044 | mother-daughter: MIB044-MIB043 | son-mother: MIB043-MIB048 | son-father: MIB043-MIB087 | father-son: MIB043-MIB041 | father-daughter: MIB043-MIB042, MIB012-MIB011 | mother-son: MIB017-MIB052 | 2d: MIB034-MIB012 | 2/3d: MIB034-MIB010, MIB034-MIB011, MIB034-MIB015, MIB034-MIB018, MIB034-MIB030, MIB034-MIB035, MIB010-MIB033,…	n/a (female)	n/a (female)	n/a (female)	..	H7b	yes
1	Darra.I.Kur_d	0.086858	0.136966	0.247973	0.09317	0.085382	0.081589	0.188849	0.079213	8208	Darra.I.Kur_d	Darra.I.Kur	Darra.I.Kur	petrous	2019	NarasimhanPattersonScience2019	Direct: IntCal20	4466	42	2581-2411 calBCE (3989±31 BP, OxA-31781)	..	Afghanistan_DarralKur_MBA	Darra-i-Kur Cave	Afghanistan	36.7833	70	1240K	..	0.031	36085	..	M	n/a (no relatives detected)	R2	..	..	..	H2a	yes
550	MIB045	0.124311	0.171326	0.035147	0.086058	1e-05	0.009001	0.574136	1e-05	13538	MIB045	MIB045	Mikulovice_30	..	Unpublished	PapacScienceAdvances2021	Direct: IntCal20	3894	41	2026-1883 calBCE (3589±24 BP, CRL-19423)	..	Czech_Bohemia_Unetice_EBA	Bohemia, Mikulovice	Czech Republic	49.992	15.7769	1240K	1	1.72998	772219	..	F	Czech Republic cross-site Family A (43 members) (mother-son: MIB036-MIB053 | son-mother: MIB073-MIB074 | father-son: MIB051-MIB053 | father-daughter: MIB056-MIB057 | daughter-father: MIB062-MIB002 | daughter-mother: ROU004-ROU002, MIB024-MIB019 | brothers: MIB060-MIB061 | 1d: MIB076-MIB078, MIB009-MIB014, ROU002-ROU003 2d: MIB027-MIB086, MIB036-MIB021, MIB036-MIB049, MIB036-MIB051, MIB036-MIB056,…	n/a (female)	n/a (female)	n/a (female)	..	V22	yes
555	MIB046	0.103592	0.186468	0.018279	0.080614	0.021621	0.008445	0.566903	0.014077	13539	MIB046	MIB046	Mikulovice_31	..	Unpublished	PapacScienceAdvances2021	Direct: IntCal20	3872	41	2019-1826 calBCE (3573±22 BP, CRL-19424)	..	Czech_Bohemia_Unetice_EBA	Bohemia, Mikulovice	Czech Republic	49.992	15.7769	1240K	1	1.78228	798198	..	M	Czech Republic cross-site Family A (43 members) (mother-son: MIB036-MIB053 | son-mother: MIB073-MIB074 | father-son: MIB051-MIB053 | father-daughter: MIB056-MIB057 | daughter-father: MIB062-MIB002 | daughter-mother: ROU004-ROU002, MIB024-MIB019 | brothers: MIB060-MIB061 | 1d: MIB076-MIB078, MIB009-MIB014, ROU002-ROU003 2d: MIB027-MIB086, MIB036-MIB021, MIB036-MIB049, MIB036-MIB051, MIB036-MIB056,…	R1b1a1b1a1a2b1	..	R1b1a1b1a1a2b1a1 (xZ2103, xZ2105)	..	T2b	yes
210	DCZM17IV	1e-05	0.038934	0.032898	0.007075	1e-05	0.021957	0.082885	0.816231	12680	DCZM17IV	DCZ-M17IV	..	tooth	2020	NingNatureCommunications2020	Context: Archaeological - Period	1850	29	50-150 CE	..	China_Upper_YR_IA	Qinghai province, Pingan county, Dacaozi site	China	36.531	101.962	1240K	1	1.007	632922	..	F	n/a (no relatives detected)	n/a (female)	n/a (female)	n/a (female)	498.357	D4b2b	excluded outlier
211	DCZ-M22IV	0.005299	0.055315	0.03019	0.013379	0.003045	0.018331	0.093715	0.780726	12682	DCZ-M22IV	DCZ-M22IV	..	tooth	2020	NingNatureCommunications2020	Context: Archaeological - Period	1850	29	50-150 CE	..	China_Upper_YR_IA	Qinghai province, Pingan county, Dacaozi site	China	36.531	101.962	1240K	1	2.439	950408	..	F	n/a (no relatives detected)	n/a (female)	n/a (female)	n/a (female)	266.601	F1g	excluded outlier
212	DCZ-M6	1e-05	0.074164	0.020276	1e-05	1e-05	0.028737	0.135133	0.74166	12683	DCZ-M6	DCZ-M6	..	tooth	2020	NingNatureCommunications2020	Context: Archaeological - Period	1850	29	50-150 CE	..	China_Upper_YR_IA	Qinghai province, Pingan county, Dacaozi site	China	36.531	101.962	1240K	1	0.034	31193	..	F	n/a (no relatives detected)	n/a (female)	n/a (female)	n/a (female)	37.1346	Z3	excluded outlier
3052	DEE001	0.074938	0.11461	0.053553	0.00701	1e-05	0.017962	0.279263	0.452653	13743	DEE001	DEE001	AT-389	petrous	2020	JeongCell2020	Direct: IntCal20	540	20	1328-1436 calCE (531±20 BP, MAMS-41136)	..	Mongolia_Arkhangai_LatEMedieval	Arkhangai, Delen Tolgoi, Melkhii Chuluu	Mongolia	48.6045	101.938	1240K	1	2.56211	878160	..	F	n/a (no relatives detected)	n/a (female)	n/a (female)	n/a (female)	..	B4d1'2'3	yes
2934	DEL001	0.049499	0.170399	0.063413	0.063347	0.010638	0.011921	0.283169	0.347613	13744	DEL001	DEL001	AT-530	petrous	2020	JeongCell2020	Direct: IntCal20	1978	29	96 calBCE - 20 calCE (2042±15 BP, GrM-12947)	..	Mongolia_Sukhbaatar_Xiongnu_o	Sukhbaatar, Delgerkhaan Uul	Mongolia	46.2841	111.768	1240K	1	3.44112	860966	..	M	n/a (no relatives detected)	Q1b1a3a1~	..	..	..	D4j11	yes
575	MIB048	0.180258	0.161617	0.012924	0.108276	0.015803	0.009037	0.493262	0.018823	13541	MIB048	MIB048	Mikulovice_33	..	Unpublished	PapacScienceAdvances2021	Direct: IntCal20	3825	55	2008-1771 calBCE (3546±27 BP, CRL-19426)	..	Czech_Bohemia_Unetice_EBA	Bohemia, Mikulovice	Czech Republic	49.992	15.7769	1240K	1	1.33151	723871	..	F	Bohemia, Mikulovice Family D (21 members) (daughter-mother: MIB033-MIB044 | mother-daughter: MIB044-MIB043 | son-mother: MIB043-MIB048 | son-father: MIB043-MIB087 | father-son: MIB043-MIB041 | father-daughter: MIB043-MIB042, MIB012-MIB011 | mother-son: MIB017-MIB052 | 2d: MIB034-MIB012 | 2/3d: MIB034-MIB010, MIB034-MIB011, MIB034-MIB015, MIB034-MIB018, MIB034-MIB030, MIB034-MIB035, MIB010-MIB033,…	n/a (female)	n/a (female)	n/a (female)	..	I4a	yes
626	MIB049	0.187654	0.194748	1e-05	0.077089	0.016785	0.012508	0.501356	0.009851	13542	MIB049	MIB049	Mikulovice_35	..	Unpublished	PapacScienceAdvances2021	Direct: IntCal20	3758	51	1893-1694 calBCE (3485±32 BP, CRL-19332)	..	Czech_Bohemia_Unetice_EBA	Bohemia, Mikulovice	Czech Republic	49.992	15.7769	1240K	1	0.502609	412067	..	F	Czech Republic cross-site Family A (43 members) (mother-son: MIB036-MIB053 | son-mother: MIB073-MIB074 | father-son: MIB051-MIB053 | father-daughter: MIB056-MIB057 | daughter-father: MIB062-MIB002 | daughter-mother: ROU004-ROU002, MIB024-MIB019 | brothers: MIB060-MIB061 | 1d: MIB076-MIB078, MIB009-MIB014, ROU002-ROU003 2d: MIB027-MIB086, MIB036-MIB021, MIB036-MIB049, MIB036-MIB051, MIB036-MIB056,…	n/a (female)	n/a (female)	n/a (female)	..	H	yes
1705	DKS-A-1_38.SG	0.049204	0.100717	0.007365	0.041401	0.03119	0.052024	0.718089	1e-05	11388	DKS-A-1_38.SG	DKS-A1	DKS-A1	tooth (molar)	2018	EbenesersdottirScience2018	Context: Archaeological - Period	1025	43	850-1000 CE	..	Iceland_Pre_Christian.SG	Ondverdarnes	Iceland	64.8851	-24.0445	Shotgun	2	0.091387	67521	..	M	n/a (no relatives detected)	R1a1a1	..	R1a1a1b1a3	..	U5a1h	yes
3358	DolmenAnsiao96B.SG	0.247153	0.027162	0.005963	0.099338	1e-05	0.052452	0.544071	0.02385	4097	DolmenAnsiao96B.SG	DolmenAnsiao96B	DA96B	petrous	2017	MartinianoPLoSGenetics2017	Context: Archaeological - Period	5450	115	3700-3300 BCE	..	Portugal_LN_C.SG	Dolmen de Ansião	Portugal	39.9167	-8.43333	Shotgun	..	1.95973	975560	..	M	n/a (no relatives detected)	I2a1a1a1a1b	..	I2a1a1a1b	..	K1b1a	yes
2733	Donkalnis1	0.104089	0.070244	0.042396	0.434036	0.049168	1e-05	0.300047	1e-05	9026	Donkalnis1	Donkalnis1	Donkalnis1	..	2018	MittnikNatureCommunications2018	Context: Archaeological - Period	6150	751	5500-2900 BCE	..	Lithuania_EMN_Narva_o	Donkalnis	Lithuania	55.808	24.422	1240K	..	0.042996	47225	..	F	n/a (no relatives detected)	n/a (female)	n/a (female)	n/a (female)	..	U5b1	excluded outlier
2729	Donkalnis4	0.068825	1e-05	1e-05	0.548537	1e-05	0.018933	0.363665	1e-05	9027	Donkalnis4	Donkalnis4	Donkalnis4	..	2018	MittnikNatureCommunications2018	Direct: IntCal20	7823	71	5991-5736 calBCE (6995±65 BP, OxA-5924)	..	Lithuania_Mesolithic	Donkalnis	Lithuania	55.808	24.422	1240K	..	0.020196	22042	..	M	n/a (no relatives detected)	I	..	..	..	U5b2c1	excluded outlier
2731	Donkalnis6	0.071822	0.063651	1e-05	0.499131	0.022299	0.015838	0.316095	0.011154	9028	Donkalnis6	Donkalnis6	Donkalnis6	..	2018	MittnikNatureCommunications2018	Direct: IntCal20	6569	55	4718-4503 calBCE (5770±40 BP, Poz-61574)	..	Lithuania_EMN_Narva	Donkalnis	Lithuania	55.808	22.422	1240K	..	5.82202	945184	..	F	n/a (no relatives detected)	n/a (female)	n/a (female)	n/a (female)	..	U5a2e	excluded outlier
2730	Donkalnis7	0.098325	0.132262	1e-05	0.458836	0.007862	0.019879	0.280206	0.002621	9029	Donkalnis7	Donkalnis7	Donkalnis7	..	2018	MittnikNatureCommunications2018	Direct: IntCal20	7110	114	5374-4939 calBCE (6220±90 BP, Poz-61576)	..	Lithuania_EMN_Narva	Donkalnis	Lithuania	55.808	22.422	1240K	..	0.725416	459956	..	M	n/a (no relatives detected)	R1b1a1a	..	..	..	U5a2d1	excluded outlier
346	DRO001	0.09856	0.276432	0.042827	0.094117	0.026691	0.014402	0.431093	0.015877	13450	DRO001	DRO001	Droužkovice_20B-2	..	Unpublished	PapacScienceAdvances2021	Direct: IntCal20	4697	72	2874-2628 calBCE (4147±23 BP, MAMS-45783)	..	Czech_Bohemia_CordedWare	Bohemia, Droužkovice	Czech Republic	50.4369	13.4134	1240K	1	1.06879	662352	..	M	n/a (No relatives detected)	Q1b	..	Q1b2a	..	H2b	yes
2939	DUU001	0.117722	0.219999	0.09979	0.026102	0.009635	0.019917	0.410949	0.095886	13746	DUU001	DUU001	AT-605	Tooth	2020	JeongCell2020	Direct: IntCal20	1941	31	43 calBCE - 64 calCE (2000±15 BP, GrM-12939)	..	Mongolia_Khentii_XiongnuLatEMedieval	Khentii, Duulga Uul	Mongolia	47.3959	109.815	1240K	1	1.15725	662033	..	F	n/a (no relatives detected)	n/a (female)	n/a (female)	n/a (female)	..	D4b1a2a1	yes
2999	DUU002	0.051747	0.101983	0.0396	0.084075	0.002579	0.014038	0.331805	0.374173	13747	DUU002	DUU002	AT-407	Tooth	2020	JeongCell2020	Direct: IntCal20	704	15	1221-1272 calCE (797±20 BP, MAMS-41134)	..	Mongolia_Khentii_XiongnuLatEMedieval	Khentii, Duulga Uul	Mongolia	47.3959	109.815	1240K	1	0.149292	158626	..	M	n/a (no relatives detected)	R1a1a1	..	..	..	F2a	yes
2378	EBA1.SG	0.007949	0.31516	0.024076	0.074345	0.004496	0.043949	0.180307	0.349716	9562	EBA1.SG	EBA1	Burial 1, RISE828	tooth	2018	DamgaardScience2018	Direct: IntCal20	4108	68	2286-2036 calBCE (3752±35 BP, UBA-32665)	..	Kazakhstan_Central_Steppe_EMBA.SG	Gregorievka 2	Kazakhstan	51.6313	74.6645	Shotgun	..	3.22376	1093635	..	F	n/a (no relatives detected)	n/a (female)	n/a (female)	n/a (female)	..	C4+152	yes
2376	EBA2.SG	0.003192	0.326345	0.029756	0.083598	0.010182	0.037752	0.186939	0.322235	9563	EBA2.SG	EBA2	Burial 2, Kurgan 1, RISE829	tooth	2018	DamgaardScience2018	Direct: IntCal20	4480	46	2622-2465 calBCE (4013±33 BP, UBA-32664)	..	Kazakhstan_Central_Steppe_EMBA.SG	Sjolpan 4	Kazakhstan	52.6298	76.7276	Shotgun	..	7.14143	1147615	..	F	n/a (no relatives detected)	n/a (female)	n/a (female)	n/a (female)	..	C4a1a4a	yes
198	EDM139	0.022968	0.043617	0.039548	0.026104	0.00258	0.027119	0.052206	0.785858	12685	EDM139	EDM139	..	tooth	2020	NingNatureCommunications2020	Context: Archaeological - Period	3750	144	2050-1550 BCE	..	China_WLR_LN	Inner Mongolia, Chifeng, Erdaojingzi	China	42.0996	118.948	1240K	1	0.848	450013	..	F	n/a (no relatives detected)	n/a (female)	n/a (female)	n/a (female)	373.021	A22	excluded outlier
199	EDM176	0.017349	0.061764	0.033767	0.015393	0.013454	0.036795	0.035513	0.785965	12686	EDM176	EDM176	..	tooth	2020	NingNatureCommunications2020	Context: Archaeological - Period	3750	144	2050-1550 BCE	..	China_WLR_LN	Inner Mongolia, Chifeng, Erdaojingzi	China	42.0996	118.948	1240K	1	2.398	820924	..	M	n/a (no relatives detected)	..	..	..	328.607	N9a1	excluded outlier
593	MIB051	0.14032	0.209691	0.042425	0.082495	0.006003	0.018723	0.489313	0.011031	13543	MIB051	MIB051	Mikulovice_38	..	Unpublished	PapacScienceAdvances2021	Direct: IntCal20	3792	46	1932-1771 calBCE (3528±19 BP, MAMS-30478)	..	Czech_Bohemia_Unetice_EBA	Bohemia, Mikulovice	Czech Republic	49.992	15.7769	1240K	1	0.289601	271765	..	M	Czech Republic cross-site Family A (43 members) (mother-son: MIB036-MIB053 | son-mother: MIB073-MIB074 | father-son: MIB051-MIB053 | father-daughter: MIB056-MIB057 | daughter-father: MIB062-MIB002 | daughter-mother: ROU004-ROU002, MIB024-MIB019 | brothers: MIB060-MIB061 | 1d: MIB076-MIB078, MIB009-MIB014, ROU002-ROU003 2d: MIB027-MIB086, MIB036-MIB021, MIB036-MIB049, MIB036-MIB051, MIB036-MIB056,…	R1a1a1	..	R1a1a1b - Z647	..	H1	yes
602	MIB052	0.172336	0.178886	0.010743	0.074154	0.029609	0.010949	0.5047	0.018624	13544	MIB052	MIB052	Mikulovice_40	..	Unpublished	PapacScienceAdvances2021	Direct: IntCal20	3777	41	1900-1750 calBCE (3514±20 BP, MAMS-30475)	..	Czech_Bohemia_Unetice_EBA	Bohemia, Mikulovice	Czech Republic	49.992	15.7769	1240K	1	2.0583	856645	..	F	Bohemia, Mikulovice Family D (21 members) (daughter-mother: MIB033-MIB044 | mother-daughter: MIB044-MIB043 | son-mother: MIB043-MIB048 | son-father: MIB043-MIB087 | father-son: MIB043-MIB041 | father-daughter: MIB043-MIB042, MIB012-MIB011 | mother-son: MIB017-MIB052 | 2d: MIB034-MIB012 | 2/3d: MIB034-MIB010, MIB034-MIB011, MIB034-MIB015, MIB034-MIB018, MIB034-MIB030, MIB034-MIB035, MIB010-MIB033,…	n/a (female)	n/a (female)	n/a (female)	..	U2e1	yes
757	EKA1.SG	0.068228	0.118597	0.026467	0.09389	0.014977	0.05205	0.590628	0.035164	12131	EKA1.SG	kar1	kar1	tooth	2019	MalmstromProcBiolSci2019	Direct: IntCal20	4195	68	2447-2136 calBCE (3805±35 BP, Poz-15499)	..	Estonia_CWC.SG	Karlova	Estonia	58.3668	26.7345	Shotgun	..	1.84366	914932	..	F	n/a (no relatives detected)	n/a (female)	n/a (female)	n/a (female)	2481	H1f1a	yes
4143	ELT002_merged	0.33443	0.003012	1e-05	0.070983	0.001777	0.009466	0.56434	0.015981	11352	ELT002_merged	ELT002	UE 69 C: 589 S:7 Nº Inv: 14227	tooth (molar); tooth	2019	VillalbaMoucoCurrentBiology2019	Direct: IntCal20	5753	72	3941-3660 calBCE (5008±23 BP, MAMS-16160)	..	Spain_MLN	Cova de Els Trocs	Spain	42.5	0.5	1240K	2	3.39444	814697	..	M	n/a (no relatives detected)	I2a1a1a1~	..	I2a1a1	..	J1c1b	yes
4141	ELT006_merged	0.316546	0.013984	1e-05	0.119636	1e-05	0.01436	0.525662	0.009792	11353	ELT006_merged	ELT006	UE:1 C: 650 S:1 Nº Inv: 22404	tooth (molar); tooth (molar)	2019	VillalbaMoucoCurrentBiology2019	Direct: IntCal20	5809	59	3949-3715 calBCE (5035±23 BP, MAMS-16165)	..	Spain_MLN	Cova de Els Trocs	Spain	42.5	0.5	1240K	2	2.03377	702352	..	M	n/a (no relatives detected)	I2a1a1a1~	..	I2a1a1	..	U3a1	yes
2777	ERM001	0.033109	0.115913	0.041507	0.040165	0.009661	0.017277	0.05684	0.685528	13750	ERM001	ERM001	DA-KG-1909-001	petrous, Tooth	2020	JeongCell2020	Direct: IntCal20	5653	47	3782-3639 calBCE (4923±40 BP, COL5477.1.1)	..	Mongolia_Arkhangai_PreBronze	Arkhangai, Erdenemandal	Mongolia	48.5147	101.308	1240K	3	1.76955	803347	..	F	n/a (no relatives detected)	n/a (female)	n/a (female)	n/a (female)	..	A12	excluded outlier
2692	ERS1790729.SG	0.287232	0.071896	0.079955	0.002068	0.020471	0.073682	0.429093	0.035604	8777	ERS1790729.SG	ERS1790729	burial 46	petrous	2017	HaberAJHG2017	Context: Archaeological - Period	3750	58	1900-1700 BCE	..	Lebanon_MBA.SG	Sidon, College Site	Lebanon	33.5616	35.3712	Shotgun	1	0.402865	380431	..	F	n/a (no relatives detected)	n/a (female)	n/a (female)	n/a (female)	..	H1bc	yes
2694	ERS1790730.SG	0.300537	0.059624	0.060567	0.00997	0.001032	0.089376	0.449659	0.029235	8778	ERS1790730.SG	ERS1790730	burial 65	petrous	2017	HaberAJHG2017	Context: Archaeological - Period	3650	58	1800-1600 BCE	..	Lebanon_MBA.SG	Sidon, College Site	Lebanon	33.5616	35.3712	Shotgun	1	1.25913	799925	..	F	n/a (no relatives detected)	n/a (female)	n/a (female)	n/a (female)	..	K1a2	yes
2693	ERS1790731.SG	0.299955	0.050825	0.042801	0.006352	0.02002	0.080007	0.460417	0.039623	8779	ERS1790731.SG	ERS1790731	burial 75	petrous	2017	HaberAJHG2017	Context: Archaeological - Period	3750	58	1900-1700 BCE	..	Lebanon_MBA.SG	Sidon, College Site	Lebanon	33.5616	35.3712	Shotgun	1	2.10209	959687	..	F	n/a (no relatives detected)	n/a (female)	n/a (female)	n/a (female)	..	R2	yes
2695	ERS1790732.SG	0.291875	0.041942	0.060161	0.00581	0.023439	0.077727	0.450778	0.048268	8780	ERS1790732.SG	ERS1790732	burial 63	petrous	2017	HaberAJHG2017	Context: Archaeological - Period	3650	58	1800-1600 BCE	..	Lebanon_MBA.SG	Sidon, College Site	Lebanon	33.5616	35.3712	Shotgun	1	1.71663	916772	..	M	n/a (no relatives detected)	J2b	..	..	..	HV1b1	yes
2691	ERS1790733.SG	0.272716	0.069431	0.078068	0.018754	0.012172	0.091224	0.418773	0.038863	8781	ERS1790733.SG	ERS1790733	burial 54	petrous	2017	HaberAJHG2017	Direct: IntCal20	3775	64	1950-1692 calBCE (3505±45 BP, VERA-3890)	..	Lebanon_MBA.SG	Sidon, College Site	Lebanon	33.5616	35.3712	Shotgun	1	1.14229	756375	..	M	n/a (no relatives detected)	J1a2a1a2d2b2b2c4d~	..	..	..	N1a3a	excluded outlier
888	Es97-1.SG	0.250716	0.014149	1e-05	0.10041	1e-05	0.023547	0.611148	1e-05	12513	Es97-1.SG	Es97-1	Es97-1	petrous	2020	BrunelPNAS2020	Context: Archaeological - Period	6500	202	4900-4200 BCE	..	France_HautsDeFrance_MN.SG	Hauts-de-France (North), Escalles, Mont d'Hubert	France	50.9178	1.7131	Shotgun	1	0.256419	265646	..	M	n/a (no relatives detected)	I2a1a2	..	I2a1a2	136	K1a26	yes
4350	esp005.SG	0.18591	0.07168	0.005883	0.082813	0.007687	0.048919	0.583875	0.013234	9376	esp005.SG	esp005	CL1	tooth	2018	ValdioseraPNAS2018	Context: Archaeological - Period	3400	87	1600-1300 BCE	..	Spain_BA.SG	La Rioja, Cueva de los Lagos	Spain	42.3229	-2.41212	Shotgun	..	1.77424	925407	..	M	n/a (no relatives detected)	R1b1a1b1a1a2a	..	R1b-DF27	..	K1a	yes
623	MIB053	0.167208	0.186113	0.019579	0.094492	0.021741	0.013943	0.488046	0.008878	13545	MIB053	MIB053	Mikulovice_41	..	Unpublished	PapacScienceAdvances2021	Direct: IntCal20	3761	47	1890-1700 calBCE (3488±28 BP, CRL-19429)	..	Czech_Bohemia_Unetice_EBA_son.MIB036	Bohemia, Mikulovice	Czech Republic	49.992	15.7769	1240K	1	1.45903	635750	..	M	Czech Republic cross-site Family A (43 members) (mother-son: MIB036-MIB053 | son-mother: MIB073-MIB074 | father-son: MIB051-MIB053 | father-daughter: MIB056-MIB057 | daughter-father: MIB062-MIB002 | daughter-mother: ROU004-ROU002, MIB024-MIB019 | brothers: MIB060-MIB061 | 1d: MIB076-MIB078, MIB009-MIB014, ROU002-ROU003 2d: MIB027-MIB086, MIB036-MIB021, MIB036-MIB049, MIB036-MIB051, MIB036-MIB056,…	R1a1a1	..	R1a1a1b~	..	H6c	yes
572	MIB054	0.105442	0.163526	0.040647	0.094201	0.028985	0.007827	0.546242	0.013129	13546	MIB054	MIB054	Mikulovice_42	..	Unpublished	PapacScienceAdvances2021	Direct: IntCal20	3835	46	1952-1776 calBCE (3550±19 BP, MAMS-30479)	..	Czech_Bohemia_Unetice_EBA	Bohemia, Mikulovice	Czech Republic	49.992	15.7769	1240K	1	2.15558	874108	..	M	Bohemia, Mikulovice Family D (21 members) (daughter-mother: MIB033-MIB044 | mother-daughter: MIB044-MIB043 | son-mother: MIB043-MIB048 | son-father: MIB043-MIB087 | father-son: MIB043-MIB041 | father-daughter: MIB043-MIB042, MIB012-MIB011 | mother-son: MIB017-MIB052 | 2d: MIB034-MIB012 | 2/3d: MIB034-MIB010, MIB034-MIB011, MIB034-MIB015, MIB034-MIB018, MIB034-MIB030, MIB034-MIB035, MIB010-MIB033,…	R1b1a1b1a1a2b1	..	R1b1a1b1a1a2 (xZ2103, xZ2105)	..	W1	yes
4803	ETM001	0.340078	0.114151	0.086035	0.010454	1e-05	0.024211	0.386401	0.038661	12411	ETM001	ETM001	TM.82/79.G.400	petrous	2020	SkourtaniontiCell2020	Context: Archaeological - Period	3800	29	1900-1800 BCE	..	Syria_Ebla_EMBA	Idlib Governorate, Tell Mardikh/Ebla	Syria	35.798	36.798	1240K	1	0.108557	108711	..	M	n/a (no relatives detected)	J1a2a1a2	..	..	..	..	yes
4806	ETM003	0.163366	1e-05	1e-05	0.087476	0.635497	1e-05	1e-05	0.113621	12412	ETM003	ETM003	TM.83.G.494 (smaller individual)	petrous	2020	SkourtaniontiCell2020	Context: Archaeological - Period	2818	192	1200-535 BCE	..	Syria_Ebla_EMBA_IA_lc	Idlib Governorate, Tell Mardikh/Ebla	Syria	35.798	36.798	1240K	1	0.00075	629	..	U	n/a (no relatives detected)	n/a (sex unknown)	n/a (sex unknown)	n/a (sex unknown)	..	..	excluded outlier
4796	ETM004	0.362698	0.063835	0.160957	0.019991	1e-05	0.026542	0.326877	0.03909	12413	ETM004	ETM004	TM.98.V.538 (Cranio A)	petrous	2020	SkourtaniontiCell2020	Context: Archaeological - Period	3850	58	2000-1800 BCE	..	Syria_Ebla_EMBA	Idlib Governorate, Tell Mardikh/Ebla	Syria	35.798	36.798	1240K	1	0.063435	68169	..	F	n/a (no relatives detected)	n/a (female)	n/a (female)	n/a (female)	..	..	yes
4797	ETM005	0.3381	0.123705	0.115137	0.005859	1e-05	0.037646	0.35109	0.028453	12414	ETM005	ETM005	TM.98.V.538 (Cranio C)	petrous	2020	SkourtaniontiCell2020	Context: Archaeological - Period	3850	58	2000-1800 BCE	..	Syria_Ebla_EMBA	Idlib Governorate, Tell Mardikh/Ebla	Syria	35.798	36.798	1240K	1	0.161573	161488	..	M	n/a (no relatives detected)	J1a2a1a2	..	..	..	..	yes
4798	ETM006	0.368977	0.078475	0.10724	0.007152	0.028358	0.035985	0.345059	0.028754	12415	ETM006	ETM006	TM.98.V.538 (Cranio B)	petrous	2020	SkourtaniontiCell2020	Context: Archaeological - Period	3850	58	2000-1800 BCE	..	Syria_Ebla_EMBA	Idlib Governorate, Tell Mardikh/Ebla	Syria	35.798	36.798	1240K	1	0.301315	269971	..	F	n/a (no relatives detected)	n/a (female)	n/a (female)	n/a (female)	..	..	yes
4791	ETM010	0.33449	0.110534	0.089976	0.014765	0.018447	0.083722	0.321062	0.027004	12416	ETM010	ETM010	TM.98.CC.113	petrous	2020	SkourtaniontiCell2020	Context: Archaeological - Period	4550	58	2700-2500 BCE	..	Syria_Ebla_EMBA	Idlib Governorate, Tell Mardikh/Ebla	Syria	35.798	36.798	1240K	1	1.5408	720090	..	M	n/a (no relatives detected)	E1b1b1b2a1a1a1a1f~	..	..	..	J1b1b1	yes
4792	ETM012	0.346111	0.082053	0.089247	0.002716	1e-05	0.037184	0.402771	0.039909	12417	ETM012	ETM012	TM.91.P.653/2 (P4)	petrous	2020	SkourtaniontiCell2020	Direct: IntCal20	4470	34	2574-2467 calBCE (3997±25 BP, MAMS-41114)	..	Syria_Ebla_EMBA	Idlib Governorate, Tell Mardikh/Ebla	Syria	35.798	36.798	1240K	1	1.40633	711114	..	M	n/a (no relatives detected)	J1a2a1a2d2b~	..	..	..	T2c1+146	yes
4799	ETM014	0.34673	0.072645	0.079581	0.006331	0.015603	0.030934	0.411948	0.036228	12418	ETM014	ETM014	TM.95.V.491	petrous	2020	SkourtaniontiCell2020	Context: Archaeological - Period	3850	58	2000-1800 BCE	..	Syria_Ebla_EMBA	Idlib Governorate, Tell Mardikh/Ebla	Syria	35.798	36.798	1240K	1	1.00906	614376	..	F	n/a (no relatives detected)	n/a (female)	n/a (female)	n/a (female)	..	U3b2a1	yes
4800	ETM015	0.322848	1e-05	0.157575	1e-05	0.04067	1e-05	0.461247	0.017629	12419	ETM015	ETM015	TM.95.V.484	petrous	2020	SkourtaniontiCell2020	Context: Archaeological - Period	3850	58	2000-1800 BCE	..	Syria_Ebla_EMBA_lc	Idlib Governorate, Tell Mardikh/Ebla	Syria	35.798	36.798	1240K	1	0.008317	9047	..	F	n/a (no relatives detected)	n/a (female)	n/a (female)	n/a (female)	..	..	yes
4795	ETM016	0.360854	0.123037	0.070993	1e-05	1e-05	0.036315	0.368339	0.040442	12420	ETM016	ETM016	TM.95.V.497	petrous	2020	SkourtaniontiCell2020	Direct: IntCal20	3914	42	2030-1891 calBCE (3605±25 BP, MAMS-41116)	..	Syria_Ebla_EMBA	Idlib Governorate, Tell Mardikh/Ebla	Syria	35.798	36.798	1240K	1	0.501752	404980	..	F	n/a (no relatives detected)	n/a (female)	n/a (female)	n/a (female)	..	U8b1a2b	yes
4801	ETM017	0.141307	1e-05	1e-05	1e-05	1.1e-05	1e-05	0.479944	0.378698	12421	ETM017	ETM017	TM.97.AA.279+280+307	petrous	2020	SkourtaniontiCell2020	Context: Archaeological - Period	3850	58	2000-1800 BCE	..	Syria_Ebla_EMBA_lc	Idlib Governorate, Tell Mardikh/Ebla	Syria	35.798	36.798	1240K	1	0.000836	812	..	U	n/a (no relatives detected)	n/a (sex unknown)	n/a (sex unknown)	n/a (sex unknown)	..	..	yes
4794	ETM018	0.297692	1.3e-05	0.095007	1e-05	0.031453	0.066996	0.454632	0.054197	12422	ETM018	ETM018	TM.98.AA.310	tooth	2020	SkourtaniontiCell2020	Direct: IntCal20	4004	55	2137-1959 calBCE (3667±26 BP, MAMS-41635)	..	Syria_Ebla_EMBA	Idlib Governorate, Tell Mardikh/Ebla	Syria	35.798	36.798	1240K	1	0.079872	80877	..	M	n/a (no relatives detected)	G2a2a1a	..	..	..	J1b1b1	yes
4804	ETM021	1.6e-05	1e-05	0.265448	0.060075	0.149137	0.222937	0.240177	0.0622	12423	ETM021	ETM021	TM.83.G.335 (individual 2)	petrous	2020	SkourtaniontiCell2020	Context: Archaeological - Period	3800	29	1900-1800 BCE	..	Syria_Ebla_EMBA_lc	Idlib Governorate, Tell Mardikh/Ebla	Syria	35.798	36.798	1240K	1	0.00262	2873	..	U	n/a (no relatives detected)	n/a (sex unknown)	n/a (sex unknown)	n/a (sex unknown)	..	..	excluded outlier
4793	ETM023	0.303224	0.062848	0.131681	0.009258	0.021164	0.040826	0.406174	0.024824	12424	ETM023	ETM023	TM.82.G.438	petrous	2020	SkourtaniontiCell2020	Context: Archaeological - Period	4275	14	2350-2300 BCE	..	Syria_Ebla_EMBA	Idlib Governorate, Tell Mardikh/Ebla	Syria	35.798	36.798	1240K	1	1.46594	691714	..	F	n/a (no relatives detected)	n/a (female)	n/a (female)	n/a (female)	..	H14a	yes
4805	ETM025	1e-05	1e-05	1e-05	0.303447	0.310057	0.239468	1e-05	0.146988	12425	ETM025	ETM025	TM.83.G.304	tooth	2020	SkourtaniontiCell2020	Context: Archaeological - Period	3800	29	1900-1800 BCE	..	Syria_Ebla_EMBA_lc	Idlib Governorate, Tell Mardikh/Ebla	Syria	35.798	36.798	1240K	1	0.000993	804	..	U	n/a (no relatives detected)	n/a (sex unknown)	n/a (sex unknown)	n/a (sex unknown)	..	..	excluded outlier
4802	ETM026	0.355735	0.066517	0.09619	0.013362	0.041154	0.031772	0.364585	0.030686	12426	ETM026	ETM026	TM.83.G	petrous	2020	SkourtaniontiCell2020	Context: Archaeological - Period	3850	58	2000-1800 BCE	..	Syria_Ebla_EMBA	Idlib Governorate, Tell Mardikh/Ebla	Syria	35.798	36.798	1240K	1	0.358012	314653	..	M	n/a (no relatives detected)	T1a1	..	..	..	K1a4	yes
969	EUG11.SG	0.19335	0.055321	0.011402	0.071163	0.011021	0.025109	0.605623	0.027012	12514	EUG11.SG	EUG11	EUG11	petrous	2020	BrunelPNAS2020	Direct: IntCal20	3882	51	2028-1782 calBCE (3580±30 BP, Beta-471249)	..	France_Occitanie_EBA.SG	Occitanie (South), Laure, Dolmen de Saint-Eugène	France	43.162	2.3116	Shotgun	1	0.135617	149943	..	M	n/a (no relatives detected)	R1b1a1b	..	R1b1a1b	54	V9	yes
1852	F38.SG	0.180552	0.093421	0.108578	0.008158	0.029732	0.051396	0.479652	0.048512	4540	F38.SG	F38	HAS70	petrous	2016	BroushakiScience2016	Direct: IntCal20	2833	35	971-828 calBCE (2753±21 BP, MAMS-22352)	..	Iran_Hasanlu_IA.SG	Hasanlu	Iran	37.005	45.459	Shotgun	..	2.041	986398	..	M	n/a (no relatives detected)	R1b1a1b1b	..	..	..	N1a3a	yes
1004	Falkenstein	0.038839	0.04433	1e-05	0.561692	0.016447	0.072214	0.255862	0.010605	4568	Falkenstein	Falkenstein	Falkenstein	bone (long bone)	2016	MathiesonNature2018	Direct: IntCal20	9161	120	7472-7042 calBCE (8185±80 BP, ETH-7615)	..	Germany_Falkenstein	Swabian Jura, Baden-Wurttemberg, Falkenstein-Höhle	Germany	48.06	9.04	1240K	1	0.188	179044	..	M	n/a (no relatives detected)	I2a1b1	..	..	..	U5a2c	excluded outlier
1005	Falkenstein_published_d	0.0563	0.034183	1e-05	0.565049	0.001988	0.085128	0.231914	0.025428	8790	Falkenstein_published_d	Falkenstein	Falkenstein	bone (long bone)	2016	FuNature2016	Direct: IntCal20	9161	120	7472-7042 calBCE (8185±80 BP, ETH-7615)	..	Germany_Falkenstein_published	Swabian Jura, Baden-Wurttemberg, Falkenstein-Höhle	Germany	48.06	9.04	390K	1	0.033	60186	..	M	n/a (no relatives detected)	I2a1b1a	..	F	..	U5a2c	excluded outlier
2052	FIL004	0.428268	0.014469	1e-05	0.077742	1e-05	0.013459	0.452223	0.01382	12145	FIL004	FIL004	20	petrous	2020	MarcusNatureCommunications2020	Direct: IntCal20	5155	87	3338-3029 calBCE (4472±25 BP, MAMS-38276)	..	Italy_Sardinia_C	Sardinia, Macomer, NUO, Filigosa, t.1	Italy	40.2781	8.76917	1240K	1	0.113409	118034	..	F	n/a (no relatives detected)	n/a (female)	n/a (female)	n/a (female)	4.9	H1	yes
905	FLR001	0.380911	0.016469	1e-05	0.071038	0.005423	0.020577	0.490378	0.015194	12556	FLR001	FLR001	FLR 1-5	petrous	2020	RivollatScienceAdvance2020	Direct: IntCal20	6414	45	4542-4367 calBCE (5640±30 BP, Beta-421634)	..	France_MN	Calvados, Fleury-sur-Orne	France	49.19	-0.38	1240K	1	0.754188	504981	..	M	n/a (no relatives detected)	H2c~	..	H2	..	U5b2b3a	yes
924	FLR002	0.351833	0.00216	0.001978	0.064578	0.013946	0.012562	0.528338	0.024603	12557	FLR002	FLR002	FLR 8-5	petrous	2020	RivollatScienceAdvance2020	Direct: IntCal20	5972	50	4214-3958 calBCE (5210±30 BP, Beta-416654)	..	France_MN	Calvados, Fleury-sur-Orne	France	49.19	-0.38	1240K	1	0.805857	512332	..	M	n/a (no relatives detected)	H2c~	..	H2	..	J2b1a	yes
909	FLR003	0.365308	0.023439	1e-05	0.063622	1e-05	0.018313	0.519606	0.009692	12558	FLR003	FLR003	FLR 19-5	petrous	2020	RivollatScienceAdvance2020	Direct: IntCal20	6376	42	4531-4356 calBCE (5610±30 BP, Beta-416656)	..	France_MN	Calvados, Fleury-sur-Orne	France	49.19	-0.38	1240K	1	1.55514	681242	..	M	n/a (no relatives detected)	G2a2a1	..	G2a2a1	..	J2a1a1	yes
887	FLR004	0.376406	0.021549	1e-05	0.072494	0.000314	0.013992	0.512056	0.003179	12559	FLR004	FLR004	FLR 26-5	petrous	2020	RivollatScienceAdvance2020	Direct: IntCal20	6512	52	4678-4458 calBCE (5720±30 BP, Beta-413158)	..	France_MN	Calvados, Fleury-sur-Orne	France	49.19	-0.38	1240K	1	1.66809	718197	..	M	n/a (no relatives detected)	H2c~	..	H2	..	K1b1	yes
913	FLR005	0.359998	0.015541	1e-05	0.03918	0.008189	0.013365	0.553372	0.010345	12560	FLR005	FLR005	FLR 37-5	petrous	2020	RivollatScienceAdvance2020	Direct: IntCal20	6301	42	4444-4262 calBCE (5500±30 BP, Beta-416661)	..	France_MN	Calvados, Fleury-sur-Orne	France	49.19	-0.38	1240K	1	1.01308	602854	..	M	n/a (no relatives detected)	G2a2a1	..	G2a2a1	..	J1c1b1	yes
912	FLR007	0.355807	0.00699	1e-05	0.046985	0.004252	0.016083	0.56221	0.007662	12561	FLR007	FLR007	FLR 953A	petrous	2020	RivollatScienceAdvance2020	Direct: IntCal20	6326	39	4446-4331 calBCE (5520±30 BP, Beta-416662)	..	France_MN	Calvados, Fleury-sur-Orne	France	49.19	-0.38	1240K	1	1.99099	724416	..	M	n/a (no relatives detected)	G2a2a1a	..	G2a2a1a	..	U5b1c	yes
911	FLR010	0.360784	0.011119	1e-05	0.05911	1e-05	0.019338	0.546411	0.003218	12562	FLR010	FLR010	FLR 28-6	bone	2020	RivollatScienceAdvance2020	Direct: IntCal20	6345	33	4447-4346 calBCE (5550±30 BP, Beta-416659)	..	France_MN	Calvados, Fleury-sur-Orne	France	49.19	-0.38	1240K	2	0.345845	308790	..	M	n/a (no relatives detected)	G2a2a	..	G2a2a	..	T2c1d+152	yes
910	FLR013	0.339567	0.010319	1e-05	0.059803	1e-05	0.021349	0.552088	0.016854	12563	FLR013	FLR013	FLR 31-5B	bone	2020	RivollatScienceAdvance2020	Direct: IntCal20	6356	33	4486-4350 calBCE (5580±30 BP, Beta-413162)	..	France_MN	Calvados, Fleury-sur-Orne	France	49.19	-0.38	1240K	2	0.41344	357164	..	F	n/a (no relatives detected)	n/a (female)	n/a (female)	n/a (female)	..	J2b1d	yes
904	FLR014	0.379055	0.01964	1e-05	0.064736	0.005014	0.013629	0.509196	0.008719	12564	FLR014	FLR014	FLR 35-5	petrous	2020	RivollatScienceAdvance2020	Direct: IntCal20	6426	43	4546-4368 calBCE (5650±30 BP, Beta-413164)	..	France_MN	Calvados, Fleury-sur-Orne	France	49.19	-0.38	1240K	2	0.427518	368364	..	M	n/a (no relatives detected)	H2c~	..	H2	..	K1a	yes
1233	FMW	1e-05	1e-05	0.22593	1e-05	0.657195	0.053595	1e-05	0.06324	14014	FMW	FMW	FMW	..	2019	MittnikScience2019	Direct: IntCal20	4005	55	2138-1958 calBCE (3668±27 BP, MAMS-29319)	..	Germany_Lech_EBA_lc	Friedberg - Metzgerwäldchen	Germany	48.3466	10.9816	1240K.and.Shotgun	4	0.000673	782	76	U	n/a (no relatives detected)	n/a (sex unknown)	n/a (sex unknown)	n/a (sex unknown)	..		excluded outlier
1391	FN2.SG	0.190467	0.064079	0.00371	0.066117	0.007502	0.035709	0.616643	0.015771	10575	FN2.SG	FN2	FN_2, Grave 1335	petrous	2018	VeeramahPNAS2018	Context: Archaeological - Period	1650	14	275-325 CE	..	Germany_Roman.SG	Bavaria, Munich, Freiham-Nord cemetery	Germany	48.1407	11.4097	Shotgun	..	0.8468	1070479	..	M	n/a (no relatives detected)	G2a2b2a1a1b1a1a1a2	..	..	..	H3	yes
3427	FNO001	0.036317	0.112335	0.041674	0.043992	1e-05	0.031404	0.024769	0.709499	13751	FNO001	FNO001	2008, pogrebenie 3	Tooth	2020	JeongCell2020	Direct: IntCal20	7881	38	5995-5844 calBCE (7047±28 BP, MAMS-43521)	..	Russia_Buryatia_PreBronze	Buryatia, Fofonovo	Russia	52.0484	106.766	1240K	1	1.81226	814096	..	M	n/a (no relatives detected)	N	..	..	..	C4	excluded outlier
624	MIB056	0.15772	0.158076	0.00849	0.091099	0.051132	0.029935	0.48675	0.016798	13548	MIB056	MIB056	Mikulovice_45	..	Unpublished	PapacScienceAdvances2021	Direct: IntCal20	3761	47	1890-1700 calBCE (3488±28 BP, CRL-19431)	..	Czech_Bohemia_Unetice_EBA_father.MIB057	Bohemia, Mikulovice	Czech Republic	49.992	15.7769	1240K	1	0.286611	266314	..	M	Czech Republic cross-site Family A (43 members) (mother-son: MIB036-MIB053 | son-mother: MIB073-MIB074 | father-son: MIB051-MIB053 | father-daughter: MIB056-MIB057 | daughter-father: MIB062-MIB002 | daughter-mother: ROU004-ROU002, MIB024-MIB019 | brothers: MIB060-MIB061 | 1d: MIB076-MIB078, MIB009-MIB014, ROU002-ROU003 2d: MIB027-MIB086, MIB036-MIB021, MIB036-MIB049, MIB036-MIB051, MIB036-MIB056,…	R1a1a1b1a2c	..	R1a1a1b~	..	I	yes
568	MIB057	0.136604	0.183879	0.030577	0.086558	0.017044	0.015555	0.51412	0.015663	13549	MIB057	MIB057	Mikulovice_47	..	Unpublished	PapacScienceAdvances2021	Direct: IntCal20	3843	55	2015-1774 calBCE (3556±28 BP, CRL-19433)	..	Czech_Bohemia_Unetice_EBA	Bohemia, Mikulovice	Czech Republic	49.992	15.7769	1240K	1	2.17908	855723	..	F	Czech Republic cross-site Family A (43 members) (mother-son: MIB036-MIB053 | son-mother: MIB073-MIB074 | father-son: MIB051-MIB053 | father-daughter: MIB056-MIB057 | daughter-father: MIB062-MIB002 | daughter-mother: ROU004-ROU002, MIB024-MIB019 | brothers: MIB060-MIB061 | 1d: MIB076-MIB078, MIB009-MIB014, ROU002-ROU003 2d: MIB027-MIB086, MIB036-MIB021, MIB036-MIB049, MIB036-MIB051, MIB036-MIB056,…	n/a (female)	n/a (female)	n/a (female)	..	I4a	yes
3432	FNO007	0.020862	0.127697	0.062285	0.051183	1e-05	0.02069	0.04183	0.675442	13754	FNO007	FNO007	1996, pogrebenie 11, kostyak 2	Tooth	2020	JeongCell2020	Direct: IntCal20	7742	39	5882-5727 calBCE (6917±28 BP, MAMS-43522)	..	Russia_Buryatia_PreBronze	Buryatia, Fofonovo	Russia	52.0484	106.766	1240K	1	0.184601	193171	..	F	n/a (no relatives detected)	n/a (female)	n/a (female)	n/a (female)	..	F1b1+@152	excluded outlier
1710	FSS-A-1_38.SG	0.098089	0.133318	0.00686	0.059571	0.018063	0.031098	0.627878	0.025124	11390	FSS-A-1_38.SG	FSS-A1	FSS-A1	tooth (premolar)	2018	EbenesersdottirScience2018	Context: Archaeological - Period	1015	38	870-1000 CE	..	Iceland_Pre_Christian.SG	Fremri-Svartardalur	Iceland	65.317	-19.15	Shotgun	1	0.542843	465621	..	F	n/a (no relatives detected)	n/a (female)	n/a (female)	n/a (female)	..	U4a2	yes
4126	FUC003_merged	0.406963	0.025102	1e-05	0.026057	0.004195	0.013128	0.513197	0.011349	11354	FUC003_merged	FUC003	H62 UE 622	tooth	2019	VillalbaMoucoCurrentBiology2019	Direct: IntCal20	7019	76	5209-4947 calBCE (6120±30 BP, UGA-7565)	..	Spain_EN	Fuente Celada	Spain	42.3856	-3.73489	1240K	2	0.55333	430853	..	M	n/a (no relatives detected)	G2a2a1	..	G2a2a1	..	X2b + 226	yes
3410	GB.SG	0.128087	0.030341	0.002056	0.267715	0.012473	0.031529	0.522582	0.005217	8569	GB.SG	GB	GB, M1	..	2017	GonzalesFortesCurrentBiology2017	Direct: IntCal20	5389	53	3512-3350 calBCE (4621±28 BP, MAMS-28614)	..	Romania_C_oHG.SG	Gura Baciului	Romania	46.7877	23.5209	Shotgun	..	3.83554	1116437	..	F	n/a (no relatives detected)	n/a (female)	n/a (female)	n/a (female)	..	K1a4a	yes
956	GBVPK.SG	0.136927	0.082662	0.017181	0.056481	0.014569	0.015019	0.667536	0.009625	13987	GBVPK.SG	GBVPK	GBVPK44_AMIS_2_02260	petrous	2021	SeguinOrlandoCurrBio2021	Direct: IntCal20	4336	46	2461-2299 calBCE (3890±15 BP, UCAIMS-223208)	..	France_LaClape_LN_EMBA_BellBeakerPossible.SG	La Clape, Grotte Basse de la Vigne Perdue	France	43.1491	3.06058	Shotgun	3	0.893510	686458	..	M	n/a (no relatives detected)	R1b1a1b1a1a2a1	..	..	183.332	J2b1a	yes
953	GBVPL.SG	0.238779	0.004661	0.002253	0.09046	0.007667	0.017254	0.627239	0.011687	13988	GBVPL.SG	GBVPL	GBVPL45p2_AMIS_2_02261	petrous	2021	SeguinOrlandoCurrBio2021	Direct: IntCal20	4474	30	2574-2473 calBCE (4015±15 BP, UCAIMS-223209)	..	France_LaClape_LN_EMBA_BellBeakerPossible_oNeolithic.SG	La Clape, Grotte Basse de la Vigne Perdue	France	43.1491	3.06058	Shotgun	4	0.801417	632503	..	F	n/a (no relatives detected)	n/a (female)	n/a (female)	n/a (female)	73.6646	J1c	yes
980	GBVPO.SG	0.187983	0.053936	1e-05	0.069507	1e-05	0.016776	0.651974	0.019805	13989	GBVPO.SG	GBVPO	GBVPO50p2_AMIS_2_02264	petrous	2021	SeguinOrlandoCurrBio2021	Direct: IntCal20	3598	38	1737-1547 calBCE (3360±15 BP, UCAIMS-223210)	..	France_LaClape_LN_EMBA_BellBeakerPossible.SG	La Clape, Grotte Basse de la Vigne Perdue	France	43.1491	3.06058	Shotgun	4	1.279356	833808	..	F	n/a (no relatives detected)	n/a (female)	n/a (female)	n/a (female)	160.608	U5b3	yes
1897	GNM1007.SG	0.268577	0.012606	0.002829	0.078606	0.003362	0.018184	0.611341	0.004496	12883	GNM1007.SG	GNM1007	16E0456:2:1007	petrous	2020	CassidyNature2020	Direct: IntCal20	5288	117	3513-3103 calBCE (4588±40 BP, UBA-38829)	..	Ireland_MN.SG	Ireland, Mayo, Glennamong	Ireland	53.9697	-9.632	Shotgun	..	0.832555	656959	..	M	n/a (no relatives detected)	I2a1b1a1a1	I-L1195	I2a1b1a1a1	..	K1a+195	yes
1901	GNM1076.SG	0.250498	0.009837	0.00261	0.089715	0.004119	0.026075	0.605481	0.011666	12884	GNM1076.SG	GNM1076	16E0456:2:1076	petrous	2020	CassidyNature2020	Direct: IntCal20	5135	111	3366-2935 calBCE (4488±62 BP, UBA-37807)	..	Ireland_MN.SG	Ireland, Mayo, Glennamong	Ireland	53.9697	-9.632	Shotgun	..	1.02312	741589	..	M	n/a (no relatives detected)	I2a1b1a1a1	I-Y3709	I2a1b1a1a1	..	H1c	yes
4514	Gokhem2.SG	0.2131	0.013296	0.00675	0.183577	0.005202	0.07972	0.484239	0.014116	4926	Gokhem2.SG	Gokhem2	Gokhem2	bone (long bone)	2014	SkoglundScience2014	Direct: IntCal20	4928	46	3086-2907 calBCE (4368±27 BP, UBA-14087)	..	Sweden_TRB_MN.SG	Gökhem, Västergötland	Sweden	58.174	13.408	Shotgun	..	1.549	739044	..	F	n/a (no relatives detected)	n/a (female)	n/a (female)	n/a (female)	91.9	H1c	yes
4516	Gokhem4.SG	0.227588	1e-05	1e-05	0.168361	1e-05	0.029112	0.553985	0.020924	4927	Gokhem4.SG	Gokhem4	Gokhem4	bone	2012	SkoglundScience2014	Direct: IntCal20	4924	63	3092-2887 calBCE (4341±44 BP, AA-R-10235)	..	Sweden_TRB_MN.SG	Gökhem, Västergötland	Sweden	58.174	13.408	Shotgun	..	0.036	38289	..	M	n/a (no relatives detected)	I2a1a2	..	n/a (not published)	6.5	H	yes
4506	Gokhem5.SG	0.365571	1e-05	1e-05	0.016079	0.095478	0.048986	0.473857	1e-05	4928	Gokhem5.SG	Gokhem5	Gokhem5	bone (cranial)	2014	SkoglundScience2014	Direct: IntCal20	5084	112	3331-2930 calBCE (4440±30 BP, Beta-368294)	..	Sweden_TRB_MN.SG	Gökhem, Västergötland	Sweden	58.174	13.408	Shotgun	..	0.02	22799	..	F	n/a (no relatives detected)	n/a (female)	n/a (female)	n/a (female)	26.2	K1e	yes
4535	Gokhem7.SG	0.265147	1e-05	1e-05	0.09623	0.035957	0.123126	0.47951	1e-05	4929	Gokhem7.SG	Gokhem7	Gokhem7	bone	2014	SkoglundScience2014	Direct: IntCal20	4755	79	2921-2633 calBCE (4232±48 BP, AA-R-10236)	..	Sweden_TRB_MN_lc.SG	Gökhem, Västergötland	Sweden	58.174	13.408	Shotgun	..	0.016	14376	..	F	n/a (no relatives detected)	n/a (female)	n/a (female)	n/a (female)	32.8	H24	excluded outlier
3654	GOL001.SG	0.043829	0.260231	0.069778	0.063976	1e-05	0.015898	0.503951	0.042327	13935	GOL001.SG	GOL001	GOL001	Tooth (molar)	2021	SaagMetspaluScience2021	Direct: IntCal20	4441	59	2575-2348 calBCE (3968±32 BP, UBA-41616)	..	Russia_Yaroslavl_Fatyanovo_BA.SG	Yaroslavl, Goluzinovo	Russia	57.3274	39.5525	Shotgun	..	0.101284	114418	..	M	n/a (no relatives detected)	R1a-M417	..	..	14.4	T2b	yes
889	GRG003	0.334734	0.016757	1e-05	0.044199	1e-05	0.017666	0.578082	0.008542	12565	GRG003	GRG003	GLN 204	petrous	2020	RivollatScienceAdvance2020	Context: Archaeological - Period	6450	289	5000-4000 BCE	..	France_MN	Yonne, Gurgy "les Noisats"	France	47.97	3.56	1240K	1	1.80699	721403	..	M	n/a (no relatives detected)	G2a2b2a1	..	G2a2b2a1	..	K1a+195	yes
620	MIB058	0.153844	0.174669	0.016993	0.091245	0.01928	0.014112	0.511821	0.018035	13550	MIB058	MIB058	Mikulovice_48	..	Unpublished	PapacScienceAdvances2021	Direct: IntCal20	3763	45	1891-1701 calBCE (3492±27 BP, CRL-19434)	..	Czech_Bohemia_Unetice_EBA	Bohemia, Mikulovice	Czech Republic	49.992	15.7769	1240K	1	2.55736	906482	..	F	Bohemia, Mikulovice Family D (21 members) (daughter-mother: MIB033-MIB044 | mother-daughter: MIB044-MIB043 | son-mother: MIB043-MIB048 | son-father: MIB043-MIB087 | father-son: MIB043-MIB041 | father-daughter: MIB043-MIB042, MIB012-MIB011 | mother-son: MIB017-MIB052 | 2d: MIB034-MIB012 | 2/3d: MIB034-MIB010, MIB034-MIB011, MIB034-MIB015, MIB034-MIB018, MIB034-MIB030, MIB034-MIB035, MIB010-MIB033,…	n/a (female)	n/a (female)	n/a (female)	..	H6a1a	yes
600	MIB059	0.1173	0.137367	0.051002	0.090929	0.024979	0.01406	0.542231	0.022132	13551	MIB059	MIB059	Mikulovice_49	..	Unpublished	PapacScienceAdvances2021	Direct: IntCal20	3781	47	1922-1750 calBCE (3516±27 BP, CRL-19435)	..	Czech_Bohemia_Unetice_EBA_son.MIB038.brother.MIB045.father.MIB039	Bohemia, Mikulovice	Czech Republic	49.992	15.7769	1240K	1	1.74426	812265	..	M	Czech Republic cross-site Family A (43 members) (mother-son: MIB036-MIB053 | son-mother: MIB073-MIB074 | father-son: MIB051-MIB053 | father-daughter: MIB056-MIB057 | daughter-father: MIB062-MIB002 | daughter-mother: ROU004-ROU002, MIB024-MIB019 | brothers: MIB060-MIB061 | 1d: MIB076-MIB078, MIB009-MIB014, ROU002-ROU003 2d: MIB027-MIB086, MIB036-MIB021, MIB036-MIB049, MIB036-MIB051, MIB036-MIB056,…	R1b1a1b1a1a2b1	..	R1b1a1b1a1	..	V22	yes
906	GRG016	0.366607	0.010954	1e-05	0.044401	1e-05	0.016877	0.552987	0.008153	12568	GRG016	GRG016	GLN 220	petrous	2020	RivollatScienceAdvance2020	Direct: IntCal20	6407	49	4542-4363 calBCE (5635±35 BP, Lyon-4680, SacA-9832)	..	France_MN	France, Yonne, Gurgy "les Noisats" Family A (12 members) (we detect 21 2d/3d relative pairs: GRG008-GRG018, GRG023-GRG027, GRG021-GRG027, GRG018-GRG027, GRG023-GRG035, GRG016-GRG023, GRG016-GRG025, GRG016-GRG035, GRG016-GRG041, GRG015-GRG041, GRG008-GRG041, GRG018-GRG041, GRG021-GRG041, GRG023-GRG041, GRG027-GRG041, GRG035-GRG041, GRG057-GRG041, GRG057-GRG008, GRG057-GRG018, GRG057-GRG021, GRG057…	France	47.97	3.56	1240K	1	1.32114	636508	..	M	n/a (no relatives detected)	G2a2b2a1	..	G2a2b2a1	..	N1a1a1a	yes
561	MIB060	0.145963	0.161184	0.003988	0.099873	0.029051	0.019342	0.525234	0.015366	13552	MIB060	MIB060	Mikulovice_52	..	Unpublished	PapacScienceAdvances2021	Direct: IntCal20	3865	37	2014-1826 calBCE (3568±19 BP, MAMS-30480)	..	Czech_Bohemia_Unetice_EBA	Bohemia, Mikulovice	Czech Republic	49.992	15.7769	1240K	1	1.065	648863	..	M	Czech Republic cross-site Family A (43 members) (mother-son: MIB036-MIB053 | son-mother: MIB073-MIB074 | father-son: MIB051-MIB053 | father-daughter: MIB056-MIB057 | daughter-father: MIB062-MIB002 | daughter-mother: ROU004-ROU002, MIB024-MIB019 | brothers: MIB060-MIB061 | 1d: MIB076-MIB078, MIB009-MIB014, ROU002-ROU003 2d: MIB027-MIB086, MIB036-MIB021, MIB036-MIB049, MIB036-MIB051, MIB036-MIB056,…	R1b1a1b1a1a2b1	..	R1b1a1b1a1a - L151	..	H1	yes
892	GRG019	0.354537	0.008223	0.001699	0.06391	0.010574	0.014374	0.546673	1e-05	12570	GRG019	GRG019	GLN 225	petrous	2020	RivollatScienceAdvance2020	Context: Archaeological - Period	6450	289	5000-4000 BCE	..	France_MN	Yonne, Gurgy "les Noisats"	France	47.97	3.56	1240K	1	2.02738	747794	..	F	n/a (no relatives detected)	n/a (female)	n/a (female)	n/a (female)	..	V	yes
619	MIB061	0.139979	0.183882	0.031612	0.092283	0.022734	0.015329	0.495174	0.019007	13553	MIB061	MIB061	Mikulovice_54	..	Unpublished	PapacScienceAdvances2021	Direct: IntCal20	3765	45	1893-1702 calBCE (3494±27 BP, CRL-19436)	..	Czech_Bohemia_Unetice_EBA_brother.MIB060	Bohemia, Mikulovice	Czech Republic	49.992	15.7769	1240K	1	1.05217	630231	..	M	Czech Republic cross-site Family A (43 members) (mother-son: MIB036-MIB053 | son-mother: MIB073-MIB074 | father-son: MIB051-MIB053 | father-daughter: MIB056-MIB057 | daughter-father: MIB062-MIB002 | daughter-mother: ROU004-ROU002, MIB024-MIB019 | brothers: MIB060-MIB061 | 1d: MIB076-MIB078, MIB009-MIB014, ROU002-ROU003 2d: MIB027-MIB086, MIB036-MIB021, MIB036-MIB049, MIB036-MIB051, MIB036-MIB056,…	R1b1a1b1a1a2b1	..	R1b1a1b1a1a2b1	..	H1	yes
894	GRG022	0.345663	0.00535	1e-05	0.081021	1e-05	0.021831	0.541461	0.004656	12572	GRG022	GRG022	GLN 229	petrous	2020	RivollatScienceAdvance2020	Context: Archaeological - Period	6450	289	5000-4000 BCE	..	France_MN	Yonne, Gurgy "les Noisats"	France	47.97	3.56	1240K	1	1.54786	666677	..	M	n/a (no relatives detected)	H2c~	..	H2	..	K1a1b1	yes
895	GRG023	0.356321	0.005927	1e-05	0.075854	0.006429	0.021866	0.529911	0.003682	12573	GRG023	GRG023	GLN 231A	petrous	2020	RivollatScienceAdvance2020	Context: Archaeological - Period	6450	289	5000-4000 BCE	..	France_MN	France, Yonne, Gurgy "les Noisats" Family A (12 members) (we detect 21 2d/3d relative pairs: GRG008-GRG018, GRG023-GRG027, GRG021-GRG027, GRG018-GRG027, GRG023-GRG035, GRG016-GRG023, GRG016-GRG025, GRG016-GRG035, GRG016-GRG041, GRG015-GRG041, GRG008-GRG041, GRG018-GRG041, GRG021-GRG041, GRG023-GRG041, GRG027-GRG041, GRG035-GRG041, GRG057-GRG041, GRG057-GRG008, GRG057-GRG018, GRG057-GRG021, GRG057…	France	47.97	3.56	1240K	1	0.451999	372976	..	M	n/a (no relatives detected)	G2a2b2a	..	G2a2b2a	..	J2b1a	yes
896	GRG025	0.360688	0.016219	0.006429	0.063608	0.008453	0.022518	0.522074	1e-05	12574	GRG025	GRG025	GLN 232C	petrous	2020	RivollatScienceAdvance2020	Context: Archaeological - Period	6450	289	5000-4000 BCE	..	France_MN	France, Yonne, Gurgy "les Noisats" Family A (12 members) (we detect 21 2d/3d relative pairs: GRG008-GRG018, GRG023-GRG027, GRG021-GRG027, GRG018-GRG027, GRG023-GRG035, GRG016-GRG023, GRG016-GRG025, GRG016-GRG035, GRG016-GRG041, GRG015-GRG041, GRG008-GRG041, GRG018-GRG041, GRG021-GRG041, GRG023-GRG041, GRG027-GRG041, GRG035-GRG041, GRG057-GRG041, GRG057-GRG008, GRG057-GRG018, GRG057-GRG021, GRG057…	France	47.97	3.56	1240K	1	1.34993	677191	..	F	n/a (no relatives detected)	n/a (female)	n/a (female)	n/a (female)	..	K1a3a	yes
562	MIB062	0.154121	0.187048	0.025975	0.114554	0.000345	0.009599	0.495814	0.012542	13554	MIB062	MIB062	Mikulovice_56	..	Unpublished	PapacScienceAdvances2021	Direct: IntCal20	3864	50	2021-1778 calBCE (3568±27 BP, CRL-19437)	..	Czech_Bohemia_Unetice_EBA	Bohemia, Mikulovice	Czech Republic	49.992	15.7769	1240K	1	1.52199	780042	..	M	Czech Republic cross-site Family A (43 members) (mother-son: MIB036-MIB053 | son-mother: MIB073-MIB074 | father-son: MIB051-MIB053 | father-daughter: MIB056-MIB057 | daughter-father: MIB062-MIB002 | daughter-mother: ROU004-ROU002, MIB024-MIB019 | brothers: MIB060-MIB061 | 1d: MIB076-MIB078, MIB009-MIB014, ROU002-ROU003 2d: MIB027-MIB086, MIB036-MIB021, MIB036-MIB049, MIB036-MIB051, MIB036-MIB056,…	R1b1a1b1a1a2b1	..	R1b1a1b1a1a2 - P312	..	K1c1	yes
869	GRG028	0.378002	0.017602	1e-05	0.06221	0.005272	0.021967	0.514927	1e-05	12576	GRG028	GRG028	GLN 243B	petrous	2020	RivollatScienceAdvance2020	Direct: IntCal20	6671	56	4836-4606 calBCE (5855±40 BP, Lyon-4446, SacA-8629)	..	France_MN	Yonne, Gurgy "les Noisats"	France	47.97	3.56	1240K	1	1.14909	603161	..	F	n/a (no relatives detected)	n/a (female)	n/a (female)	n/a (female)	..	X2b+226	yes
921	GRG032	0.349509	0.013593	0.005633	0.050908	0.004796	0.023403	0.54413	0.008029	12577	GRG032	GRG032	GLN 248	petrous	2020	RivollatScienceAdvance2020	Direct: IntCal20	6088	70	4310-3994 calBCE (5303±40 BP, Ly-12933)	..	France_MN	Yonne, Gurgy "les Noisats"	France	47.97	3.56	1240K	1	1.61836	721799	..	F	n/a (no relatives detected)	n/a (female)	n/a (female)	n/a (female)	..	K1a+195	yes
897	GRG035	0.369099	0.026552	0.003232	0.071329	1e-05	0.02001	0.509758	1e-05	12578	GRG035	GRG035	GLN 256	petrous	2020	RivollatScienceAdvance2020	Context: Archaeological - Period	6450	289	5000-4000 BCE	..	France_MN	France, Yonne, Gurgy "les Noisats" Family A (12 members) (we detect 21 2d/3d relative pairs: GRG008-GRG018, GRG023-GRG027, GRG021-GRG027, GRG018-GRG027, GRG023-GRG035, GRG016-GRG023, GRG016-GRG025, GRG016-GRG035, GRG016-GRG041, GRG015-GRG041, GRG008-GRG041, GRG018-GRG041, GRG021-GRG041, GRG023-GRG041, GRG027-GRG041, GRG035-GRG041, GRG057-GRG041, GRG057-GRG008, GRG057-GRG018, GRG057-GRG021, GRG057…	France	47.97	3.56	1240K	1	1.10746	568442	..	M	n/a (no relatives detected)	G2a2b2a1	..	G2a2b2a	..	H1+152	yes
578	MIB063	0.128693	0.190613	0.025958	0.073866	0.016766	0.007323	0.542213	0.014567	13555	MIB063	MIB063	Mikulovice_57	..	Unpublished	PapacScienceAdvances2021	Direct: IntCal20	3813	55	1956-1751 calBCE (3539±28 BP, CRL-19438)	..	Czech_Bohemia_Unetice_EBA	Bohemia, Mikulovice	Czech Republic	49.992	15.7769	1240K	1	2.1374	869849	..	M	Czech Republic cross-site Family A (43 members) (mother-son: MIB036-MIB053 | son-mother: MIB073-MIB074 | father-son: MIB051-MIB053 | father-daughter: MIB056-MIB057 | daughter-father: MIB062-MIB002 | daughter-mother: ROU004-ROU002, MIB024-MIB019 | brothers: MIB060-MIB061 | 1d: MIB076-MIB078, MIB009-MIB014, ROU002-ROU003 2d: MIB027-MIB086, MIB036-MIB021, MIB036-MIB049, MIB036-MIB051, MIB036-MIB056,…	R1b1a1b1a1a2b1	..	R1b - P312	..	W1c	yes
899	GRG043	0.367192	0.02081	1e-05	0.039903	1e-05	0.021243	0.539001	0.011832	12580	GRG043	GRG043	GLN 280	petrous	2020	RivollatScienceAdvance2020	Context: Archaeological - Period	6450	289	5000-4000 BCE	..	France_MN	Yonne, Gurgy "les Noisats"	France	47.97	3.56	1240K	1	1.62703	662086	..	M	n/a (no relatives detected)	G2a2b2a1	..	G2a2b2a	..	H+152	yes
900	GRG047	0.36799	0.008497	1e-05	0.077006	1e-05	0.011213	0.509842	0.025432	12581	GRG047	GRG047	GLN 287	petrous	2020	RivollatScienceAdvance2020	Context: Archaeological - Period	6450	289	5000-4000 BCE	..	France_MN	France, Yonne, Gurgy "les Noisats" Family A (2 members) (GRG047-GRG056 are 2d/3d rels)	France	47.97	3.56	1240K	1	0.66348	453619	..	M	n/a (no relatives detected)	G2a2b2a1	..	G2a2b2a1	..	U8b1b	yes
882	GRG049	0.425043	0.014043	1e-05	0.046887	0.020693	0.022713	0.45997	0.01064	12582	GRG049	GRG049	GLN 289B	petrous	2020	RivollatScienceAdvance2020	Direct: IntCal20	6571	72	4781-4460 calBCE (5773±58 BP, Ly-12934)	..	France_MN	Yonne, Gurgy "les Noisats"	France	47.97	3.56	1240K	1	0.080456	82448	..	F	n/a (no relatives detected)	n/a (female)	n/a (female)	n/a (female)	..	K1a2c	yes
901	GRG050	0.348853	1e-05	1e-05	0.061953	0.005894	0.022859	0.557289	0.003132	12583	GRG050	GRG050	GLN 294	petrous	2020	RivollatScienceAdvance2020	Context: Archaeological - Period	6450	289	5000-4000 BCE	..	France_MN	Yonne, Gurgy "les Noisats"	France	47.97	3.56	1240K	1	0.57667	402919	..	F	n/a (no relatives detected)	n/a (female)	n/a (female)	n/a (female)	..	U5b1c	yes
902	GRG052	0.372411	0.005176	1e-05	0.058785	0.010729	0.01767	0.525303	0.009916	12584	GRG052	GRG052	GLN 299	petrous	2020	RivollatScienceAdvance2020	Context: Archaeological - Period	6450	289	5000-4000 BCE	..	France_MN	Yonne, Gurgy "les Noisats"	France	47.97	3.56	1240K	1	1.14	582902	..	M	n/a (no relatives detected)	G2a2b2a1a	..	G2a2b2a1a	..	J1c1b	yes
903	GRG056	0.362909	0.008987	1e-05	0.061593	1e-05	0.016912	0.529941	0.019638	12585	GRG056	GRG056	GLN 313	petrous	2020	RivollatScienceAdvance2020	Context: Archaeological - Period	6450	289	5000-4000 BCE	..	France_MN	France, Yonne, Gurgy "les Noisats" Family A (2 members) (GRG047-GRG056 are 2d/3d rels)	France	47.97	3.56	1240K	1	0.675458	448958	..	F	n/a (no relatives detected)	n/a (female)	n/a (female)	n/a (female)	..	H26	yes
564	MIB064	0.171247	0.172738	1e-05	0.096381	0.036635	0.00957	0.493537	0.019883	13556	MIB064	MIB064	Mikulovice_58	..	Unpublished	PapacScienceAdvances2021	Direct: IntCal20	3853	39	2008-1779 calBCE (3560±18 BP, MAMS-30489)	..	Czech_Bohemia_Unetice_EBA_father.MIB066.father.MIB004.brother.MIB003.son.MIB008	Bohemia, Mikulovice	Czech Republic	49.992	15.7769	1240K	1	0.896212	593848	..	M	Bohemia, Mikulovice Family C (11 members) (siblings: MIB071-MIB070 | son-mother: MIB066-MIB065 | 2d: MIB071-MIB003, MIB003-MIB004, MIB071-MIB008, MIB072-MIB008, MIB071-MIB064 | 2/3d: MIB071-MIB004, MIB071-MIB066, MIB071-MIB067, MIB071-MIB068, MIB068-MIB003, MIB071-MIB072, MIB072-MIB003, MIB072-MIB064, MIB072-MIB066, MIB072-MIB067, MIB072-MIB070, MIB072-MIB071)	R1b1a1b1a1a2b1	..	R1b - P312	..	K1a1b2a	yes
1711	GRS-A-1_38.SG	0.084162	0.093327	1e-05	0.072654	0.004525	0.014406	0.692698	0.038217	11391	GRS-A-1_38.SG	GRS-A1	GRS-A1	tooth (molar)	2018	EbenesersdottirScience2018	Context: Archaeological - Period	1015	38	870-1000 CE	..	Iceland_Pre_Christian.SG	Grimsstadir	Iceland	65.6422	-16.1203	Shotgun	2	0.221539	193676	..	M	n/a (no relatives detected)	R1a1a1b1a3a2b	..	R1a1a1b1a3b	..	K1a1b1b	yes
1712	GTE-A-1_38.SG	0.113953	0.063381	0.009927	0.086696	0.042472	0.018919	0.659725	0.004927	11392	GTE-A-1_38.SG	GTE-A1	GTE-A1	tooth (molar)	2018	EbenesersdottirScience2018	Context: Archaeological - Period	1015	38	870-1000 CE	..	Iceland_Pre_Christian.SG	Gilsarteigur	Iceland	65.367	-14.3	Shotgun	2	0.132276	76131	..	M	n/a (no relatives detected)	R1a1a	..	R1a1a1b1a3a1	..	H4a1a4b	yes
3580	GW1001	0.067984	0.397105	0.119694	0.054143	0.011589	0.007656	0.303108	0.038722	11546	GW1001	GW1001	GW1001.A0101, BZNK-287/1, Goryachevodskiy 2, kurgan 3, grave 10	tooth (molar)	2019	WangNatureCommunications2019	Direct: IntCal20	4718	63	2883-2638 calBCE (4174±24 BP, MAMS-29807)	..	Russia_North_Caucasus	Piedmont, Gorjačevodskij 1	Russia	44.0319	43.13	1240K	..	1.13224	521902	..	M	n/a (no relatives detected)	R1b1a1b1b	..	R1b1a2a2	..	U2e1b	yes
3634	HAL001.SG	0.079425	0.198618	0.032029	0.053626	0.030479	0.028284	0.557956	0.019583	13936	HAL001.SG	HAL001	HAL001	Tooth (premolar)	2021	SaagMetspaluScience2021	Direct: IntCal20	4504	64	2830-2468 calBCE (4037±32 BP, UBA-41617)	..	Russia_Yaroslavl_Fatyanovo_BA.SG	Yaroslavl, Khaldeevo	Russia	57.3205	39.6216	Shotgun	..	1.17684	794592	..	M	n/a (no relatives detected)	R1a2-Z93	..	..	62.8	N1a1a1a2	yes
3616	HAN002.SG	0.043991	0.242533	0.053266	0.076296	0.02435	0.02869	0.513769	0.017104	13937	HAN002.SG	HAN002	HAN002	Tooth (premolar)	2021	SaagMetspaluScience2021	Direct: IntCal20	4605	98	2861-2492 calBCE (4083±33 BP, UBA-41618)	..	Russia_Moscow_Fatyanovo_BA.SG	Moscow, Khanevo	Russia	55.6364	35.8997	Shotgun	..	1.10485	771621	..	M	n/a (no relatives detected)	R1a2-Z93	..	..	63.4	U5a1a1	yes
4512	hem001.minus.SG	0.077474	0.057765	1e-05	0.461871	0.034179	0.015886	0.352805	1e-05	13915	hem001.minus.SG	hem001	hem001	tooth (canine), tooth (molar)	2020	CoutinhoJakobssonAJPA2020	Direct: IntCal20	4929	54	3090-2901 calBCE (4361±34 BP, Ua-57851)	..	Sweden_Gotland_Hemmor_PittedWare_BattleAxe_minus.SG	Gotland, Hemmor	Sweden	57.22	18.57	Shotgun	4	0.133849	146586	81	M	n/a (no relatives detected)	..	..	..	997	K1a3a	excluded outlier
4513	hem001.SG	0.068927	0.038621	1e-05	0.461889	0.043358	0.010902	0.374979	0.001314	13897	hem001.SG	hem001	hem001	tooth (canine), tooth (molar)	2020	CoutinhoJakobssonAJPA2020	Direct: IntCal20	4929	54	3090-2901 calBCE (4361±34 BP, Ua-57851)	..	Sweden_Gotland_Hemmor_PittedWare_BattleAxe.SG	Gotland, Hemmor	Sweden	57.22	18.57	Shotgun	16	0.139437	152106	81	M	n/a (no relatives detected)	..	..	..	997	K1a3a	excluded outlier
4503	hem004.minus.SG	0.044851	0.074435	1e-05	0.426543	0.011188	0.013639	0.412738	0.016597	13916	hem004.minus.SG	hem004	hem004	tooth (premolar), tooth (molar)	2020	CoutinhoJakobssonAJPA2020	Direct: IntCal20	5145	93	3341-3026 calBCE (4472±33 BP, Ua-57852)	..	Sweden_Gotland_Hemmor_PittedWare_BattleAxe_minus.SG	Gotland, Hemmor	Sweden	57.22	18.57	Shotgun	4	0.662677	534934	61	M	n/a (no relatives detected)	..	..	I2-M438	328.3	U4a2	excluded outlier
4504	hem004.SG	0.046958	0.083183	1e-05	0.424106	0.001145	0.00954	0.412033	0.023025	13898	hem004.SG	hem004	hem004	tooth (premolar), tooth (molar)	2020	CoutinhoJakobssonAJPA2020	Direct: IntCal20	5145	93	3341-3026 calBCE (4472±33 BP, Ua-57852)	..	Sweden_Gotland_Hemmor_PittedWare_BattleAxe.SG	Gotland, Hemmor	Sweden	57.22	18.57	Shotgun	16	0.701962	556409	61	M	n/a (no relatives detected)	..	..	I2-M438	328.3	U4a2	excluded outlier
4500	hem005.minus.SG	0.078412	0.05345	1e-05	0.397928	0.014286	0.008985	0.440279	0.006649	13917	hem005.minus.SG	hem005	hem005	tooth (molar), tooth (molar)	2020	CoutinhoJakobssonAJPA2020	Direct: IntCal20	5178	85	3367-3102 calBCE (4537±34 BP, Ua-57853)	..	Sweden_Gotland_Hemmor_PittedWare_BattleAxe_minus.SG	Gotland, Hemmor	Sweden	57.22	18.57	Shotgun	4	2.13783	995719	69	F	n/a (no relatives detected)	n/a (female)	n/a (female)	n/a (female)	812.2	U5a1	excluded outlier
4501	hem005.SG	0.079746	0.065943	1e-05	0.399173	0.009484	0.008352	0.425163	0.01213	13899	hem005.SG	hem005	hem005	tooth (molar), tooth (molar)	2020	CoutinhoJakobssonAJPA2020	Direct: IntCal20	5178	85	3367-3102 calBCE (4537±34 BP, Ua-57853)	..	Sweden_Gotland_Hemmor_PittedWare_BattleAxe.SG	Gotland, Hemmor	Sweden	57.22	18.57	Shotgun	16	2.277	1013740	69	F	n/a (no relatives detected)	n/a (female)	n/a (female)	n/a (female)	812.2	U5a1	excluded outlier
309	HOL001	0.326887	0.019042	1e-05	0.066542	1e-05	0.018147	0.553549	0.015813	13451	HOL001	HOL001	Holubice_21	..	Unpublished	PapacScienceAdvances2021	Direct: IntCal20	5613	45	3766-3535 calBCE (4879±36 BP, CRL-15611)	..	Czech_Bohemia_FunnelBeaker_N	Bohemia, Holubice	Czech Republic	50.2006	14.2903	1240K	1	3.20409	870856	..	F	n/a (No relatives detected)	n/a (female)	n/a (female)	n/a (female)	..	T2c1d2	yes
320	HOL004	0.31313	1e-05	1e-05	0.089388	0.004354	0.0187	0.561852	0.012556	13453	HOL004	HOL004	Holubice_24-1	..	Unpublished	PapacScienceAdvances2021	Direct: IntCal20	5154	88	3350-3030 calBCE (4486±36 BP, CRL-15612)	..	Czech_Bohemia_Baden_N	Bohemia, Holubice	Czech Republic	50.2006	14.2903	1240K	1	0.901265	537066	..	F	n/a (No relatives detected)	n/a (female)	n/a (female)	n/a (female)	..	V	yes
420	HOP001	0.172428	0.14095	0.015361	0.080491	0.029484	0.009337	0.539218	0.01273	13454	HOP001	HOP001	Hostivice_17	..	Unpublished	PapacScienceAdvances2021	Direct: IntCal20	4240	64	2452-2201 calBCE (3837±24 BP, MAMS-30798)	..	Czech_Bohemia_BellBeaker	Bohemia, Hostivice	Czech Republic	50.0804	14.2769	1240K	1	4.04682	942191	..	M	n/a (No relatives detected)	R1b1a1b1a1a2b1	..	R1b - P312	..	J1c2r	yes
444	HOP002	0.145271	0.15392	0.021841	0.077201	0.049805	0.01389	0.498644	0.039429	13455	HOP002	HOP002	Hostivice_19	..	Unpublished	PapacScienceAdvances2021	Direct: IntCal20	4177	50	2334-2140 calBCE (3795±25 BP, MAMS-30799)	..	Czech_Bohemia_BellBeaker	Bohemia, Hostivice	Czech Republic	50.0804	14.2769	1240K	1	0.1158	125304	..	F	n/a (No relatives detected)	n/a (female)	n/a (female)	n/a (female)	..	U5b	yes
423	HOP004	0.258983	0.099744	1e-05	0.072721	0.014704	0.019851	0.505608	0.028379	13457	HOP004	HOP004	Hostivice_22	..	Unpublished	PapacScienceAdvances2021	Direct: IntCal20	4222	62	2451-2147 calBCE (3826±27 BP, MAMS-38921)	..	Czech_Bohemia_BellBeaker_oAnatolia2	Bohemia, Hostivice	Czech Republic	50.0804	14.2769	1240K	1	2.12848	791857	..	F	n/a (No relatives detected)	n/a (female)	n/a (female)	n/a (female)	..	HV	yes
1713	HSJ-A-1_38.SG	0.113085	0.096495	0.009336	0.074879	0.035716	0.017071	0.633021	0.020397	11393	HSJ-A-1_38.SG	HSJ-A1	HSJ-A1	tooth (molar)	2018	EbenesersdottirScience2018	Context: Archaeological - Period	1015	38	870-1000 CE	..	Iceland_Pre_Christian.SG	Hrolfsstadir	Iceland	65.3975	-14.656	Shotgun	4	5.28311	1135535	..	M	n/a (no relatives detected)	I1a1b1a4a2f1a1a7~	..	I1a1b3b	..	H3g1	yes
1223	HUGO_167	0.306708	0.153316	1e-05	0.138653	1e-05	0.015856	0.385437	1e-05	14015	HUGO_167	HUGO_167	HUGO_167	..	2019	MittnikScience2019	Direct: IntCal20	4089	57	2275-2037 calBCE (3741±24 BP, MAMS-18912)	..	Germany_Lech_BellBeaker	Augsburg - Hugo-Eckener-Straße	Germany	48.3285	10.8982	1240K	2	0.015278	17915	113	U	n/a (no relatives detected)	n/a (sex unknown)	n/a (sex unknown)	n/a (sex unknown)	..	U5b2b3a	yes
1216	HUGO_168	0.168887	0.21161	0.020959	0.102521	0.014919	0.007611	0.463775	0.009717	14016	HUGO_168	HUGO_168	HUGO_168	..	2019	MittnikScience2019	Direct: IntCal20	4167	50	2291-2140 calBCE (3788±23 BP, MAMS-18913)	..	Germany_Lech_BellBeaker_possible.contam	Augsburg - Hugo-Eckener-Straße	Germany	48.3285	10.8982	1240K	2	4.83634	927969	113	F	n/a (no relatives detected)	n/a (female)	n/a (female)	n/a (female)	..	H1	yes
1217	HUGO_168_d	0.178042	0.215161	0.054874	0.111838	0.046899	0.01489	0.366791	0.011506	11796	HUGO_168_d	HUGO_168	HUGO_168	tooth	2019	MittnikScience2019 (higher coverage version of E09613_d, first published in OlaldeNature2018)	Direct: IntCal20	4167	50	2291-2140 calBCE (3788±23 BP, MAMS-18913)	..	Germany_Lech_BellBeaker	Augsburg - Hugo-Eckener-Straße	Germany	48.3285	10.8982	1240K	1	0.39713	329127	..	F	n/a (no relatives detected)	n/a (female)	n/a (female)	n/a (female)	..	H1	yes
630	MIB065	0.149702	0.167991	0.0235	0.110023	0.050288	0.012978	0.466736	0.018783	13557	MIB065	MIB065	Mikulovice_59	..	Unpublished	PapacScienceAdvances2021	Direct: IntCal20	3744	54	1882-1693 calBCE (3467±27 BP, CRL-19439)	..	Czech_Bohemia_Unetice_EBA_mother.MIB067.mother.MIB066	Bohemia, Mikulovice	Czech Republic	49.992	15.7769	1240K	1	0.164291	171397	..	F	Bohemia, Mikulovice Family C (11 members) (siblings: MIB071-MIB070 | son-mother: MIB066-MIB065 | 2d: MIB071-MIB003, MIB003-MIB004, MIB071-MIB008, MIB072-MIB008, MIB071-MIB064 | 2/3d: MIB071-MIB004, MIB071-MIB066, MIB071-MIB067, MIB071-MIB068, MIB068-MIB003, MIB071-MIB072, MIB072-MIB003, MIB072-MIB064, MIB072-MIB066, MIB072-MIB067, MIB072-MIB070, MIB072-MIB071)	n/a (female)	n/a (female)	n/a (female)	..	H11b	yes
1176	HUGO_171	0.266517	0.113317	0.016182	0.053667	0.013459	0.012654	0.524194	1e-05	14017	HUGO_171	HUGO_171	HUGO_171	..	2019	MittnikScience2019	Direct: IntCal20	4203	53	2397-2146 calBCE (3815±25 BP, MAMS-18917)	..	Germany_Lech_BellBeaker_possible.contam	Augsburg - Hugo-Eckener-Straße	Germany	48.3285	10.8982	1240K	2	0.219011	211362	113	F	n/a (no relatives detected)	n/a (female)	n/a (female)	n/a (female)	..	U5a1a1	yes
1177	HUGO_171_d	0.31726	0.151111	1e-05	0.038247	0.035859	0.021586	0.411318	0.024608	11798	HUGO_171_d	HUGO_171	HUGO_171	tooth	2019	MittnikScience2019	Direct: IntCal20	4203	53	2397-2146 calBCE (3815±25 BP, MAMS-18917)	..	Germany_Lech_BellBeaker	Augsburg - Hugo-Eckener-Straße	Germany	48.3285	10.8982	1240K	1	0.015383	19672	..	F	n/a (no relatives detected)	n/a (female)	n/a (female)	n/a (female)	..	U5a1a1	yes
1133	HUGO_180Sk1	0.22677	0.091882	0.010738	0.128072	0.014221	0.019537	0.49458	0.0142	14018	HUGO_180Sk1	HUGO_180Sk1	HUGO_180Sk1	..	2019	MittnikScience2019	Direct: IntCal20	4289	66	2457-2209 calBCE (3860±25 BP, MAMS-18918)	..	Germany_Lech_BellBeaker_contam	Augsburg - Hugo-Eckener-Straße	Germany	48.3285	10.8982	1240K	2	1.11471	655848	113	M	n/a (no relatives detected)	..	..	R1b1a2	..	U5b2b4	yes
586	MIB066	0.179228	0.151601	0.008667	0.102999	0.024113	0.011904	0.509348	0.01214	13558	MIB066	MIB066	Mikulovice_60	..	Unpublished	PapacScienceAdvances2021	Direct: IntCal20	3801	54	1947-1751 calBCE (3532±28 BP, CRL-19440)	..	Czech_Bohemia_Unetice_EBA_father.MIB068.son.MIB064.son.MIB065	Bohemia, Mikulovice	Czech Republic	49.992	15.7769	1240K	1	1.41072	739004	..	M	Bohemia, Mikulovice Family C (11 members) (siblings: MIB071-MIB070 | son-mother: MIB066-MIB065 | 2d: MIB071-MIB003, MIB003-MIB004, MIB071-MIB008, MIB072-MIB008, MIB071-MIB064 | 2/3d: MIB071-MIB004, MIB071-MIB066, MIB071-MIB067, MIB071-MIB068, MIB068-MIB003, MIB071-MIB072, MIB072-MIB003, MIB072-MIB064, MIB072-MIB066, MIB072-MIB067, MIB072-MIB070, MIB072-MIB071)	R1b1a1b1a1a2b1	..	R1b1a1b1a1a2 - P312	..	H11b	yes
1128	HUGO_180Sk2	0.222572	0.092954	0.025401	0.117996	0.012914	0.018065	0.484186	0.025912	14019	HUGO_180Sk2	HUGO_180Sk2	HUGO_180Sk2	..	2019	MittnikScience2019	Direct: IntCal20	4307	61	2461-2211 calBCE (3871±25 BP, MAMS-18919)	..	Germany_Lech_BellBeaker_sister.HUGO_180Sk1_contam	Augsburg - Hugo-Eckener-Straße	Germany	48.3285	10.8982	1240K.and.Shotgun	4	0.277824	254967	94.5	M	n/a (no relatives detected)	R1b1a1b1a1a2	..	F	..	U5b2b4	yes
1129	HUGO_180Sk2_d	0.139599	0.035283	0.062237	0.183858	0.049824	0.014998	0.437121	0.077079	11800	HUGO_180Sk2_d	HUGO_180Sk2	HUGO_180Sk2	tooth	2019	MittnikScience2019	Direct: IntCal20	4307	61	2461-2211 calBCE (3871±25 BP, MAMS-18919)	..	Germany_Lech_BellBeaker_sister.HUGO_180Sk1	Augsburg - Hugo-Eckener-Straße	Germany	48.3285	10.8982	1240K.and.Shotgun	2	0.020812	36822	..	M	n/a (no relatives detected)	R1b	..	..	..	U5b2b4	yes
1220	HUGO_190	0.164983	0.190415	0.031882	0.105882	0.016698	0.014305	0.466921	0.008915	14020	HUGO_190	HUGO_190	HUGO_190	..	2019	MittnikScience2019	Direct: IntCal20	4103	52	2275-2041 calBCE (3748±19 BP, MAMS-18921)	..	Germany_Lech_BellBeaker_possible.contam	Augsburg - Hugo-Eckener-Straße	Germany	48.3285	10.8982	1240K	2	1.40234	707561	113	F	n/a (no relatives detected)	n/a (female)	n/a (female)	n/a (female)	..	J1c3g	yes
1221	HUGO_190_d	0.17314	0.193977	0.029038	0.06931	1e-05	0.011198	0.503896	0.019431	11801	HUGO_190_d	HUGO_190	HUGO_190	tooth	2018	MittnikScience2019 (higher coverage version of E09614, first published in OlaldeNature2018)	Direct: IntCal20	4103	52	2275-2041 calBCE (3748±19 BP, MAMS-18921)	..	Germany_Lech_BellBeaker	Augsburg - Hugo-Eckener-Straße	Germany	48.3285	10.8982	1240K	1	0.088545	98338	..	F	n/a (no relatives detected)	n/a (female)	n/a (female)	n/a (female)	..	J1c3g	yes
2748	I0001	0.013421	0.001746	0.001208	0.682987	1e-05	0.007602	0.290538	0.002488	4599	I0001	I0001	Loschbour	tooth	2014	MathiesonNature2018	Direct: IntCal20	8025	64	6221-5986 calBCE (7205±50 BP, OxA-7738)	..	Luxembourg_Loschbour	Echternach	Luxembourg	49.81	6.4	390K	..	2.988	460892	..	M	n/a (no relatives detected)	I2a1a2	..	..	..	U5b1a	excluded outlier
4495	I0011	1e-05	1.9e-05	1e-05	0.999913	1.7e-05	1e-05	1e-05	1e-05	4778	I0011	I0011	Motala1	tooth	2015	MathiesonNature2015 (1240k of same same sample with 390k in HaakLazaridis2015)	Direct: IntCal20	7564	58	5721-5484 calBCE (6701±64 BP, Ua-42116)	..	Sweden_Motala_HG	Motala, Kanaljorden	Sweden	58.535	15.046	1240K	1	1.03	621002	..	F	n/a (no relatives detected)	n/a (female)	n/a (female)	n/a (female)	..	U5a1	excluded outlier
4494	I0012	1e-05	1e-05	1e-05	0.99993	1e-05	1e-05	1e-05	1e-05	4780	I0012	I0012	Motala2	tooth	2015	MathiesonNature2015 (1240k of same same sample with 390k in HaakLazaridis2015)	Direct: IntCal20	7598	34	5715-5569 calBCE (6734±30 BP, Ua-51722)	..	Sweden_Motala_HG	Motala, Kanaljorden	Sweden	58.535	15.046	1240K	1	1.756	773339	..	M	n/a (no relatives detected)	I2	..	..	..	U2e1	excluded outlier
4488	I0013	1e-05	1e-05	1e-05	0.99993	1e-05	1e-05	1e-05	1e-05	4777	I0013	I0013	Motala3	tooth	2015	MathiesonNature2015 (1240k of same same sample with 390k in HaakLazaridis2015)	Direct: IntCal20	7722	73	5966-5634 calBCE (6877±69 BP, Ua-42117)	..	Sweden_Motala_HG	Motala, Kanaljorden	Sweden	58.535	15.046	1240K	1	0.657	316153	..	M	n/a (no relatives detected)	I2a1a2	..	..	..	U5a1	excluded outlier
4490	I0014	1e-05	1e-05	1e-05	0.99993	1e-05	1e-05	1e-05	1e-05	4781	I0014	I0014	Motala4	tooth	2015	MathiesonNature2015 (1240k of same same sample with 390k in HaakLazaridis2015)	Direct: IntCal20	7686	68	5885-5624 calBCE (6842±68 BP, Ua-42118)	..	Sweden_Motala_HG	Motala, Kanaljorden	Sweden	58.535	15.046	1240K	1	2.709	738913	..	F	n/a (no relatives detected)	n/a (female)	n/a (female)	n/a (female)	..	U5a2d	excluded outlier
4489	I0015	1e-05	1e-05	1e-05	0.99993	1e-05	1e-05	1e-05	1e-05	4779	I0015	I0015	Motala6	tooth	2015	MathiesonNature2015 (1240k of same same sample with 390k in HaakLazaridis2015)	Direct: IntCal20	7710	77	5967-5627 calBCE (6863±75 BP, Ua-42120)	..	Sweden_Motala_HG	Motala, Kanaljorden	Sweden	58.535	15.046	1240K	1	1.562	590754	..	M	n/a (no relatives detected)	I2a1a1b	..	..	..	U5a2d	excluded outlier
4491	I0017	1e-05	1e-05	1e-05	0.99993	1e-05	1e-05	1e-05	1e-05	4782	I0017	I0017	Motala12	tooth	2014	MathiesonNature2015 (1240k of same same sample with 390k in HaakLazaridis2015)	Direct: IntCal20	7624	28	5722-5628 calBCE (6773±30 BP, Ua-51723)	..	Sweden_Motala_HG	Motala, Kanaljorden	Sweden	58.535	15.046	1240K	1	4.391	902326	..	M	n/a (no relatives detected)	I2a1a2	..	I2a1b	..	U2e1	excluded outlier
4492	I0017.SG	0.026163	0.085306	0.001835	0.748581	0.004536	0.006226	0.120332	0.007021	5152	I0017.SG	I0017	Motala12	tooth	2014	LazaridisNature2014	Direct: IntCal20	7624	28	5722-5628 calBCE (6773±30 BP, Ua-51723)	..	Sweden_Motala_HG.SG	Motala, Kanaljorden	Sweden	58.535	15.046	Shotgun	1	2.196	1025232	..	M	n/a (no relatives detected)	I2a1a2	..	I2a1b2a1 or I2a1b	..	U2e1	excluded outlier
1013	I0018	0.422196	0.017892	1e-05	0.022112	1e-05	0.01873	0.509071	0.009979	8194	I0018	I0018	LBK380(Stuttgart)	tooth	2014	LipsonNature2017 (new libraries added in to previously published data LazaridisNature2014)	Direct: IntCal20	7168	70	5307-5071 calBCE (6246±30 BP, MAMS-24635)	..	Germany_EN_LBK	Baden-Württemberg, Stuttgart-Mühlhausen, Viesenhaeuser Hof	Germany	48.78	9.18	1240K	2	9.651	909412	..	F	n/a (no relatives detected)	n/a (female)	n/a (female)	n/a (female)	556.748	T2c1d1	yes
1017	I0022	0.999928	1.2e-05	1e-05	1e-05	1e-05	1e-05	1e-05	1e-05	4775	I0022	I0022	LBK1976	tooth (premolar)	2015	MathiesonNature2015 (1240k of same same sample with 390k in HaakLazaridis2015)	Context: Archaeological - Period	7125	188	5500-4850 BCE	..	Germany_EN_LBK	Baden-Württemberg, Stuttgart-Mühlhausen, Viesenhaeuser Hof	Germany	48.78	9.18	1240K	1	0.441	368307	..	F	n/a (no relatives detected)	n/a (female)	n/a (female)	n/a (female)	251.141	T2e	excluded outlier
1018	I0025	0.59807	0.013767	1e-05	0.033988	0.011071	0.024279	0.315967	0.002848	5040	I0025	I0025	LBK1992	tooth (molar)	2015	MathiesonNature2015 (1240k of same same sample with 390k in HaakLazaridis2015)	Context: Archaeological - Period	7125	188	5500-4850 BCE	..	Germany_EN_LBK	Baden-Württemberg, Stuttgart-Mühlhausen, Viesenhaeuser Hof	Germany	48.78	9.18	1240K	1	2.655	836289	..	F	n/a (no relatives detected)	n/a (female)	n/a (female)	n/a (female)	661.454	T2b	yes
1019	I0026	0.367074	0.02585	1e-05	0.019478	0.009382	0.037726	0.519742	0.020739	4776	I0026	I0026	LBK2155	tooth (molar)	2015	MathiesonNature2015 (1240k of same same sample with 390k in HaakLazaridis2015)	Context: Archaeological - Period	7125	188	5500-4850 BCE	..	Germany_EN_LBK	Baden-Württemberg, Stuttgart-Mühlhausen, Viesenhaeuser Hof	Germany	48.78	9.18	1240K	1	3.625	892912	..	F	n/a (no relatives detected)	n/a (female)	n/a (female)	n/a (female)	548.241	T2b	yes
1069	I0046_published	0.359996	0.005721	1e-05	0.009688	0.009337	0.022496	0.561693	0.031058	12070	I0046_published	I0046	HAL5	tooth	2015	LipsonNature2017 (higher.cov.version.of.MathiesonNature2015)	Direct: IntCal20	7041	72	5211-4957 calBCE (6136±34 BP, MAMS-21479)	..	Germany_EN_LBK_published	Halberstadt-Sonntagsfeld	Germany	51.8958	11.0467	1240K	5	2.233	950248	..	F	n/a (no relatives detected)	n/a (female)	n/a (female)	n/a (female)	..	T2c1	yes
1263	I0047_published	0.130295	0.106371	1e-05	0.08369	0.235656	0.000636	0.441115	0.002227	12043	I0047_published	I0047	HAL16a	tooth	2015	MathiesonNature2015	Direct: IntCal20	3923	50	2116-1888 calBCE (3612±30 BP, MAMS-21481)	..	Germany_EBA_Unetice_published	Halberstadt-Sonntagsfeld	Germany	51.8958	11.0467	1240K	2	1.655	805701	..	F	n/a (no relatives detected)	n/a (female)	n/a (female)	n/a (female)	..	V9	excluded outlier
1058	I0048_published	0.390813	0.009318	0.004015	0.023494	0.001579	0.037701	0.517645	0.015433	12072	I0048_published	I0048	HAL25	tooth	2015	LipsonNature2017 (supplement of MathiesonNature2015, which itself was supplement of HaakLazaridis2015)	Direct: IntCal20	7057	64	5210-5003 calBCE (6153±33 BP, MAMS-21482)	..	Germany_EN_LBK_published	Halberstadt-Sonntagsfeld	Germany	51.8958	11.0467	1240K	2	0.493	481460	..	M	n/a (no relatives detected)	G2a2a1	..	..	..	K1a	yes
1132	I0049	0.030933	0.473809	0.128858	0.112021	1e-05	0.005531	0.248829	1e-05	4710	I0049	I0049	ESP22	tooth	2015	MathiesonNature2015 (1240k of same same sample with 390k in HaakLazaridis2015)	Direct: IntCal20	4295	70	2463-2206 calBCE (3867±35 BP, MAMS-21489)	..	Germany_CordedWare	Esperstedt	Germany	51.42	11.68	1240K	2	0.649	513924	..	F	n/a (no relatives detected)	n/a (female)	n/a (female)	n/a (female)	..	X2b4	excluded outlier
1050	I0054	0.294567	0.037648	0.001382	0.019519	0.005797	0.030478	0.580827	0.029783	5055	I0054	I0054	UWS4	petrous	2015	MathiesonNature2015 (1240k of same same sample with 390k in HaakLazaridis2015)	Direct: IntCal20	7074	58	5216-5009 calBCE (6180±34 BP, MAMS-21485)	..	Germany_EN_LBK	Unterwiederstedt	Germany	51.66	11.53	1240K	3	18.61	977725	..	F	n/a (no relatives detected)	n/a (female)	n/a (female)	n/a (female)	337.573	J1c17	yes
1057	I0056	0.575993	0.015207	1e-05	0.027852	1e-05	0.011682	0.369236	1e-05	5137	I0056	I0056	HAL14	tooth	2015	LipsonNature2017 (supplement of MathiesonNature2015, which itself was supplement of HaakLazaridis2015)	Direct: IntCal20	7059	63	5211-5002 calBCE (6156±35 BP, MAMS-21480)	..	Germany_EN_LBK	Halberstadt-Sonntagsfeld	Germany	51.8958	11.0467	1240K	2	0.406	362811	..	M	n/a (no relatives detected)	G2a2a	..	..	262.861	T2b	yes
1052	I0057_published	0.484427	0.042294	1e-05	0.011266	1e-05	0.028262	0.433721	1e-05	12075	I0057_published	I0057	HAL34	bone	2015	LipsonNature2017 (higher.cov.version.of.MathiesonNature2015)	Direct: IntCal20	7070	58	5215-5011 calBCE (6173±34 BP, MAMS-21483)	..	Germany_EN_LBK_published	Halberstadt-Sonntagsfeld	Germany	51.8958	11.0467	1240K	2	0.246	392669	..	F	n/a (no relatives detected)	n/a (female)	n/a (female)	n/a (female)	..	N1a1a1	yes
1205	I0059	0.004938	0.020271	0.111156	0.092681	0.205511	0.007346	0.558087	1e-05	4699	I0059	I0059	BZH6	tooth	2015	MathiesonNature2015 (1240k of same same sample with 390k in HaakLazaridis2015)	Direct: IntCal20	4179	58	2343-2137 calBCE (3796±30 BP, MAMS-21486)	..	Germany_BenzigerodeHeimburg_LN	Benzingerode-Heimburg	Germany	51.82	10.91	1240K	3	1.303	724814	..	F	n/a (no relatives detected)	n/a (female)	n/a (female)	n/a (female)	234.33	H1+16189	yes
1173	I0060_published	0.136584	1e-05	1e-05	0.046599	0.494273	0.010217	0.303999	0.008307	12060	I0060_published	I0060	ROT3	tooth	2015	MathiesonNature2015	Direct: IntCal20	4214	57	2404-2146 calBCE (3822±25 BP, MAMS-22819)	..	Germany_BellBeaker_published	Rothenschirmbach	Germany	51.45	11.54	1240K	1	0.105	114702	..	F	n/a (no relatives detected)	n/a (female)	n/a (female)	n/a (female)	..	K1a2c	excluded outlier
1460	I0070	0.409713	0.041198	1e-05	0.002241	1e-05	0.023861	0.499489	0.023479	4574	I0070	I0070	Lassithi2	bone	2017	LazaridisNature2017	Context: Archaeological - Period	4000	202	2400-1700 BCE	..	Greece_Minoan_Lassithi	Crete, Lassithi	Greece	35.08	25.83	1240K	1	1.267	611045	..	M	n/a (no relatives detected)	J2a1a1a2b1b	..	..	962.75	H13a1a	yes
1461	I0071	0.368143	0.024246	0.012302	0.002589	0.001882	0.020757	0.545899	0.024182	4575	I0071	I0071	Lassithi4	tooth	2017	LazaridisNature2017	Context: Archaeological - Period	4000	202	2400-1700 BCE	..	Greece_Minoan_Lassithi	Crete, Lassithi	Greece	35.08	25.83	1240K	1	7.312	952390	..	F	n/a (no relatives detected)	n/a (female)	n/a (female)	n/a (female)	552	U5a1	yes
1462	I0073	0.407803	0.040321	1e-05	0.001495	0.003573	0.017035	0.499737	0.030026	4576	I0073	I0073	Lassithi7	bone	2017	LazaridisNature2017	Context: Archaeological - Period	4000	202	2400-1700 BCE	..	Greece_Minoan_Lassithi	Crete, Lassithi	Greece	35.08	25.83	1240K	1	1.481	633758	..	M	n/a (no relatives detected)	J2a1a1a2b1b	..	..	563.157	H	yes
1463	I0074	0.395863	0.023679	1e-05	1e-05	0.005841	0.016573	0.528987	0.029038	4577	I0074	I0074	Lassithi9	bone	2017	LazaridisNature2017	Context: Archaeological - Period	4000	202	2400-1700 BCE	..	Greece_Minoan_Lassithi	Crete, Lassithi	Greece	35.08	25.83	1240K	1	0.874	506227	..	F	n/a (no relatives detected)	n/a (female)	n/a (female)	n/a (female)	933.503	H5	yes
1389	I0099_published	0.073311	1e-05	0.040836	0.050436	0.427712	0.00544	0.385091	0.017163	12042	I0099_published	I0099	HAL36C	tooth	2015	MathiesonNature2015	Direct: IntCal20	3024	55	1202-940 calBCE (2889±30 BP, MAMS-21484)	..	Germany_LBA_Halberstadt_published	Halberstadt-Sonntagsfeld	Germany	51.8958	11.0467	1240K	2	4.948	940663	..	M	n/a (no relatives detected)	R1a1a1	..	..	..	H23	excluded outlier
1082	I0100	0.327748	0.016884	0.019512	0.020383	0.010297	0.027635	0.55991	0.017631	5138	I0100	I0100	HAL4	tooth	2015	LipsonNature2017 (supplement of MathiesonNature2015, which itself was supplement of HaakLazaridis2015)	Direct: IntCal20	6944	70	5205-4850 calBCE (6080±32 BP, KIA-40341)	..	Germany_EN_LBK	Halberstadt-Sonntagsfeld	Germany	51.8958	11.0467	1240K	3	6.915	981608	..	F	n/a (no relatives detected)	n/a (female)	n/a (female)	n/a (female)	1387.71	N1a1a1a	yes
1107	I0103	0.002209	0.341703	0.073851	0.069713	0.087785	2e-05	0.424709	1e-05	5048	I0103	I0103	ESP16	tooth	2015	MathiesonNature2015 (1240k of same same sample with 390k in HaakLazaridis2015)	Direct: IntCal20	4472	39	2617-2461 calBCE (4000±31 BP, MAMS-21488)	..	Germany_CordedWare	Esperstedt	Germany	51.42	11.68	1240K	3	17.528	1048763	..	F	n/a (no relatives detected)	n/a (female)	n/a (female)	n/a (female)	724.883	W6	yes
599	MIB067	0.169263	0.161101	0.026908	0.092958	0.003385	0.007421	0.516065	0.022899	13559	MIB067	MIB067	Mikulovice_61	..	Unpublished	PapacScienceAdvances2021	Direct: IntCal20	3782	48	1924-1750 calBCE (3517±27 BP, CRL-19441)	..	Czech_Bohemia_Unetice_EBA	Bohemia, Mikulovice	Czech Republic	49.992	15.7769	1240K	1	0.61832	466900	..	M	Bohemia, Mikulovice Family C (11 members) (siblings: MIB071-MIB070 | son-mother: MIB066-MIB065 | 2d: MIB071-MIB003, MIB003-MIB004, MIB071-MIB008, MIB072-MIB008, MIB071-MIB064 | 2/3d: MIB071-MIB004, MIB071-MIB066, MIB071-MIB067, MIB071-MIB068, MIB068-MIB003, MIB071-MIB072, MIB072-MIB003, MIB072-MIB064, MIB072-MIB066, MIB072-MIB067, MIB072-MIB070, MIB072-MIB071)	R1b1a1b1a1a2b1	..	R1b1a1b1a1 - P311	..	H11b	yes
1131	I0106	0.128598	0.661274	0.117783	0.075713	1e-05	1e-05	0.016603	1e-05	4706	I0106	I0106	ESP26	tooth	2015	MathiesonNature2015 (1240k of same same sample with 390k in HaakLazaridis2015)	Direct: IntCal20	4297	68	2461-2208 calBCE (3867±32 BP, MAMS-21490)	..	Germany_CordedWare	Esperstedt	Germany	51.42	11.68	1240K	1	0.224	221969	..	F	n/a (no relatives detected)	n/a (female)	n/a (female)	n/a (female)	..	T2a1b1	excluded outlier
1118	I0108	0.108358	0.152583	1e-05	0.089114	0.002303	0.017965	0.629657	1e-05	4679	I0108	I0108	ROT6	tooth	2015	MathiesonNature2015 (1240k of same same sample with 390k in HaakLazaridis2015)	Direct: IntCal20	4399	80	2575-2297 calBCE (3953±47 BP, Erl-8710)	..	Germany_BellBeaker	Rothenschirmbach	Germany	51.45	11.54	1240K	3	1.197	735134	..	F	n/a (no relatives detected)	n/a (female)	n/a (female)	n/a (female)	271.809	H5a3	yes
627	MIB068	0.176259	0.154856	0.003694	0.071487	0.048053	0.007636	0.525503	0.012511	13560	MIB068	MIB068	Mikulovice_63	..	Unpublished	PapacScienceAdvances2021	Direct: IntCal20	3757	49	1886-1698 calBCE (3482±28 BP, CRL-19442)	..	Czech_Bohemia_Unetice_EBA	Bohemia, Mikulovice	Czech Republic	49.992	15.7769	1240K	1	0.811696	566913	..	F	Bohemia, Mikulovice Family C (11 members) (siblings: MIB071-MIB070 | son-mother: MIB066-MIB065 | 2d: MIB071-MIB003, MIB003-MIB004, MIB071-MIB008, MIB072-MIB008, MIB071-MIB064 | 2/3d: MIB071-MIB004, MIB071-MIB066, MIB071-MIB067, MIB071-MIB068, MIB068-MIB003, MIB071-MIB072, MIB072-MIB003, MIB072-MIB064, MIB072-MIB066, MIB072-MIB067, MIB072-MIB070, MIB072-MIB071)	n/a (female)	n/a (female)	n/a (female)	..	J1c3	yes
1169	I0112	0.031303	0.233634	1e-05	0.075922	0.016443	0.005014	0.637664	1e-05	4676	I0112	I0112	QUEXII6	tooth	2015	MathiesonNature2015 (1240k of same same sample with 390k in HaakLazaridis2015)	Direct: IntCal20	4224	80	2455-2141 calBCE (3820±42 BP, Erl-7038)	..	Germany_BellBeaker	Quedlinburg Site XII	Germany	51.791	11.141	1240K	1	3.768	949545	..	F	n/a (no relatives detected)	n/a (female)	n/a (female)	n/a (female)	227.673	H13a1a2	yes
1218	I0113	0.112505	0.173828	0.033757	0.072047	0.001118	0.023726	0.583008	1e-05	4675	I0113	I0113	QUEXII4	tooth	2015	MathiesonNature2015 (1240k of same same sample with 390k in HaakLazaridis2015)	Direct: IntCal20	4146	85	2396-2034 calBCE (3773±47 BP, Erl-7283)	..	Germany_BellBeaker	Quedlinburg Site XII	Germany	51.791	11.141	1240K	2	0.777	585608	..	F	n/a (no relatives detected)	n/a (female)	n/a (female)	n/a (female)	8.42718	J1c5	yes
576	MIB070	0.149189	0.194203	0.026822	0.071855	0.020278	0.011094	0.496039	0.030518	13562	MIB070	MIB070	Mikulovice_67	..	Unpublished	PapacScienceAdvances2021	Direct: IntCal20	3825	47	1947-1776 calBCE (3545±18 BP, MAMS-30491)	..	Czech_Bohemia_Unetice_EBA_sister.MIB071	Bohemia, Mikulovice	Czech Republic	49.992	15.7769	1240K	1	0.973201	613831	..	F	Bohemia, Mikulovice Family C (11 members) (siblings: MIB071-MIB070 | son-mother: MIB066-MIB065 | 2d: MIB071-MIB003, MIB003-MIB004, MIB071-MIB008, MIB072-MIB008, MIB071-MIB064 | 2/3d: MIB071-MIB004, MIB071-MIB066, MIB071-MIB067, MIB071-MIB068, MIB068-MIB003, MIB071-MIB072, MIB072-MIB003, MIB072-MIB064, MIB072-MIB066, MIB072-MIB067, MIB072-MIB070, MIB072-MIB071)	n/a (female)	n/a (female)	n/a (female)	..	K1a1b2a	yes
1320	I0115	0.163333	0.367772	1e-05	0.108014	1e-05	0.003892	0.356958	1e-05	4735	I0115	I0115	ESP3	tooth	2015	MathiesonNature2015 (1240k of same same sample with 390k in HaakLazaridis2015)	Direct: IntCal20	3815	58	1959-1751 calBCE (3540±31 BP, MAMS-21494)	..	Germany_EBA_Unetice	Esperstedt	Germany	51.42	11.68	1240K	1	0.409	351996	..	F	n/a (no relatives detected)	n/a (female)	n/a (female)	n/a (female)	..	U5a1i	yes
1238	I0116	0.003237	0.197597	0.095824	0.099226	1e-05	0.005297	0.59749	0.00132	5057	I0116	I0116	ESP4	tooth	2015	MathiesonNature2015 (1240k of same same sample with 390k in HaakLazaridis2015)	Direct: IntCal20	3978	60	2137-1936 calBCE (3650±32 BP, MAMS-21495)	..	Germany_EBA_Unetice	Esperstedt	Germany	51.42	11.68	1240K	1	1.648	621266	..	M	n/a (no relatives detected)	I2	..	..	..	W3a1	yes
596	MIB071	0.152866	0.169774	0.031093	0.083891	0.018246	0.013049	0.511433	0.019647	13563	MIB071	MIB071	Mikulovice_70	..	Unpublished	PapacScienceAdvances2021	Direct: IntCal20	3790	49	1935-1751 calBCE (3525±25 BP, CRL-19446)	..	Czech_Bohemia_Unetice_EBA	Bohemia, Mikulovice	Czech Republic	49.992	15.7769	1240K	1	1.86644	752093	..	M	Bohemia, Mikulovice Family C (11 members) (siblings: MIB071-MIB070 | son-mother: MIB066-MIB065 | 2d: MIB071-MIB003, MIB003-MIB004, MIB071-MIB008, MIB072-MIB008, MIB071-MIB064 | 2/3d: MIB071-MIB004, MIB071-MIB066, MIB071-MIB067, MIB071-MIB068, MIB068-MIB003, MIB071-MIB072, MIB072-MIB003, MIB072-MIB064, MIB072-MIB066, MIB072-MIB067, MIB072-MIB070, MIB072-MIB071)	R1b1a1b1a1a	..	R1b1a1b1a1a - L151 (xU106, xP312)	..	K1a1b2a	yes
1127	I0118	0.162494	0.004059	0.005467	0.092579	0.211649	0.020601	0.474394	0.028756	5058	I0118	I0118	ALB3	tooth	2015	MathiesonNature2015 (1240k of same same sample with 390k in HaakLazaridis2015)	Direct: IntCal20	4325	58	2469-2238 calBCE (3892±32 BP, MAMS-21492)	..	Germany_LN_Alberstedt	Alberstedt	Germany	51.45	11.63	1240K	4	11.371	1047937	..	F	n/a (no relatives detected)	n/a (female)	n/a (female)	n/a (female)	231.954	H+16311	excluded outlier
539	MIB072	0.171948	0.145442	0.016291	0.098041	0.022357	0.013348	0.509646	0.022926	13564	MIB072	MIB072	Mikulovice_71	..	Unpublished	PapacScienceAdvances2021	Direct: IntCal20	3918	44	2032-1891 calBCE (3608±26 BP, CRL-20093)	..	Czech_Bohemia_Unetice_EBA	Bohemia, Mikulovice	Czech Republic	49.992	15.7769	1240K	1	0.782852	551310	..	M	Bohemia, Mikulovice Family C (11 members) (siblings: MIB071-MIB070 | son-mother: MIB066-MIB065 | 2d: MIB071-MIB003, MIB003-MIB004, MIB071-MIB008, MIB072-MIB008, MIB071-MIB064 | 2/3d: MIB071-MIB004, MIB071-MIB066, MIB071-MIB067, MIB071-MIB068, MIB068-MIB003, MIB071-MIB072, MIB072-MIB003, MIB072-MIB064, MIB072-MIB066, MIB072-MIB067, MIB072-MIB070, MIB072-MIB071)	R1b1a1b1a1a2b1	..	R1b - P312	..	U5b2b2	yes
3444	I0124	0.010027	0.645541	1e-05	0.331228	1e-05	0.008768	1e-05	0.004405	4635	I0124	I0124	Lebyazhinka IV, Grave 1, SVP HB 44 'Samara H-G'	bone (long bone)	2015	MathiesonNature2015 (1240k of same same sample with 390k in HaakLazaridis2015)	Direct: IntCal20	7544	32	5660-5535 calBCE (6680±30 BP, Beta-392490)	..	Russia_HG_Samara	Samara Oblast, Volga River Valley, Sok River, Lebyazhinka	Russia	53.6806	50.6753	1240K	1	0.598	471173	..	M	n/a (no relatives detected)	R1b1a1	..	..	99.8348	U5a1d	excluded outlier
3614	I0126	1e-05	1e-05	1e-05	1.3e-05	0.999927	1e-05	1e-05	1e-05	4627	I0126	I0126	Kurgan 1, Grave 1, SVP 51	bone (long bone)	2015	MathiesonNature2015	Direct: IntCal20	4610	110	2867-2475 calBCE (4081±54 BP, AA-53803)	..	Russia_MBA_Poltavka	Samara Oblast, Volga River Valley, Kutuluk River, Kutuluk III	Russia	53.31	51.15	1240K	1	0.347	329563	..	M	n/a (no relatives detected)	R1b1a1b1b	..	..	185.096	H6a2	excluded outlier
5462	I0156.SG	0.081457	0.077314	0.014967	0.044058	0.016968	0.012598	0.735034	0.017605	4552	I0156.SG	I0156	Hinxton12880, skeleton1964, HI1	tooth	2016	SchiffelsNatureCommunications2016	Direct: IntCal20	1981	43	149 calBCE - 60 calCE (2039±27 BP, OxA-29573)	..	England_IA_ERoman.SG	England, South Cambridgeshire, East Anglia, Hinxton	United Kingdom	52.08	0.18	Shotgun	1	0.818	648379	..	M	n/a (no relatives detected)	R1b1a1b1a1a2c1	R-L21	R1b1a1b1a1a2c1	..	K1a1b1b	yes
5478	I0157.SG	0.089491	0.081979	0.029003	0.08125	0.018368	0.017	0.658386	0.024524	4553	I0157.SG	I0157	Hinxton12881, skeleton241, HS1	tooth	2016	SchiffelsNatureCommunications2016	Direct: IntCal20	1227	35	665-775 calCE (1288±25 BP, OxA-29574)	..	England_EarlyMedieval_Saxon.SG	England, South Cambridgeshire, East Anglia, Hinxton	United Kingdom	52.08	0.18	Shotgun	1	3.919	1075002	..	F	n/a (no relatives detected)	n/a (female)	n/a (female)	n/a (female)	..	H2a2b1	yes
5477	I0159.SG	0.048823	0.036363	0.0295	0.056175	1e-05	0.015497	0.796423	0.017209	4554	I0159.SG	I0159	Hinxton12883, skeleton5518, HS2	tooth	2016	SchiffelsNatureCommunications2016	Direct: IntCal20	1234	47	643-821 calCE (1320±45 BP, OxA-X-2565-12)	..	England_EarlyMedieval_Saxon.SG	England, South Cambridgeshire, East Anglia, Hinxton	United Kingdom	52.08	0.18	Shotgun	1	2.893	1053773	..	F	n/a (no relatives detected)	n/a (female)	n/a (female)	n/a (female)	..	K1a4a1a2b	yes
5463	I0160.SG	0.044607	0.02788	0.027447	0.033783	0.008497	0.012544	0.834922	0.01032	4555	I0160.SG	I0160	Hinxton12884, skeleton1231, HI2	tooth	2016	SchiffelsNatureCommunications2016	Direct: IntCal20	1973	71	166 calBCE - 116 calCE (2029±49 BP, Wk - 12599)	..	England_IA.SG	England, South Cambridgeshire, East Anglia, Hinxton	United Kingdom	52.08	0.18	Shotgun	1	8.439	1142730	..	M	n/a (no relatives detected)	R1b1a1b1a1a2c1a5b1a1a	R-DF5	R1b1a1b1a1a2c1a5b1a1a	..	H1ag1	yes
5480	I0161.SG	0.0814	0.035179	0.016747	0.058187	0.040072	0.015988	0.72116	0.031268	4556	I0161.SG	I0161	Hinxton12885, skeleton355, HS3	tooth	2016	SchiffelsNatureCommunications2016	Direct: IntCal20	1157	54	686-883 calCE (1230±25 BP, OxA-29572)	..	England_EarlyMedieval_Saxon.SG	England, South Cambridgeshire, East Anglia, Hinxton	United Kingdom	52.08	0.18	Shotgun	1	0.712	585835	..	F	n/a (no relatives detected)	n/a (female)	n/a (female)	n/a (female)	..	H2a2a1	yes
1284	I0164	0.117404	0.27692	1e-05	0.086481	0.05315	0.002481	0.462691	0.000863	4739	I0164	I0164	QUEVIII6	tooth	2015	MathiesonNature2015 (1240k of same same sample with 390k in HaakLazaridis2015)	Direct: IntCal20	3906	42	2027-1890 calBCE (3599±25 BP, MAMS-21497)	..	Germany_EBA_Unetice	Quedlinburg Site VIII	Germany	51.793	11.143	1240K	1	2.487	834391	..	F	n/a (no relatives detected)	n/a (female)	n/a (female)	n/a (female)	487.08	U5b2a1b	yes
1085	I0166	0.441278	1e-05	1e-05	0.003305	1e-05	1e-05	0.514318	0.041059	12089	I0166	I0166	HAL13a	tooth	2017	LipsonNature2017	Context: Archaeological - Period	6400	87	4600-4300 BCE	..	Germany_N	Halberstadt-Sonntagsfeld	Germany	51.8958	11.0467	1240K	1	0.109	115975	..	F	n/a (no relatives detected)	n/a (female)	n/a (female)	n/a (female)	..	V1a	yes
1219	I0171	0.003943	0.253753	0.250443	0.05999	1e-05	0.024063	0.407788	1e-05	4698	I0171	I0171	BZH12	tooth	2015	MathiesonNature2015 (1240k of same same sample with 390k in HaakLazaridis2015)	Direct: IntCal20	4118	66	2288-2039 calBCE (3758±33 BP, KIA-27952)	..	Germany_BenzigerodeHeimburg_LN	Benzingerode-Heimburg	Germany	51.82	10.91	1240K	1	0.143	140507	..	F	n/a (no relatives detected)	n/a (female)	n/a (female)	n/a (female)	160.013	U5a1a2a	yes
1097	I0172	0.220507	0.011837	1e-05	0.046668	0.00177	0.043434	0.647903	0.027871	5049	I0172	I0172	ESP24	tooth	2015	MathiesonNature2015 (1240k of same same sample with 390k in HaakLazaridis2015)	Direct: IntCal20	5155	94	3363-3029 calBCE (4502±48 BP, Erl-8699)	..	Germany_MN_Esperstedt	Esperstedt	Germany	51.42	11.68	1240K	3	25.372	1009184	..	M	n/a (no relatives detected)	I2a1a2	..	..	1182.46	T2b	yes
1512	I0174	0.435391	1e-05	1e-05	1e-05	0.009819	0.040094	0.500978	0.013687	4730	I0174	I0174	BAM25	tooth	2015	MathiesonNature2015 (1240k of same same sample with 390k in HaakLazaridis2015)	Direct: IntCal20	7558	43	5712-5531 calBCE (6695±40 BP, MAMS-11939 )	..	Hungary_EN_Starcevo_1	Alsonyek-Bataszek, Mérnöki telep	Hungary	46.2086	18.7	1240K	1	0.224	225353	..	M	n/a (no relatives detected)	H	..	..	176.386	N1a1a1	yes
1557	I0176	0.315705	1e-05	1e-05	0.015144	0.02275	0.049622	0.568745	0.028014	4721	I0176	I0176	SZEH4	tooth (molar)	2015	MathiesonNature2015 (1240k of same same sample with 390k in HaakLazaridis2015)	Direct: IntCal20	7002	77	5209-4939 calBCE (6110±30 BP, Beta-310038)	..	Hungary_MN_LBK	Szemely-Hegyes	Hungary	46.4	18.74	1240K	1	0.066	69388	..	F	n/a (no relatives detected)	n/a (female)	n/a (female)	n/a (female)	28.2558	N1a1a1a3	yes
3840	I0232	0.058988	0.320137	0.015456	0.039808	1e-05	0.015057	0.544148	0.006397	8919	I0232	I0232	SVP12, Novosel’ki, kurgan 6, grave 1	bone (long bone)	2015	NarasimhanPattersonScience2019 (supplement of MathiesonNature2018)	Context: Archaeological - Period	3475	188	1850-1200 BCE	..	Russia_Srubnaya	Samara Oblast, Volga River Valley, Tatarstan oblast, forest-steppe zone, Novosel'ki	Russia	48.1	54.44	1240K	4	8.64954	1085850	..	M	n/a (no relatives detected)	R1a1a1	..	..	..	U5a1f2	yes
3841	I0233	0.122188	0.211596	0.087547	0.119311	0.022916	0.015768	0.340865	0.079809	4636	I0233	I0233	SVP13, Novosel'ki, kurgan 2, grave 4	bone (long bone)	2019	NarasimhanPattersonScience2019	Context: Archaeological - Period	3475	188	1850-1200 BCE	..	Russia_Srubnaya_Scythian_Sarmatian_possible	Samara Oblast, Volga River Valley, Tatarstan oblast, forest-steppe zone, Novosel'ki	Russia	48.1	54.44	1240K	1	0.03	34947	..	M	n/a (no relatives detected)	R1	..	..	37.8	U5a1i	yes
3804	I0234	0.042853	0.437869	0.034443	0.060605	1e-05	0.001424	0.422787	1e-05	4626	I0234	I0234	SVP HB 25, K. 5, gr. 7	bone (long bone)	2015	MathiesonNature2015	Context: Archaeological - Period	3675	72	1850-1600 BCE	..	Russia_Srubnaya	Samara Oblast, Volga River Valley, Samara Steppes, Rozhdestveno I	Russia	53.14	50.01	1240K	1	0.513	451167	..	F	n/a (no relatives detected)	n/a (female)	n/a (female)	n/a (female)	211	I1a1	yes
3805	I0235	0.110085	0.416545	1e-05	0.076308	1e-05	0.005039	0.382562	0.009441	12058	I0235	I0235	SVP26	bone (long bone)	2015	MathiesonNature2015	Context: Archaeological - Period	3675	72	1850-1600 BCE	..	Russia_Srubnaya	Samara Oblast, Volga River Valley, Samara Steppes, Rozhdestveno I	Russia	53.14	50.01	1240K	3	0.454	403868	..	F	n/a (no relatives detected)	n/a (female)	n/a (female)	n/a (female)	..	K1b2a	yes
3704	I0246	0.099994	0.427818	0.049959	0.066774	0.005386	0.003826	0.285356	0.060886	8920	I0246	I0246	Kurgan 6, Grave 2, SVP 41	bone (long bone)	2015	NarasimhanPattersonScience2019 (supplement of MathiesonNature2018)	Direct: IntCal20	4138	147	2468-1925 calBCE (3760±100 BP, AA-12568)	..	Russia_Potapovka	Samara Oblast, Volga River Valley, Samara River, Utyevka VI	Russia	52.9128	50.9906	1240K	3	0.166957	174017	..	M	n/a (no relatives detected)	R1a1a1	..	..	67.5502	C1	yes
3912	I0247	0.007946	0.400072	0.18258	0.023235	0.000252	0.002084	0.293406	0.090425	5041	I0247	I0247	SVP56	bone (long bone)	2015	MathiesonNature2015	Direct: IntCal20	2229	54	385-197 calBCE (2220±30 BP, Beta-392493)	..	Russia_IA_Scythian_questionable	Samara Oblast, Volga River Valley, Volga Steppes, Nadezhdinka	Russia	52.43	51.16	1240K	2	2.812	908532	..	M	n/a (no relatives detected)	R1a1a1b2a2a1d~	..	..	1093.68	G2a+152	yes
4260	I0257	0.386585	1e-05	1e-05	0.08705	0.016506	0.011497	0.49833	1e-05	4695	I0257	I0257	10362A, 1656	tooth	2018	OlaldeNature2018	Direct: IntCal20	4439	58	2573-2348 calBCE (3965±29 BP, MAMS-25937)	..	Spain_C	Barcelona, Cerdanyola, Paris Street	Spain	41.4919	2.13889	1240K	1	0.1	106481	..	M	n/a (no relatives detected)	R1b	..	..	319.81	H1ax	yes
4248	I0258	0.338348	0.075576	1e-05	0.103572	1e-05	0.019536	0.462938	1e-05	4693	I0258	I0258	10367A, 1664	tooth	2018	OlaldeNature2018	Context: Archaeological - Period	4500	173	2850-2250 BCE	..	Spain_C	Barcelona, Cerdanyola, Paris Street	Spain	41.4919	2.13889	1240K	1	0.056	62806	..	F	n/a (no relatives detected)	n/a (female)	n/a (female)	n/a (female)	110.392	H1q	yes
4249	I0260	0.377419	0.026995	1e-05	0.103995	0.010048	1e-05	0.436147	0.045376	4690	I0260	I0260	10370A, 1667	tooth	2018	OlaldeNature2018	Context: Archaeological - Period	4500	173	2850-2250 BCE	..	Spain_C	Barcelona, Cerdanyola, Paris Street	Spain	41.4919	2.13889	1240K	1	0.046	51781	..	F	n/a (no relatives detected)	n/a (female)	n/a (female)	n/a (female)	329.645	K1a2a	yes
4250	I0261	0.315736	1e-05	1e-05	0.15298	1e-05	0.021991	0.483648	0.025614	4691	I0261	I0261	10378A, 2976	tooth	2018	OlaldeNature2018	Context: Archaeological - Period	4500	173	2850-2250 BCE	..	Spain_C	Barcelona, Cerdanyola, Paris Street	Spain	41.4919	2.13889	1240K	1	0.047	51529	..	M	n/a (no relatives detected)	R1b	..	R1b1a (xR1b1a1a2a)	273.502	U5b1i	yes
4251	I0262	0.3497	0.036793	1e-05	0.118311	0.009249	0.007117	0.456788	0.022031	4694	I0262	I0262	10381A, 2980	tooth	2018	OlaldeNature2018	Context: Archaeological - Period	4500	173	2850-2250 BCE	..	Spain_C	Barcelona, Cerdanyola, Paris Street	Spain	41.4919	2.13889	1240K	1	0.084	92102	..	F	n/a (no relatives detected)	n/a (female)	n/a (female)	n/a (female)	275.025	U5b3	yes
4252	I0263	0.266184	1e-05	1e-05	0.12623	1e-05	0.022021	0.585525	1e-05	4687	I0263	I0263	10385A, 3765	tooth	2018	OlaldeNature2018	Context: Archaeological - Period	4500	173	2850-2250 BCE	..	Spain_C	Barcelona, Cerdanyola, Paris Street	Spain	41.4919	2.13889	1240K	1	0.028	31540	..	F	n/a (no relatives detected)	n/a (female)	n/a (female)	n/a (female)	122.01	X2b+226	yes
538	MIB073	0.172418	0.192333	0.033615	0.10538	0.030895	0.011421	0.440632	0.013305	13565	MIB073	MIB073	Mikulovice_73	..	Unpublished	PapacScienceAdvances2021	Direct: IntCal20	3921	43	2034-1892 calBCE (3611±25 BP, CRL-20095)	..	Czech_Bohemia_Unetice_EBA_brother.MIS001.son.MIB086.son.MIB074	Bohemia, Mikulovice	Czech Republic	49.992	15.7769	1240K	1	0.679354	497397	..	M	Czech Republic cross-site Family A (43 members) (mother-son: MIB036-MIB053 | son-mother: MIB073-MIB074 | father-son: MIB051-MIB053 | father-daughter: MIB056-MIB057 | daughter-father: MIB062-MIB002 | daughter-mother: ROU004-ROU002, MIB024-MIB019 | brothers: MIB060-MIB061 | 1d: MIB076-MIB078, MIB009-MIB014, ROU002-ROU003 2d: MIB027-MIB086, MIB036-MIB021, MIB036-MIB049, MIB036-MIB051, MIB036-MIB056,…	R1b1a1b1a1a2a1b1a	..	R1b1a1b1a1a2 - P312	..	U5b1b	yes
3539	I0357	1e-05	1e-05	1e-05	1e-05	0.99993	1e-05	1e-05	1e-05	4641	I0357	I0357	Kurgan 35, Grave 1, SVP 5 Lopatino I K35/1 same as SVP37	bone (long bone)	2015	MathiesonNature2015 (1240k of same same sample with 390k in HaakLazaridis2015)	Direct: IntCal20	4942	58	3093-2911 calBCE (4380±30 BP, Beta-392489)	..	Russia_Samara_EBA_Yamnaya	Samara Oblast, Volga River Valley, Sok River, Lopatino I	Russia	53.64	50.655	1240K	2	0.625	523071	..	F	n/a (no relatives detected)	n/a (female)	n/a (female)	n/a (female)	73.7302	W6c	excluded outlier
3801	I0358	0.081159	0.469636	0.026618	0.100886	0.047717	0.006594	0.257456	0.009934	8922	I0358	I0358	SVP6, Spiridonovka IV, kurgan 2, grave 1	bone (long bone)	2015	NarasimhanPattersonScience2019 (supplement of MathiesonNature2018)	Direct: IntCal20	3719	82	1921-1619 calBCE (3455±56 BP, AA-47808)	..	Russia_Srubnaya	Samara Oblast, Volga River Valley, Samara River, Spiridonovka IV	Russia	53.03	50.39	1240K	3	0.465684	406098	..	F	n/a (no relatives detected)	n/a (female)	n/a (female)	n/a (female)	315.143	H6a1a	excluded outlier
3842	I0359	0.061126	0.27342	0.053132	0.052451	1e-05	0.011368	0.542929	0.005564	8923	I0359	I0359	SVP7, Spiridonovka IV, kurgan 1, grave 6	bone (long bone)	2015	NarasimhanPattersonScience2019 (supplement of MathiesonNature2018, which itself supplements MathiesonNature2015)	Context: Archaeological - Period	3475	188	1850-1200 BCE	..	Russia_Srubnaya	Samara Oblast, Volga River Valley, Samara River, Spiridonovka IV	Russia	53.03	50.39	1240K	3	2.20264	866218	..	F	n/a (no relatives detected)	n/a (female)	n/a (female)	n/a (female)	476.455	U5a2a1	yes
498	MIB074	0.135518	0.280985	0.048444	0.109699	1e-05	0.015778	0.398024	0.011542	13566	MIB074	MIB074	Mikulovice_74	..	Unpublished	PapacScienceAdvances2021	Direct: IntCal20	4014	52	2140-1961 calBCE (3674±25 BP, CRL-20096)	..	Czech_Bohemia_Unetice_EBA_mother.MIB073.mother.MIS001	Bohemia, Mikulovice	Czech Republic	49.992	15.7769	1240K	1	0.720662	462299	..	F	Czech Republic cross-site Family A (43 members) (mother-son: MIB036-MIB053 | son-mother: MIB073-MIB074 | father-son: MIB051-MIB053 | father-daughter: MIB056-MIB057 | daughter-father: MIB062-MIB002 | daughter-mother: ROU004-ROU002, MIB024-MIB019 | brothers: MIB060-MIB061 | 1d: MIB076-MIB078, MIB009-MIB014, ROU002-ROU003 2d: MIB027-MIB086, MIB036-MIB021, MIB036-MIB049, MIB036-MIB051, MIB036-MIB056,…	n/a (female)	n/a (female)	n/a (female)	..	U5b1c1a	yes
3843	I0361	0.035732	0.334958	0.083566	0.079817	1e-05	0.013887	0.425896	0.026134	8925	I0361	I0361	SVP9, Spiridonovka IV, kurgan 2, grave 5	bone (long bone)	2015	NarasimhanPattersonScience2019 (supplement of MathiesonNature2018)	Context: Archaeological - Period	3475	188	1850-1200 BCE	..	Russia_Srubnaya	Samara Oblast, Volga River Valley, Samara River, Spiridonovka IV	Russia	53.03	50.39	1240K	3	0.692967	542532	..	M	n/a (no relatives detected)	R1a1a1b2a2	..	..	276.669	H5b	yes
3551	I0370	1e-05	0.577087	1e-05	1e-05	0.422853	1e-05	1e-05	1e-05	4637	I0370	I0370	SVP HB 10, K. 3, gr. 1, Ishkinovka I, k3/7	bone (long bone)	2015	MathiesonNature2015 (1240k of same same sample with 390k in HaakLazaridis2015)	Context: Archaeological - Period	4850	231	3300-2500 BCE	..	Russia_Samara_EBA_Yamnaya	Samara Oblast, Volga River Valley, Eastern Orenburg, Pre-Ural steppe, Ishkinovka I	Russia	51.27	58.18	1240K	1	1.043	682913	..	M	n/a (no relatives detected)	R1b1a1b1b3	..	..	305	H13a1a1	excluded outlier
3598	I0371_published	0.025313	0.974627	1e-05	1e-05	1e-05	1e-05	1e-05	1e-05	12059	I0371_published	I0371	SVP11, 40.1, Grachevka II 1/1/1	bone (long bone)	2015	MathiesonNature2015	Direct: IntCal20	4678	83	2871-2581 calBCE (4130±30 BP, Beta-392488)	..	Russia_MBA_Poltavka_published	Samara Oblast, Volga River Valley, Sok River, Grachevka	Russia	53.5898	50.5713	1240K	3	0.81	589492	..	M	n/a (no relatives detected)	R1b1a1b	..	..	..	U2d2	excluded outlier
4144	I0405	0.299196	0.011829	1e-05	0.073157	1e-05	0.031472	0.544161	0.040166	4729	I0405	I0405	Mina3	tooth	2015	MathiesonNature2015 (1240k of same same sample with 390k in HaakLazaridis2015)	Context: Archaeological - Period	5700	87	3900-3600 BCE	..	Spain_MLN	La Mina	Spain	41.2522	-2.32622	1240K	1	0.377	317705	..	M	n/a (no relatives detected)	H2c1a~	..	..	419.745	K1a1b1	yes
4145	I0406	0.245454	0.011343	0.002981	0.098329	1e-05	0.036958	0.573836	0.031089	5059	I0406	I0406	Mina4	tooth	2015	MathiesonNature2015 (1240k of same same sample with 390k in HaakLazaridis2015)	Context: Archaeological - Period	5700	87	3900-3600 BCE	..	Spain_MLN	La Mina	Spain	41.2522	-2.32622	1240K	1	3.947	713148	..	M	n/a (no relatives detected)	I2a1b1a2b	..	..	527.099	H1	yes
4146	I0407	0.277492	0.008245	1e-05	0.109557	1e-05	0.025046	0.553769	0.025871	5038	I0407	I0407	Mina6	tooth	2015	MathiesonNature2015 (1240k of same same sample with 390k in HaakLazaridis2015)	Context: Archaeological - Period	5700	87	3900-3600 BCE	..	Spain_MLN	La Mina	Spain	41.2522	-2.32622	1240K	1	1.363	551898	..	F	n/a (no relatives detected)	n/a (female)	n/a (female)	n/a (female)	363.223	K1b1a1	yes
4147	I0408	0.234824	0.00799	0.003048	0.156084	1e-05	0.030032	0.537517	0.030495	5050	I0408	I0408	Mina18	tooth	2015	MathiesonNature2015 (1240k of same same sample with 390k in HaakLazaridis2015)	Direct: IntCal20	5686	56	3895-3651 calBCE (4970±30 BP, Beta-316132)	..	Spain_MLN	La Mina	Spain	41.2522	-2.32622	1240K	3	13.608	906735	..	F	n/a (no relatives detected)	n/a (female)	n/a (female)	n/a (female)	513.621	U5b1+16189+@16192	yes
4114	I0409	0.296389	0.01459	1e-05	0.03525	1e-05	0.034521	0.593033	0.026196	4727	I0409	I0409	Troc1	tooth	2015	MathiesonNature2015 (1240k of same same sample with 390k in HaakLazaridis2015)	Direct: IntCal20	7210	34	5312-5212 calBCE (6280±25 BP, MAMS-16159)	..	Spain_EN	Els Trocs	Spain	42.5	0.5	1240K	2	0.686	511152	..	F	n/a (no relatives detected)	n/a (female)	n/a (female)	n/a (female)	521.13	J1c3	yes
560	MIB075	0.164189	0.173091	0.04658	0.089361	0.020972	0.015468	0.477751	0.012588	13567	MIB075	MIB075	Mikulovice_75	..	Unpublished	PapacScienceAdvances2021	Direct: IntCal20	3866	45	2018-1781 calBCE (3569±24 BP, CRL-20097)	..	Czech_Bohemia_Unetice_EBA	Bohemia, Mikulovice	Czech Republic	49.992	15.7769	1240K	1	0.85828	573447	..	M	Czech Republic cross-site Family A (43 members) (mother-son: MIB036-MIB053 | son-mother: MIB073-MIB074 | father-son: MIB051-MIB053 | father-daughter: MIB056-MIB057 | daughter-father: MIB062-MIB002 | daughter-mother: ROU004-ROU002, MIB024-MIB019 | brothers: MIB060-MIB061 | 1d: MIB076-MIB078, MIB009-MIB014, ROU002-ROU003 2d: MIB027-MIB086, MIB036-MIB021, MIB036-MIB049, MIB036-MIB051, MIB036-MIB056,…	R1b1a1b1a1a2b1	..	R1b1a1b1a1a2b1 (xZ2103)	..	U8b1b1	yes
551	MIB076	0.163324	0.145592	0.041985	0.086232	0.013881	0.004353	0.517121	0.027512	13568	MIB076	MIB076	Mikulovice_77	..	Unpublished	PapacScienceAdvances2021	Direct: IntCal20	3887	41	2024-1882 calBCE (3584±23 BP, CRL-20098)	..	Czech_Bohemia_Unetice_EBA_father.or.son.MIB083.1d.rel.MIB078	Bohemia, Mikulovice	Czech Republic	49.992	15.7769	1240K	1	0.096389	105820	..	M	Czech Republic cross-site Family A (43 members) (mother-son: MIB036-MIB053 | son-mother: MIB073-MIB074 | father-son: MIB051-MIB053 | father-daughter: MIB056-MIB057 | daughter-father: MIB062-MIB002 | daughter-mother: ROU004-ROU002, MIB024-MIB019 | brothers: MIB060-MIB061 | 1d: MIB076-MIB078, MIB009-MIB014, ROU002-ROU003 2d: MIB027-MIB086, MIB036-MIB021, MIB036-MIB049, MIB036-MIB051, MIB036-MIB056,…	R1b1a1b	..	R1b1a1b	..	N1	yes
4115	I0412	0.287165	0.023087	0.002085	0.033054	0.000518	0.035984	0.587124	0.030982	5051	I0412	I0412	Troc5	tooth	2015	MathiesonNature2015 (1240k of same same sample with 390k in HaakLazaridis2015)	Direct: IntCal20	7177	66	5309-5073 calBCE (6249±28 BP, MAMS-16164)	..	Spain_EN	Els Trocs	Spain	42.5	0.5	1240K	3	13.785	962669	..	M	n/a (no relatives detected)	I2a1a2	..	..	831.405	N1a1a1	yes
526	MIB077	0.150111	0.148517	0.064353	0.12126	0.008777	0.015982	0.48791	0.003091	13569	MIB077	MIB077	Mikulovice_78	..	Unpublished	PapacScienceAdvances2021	Direct: IntCal20	3961	52	2133-1932 calBCE (3641±24 BP, CRL-20099)	..	Czech_Bohemia_Unetice_EBA	Bohemia, Mikulovice	Czech Republic	49.992	15.7769	1240K	1	0.082281	91071	..	F	Czech Republic cross-site Family A (43 members) (mother-son: MIB036-MIB053 | son-mother: MIB073-MIB074 | father-son: MIB051-MIB053 | father-daughter: MIB056-MIB057 | daughter-father: MIB062-MIB002 | daughter-mother: ROU004-ROU002, MIB024-MIB019 | brothers: MIB060-MIB061 | 1d: MIB076-MIB078, MIB009-MIB014, ROU002-ROU003 2d: MIB027-MIB086, MIB036-MIB021, MIB036-MIB049, MIB036-MIB051, MIB036-MIB056,…	n/a (female)	n/a (female)	n/a (female)	..	R0	yes
3728	I0418_published	1e-05	1.6e-05	1e-05	1e-05	0.999924	1e-05	1e-05	1e-05	4631	I0418_published	I0418	Kurgan 4, Grave 1, SVP 24	bone (long bone)	2015	MathiesonNature2015	Direct: IntCal20	3884	82	2131-1767 calBCE (3583±52 BP, AA-53802)	..	Russia_MBA_Poltavka_published	Samara Oblast, Volga River Valley, Samara River, Utyevka VI	Russia	52.9128	50.9906	1240K	1	0.123	133248	..	F	n/a (no relatives detected)	n/a (female)	n/a (female)	n/a (female)	187	T1a1	excluded outlier
3716	I0419	0.070233	0.261007	0.040884	0.046642	1e-05	0.010768	0.570446	1e-05	8926	I0419	I0419	Kurgan 7, Grave 1, SVP27	bone (long bone)	2015	NarasimhanPattersonScience2019 (supplement of MathiesonNature2018)	Context: Archaeological - Period	4000	87	2200-1900 BCE	..	Russia_Potapovka_o2	Samara Oblast, Volga River Valley, Samara River, Utyevka VI	Russia	52.9128	50.9906	1240K	4	0.728242	574512	..	M	n/a (no relatives detected)	R1a1a1b2a2	..	..	237.476	U2e1h	yes
519	MIB078	0.185227	0.201428	0.057044	0.066961	0.048248	0.022987	0.418095	1e-05	13570	MIB078	MIB078	Mikulovice_79	..	Unpublished	PapacScienceAdvances2021	Direct: IntCal20	3993	56	2136-1950 calBCE (3660±25 BP, CRL-20100)	..	Czech_Bohemia_Unetice_EBA	Bohemia, Mikulovice	Czech Republic	49.992	15.7769	1240K	1	0.065393	73902	..	F	Czech Republic cross-site Family A (43 members) (mother-son: MIB036-MIB053 | son-mother: MIB073-MIB074 | father-son: MIB051-MIB053 | father-daughter: MIB056-MIB057 | daughter-father: MIB062-MIB002 | daughter-mother: ROU004-ROU002, MIB024-MIB019 | brothers: MIB060-MIB061 | 1d: MIB076-MIB078, MIB009-MIB014, ROU002-ROU003 2d: MIB027-MIB086, MIB036-MIB021, MIB036-MIB049, MIB036-MIB051, MIB036-MIB056,…	n/a (female)	n/a (female)	n/a (female)	..	..	yes
3844	I0422	0.035279	0.44525	0.01735	0.041955	1e-05	0.005707	0.443275	0.011175	8928	I0422	I0422	SVP30, Barinovka I, kurgan 2, grave 24	bone (long bone)	2015	NarasimhanPattersonScience2019 (supplement of MathiesonNature2018)	Context: Archaeological - Period	3475	188	1850-1200 BCE	..	Russia_Srubnaya	Samara Oblast, Volga River Valley, Samara River, Barinovka I	Russia	52.54	50.5	1240K	3	2.29781	876264	..	F	n/a (no relatives detected)	n/a (female)	n/a (female)	n/a (female)	477.824	T1a1	excluded outlier
3845	I0423	0.008444	0.330954	0.031223	0.016082	0.005644	0.011816	0.595827	1e-05	5042	I0423	I0423	SVP HB 31, Kurgan 2, grave 17	bone (long bone)	2015	MathiesonNature2015	Context: Archaeological - Period	3475	188	1850-1200 BCE	..	Russia_Srubnaya	Samara Oblast, Volga River Valley, Samara River, Barinovka I	Russia	52.54	50.5	1240K	1	0.485	407082	..	M	n/a (no relatives detected)	R1a1a1b1a2c	..	..	268.704	J2b1a2a	yes
3807	I0424	0.100622	0.503194	0.009793	0.055737	1e-05	0.005562	0.321014	0.004068	8929	I0424	I0424	SVP32, Uvarovka I, kurgan 2, grave 1	bone (long bone)	2015	NarasimhanPattersonScience2019 (supplement of MathiesonNature2018)	Context: Archaeological - Period	3675	72	1850-1600 BCE	..	Russia_Srubnaya	Samara Oblast, Volga River Valley, Samara River, Uvarovka I	Russia	53.12	48.37	1240K	3	0.818094	609185	..	M	n/a (no relatives detected)	R1a1a1b2a2a1d6~	..	..	199.176	T2b4+152	excluded outlier
3530	I0429	1e-05	0.99993	1e-05	1e-05	1e-05	1e-05	1e-05	1e-05	4642	I0429	I0429	Kurgan 31 (or 30??), Grave 1, SVP 38	bone (long bone)	2015	MathiesonNature2015 (1240k of same same sample with 390k in HaakLazaridis2015)	Direct: IntCal20	5074	126	3339-2916 calBCE (4432±66 BP, AA-47804)	..	Russia_Samara_EBA_Yamnaya	Samara Oblast, Volga River Valley, Sok River, Lopatino I	Russia	53.64	50.655	1240K	1	0.843	593741	..	M	n/a (no relatives detected)	R1b1a1b1b3	..	..	312.081	T2c1a2	excluded outlier
614	MIB082	0.154838	0.183148	0.038777	0.091085	0.005402	0.017407	0.48336	0.025982	13572	MIB082	MIB082	Mikulovice_83	..	Unpublished	PapacScienceAdvances2021	Direct: IntCal20	3770	42	1892-1746 calBCE (3502±24 BP, MAMS-30452)	..	Czech_Bohemia_Unetice_EBA	Bohemia, Mikulovice	Czech Republic	49.992	15.7769	1240K	1	0.565121	439483	..	F	Czech Republic cross-site Family A (43 members) (mother-son: MIB036-MIB053 | son-mother: MIB073-MIB074 | father-son: MIB051-MIB053 | father-daughter: MIB056-MIB057 | daughter-father: MIB062-MIB002 | daughter-mother: ROU004-ROU002, MIB024-MIB019 | brothers: MIB060-MIB061 | 1d: MIB076-MIB078, MIB009-MIB014, ROU002-ROU003 2d: MIB027-MIB086, MIB036-MIB021, MIB036-MIB049, MIB036-MIB051, MIB036-MIB056,…	n/a (female)	n/a (female)	n/a (female)	..	I4a	yes
3809	I0431	0.125936	0.263558	0.075463	0.083075	1e-05	0.009791	0.417715	0.024452	8931	I0431	I0431	SVP40, Spiridonovka II, kurgan 1, grave 2	bone (long bone)	2015	NarasimhanPattersonScience2019 (supplement of MathiesonNature2018)	Context: Archaeological - Period	3675	72	1850-1600 BCE	..	Russia_Srubnaya	Samara Oblast, Volga River Valley, Samara River, Spiridonovka II	Russia	53.08	50.36	1240K	3	0.265684	253306	..	F	n/a (no relatives detected)	n/a (female)	n/a (female)	n/a (female)	181.281	H2b	yes
3595	I0432	0.035312	0.070337	0.038969	0.115803	1e-05	0.013817	0.712277	0.013473	4629	I0432	I0432	SVP42	bone (long bone)	2015	MathiesonNature2015	Direct: IntCal20	4695	111	2925-2491 calBCE (4180±84 BP, AA-12569)	..	Russia_MBA_Poltavka_oEEF	Samara Oblast, Sok River, Potapovka I	Russia	53.66	50.67	1240K	1	0.87	622835	..	M	n/a (no relatives detected)	R1a1a1b2a2	..	..	325.335	U5a1c	yes
446	MIB083	0.126343	0.193642	0.032141	0.092066	1e-05	0.014894	0.524061	0.016844	13573	MIB083	MIB083	Mikulovice_86	..	Unpublished	PapacScienceAdvances2021	Direct: IntCal20	4176	83	2448-2040 calBCE (3791±45 BP, CRL-20107)	..	Czech_Bohemia_Unetice_EBA	Bohemia, Mikulovice	Czech Republic	49.992	15.7769	1240K	1	1.25091	711108	..	M	Czech Republic cross-site Family A (43 members) (mother-son: MIB036-MIB053 | son-mother: MIB073-MIB074 | father-son: MIB051-MIB053 | father-daughter: MIB056-MIB057 | daughter-father: MIB062-MIB002 | daughter-mother: ROU004-ROU002, MIB024-MIB019 | brothers: MIB060-MIB061 | 1d: MIB076-MIB078, MIB009-MIB014, ROU002-ROU003 2d: MIB027-MIB086, MIB036-MIB021, MIB036-MIB049, MIB036-MIB051, MIB036-MIB056,…	R1b1a1b1a1a2b1	..	R1b1a1b1a1a2 - P312	..	H4a1a1a	yes
492	MIB084	0.148306	0.154671	0.016688	0.102155	0.047378	0.011213	0.500121	0.019468	13574	MIB084	MIB084	Mikulovice_87	..	Unpublished	PapacScienceAdvances2021	Direct: IntCal20	4031	46	2193-1980 calBCE (3690±24 BP, CRL-20108)	..	Czech_Bohemia_Unetice_EBA	Bohemia, Mikulovice	Czech Republic	49.992	15.7769	1240K	1	1.18078	645587	..	M	Czech Republic cross-site Family A (43 members) (mother-son: MIB036-MIB053 | son-mother: MIB073-MIB074 | father-son: MIB051-MIB053 | father-daughter: MIB056-MIB057 | daughter-father: MIB062-MIB002 | daughter-mother: ROU004-ROU002, MIB024-MIB019 | brothers: MIB060-MIB061 | 1d: MIB076-MIB078, MIB009-MIB014, ROU002-ROU003 2d: MIB027-MIB086, MIB036-MIB021, MIB036-MIB049, MIB036-MIB051, MIB036-MIB056,…	R1b1a1b1a1a2b1	..	R1b1a1b1a1a2 - P312	..	rCRS (H2)	yes
3536	I0439	1e-05	1e-05	1e-05	1e-05	0.99993	1e-05	1e-05	1e-05	4640	I0439	I0439	Kurgan 1, Grave 1, SVP 52 Lopatino I K1/gr1	bone (long bone)	2015	MathiesonNature2015 (1240k of same same sample with 390k in HaakLazaridis2015)	Direct: IntCal20	5021	104	3322-2921 calBCE (4420±30 BP, Beta-392491)	..	Russia_Samara_EBA_Yamnaya	Samara Oblast, Volga River Valley, Sok River, Lopatino I	Russia	53.64	50.655	1240K	1	0.26	264738	..	M	n/a (no relatives detected)	R1b1a1b	..	..	188.119	U5a1a1	excluded outlier
3578	I0440_published	1e-05	0.001294	1e-05	1e-05	0.998646	1e-05	1e-05	1e-05	4628	I0440_published	I0440	Kurgan 1, Grave 1, SVP 53	bone (long bone)	2015	MathiesonNature2015	Direct: IntCal20	4720	66	2887-2636 calBCE (4180±30 BP, Beta-392492)	..	Russia_MBA_Poltavka_published	Samara Oblast, Volga River Valley, Sok River, Lopatino II	Russia	53.6397	50.6643	1240K	2	4.953	1005654	..	M	n/a (no relatives detected)	R1b1a1b1b3	..	..	1105.01	I3a	excluded outlier
3570	I0441	1e-05	0.99993	1e-05	1e-05	1e-05	1e-05	1e-05	1e-05	4638	I0441	I0441	SVP HB 54, Kurmanaevka III, K. 3, gr. 1	bone (long bone)	2015	MathiesonNature2015 (1240k of same same sample with 390k in HaakLazaridis2015)	Direct: IntCal20	4752	92	3010-2623 calBCE (4234±60 BP, AA-47805)	..	Russia_Samara_EBA_Yamnaya	Samara Oblast, Volga River Valley, Buzuluk, Kurmanaevka III	Russia	52.3	52.05	1240K	1	0.091	101639	..	F	n/a (no relatives detected)	n/a (female)	n/a (female)	n/a (female)	101.433	H2b	excluded outlier
3665	I0442	0.004438	0.327076	0.06132	0.010656	0.066054	1e-05	0.506297	0.024149	4630	I0442	I0442	SVP55, Zhuravlikha I, kurgan 1, grave 10	bone (long bone)	2019	NarasimhanPattersonScience2019	Context: Archaeological - Period	4350	231	2800-2000 BCE	..	Russia_MBA_Poltavka_contam	Samara Oblast, Volga River Valley, Bolshoi Irgiz River, Zhuravlikha I	Russia	53.38	52.12	1240K	1	0.024	27796	..	F	n/a (no relatives detected)	n/a (female)	n/a (female)	n/a (female)	6.3	U5a1i	yes
545	MIB086	0.168475	0.188809	0.021148	0.095083	0.014681	0.012714	0.483974	0.015116	13575	MIB086	MIB086	Mikulovice_90	..	Unpublished	PapacScienceAdvances2021	Direct: IntCal20	3906	41	2027-1890 calBCE (3599±24 BP, MAMS-30457)	..	Czech_Bohemia_Unetice_EBA_father.or.son.MIS002.father.MIB073.father.MIS001	Bohemia, Mikulovice	Czech Republic	49.992	15.7769	1240K	1	0.608921	472302	..	M	Czech Republic cross-site Family A (43 members) (mother-son: MIB036-MIB053 | son-mother: MIB073-MIB074 | father-son: MIB051-MIB053 | father-daughter: MIB056-MIB057 | daughter-father: MIB062-MIB002 | daughter-mother: ROU004-ROU002, MIB024-MIB019 | brothers: MIB060-MIB061 | 1d: MIB076-MIB078, MIB009-MIB014, ROU002-ROU003 2d: MIB027-MIB086, MIB036-MIB021, MIB036-MIB049, MIB036-MIB051, MIB036-MIB056,…	R1b1a1b1a1a2b1	..	R1b1a1b1a1a2 - P312	..	K1f	yes
3537	I0444	1e-05	1e-05	1e-05	1e-05	0.99993	1e-05	1e-05	1e-05	4639	I0444	I0444	Kutuluk I Kurgan 4, Grave 1, SVP 58	bone (long bone)	2015	MathiesonNature2015 (1240k of same same sample with 390k in HaakLazaridis2015)	Direct: IntCal20	5003	129	3335-2883 calBCE (4370±75 BP, AA-12570)	..	Russia_Samara_EBA_Yamnaya	Samara Oblast, Volga River Valley, Kutuluk River, Kutuluk	Russia	53.1812	51.2225	1240K	1	0.653	532024	..	M	n/a (no relatives detected)	R1b1a1b1b3	..	..	155.156	H6a1b	excluded outlier
1567	I0447_published	0.402364	0.032688	1e-05	0.024362	1e-05	0.04134	0.476934	0.022291	4797	I0447_published	I0447	Gorzsa4	bone	2017	LipsonNature2017	Context: Archaeological - Period	6700	144	5000-4500 BCE	..	Hungary_LN_Tisza_published	Hódmezővásárhely-Gorzsa, grave 4	Hungary	46.3559	20.2782	1240K	1	0.059	66185	..	F	n/a (no relatives detected)	n/a (female)	n/a (female)	n/a (female)	10.4	T1a	yes
1568	I0449	0.359546	0.016156	1e-05	0.0403	0.007648	0.017492	0.544072	0.014776	4798	I0449	I0449	Gorzsa18	bone	2017	LipsonNature2017	Context: Archaeological - Period	6700	144	5000-4500 BCE	..	Hungary_LN_Tisza	Hódmezővásárhely-Gorzsa, grave 18	Hungary	46.3559	20.2782	1240K	1	6.872	936683	..	M	n/a (no relatives detected)	I2a1a1b	..	I2a1	938	U5b2c	yes
629	MIB087	0.11656	0.144109	0.054426	0.078214	0.017887	0.011903	0.557242	0.019659	13576	MIB087	MIB087	Mikulovice_91	..	Unpublished	PapacScienceAdvances2021	Direct: IntCal20	3749	51	1882-1696 calBCE (3471±25 BP, MAMS-30456)	..	Czech_Bohemia_Unetice_EBA	Bohemia, Mikulovice	Czech Republic	49.992	15.7769	1240K	1	0.902566	615057	..	M	Bohemia, Mikulovice Family D (21 members) (daughter-mother: MIB033-MIB044 | mother-daughter: MIB044-MIB043 | son-mother: MIB043-MIB048 | son-father: MIB043-MIB087 | father-son: MIB043-MIB041 | father-daughter: MIB043-MIB042, MIB012-MIB011 | mother-son: MIB017-MIB052 | 2d: MIB034-MIB012 | 2/3d: MIB034-MIB010, MIB034-MIB011, MIB034-MIB015, MIB034-MIB018, MIB034-MIB030, MIB034-MIB035, MIB010-MIB033,…	R1b1a1b1a1a2b2b1~	..	R1b - P312	..	J1c1b1a	yes
4211	I0455	0.28159	1e-05	1e-05	0.064911	1e-05	0.025775	0.627457	0.000237	4686	I0455	I0455	Cmol123	tooth	2018	OlaldeNature2018	Direct: IntCal20	4737	71	2905-2636 calBCE (4210±40 BP, Beta-261529)	..	Spain_C	Murcia, Caravaca, Camino del Molino	Spain	38.1	-1.85	1240K	1	0.041	46253	..	M	n/a (no relatives detected)	I2a1b1a2	..	..	130.514	H1	yes
556	MIG008	0.137424	0.186033	1e-05	0.126172	1e-05	0.007303	0.469706	0.073342	13577	MIG008	MIG008	Mikulovice_97a	..	Unpublished	PapacScienceAdvances2021	Direct: IntCal20	3872	35	2014-1830 calBCE (3573±18 BP, MAMS-30490)	..	Czech_Bohemia_Unetice_EBA_1d.rel.MIG010	Bohemia, Mikulovice	Czech Republic	49.992	15.7769	1240K	1	0.036778	41902	..	M	Bohemia, Mikulovice Family B (3 members) (1d: MIG008-MIG010 | 2d: MIG009-MIG008)	R1b1a1b	..	R1b1a1b	..	T2	yes
533	MIG009	0.088353	0.141765	0.065158	0.102681	0.009822	1e-05	0.558394	0.033817	13578	MIG009	MIG009	Mikulovice_97b	..	Unpublished	PapacScienceAdvances2021	Direct: IntCal20	3932	37	2035-1900 calBCE (3621±19 BP, MAMS-30492)	..	Czech_Bohemia_Unetice_EBA	Bohemia, Mikulovice	Czech Republic	49.992	15.7769	1240K	1	0.041253	46880	..	M	Bohemia, Mikulovice Family B (3 members) (1d: MIG008-MIG010 | 2d: MIG009-MIG008)	F	..	R1b1a1b	..	J1c1b1a1	yes
4277	I0461	0.22421	0.055184	0.00344	0.095833	0.006411	0.026201	0.573669	0.015052	5165	I0461	I0461	Roy4	tooth	2018	OlaldeNature2018	Direct: IntCal20	4241	65	2453-2201 calBCE (3837±25 BP, MAMS-14857)	..	Spain_C_oSteppe	Burgos, Arroyal I	Spain	42.4	-3.75	1240K	1	1.206	720102	..	F	n/a (no relatives detected)	n/a (female)	n/a (female)	n/a (female)	306.253	K1a1b1	yes
4262	I0462	0.194427	0.116582	0.042774	0.143197	0.021971	1e-05	0.472951	0.008088	4680	I0462	I0462	Roy5	tooth	2018	OlaldeNature2018	Direct: IntCal20	4405	63	2569-2344 calBCE (3950±26 BP, MAMS-25936)	..	Spain_C_oSteppe	Burgos, Arroyal I	Spain	42.4	-3.75	1240K	1	0.029	32888	..	F	n/a (no relatives detected)	n/a (female)	n/a (female)	n/a (female)	240.457	K1a+195	yes
2398	I0507	0.045518	0.27337	0.042132	0.078588	0.002964	0.011361	0.452676	0.093392	4665	I0507	I0507	KzHS7, individual 1, Dali 1, burial 1	bone (phalanx)	2019	NarasimhanPattersonScience2019	Direct: IntCal20	3668	61	1873-1622 calBCE (3420±30 BP, Beta-391199)	..	Kazakhstan_MLBA_Dali	Byan Zherek, eastern spur, Dali	Kazakhstan	45.1324	79.3644	1240K	1	2.114	857228	..	M	n/a (no relatives detected)	R1a1a1b2a2	..	..	548.841	U5a1a2a	yes
5323	I0518	0.407287	0.028646	1e-05	0.088318	0.001622	0.02139	0.452719	1e-05	8680	I0518	I0518	NBL11_2016.1	bone	2018	OlaldeNature2018	Context: Archaeological - Period	5180	75	3360-3100 BCE	..	England_N	England, Northampton, Banbury Lane	United Kingdom	52.2173	-0.940217	1240K	1	0.03803	44267	..	M	n/a (no relatives detected)	I2a1b	I-M436	I2a1b	25.7958	K1a3a1	yes
5324	I0519	0.397732	1e-05	1e-05	0.122002	0.013857	0.019941	0.441906	0.004542	8651	I0519	I0519	NBL11_2011.2	bone	2018	OlaldeNature2018	Context: Archaeological - Period	5180	75	3360-3100 BCE	..	England_N	England, Northampton, Banbury Lane	United Kingdom	52.2173	-0.940217	1240K	1	0.077539	85988	..	M	n/a (no relatives detected)	I2a1a2	I-L161	I2a1a2	70.1	X2b+226	yes
5325	I0520	0.317122	0.008708	0.050509	0.107589	1e-05	1e-05	0.443667	0.072385	8652	I0520	I0520	NBL11_2002.1	bone	2018	OlaldeNature2018	Context: Archaeological - Period	5180	75	3360-3100 BCE	..	England_N	England, Northampton, Banbury Lane	United Kingdom	52.2173	-0.940217	1240K	1	0.014162	16638	..	M	n/a (no relatives detected)	I2	I2	I2	31	U5a2c	yes
1108	I0550	0.019096	0.626256	0.047068	0.031215	0.049977	0.005224	0.217665	0.0035	4715	I0550	I0550	KAR22A	tooth	2015	MathiesonNature2015 (1240k of same same sample with 390k in HaakLazaridis2015)	Direct: IntCal20	4469	33	2572-2467 calBCE (3993±21 BP, MAMS-23344)	..	Germany_LN_Karsdorf	Karsdorf	Germany	51.2831	11.65	1240K	1	0.15	161100	..	F	n/a (no relatives detected)	n/a (female)	n/a (female)	n/a (female)	201.003	T1a1	excluded outlier
1095	I0551	0.338632	1e-05	1e-05	0.161195	0.014832	0.021075	0.464237	1e-05	4726	I0551	I0551	SALZ3B	bone (long bone)	2015	MathiesonNature2015	Context: Archaeological - Period	5163	108	3400-3025 BCE	..	Germany_MN_Salzmuende	Salzmünde-Schiepzig	Germany	51.5331	11.8331	1240K	1	0.091	100956	..	M	n/a (no relatives detected)	G2a2a1	..	..	36.1734	U3a1	yes
1088	I0559	0.275158	0.014818	1e-05	0.107718	1e-05	0.030912	0.571363	1e-05	4668	I0559	I0559	QLB15D	tooth	2015	MathiesonNature2015 (1240k of same same sample with 390k in HaakLazaridis2015)	Direct: IntCal20	5530	39	3646-3528 calBCE (4815±26 BP, MAMS-22818)	..	Germany_MN_Baalberge	Quedlinburg Site IX	Germany	51.792	11.142	1240K	1	0.163	172889	..	M	n/a (no relatives detected)	R1b	..	R	163.242	H+16311	yes
1090	I0560	0.255953	1e-05	1e-05	0.108603	0.005385	0.025606	0.5852	0.019233	4669	I0560	I0560	QLB18A	tooth	2015	MathiesonNature2015 (1240k of same same sample with 390k in HaakLazaridis2015)	Direct: IntCal20	5471	80	3637-3376 calBCE (4745±52 BP, Erl-7856)	..	Germany_MN_Baalberge	Quedlinburg Site IX	Germany	51.792	11.142	1240K	1	0.407	375738	..	F	n/a (no relatives detected)	n/a (female)	n/a (female)	n/a (female)	231.919	T2e1	yes
2514	I0562	0.031947	0.173717	0.053696	0.050839	1e-05	0.01803	0.252508	0.419252	4649	I0562	I0562	Be9	bone (cranial)	2017	UnterlanderNatureCommunications2017	Context: Archaeological - Period	2300	29	400-300 BCE	..	Kazakhstan_IA_Berel_Pazyryk	Berel	Kazakhstan	49.3356	86.3504	1240K	2	4.786	987778	..	F	n/a (no relatives detected)	n/a (female)	n/a (female)	n/a (female)	989.394	A16	yes
2515	I0563	0.028075	0.159891	0.052374	0.044331	0.003407	0.01658	0.208379	0.486963	4648	I0563	I0563	Be11a	bone (cranial)	2017	UnterlanderNatureCommunications2017	Context: Archaeological - Period	2300	29	400-300 BCE	..	Kazakhstan_IA_Berel_Pazyryk	Berel	Kazakhstan	49.3356	86.3504	1240K	1	1.346	750055	..	M	n/a (no relatives detected)	R1a1a1b2a2a3~	..	R1a1a1b2	1221.38	C4a1a+195	yes
3902	I0574	0.069431	0.211535	0.082035	0.064225	0.047178	0.020195	0.407329	0.098072	4646	I0574	I0574	PR9a	..	2017	UnterlanderNatureCommunications2017	Context: Archaeological - Period	2250	58	400-200 BCE	..	Russia_IA_EarlySarmatian	Pokrovka	Russia	51.9908	53.8702	1240K	1	0.378	359140	..	F	n/a (no relatives detected)	n/a (female)	n/a (female)	n/a (female)	398.279	U2e2a1a2	yes
3903	I0575	0.068448	0.248781	0.056695	0.075795	0.013704	0.0099	0.426557	0.100121	4647	I0575	I0575	PR3a	..	2017	UnterlanderNatureCommunications2017	Context: Archaeological - Period	2250	58	400-200 BCE	..	Russia_IA_EarlySarmatian	Pokrovka	Russia	51.9908	53.8702	1240K	1	0.682	551777	..	M	n/a (no relatives detected)	R1b1a1b1b3	..	R1b1a1a2a2	521.889	M5a	yes
3878	I0576	1e-05	0.194945	0.053935	0.046617	0.012649	0.021969	0.252686	0.417189	4645	I0576	I0576	A17d	tooth	2017	UnterlanderNatureCommunications2017	Context: Archaeological - Period	2750	58	900 -700 BCE	..	Russia_Tuva_IA_AldyBel	Arzan	Russia	52.0961	93.7111	1240K	1	0.175	186435	..	F	n/a (no relatives detected)	n/a (female)	n/a (female)	n/a (female)	561.871	H15b1	yes
3879	I0577	0.057495	0.233366	0.065096	0.077688	0.007271	0.00864	0.31566	0.234784	5403	I0577	I0577	A10c	tooth	2017	UnterlanderNatureCommunications2017	Context: Archaeological - Period	2750	58	900 -700 BCE	..	Russia_Tuva_IA_AldyBel	Arzan	Russia	52.0961	93.7111	1240K	1	2.55	787293	..	M	n/a (no relatives detected)	R1a1a1b2a2a3b~	..	R1a1a1b	358	A8a	yes
4210	I0581_published_d	0.319922	1e-05	1e-05	0.117511	0.005904	0.012427	0.514723	0.029494	12051	I0581_published_d	I0581	MIR5, MIR6	tooth	2015	MathiesonNature2015	Direct: IntCal20	4746	64	2900-2675 calBCE (4210±30 BP, Beta-416455)	..	Spain_C_published	Burgos, Atapuerca, El Mirador Cave	Spain	42.3333	-3.5	1240K	2	0.158	157964	..	M	n/a (no relatives detected)	I2a1b1b	..	..	..	X2b	yes
520	MIG010	0.140251	0.188294	0.032906	0.099759	0.018294	0.011658	0.508827	1e-05	13579	MIG010	MIG010	Mikulovice_97c	..	Unpublished	PapacScienceAdvances2021	Direct: IntCal20	3992	55	2135-1951 calBCE (3659±23 BP, CRL-20113)	..	Czech_Bohemia_Unetice_EBA	Bohemia, Mikulovice	Czech Republic	49.992	15.7769	1240K	1	0.335217	309970	..	F	Bohemia, Mikulovice Family B (3 members) (1d: MIG008-MIG010 | 2d: MIG009-MIG008)	n/a (female)	n/a (female)	n/a (female)	..	T2e	yes
4076	I0633	0.421657	0.015623	0.004492	0.017636	0.005624	0.018439	0.505613	0.010916	4856	I0633	I0633	NG11/3, Grave 3; inv. K11	petrous	2018	MathiesonNature2018	Direct: IntCal20	7424	56	5610-5376 calBCE (6520±40 BP, Poz-82186)	..	Serbia_EN	Vojvodina, Hrtkovci, Gomolova	Serbia	44.9	19.75	1240K	1	0.884	622754	..	M	n/a (no relatives detected)	G2a2a1	..	..	151.408	H+16311	yes
4077	I0634	0.381511	0.014899	0.002068	0.011916	0.001451	0.030587	0.536475	0.021092	4857	I0634	I0634	NG19/8, Grave 8; inv. K19	petrous	2018	MathiesonNature2018	Direct: IntCal20	6560	56	4712-4502 calBCE (5760±40 BP, Poz-82185)	..	Serbia_EN	Vojvodina, Hrtkovci, Gomolova	Serbia	44.9	19.75	1240K	1	2.771	872251	..	M	n/a (no relatives detected)	G2a2a1a	..	..	599.274	K1a4	yes
1926	I0644	0.427476	0.042638	0.023898	0.005255	0.006108	0.046941	0.422751	0.024932	4805	I0644	I0644	CHPK00003	petrous	2018	HarneyMayNatureCommunications2018	Context: Archaeological - Period	5950	289	4500-3500 BCE	..	Israel_C	Upper Galilee, Pki'in	Israel	32.9742	35.3314	1240K	1	0.869	597968	..	F	n/a (no relatives detected)	n/a (female)	n/a (female)	n/a (female)	37.7	H2	yes
1071	I0659_published	0.481642	0.01417	1e-05	0.004184	0.004539	0.023594	0.456447	0.015413	12071	I0659_published	I0659	HAL2	tooth	2015	LipsonNature2017 (supplement of MathiesonNature2015, which itself was supplement of HaakLazaridis2015)	Direct: IntCal20	7031	77	5210-4952 calBCE (6130±40 BP, KIA-40350)	..	Germany_EN_LBK_published	Halberstadt-Sonntagsfeld	Germany	51.8958	11.0467	1240K	3	0.758	637660	..	M	n/a (no relatives detected)	G2a2a1	..	..	..	N1a1a1a2	yes
3075	I0676	0.437591	0.014889	0.001217	0.005662	0.012839	0.026445	0.500247	0.00111	4874	I0676	I0676	MACE7, KV VIII, SE 513	petrous	2018	MathiesonNature2018	Direct: IntCal20	7792	64	5979-5732 calBCE (6960±50 BP, Poz-82188)	..	Macedonia_N	Skopje, Sopište, Govrlevo	North Macedonia	41.9	21.35	1240K	1	4.403	845197	..	M	n/a (no relatives detected)	G2a2b2b1	..	..	572	J1c1	yes
49	I0679_d	0.4454	0.088756	0.02777	0.011664	0.007002	0.030577	0.373447	0.015384	8420	I0679_d	I0679	Kre 1	petrous	2018	MathiesonNature2018	Direct: IntCal20	7617	31	5723-5623 calBCE (6760±33 BP, OxA-31444)	..	Bulgaria_Krepost_N	Krepost	Bulgaria	42.02	25.6	1240K	5	0.287	234566	..	F	n/a (no relatives detected)	n/a (female)	n/a (female)	n/a (female)	4.78647	H5	yes
45	I0698_published	0.501599	0.034632	0.002172	0.016871	1e-05	0.023071	0.41814	0.003505	8561	I0698_published	I0698	YABA2; Yabalkovo Bulgaria No. 2	petrous	2018	MathiesonNature2018	Context: Archaeological - Period	7900	29	6000-5900 BCE	..	Bulgaria_N_published	Yabalkovo, Dimitrovgrad, Haskovo	Bulgaria	42.1	25.75	1240K	8	1.96389	713439	..	M	n/a (no relatives detected)	G2a2a1a2	..	..	25.2538	H	yes
543	MIS001	0.147986	0.188301	0.031336	0.099984	0.009391	0.020859	0.494214	0.007928	13582	MIS001	MIS001	Mikulovice_92a	..	Unpublished	PapacScienceAdvances2021	Direct: IntCal20	3908	37	2026-1892 calBCE (3601±19 BP, MAMS-30493)	..	Czech_Bohemia_Unetice_EBA	Bohemia, Mikulovice	Czech Republic	49.992	15.7769	1240K	1	3.02734	864427	..	M	Czech Republic cross-site Family A (43 members) (mother-son: MIB036-MIB053 | son-mother: MIB073-MIB074 | father-son: MIB051-MIB053 | father-daughter: MIB056-MIB057 | daughter-father: MIB062-MIB002 | daughter-mother: ROU004-ROU002, MIB024-MIB019 | brothers: MIB060-MIB061 | 1d: MIB076-MIB078, MIB009-MIB014, ROU002-ROU003 2d: MIB027-MIB086, MIB036-MIB021, MIB036-MIB049, MIB036-MIB051, MIB036-MIB056,…	R1b1a1b1a1a2b1	..	R1b - P312	..	U5b1c1a	yes
47	I0704_published	0.481258	0.029375	1e-05	1.9e-05	1e-05	0.020531	0.468787	1e-05	8153	I0704_published	I0704	DZHU 7	tooth	2018	MathiesonNature2018	Direct: IntCal20	7892	53	6059-5839 calBCE (7070±50 BP, Poz-81119)	..	Bulgaria_N_published	Veliko Tarnovo, Dzhulyunitsa	Bulgaria	43.1609	25.8834	1240K	4	0.088	97223	..	F	n/a (no relatives detected)	n/a (female)	n/a (female)	n/a (female)	50.5475	T2b	yes
46	I0706	0.395099	0.028307	1e-05	0.088093	0.004638	0.024754	0.449511	0.009588	8154	I0706	I0706	DZHU 10	bone (long bone)	2018	MathiesonNature2018	Direct: IntCal20	7899	42	6025-5847 calBCE (7075±37 BP, OxA-32777)	..	Bulgaria_N	Veliko Tarnovo, Dzhulyunitsa	Bulgaria	43.1609	25.8834	1240K	4	0.252	250518	..	M	n/a (no relatives detected)	C1a2	..	..	31.0867	K1a4b	yes
4929	I0708	0.99993	1e-05	1e-05	1e-05	1e-05	1e-05	1e-05	1e-05	4842	I0708	I0708	BAR6 / L11-439	petrous	2015	MathiesonNature2015	Direct: IntCal20	8101	45	6224-6074 calBCE (7285±30 BP, PSUAMS-2103)	..	Turkey_N	Northwest Anatolia, Marmara, Barcın	Turkey	40.3037	29.57	1240K	1	6.948	960649	..	M	n/a (no relatives detected)	J2a1	..	..	762	N1b1a	excluded outlier
4932	I0709	0.576677	0.007731	1e-05	0.011795	0.007949	0.015029	0.375351	0.005459	4846	I0709	I0709	BAR20/ M13-170	petrous	2015	MathiesonNature2015	Direct: IntCal20	8085	54	6223-6034 calBCE (7255±30 BP, PSUAMS-2952)	..	Turkey_N	Northwest Anatolia, Marmara, Barcın	Turkey	40.3037	29.57	1240K	1	9.765	967754	..	M	n/a (no relatives detected)	H	..	..	1100	U3	yes
4941	I0723_published	0.640174	0.016126	1e-05	0.014836	1e-05	0.010474	0.312946	0.005423	12053	I0723_published	I0723	T1, M229 / UH; Mentese, UH 2000, Male	tooth	2015	MathiesonNature2015	Direct: IntCal20	7870	46	6008-5835 calBCE (7035±35 BP, PSUAMS-1965)	..	Turkey_N_published	Menteşe	Turkey	40.26	29.65	1240K	2	0.472	415560	..	M	n/a (no relatives detected)	G2a2a1	..	..	..	X2m2	excluded outlier
4936	I0724_published	0.602952	0.090763	1e-05	1e-05	1e-05	0.012165	0.246559	0.047531	12050	I0724_published	I0724	T2 / UP; M20 T2(UP 2000)	tooth	2015	MathiesonNature2015	Context: Archaeological - Period	7950	231	6400-5600 BCE	..	Turkey_N_published	Menteşe	Turkey	40.26	29.65	1240K	1	0.048	55197	..	M	n/a (no relatives detected)	I2	..	..	..	K1a4	yes
4937	I0725	0.513354	0.074775	1e-05	0.01821	1e-05	1e-05	0.39362	1e-05	4847	I0725	I0725	T4 / SSK15	tooth	2015	MathiesonNature2015	Context: Archaeological - Period	7950	231	6400-5600 BCE	..	Turkey_N_o	Menteşe	Turkey	40.26	29.65	1240K	1	0.038	43286	..	F	n/a (no relatives detected)	n/a (female)	n/a (female)	n/a (female)	104	N1a1a	yes
4938	I0726	0.71324	1.1e-05	1e-05	1e-05	1e-05	0.009861	0.276849	1e-05	5044	I0726	I0726	M15, M15.2, M15.2 / UF	tooth (incisor)	2015	MathiesonNature2015	Context: Archaeological - Period	7950	231	6400-5600 BCE	..	Turkey_N	Menteşe	Turkey	40.26	29.65	1240K	3	0.221	228316	..	F	n/a (no relatives detected)	n/a (female)	n/a (female)	n/a (female)	62.984	H	excluded outlier
4939	I0727_published	0.528055	1e-05	1e-05	0.021505	1.8e-05	1e-05	0.433009	0.017382	12049	I0727_published	I0727	M24; UA JK 16	..	2015	MathiesonNature2015	Context: Archaeological - Period	7950	231	6400-5600 BCE	..	Turkey_N_published	Menteşe	Turkey	40.26	29.65	1240K	1	0.039	44627	..	M	n/a (no relatives detected)	G2a2b1	..	..	..	K1a2	yes
552	MIS002	0.158116	0.192893	0.023685	0.099808	1e-05	0.020169	0.491941	0.013377	13583	MIS002	MIS002	Mikulovice_92b	..	Unpublished	PapacScienceAdvances2021	Direct: IntCal20	3883	36	2020-1883 calBCE (3582±19 BP, MAMS-30494)	..	Czech_Bohemia_Unetice_EBA	Bohemia, Mikulovice	Czech Republic	49.992	15.7769	1240K	1	2.50634	857672	..	M	Czech Republic cross-site Family A (43 members) (mother-son: MIB036-MIB053 | son-mother: MIB073-MIB074 | father-son: MIB051-MIB053 | father-daughter: MIB056-MIB057 | daughter-father: MIB062-MIB002 | daughter-mother: ROU004-ROU002, MIB024-MIB019 | brothers: MIB060-MIB061 | 1d: MIB076-MIB078, MIB009-MIB014, ROU002-ROU003 2d: MIB027-MIB086, MIB036-MIB021, MIB036-MIB049, MIB036-MIB051, MIB036-MIB056,…	R1b1a1b1a1a2b1	..	R1b - P312	..	T2c1d1	yes
573	MIS004	0.16558	0.143891	0.027077	0.097693	0.036641	0.009119	0.502817	0.017182	13584	MIS004	MIS004	Mikulovice_93	..	Unpublished	PapacScienceAdvances2021	Direct: IntCal20	3833	51	1959-1773 calBCE (3550±23 BP, CRL-20110)	..	Czech_Bohemia_Unetice_EBA	Bohemia, Mikulovice	Czech Republic	49.992	15.7769	1240K	1	0.283551	276387	..	M	Bohemia, Mikulovice Family A (6 members) (daughter-mother: MIB029-MIB013 | 2d: MIB031-MIB032 | 2/3d: MIB029-MIB006, MIB029-MIB031, MIB029-MIS004)	I2a2a	..	I2a2a	..	H17	yes
4924	I0745	0.99993	1e-05	1e-05	1e-05	1e-05	1e-05	1e-05	1e-05	4843	I0745	I0745	M11-363	petrous	2015	MathiesonNature2015	Direct: IntCal20	8243	58	6387-6111 calBCE (7405±30 BP, PSUAMS-2105)	..	Turkey_N	Northwest Anatolia, Marmara, Barcın	Turkey	40.3037	29.57	1240K	1	7.785	976532	..	M	n/a (no relatives detected)	H	..	..	644	U8b1b1	excluded outlier
4940	I0746	0.619017	0.034305	1.8e-05	1e-05	1e-05	0.010111	0.327132	0.009396	4844	I0746	I0746	L11-322	petrous	2015	MathiesonNature2015	Direct: IntCal20	7928	52	6070-5888 calBCE (7110±50 BP, Poz-82177)	..	Turkey_N	Northwest Anatolia, Marmara, Barcın	Turkey	40.3037	29.57	1240K	1	8.465	983405	..	M	n/a (no relatives detected)	G2a2b2a1a1c	..	..	1100	K1a	yes
5476	I0769.SG	0.045216	0.03825	0.016653	0.033256	0.014242	0.017877	0.827815	0.006692	4557	I0769.SG	I0769	Oakington15558, Grave82(1779), O1	tooth	2016	SchiffelsNatureCommunications2016	Direct: IntCal20	1449	43	426-575 calCE (1560±30 BP, Beta-397731)	..	England_EarlyMedieval_Saxon.SG	England, South Cambridgeshire, Oakington	United Kingdom	52.2614	0.06869	Shotgun	1	1.998	934161	..	F	n/a (no relatives detected)	n/a (female)	n/a (female)	n/a (female)	..	U5a2a1	yes
5472	I0773.SG	0.090603	0.103036	0.027366	0.072915	0.013181	0.018564	0.654511	0.019824	4558	I0773.SG	I0773	Oakington15569, Grave95(1870), O2	tooth	2016	SchiffelsNatureCommunications2016	Direct: IntCal20	1479	43	406-543 calCE (1620±30 BP, Beta-397732)	..	England_EarlyMedieval_Saxon.SG	England, South Cambridgeshire, Oakington	United Kingdom	52.2614	0.06869	Shotgun	1	1.575	830066	..	F	n/a (no relatives detected)	n/a (female)	n/a (female)	n/a (female)	..	H1g1	yes
5473	I0774.SG	0.052377	0.024747	0.011604	0.032539	0.008919	0.014119	0.844087	0.011608	4559	I0774.SG	I0774	Oakington15570, Grave96(1882), O3	tooth	2016	SchiffelsNatureCommunications2016	Direct: IntCal20	1469	38	416-545 calCE (1600±30 BP, Beta-397733)	..	England_EarlyMedieval_Saxon.SG	England, South Cambridgeshire, Oakington	United Kingdom	52.2614	0.06869	Shotgun	1	5.418	1129346	..	F	n/a (no relatives detected)	n/a (female)	n/a (female)	n/a (female)	..	T2a1a	yes
5474	I0777.SG	0.07419	0.033549	0.007721	0.041233	0.007062	0.016453	0.816799	0.002994	4560	I0777.SG	I0777	Oakington15577, Burial7(1663), O4	tooth	2016	SchiffelsNatureCommunications2016	Direct: IntCal20	1465	38	419-548 calCE (1590±30 BP, Beta-397734)	..	England_EarlyMedieval_Saxon.SG	England, South Cambridgeshire, Oakington	United Kingdom	52.2614	0.06869	Shotgun	1	4.815	1123540	..	F	n/a (no relatives detected)	n/a (female)	n/a (female)	n/a (female)	..	H1at1	yes
72	I0781	0.419437	0.020872	1e-05	0.01233	1e-05	0.017558	0.502373	0.02741	4671	I0781	I0781	Yunatsite78	bone	2018	MathiesonNature2018	Direct: IntCal20	6404	43	4537-4367 calBCE (5632±24 BP, MAMS-28134)	..	Bulgaria_C	Yunatsite	Bulgaria	42.2322	24.2627	1240K	2	0.557	460624	..	F	n/a (no relatives detected)	n/a (female)	n/a (female)	n/a (female)	263.144	K1a+195	yes
74	I0785	0.41948	0.035959	1e-05	0.003242	1e-05	0.020381	0.50602	0.014898	4670	I0785	I0785	Yunatsite99	tooth	2018	MathiesonNature2018	Direct: IntCal20	6353	30	4451-4354 calBCE (5578±23 BP, MAMS-28135)	..	Bulgaria_C	Yunatsite	Bulgaria	42.2322	24.2627	1240K	1	0.068	76273	..	F	n/a (no relatives detected)	n/a (female)	n/a (female)	n/a (female)	127	H7	yes
5460	I0789.SG	0.104246	0.078456	0.018851	0.048198	0.001628	0.016195	0.72262	0.009807	4561	I0789.SG	I0789	Linton15579, Skeleton270, L	tooth	2016	SchiffelsNatureCommunications2016	Direct: IntCal20	2163	86	356-54 calBCE (2155±35 BP, SUERC-14246)	..	England_IA.SG	England, Cambridgeshire, Linton	United Kingdom	52.0991	0.277	Shotgun	1	0.752	590268	..	F	n/a (no relatives detected)	n/a (female)	n/a (female)	n/a (female)	..	H1e	yes
1051	I0795	0.509902	1e-05	1e-05	0.032585	1e-05	1e-05	0.400631	0.056842	4720	I0795	I0795	KAR6	tooth	2015	MathiesonNature2015 (1240k of same same sample with 390k in HaakLazaridis2015)	Direct: IntCal20	7071	54	5215-5030 calBCE (6174±29 BP, MAMS-22823)	..	Germany_EN_LBK	Karsdorf	Germany	51.2831	11.65	1240K	1	0.097	102717	..	M	n/a (no relatives detected)	T	..	..	151	H1 or H1au1b	yes
1020	I0797	0.393122	0.035015	0.101514	0.050955	1e-05	0.012107	0.407267	1e-05	4719	I0797	I0797	KAR16A	tooth	2015	MathiesonNature2015	Context: Archaeological - Period	7125	188	5500-4850 BCE	..	Germany_EN_LBK	Karsdorf	Germany	51.2831	11.65	1240K	1	0.087	92819	..	M	n/a (no relatives detected)	T1a	..	..	125.529	H46b	yes
1094	I0800	0.393477	1e-05	1e-05	0.082807	1e-05	0.020077	0.503599	1e-05	4725	I0800	I0800	SALZ57A	tooth	2017	LipsonNature2017	Direct: IntCal20	5164	77	3348-3097 calBCE (4498±27 BP, KIA-31459)	..	Germany_MN_Salzmuende	Salzmünde-Schiepzig	Germany	51.5331	11.8331	1240K	1	0.021	23797	..	F	n/a (no relatives detected)	n/a (female)	n/a (female)	n/a (female)	156.394	H3+152	yes
1096	I0802	0.437144	1e-05	1e-05	0.050381	0.05703	0.053533	0.401881	1e-05	4724	I0802	I0802	SALZ77A	tooth	2017	LipsonNature2017	Context: Archaeological - Period	5163	108	3400-3025 BCE	..	Germany_MN_Salzmuende	Salzmünde-Schiepzig	Germany	51.5331	11.8331	1240K	1	0.019	20267	..	M	n/a (no relatives detected)	IJ	..	IJK (x J)	74.9909	H3	yes
1239	I0803	0.069454	1e-05	1e-05	1e-05	0.190061	1e-05	0.696037	0.044408	4738	I0803	I0803	EUL41	tooth	2015	MathiesonNature2015 (1240k of same same sample with 390k in HaakLazaridis2015)	Direct: IntCal20	3977	56	2135-1941 calBCE (3650±26 BP, MAMS-22822)	..	Germany_EBA_Unetice	Eulau	Germany	51.1677	11.8475	1240K	1	0.228	212921	..	F	n/a (no relatives detected)	n/a (female)	n/a (female)	n/a (female)	200	H4a1a1a	yes
1232	I0804	1.8e-05	1.5e-05	0.1979	0.147349	0.040976	0.025173	0.58856	1e-05	4737	I0804	I0804	EUL57	tooth	2015	MathiesonNature2015 (1240k of same same sample with 390k in HaakLazaridis2015)	Direct: IntCal20	4010	53	2139-1959 calBCE (3671±26 BP, MAMS-22821)	..	Germany_EBA_Unetice	Eulau	Germany	51.1677	11.8475	1240K	1	0.054	60672	..	M	n/a (no relatives detected)	IJ	..	I2	131	H3	yes
1140	I0805	0.091486	1e-05	0.315044	0.193393	0.090004	1e-05	0.310043	1e-05	4674	I0805	I0805	QLB26	tooth	2015	MathiesonNature2015	Direct: IntCal20	4252	92	2465-2142 calBCE (3839±55 BP, Erl-8558)	..	Germany_BellBeaker_contam	Quedlinburg Site VII	Germany	51.79	11.14	1240K	1	0.232	220737	..	M	n/a (no relatives detected)	R1b1a1b1a1a2b1c1a1	..	R1b1a2	199	H1	yes
1172	I0806	0.172712	0.392985	1e-05	0.057407	0.06639	0.013451	0.297036	1e-05	4673	I0806	I0806	QLB28	tooth	2015	MathiesonNature2015 (1240k of same same sample with 390k in HaakLazaridis2015)	Direct: IntCal20	4217	58	2433-2147 calBCE (3824±25 BP, MAMS-22820)	..	Germany_BellBeaker	Quedlinburg Site VII	Germany	51.79	11.14	1240K	1	0.13	136125	..	M	n/a (no relatives detected)	R1b1a1b1a1a2	..	R1b1a2a1a2	268	H1	yes
1086	I0807	0.156527	1e-05	0.035069	0.121904	1e-05	0.021354	0.607599	0.057528	4667	I0807	I0807	ESP30	bone	2015	MathiesonNature2015 (1240k of same same sample with 390k in HaakLazaridis2015)	Direct: IntCal20	5799	78	3977-3659 calBCE (5061±62 BP, Erl-7784)	..	Germany_MN_Baalberge	Esperstedt	Germany	51.42	11.68	1240K	1	0.086	89911	..	M	n/a (no relatives detected)	IJ	..	..	48.9	H1e1a	yes
1083	I0821_published	0.4182	0.007623	1e-05	0.008642	0.005924	0.016007	0.527046	0.016548	12074	I0821_published	I0821	HAL24	tooth	2015	LipsonNature2017 (supplement of MathiesonNature2015, which itself was supplement of HaakLazaridis2015)	Direct: IntCal20	6938	71	5205-4847 calBCE (6076±34 BP, KIA-40348)	..	Germany_EN_LBK_published	Halberstadt-Sonntagsfeld	Germany	51.8958	11.0467	1240K	2	0.423	618412	..	M	n/a (no relatives detected)	G2a2a1	..	..	..	X2d1	yes
4255	I0823	0.327602	0.030252	1e-05	0.13149	1e-05	0.028055	0.472755	0.009826	4692	I0823	I0823	10360A, 749	tooth	2018	OlaldeNature2018	Context: Archaeological - Period	4500	173	2850-2250 BCE	..	Spain_C	Barcelona, Cerdanyola, Paris Street	Spain	41.4919	2.13889	1240K	1	0.054	60407	..	F	n/a (no relatives detected)	n/a (female)	n/a (female)	n/a (female)	86.8	H1	yes
4266	I0825	0.413455	0.074898	1e-05	0.098787	1e-05	0.009231	0.37747	0.026138	4689	I0825	I0825	10394A, 6245	tooth	2018	OlaldeNature2018	Direct: IntCal20	4346	52	2471-2296 calBCE (3915±29 BP, MAMS-25939)	..	Spain_C	Barcelona, Cerdanyola, Paris Street	Spain	41.4919	2.13889	1240K	1	0.037	41417	..	M	n/a (no relatives detected)	G	..	..	112	K1a4a1	yes
4247	I0826	0.330329	1e-05	1e-05	0.100495	1e-05	0.010973	0.548663	0.00951	4696	I0826	I0826	10400A, 6805	tooth	2018	OlaldeNature2018	Direct: IntCal20	4522	72	2835-2473 calBCE (4051±28 BP, MAMS-25940)	..	Spain_C	Barcelona, Cerdanyola, Paris Street	Spain	41.4919	2.13889	1240K	1	0.104	111431	..	M	n/a (no relatives detected)	I2a1b1	..	..	105	H1t	yes
3378	I0839	0.316188	0.02159	1e-05	0.069392	0.03175	0.022201	0.538859	1e-05	8932	I0839	I0839	AMD2-F23-90	bone (phalanx)	2018	OlaldeScience2019 (supplement of OlaldeNature2018)	Direct: IntCal20	4264	71	2456-2203 calBCE (3847±29 BP, OxA-28859)	..	Portugal_C	Almonda, Galeria da Cisterna	Portugal	39.5	-8.61667	1240K	3	0.079824	88668	..	F	n/a (no relatives detected)	n/a (female)	n/a (female)	n/a (female)	1.21142	n/a (<2x)	yes
3379	I0840	0.293083	1e-05	1e-05	0.140241	1e-05	0.019341	0.516626	0.030678	4650	I0840	I0840	AMD2-G18-187	bone (phalanx)	2018	OlaldeNature2018	Direct: IntCal20	4243	69	2454-2153 calBCE (3836±29 BP, OxA-28857)	..	Portugal_C	Almonda, Galeria da Cisterna	Portugal	39.5	-8.61667	1240K	1	0.123	133186	..	F	n/a (no relatives detected)	n/a (female)	n/a (female)	n/a (female)	6.86	U5b1i	yes
367	OBR001	0.103846	0.208248	0.074061	0.094899	0.085012	0.009886	0.418606	0.005443	13589	OBR001	OBR001	Obříství_1-1	..	Unpublished	PapacScienceAdvances2021	Direct: IntCal20	4545	76	2841-2490 calBCE (4064±23 BP, MAMS-41363)	..	Czech_Bohemia_CordedWare	Bohemia, Obříství	Czech Republic	50.2927	14.4849	1240K	1	0.179497	174764	..	F	Bohemia, Obříství Family A (2 members) (1d: OBR002-OBR001)	n/a (female)	n/a (female)	n/a (female)	..	HV6	yes
381	OBR002	0.153174	0.249441	0.07681	0.097652	1e-05	0.011571	0.398447	0.012896	13590	OBR002	OBR002	Obříství_1-2	..	Unpublished	PapacScienceAdvances2021	Direct: IntCal20	4382	59	2566-2310 calBCE (3941±25 BP, MAMS-38471)	..	Czech_Bohemia_CordedWare_1d.rel.OBR001	Bohemia, Obříství	Czech Republic	50.2927	14.4849	1240K	1	0.084788	90976	..	F	Bohemia, Obříství Family A (2 members) (1d: OBR002-OBR001)	n/a (female)	n/a (female)	n/a (female)	..	HV6	yes
1925	I0867	0.994153	1e-05	1e-05	0.004595	1e-05	0.001201	1e-05	1e-05	5032	I0867	I0867	Motz1	petrous	2016	LazaridisNature2016	Context: Archaeological - Period	8700	318	7300-6200 BCE	..	Israel_PPNB	Motza	Israel	31.79	35.168	1240K	6	2.087	737560	..	M	n/a (no relatives detected)	H	..	..	126.826	K1a4b	excluded outlier
3772	I0944	0.123235	0.284756	1e-05	0.148251	1e-05	0.002308	0.417043	0.024388	3932	I0944	I0944	StepVIIS-1, burial 17, skeleton 1	bone (phalanx)	2019	NarasimhanPattersonScience2019	Direct: IntCal20	3820	79	2026-1701 calBCE (3540±52 BP, AA-90949)	..	Russia_Petrovka	Stepnoe VII Cemetery	Russia	53.876	59.076	1240K	2	0.054005	61558	..	F	n/a (no relatives detected)	n/a (female)	n/a (female)	n/a (female)	5.58513	W5a	yes
3726	I0945	0.07033	0.248772	0.048157	0.078537	0.009873	0.016324	0.525195	0.002813	8890	I0945	I0945	StepVIIS-2, burial 17, skeleton 2	bone (rib)	2019	NarasimhanPattersonScience2019	Context: Archaeological - Period	3900	144	2200-1700 BCE	..	Russia_Petrovka	Stepnoe VII Cemetery	Russia	53.876	59.076	1240K	2	0.189165	199798	..	F	n/a (no relatives detected)	n/a (female)	n/a (female)	n/a (female)	22.5167	U5a1i1	yes
3727	I0946	0.066586	0.243237	0.03945	0.101002	0.018083	0.02266	0.502766	0.006216	8891	I0946	I0946	StepVIIS-3, burial 17, skeleton 3	bone (rib)	2019	NarasimhanPattersonScience2019	Direct: IntCal20	3886	86	2133-1751 calBCE (3584±55 BP, AA-90948)	..	Russia_Petrovka	Stepnoe VII Cemetery	Russia	53.876	59.076	1240K	3	0.08202	91736	..	F	n/a (no relatives detected)	n/a (female)	n/a (female)	n/a (female)	0.919307	n/a (<2x)	yes
3461	I0963	0.01766	0.433861	0.043596	0.3246	1e-05	0.032321	0.111762	0.03619	4723	I0963	I0963	Popovo2	tooth	2018	MittnikNatureCommunications2018	Context: Archaeological - Period	6950	577	6000-4000 BCE	..	Russia_HG_contam	Archangelsk, Popovo	Russia	61.2643	38.9052	1240K	1	0.063	67223	..	M	n/a (no relatives detected)	J1	..	..	13.3678	U4	excluded outlier
3729	I0984	0.088233	0.212603	0.064414	0.085103	1e-05	0.014918	0.510056	0.024663	8894	I0984	I0984	992, kurgan 2, burial 7, skeleton 4 / 996, kurgan 2, burial 6, skeleton 2	bone (long bone)	2019	NarasimhanPattersonScience2019	Direct: IntCal20	3870	52	2024-1779 calBCE (3572±29 BP, OxA-12530)	..	Russia_MLBA_Sintashta	Kamennyi Ambar 5 Cemetery	Russia	52.8167	60.4667	1240K	3	0.990519	673056	..	M	n/a (no relatives detected)	R1a1a1b2a2	..	..	390.938	T2e2	yes
497	PDA001	0.105806	0.205646	0.060404	0.094049	0.008196	0.008064	0.506797	0.011037	13595	PDA001	PDA001	Praha-Ďáblice_22B	..	Unpublished	PapacScienceAdvances2021	Direct: IntCal20	4017	49	2140-1973 calBCE (3675±22 BP, MAMS-30755)	..	Czech_Bohemia_Unetice_EBA_sister.PDA002	Bohemia, Praha-Ďáblice	Czech Republic	50.1519	14.4938	1240K	1	1.12915	569619	..	F	Bohemia, Praha-Ďáblice Family A (5 members) (sisters: PDA003-PDA001, PDA003-PDA004 | siblings: PDA003-PDA002 | daughter-father: PDA003-PDA005)	n/a (female)	n/a (female)	n/a (female)	..	U5a1b1	yes
485	PDA002	0.146324	0.223914	0.020908	0.078186	0.010269	0.012846	0.497448	0.010106	13596	PDA002	PDA002	Praha-Ďáblice_22D-1	..	Unpublished	PapacScienceAdvances2021	Direct: IntCal20	4057	50	2199-2035 calBCE (3720±21 BP, MAMS-30756)	..	Czech_Bohemia_Unetice_EBA	Bohemia, Praha-Ďáblice	Czech Republic	50.1519	14.4938	1240K	1	1.5644	709904	..	M	Bohemia, Praha-Ďáblice Family A (5 members) (sisters: PDA003-PDA001, PDA003-PDA004 | siblings: PDA003-PDA002 | daughter-father: PDA003-PDA005)	I2a2a	..	I2a2	..	U5a1b1	yes
466	PDA003	0.112782	0.182273	0.039441	0.079136	0.027992	0.012031	0.526426	0.019919	13597	PDA003	PDA003	Praha-Ďáblice_22D-2	..	Unpublished	PapacScienceAdvances2021	Direct: IntCal20	4131	55	2286-2050 calBCE (3765±24 BP, MAMS-38479)	..	Czech_Bohemia_Unetice_EBA_sister.PDA002	Bohemia, Praha-Ďáblice	Czech Republic	50.1519	14.4938	1240K	1	1.32733	599229	..	F	Bohemia, Praha-Ďáblice Family A (5 members) (sisters: PDA003-PDA001, PDA003-PDA004 | siblings: PDA003-PDA002 | daughter-father: PDA003-PDA005)	n/a (female)	n/a (female)	n/a (female)	..	U5a1b1	yes
487	PDA004	0.13968	0.181798	0.020754	0.089456	0.032399	0.013608	0.515483	0.006822	13598	PDA004	PDA004	Praha-Ďáblice_22D-3	..	Unpublished	PapacScienceAdvances2021	Direct: IntCal20	4053	49	2197-2035 calBCE (3717±20 BP, MAMS-30757)	..	Czech_Bohemia_Unetice_EBA_sister.PDA002	Bohemia, Praha-Ďáblice	Czech Republic	50.1519	14.4938	1240K	1	1.45073	635979	..	F	Bohemia, Praha-Ďáblice Family A (5 members) (sisters: PDA003-PDA001, PDA003-PDA004 | siblings: PDA003-PDA002 | daughter-father: PDA003-PDA005)	n/a (female)	n/a (female)	n/a (female)	..	U5a1b1	yes
450	PDA005	0.130463	0.211906	0.037308	0.105817	0.015905	0.014122	0.475609	0.008869	13599	PDA005	PDA005	Praha-Ďáblice_22D-4	..	Unpublished	PapacScienceAdvances2021	Direct: IntCal20	4164	52	2296-2136 calBCE (3786±25 BP, MAMS-38480)	..	Czech_Bohemia_Unetice_EBA_father.or.son.PDA002	Bohemia, Praha-Ďáblice	Czech Republic	50.1519	14.4938	1240K	1	1.7764	661031	..	M	Bohemia, Praha-Ďáblice Family A (5 members) (sisters: PDA003-PDA001, PDA003-PDA004 | siblings: PDA003-PDA002 | daughter-father: PDA003-PDA005)	I2a2a	..	I2a2	..	X2c1	yes
230	I10052	0.438202	0.038008	1e-05	0.026823	0.016586	0.01518	0.451057	0.014135	9091	I10052	I10052	P8L10-4	petrous	..	NovakPLoSOne2021	Direct: IntCal20	6095	61	4246-4052 calBCE (5325±20 BP, UCIAMS-140250)	..	Croatia_C_Lasinja	Potočani	Croatia	45.4482	17.6388	1240K	1	0.156191	164949	..	F	n/a (no relatives detected)	n/a (female)	n/a (female)	n/a (female)	34.2	U5b1d1	yes
375	PRU002	0.088809	0.184664	0.037629	0.097944	0.021972	0.015969	0.535711	0.017302	13612	PRU002	PRU002	PRU002	..	Unpublished	PapacScienceAdvances2021	Direct: IntCal20	4470	34	2574-2466 calBCE (3995±23 BP, MAMS-30800)	..	Czech_Bohemia_BellBeaker	Bohemia	Czech Republic	50.0781	14.3122	1240K	1	1.61363	651514	..	F	Bohemia Family A (3 members) (3d: PRU005-PRU002, PRU005-PRU004)	n/a (female)	n/a (female)	n/a (female)	..	K1a3a	yes
402	PRU004	0.107693	0.237961	0.045198	0.08897	0.036883	0.007361	0.464049	0.011885	13614	PRU004	PRU004	PRU004	..	Unpublished	PapacScienceAdvances2021	Direct: IntCal20	4264	67	2455-2204 calBCE (3848±24 BP, MAMS-44707)	..	Czech_Bohemia_BellBeaker_oSteppe	Bohemia	Czech Republic	50.0781	14.3122	1240K	1	1.23233	596816	..	M	Bohemia Family A (3 members) (3d: PRU005-PRU002, PRU005-PRU004)	R1b1a1b1a1a2b1c1c	..	R1b - P312	..	H4a1a1a	yes
385	PRU005	0.172867	0.203004	0.067522	0.07943	0.000295	0.013489	0.450994	0.012399	13615	PRU005	PRU005	PRU005	..	Unpublished	PapacScienceAdvances2021	Context: Archaeological - Period	4350	87	2550-2250 BCE	..	Czech_Bohemia_BellBeaker	Bohemia	Czech Republic	50.0781	14.3122	1240K	1	0.472414	340866	..	F	Bohemia Family A (3 members) (3d: PRU005-PRU002, PRU005-PRU004)	n/a (female)	n/a (female)	n/a (female)	..	N1a1a1a2	yes
512	ROU002	0.113764	0.237099	0.051538	0.097878	1e-05	0.009146	0.484222	0.006342	13618	ROU002	ROU002	Roudnice nad Labem_1-2	..	Unpublished	PapacScienceAdvances2021	Direct: IntCal20	3997	55	2136-1952 calBCE (3662±25 BP, MAMS-44708)	..	Czech_Bohemia_Unetice_EBA_mother.or.daughter.ROU003.mother.or.daughter.ROU004	Bohemia, Roudnice nad Labem	Czech Republic	50.4168	14.2455	1240K	1	0.562376	420893	..	F	Czech Republic cross-site Family A (43 members) (mother-son: MIB036-MIB053 | son-mother: MIB073-MIB074 | father-son: MIB051-MIB053 | father-daughter: MIB056-MIB057 | daughter-father: MIB062-MIB002 | daughter-mother: ROU004-ROU002, MIB024-MIB019 | brothers: MIB060-MIB061 | 1d: MIB076-MIB078, MIB009-MIB014, ROU002-ROU003 2d: MIB027-MIB086, MIB036-MIB021, MIB036-MIB049, MIB036-MIB051, MIB036-MIB056,…	n/a (female)	n/a (female)	n/a (female)	..	U5b1c2	yes
507	ROU005	0.101937	0.195228	0.042188	0.102398	0.020858	0.005258	0.520801	0.011331	13621	ROU005	ROU005	Roudnice nad Labem_1-5	..	Unpublished	PapacScienceAdvances2021	Context: Archaeological - Period	4000	87	2200-1900 BCE	..	Czech_Bohemia_Unetice_EBA_father.or.son.ROU007	Bohemia, Roudnice nad Labem	Czech Republic	50.4168	14.2455	1240K	1	0.544463	437073	..	M	Bohemia, Roudnice nad Labem Family A (2 members) (father-son: ROU005-ROU007)	I2a2a	..	I2a2	..	HV6	yes
1952	I10092	0.447172	0.051189	0.082989	0.021935	0.039445	0.050096	0.275388	0.031785	9108	I10092	I10092	2006/J/037 PT018 LB024	petrous	2020	AgranatTamirCell2020	Context: Archaeological - Period	3750	58	1900-1700 BCE	..	Israel_MLBA	Megiddo, Jezreel Valley	Israel	32.5847	35.0169	1240K	1	0.651393	450779	..	F	n/a (no relatives detected)	n/a (female)	n/a (female)	n/a (female)	85.2	N1b1a2	yes
1953	I10093	0.404872	0.077333	0.081194	0.020324	0.027798	0.046048	0.298143	0.044286	9109	I10093	I10093	2006/J/037 PT022 LB032	petrous	2020	AgranatTamirCell2020	Context: Archaeological - Period	3750	58	1900-1700 BCE	..	Israel_MLBA	Megiddo, Jezreel Valley	Israel	32.5847	35.0169	1240K	1	1.84356	655048	..	M	n/a (no relatives detected)	J1a2a1a2d2b~	..	..	137	N1b1	yes
1981	I10096	0.574739	0.103104	1e-05	0.108776	0.060902	0.040784	0.111676	1e-05	9110	I10096	I10096	2010/K/106 LB002	petrous	2020	AgranatTamirCell2020	Context: Archaeological - Period	3500	29	1600-1500 BCE	..	Israel_MLBA_lc	Megiddo, Jezreel Valley	Israel	32.5847	35.0169	1240K	1	0.00553	6487	..	M	n/a (no relatives detected)	..	..	..	2.23	X	yes
1982	I10097	0.414512	0.050854	0.112261	0.004806	0.039864	0.035316	0.319017	0.023371	9111	I10097	I10097	2010/K/106 LB004	petrous	2020	AgranatTamirCell2020	Context: Archaeological - Period	3500	29	1600-1500 BCE	..	Israel_MLBA	Megiddo, Jezreel Valley	Israel	32.5847	35.0169	1240K	1	0.640916	447072	..	F	n/a (no relatives detected)	n/a (female)	n/a (female)	n/a (female)	80.9	T1a	yes
1983	I10099	0.396399	0.109737	0.101901	0.015352	0.001193	0.036081	0.309144	0.030193	9112	I10099	I10099	2012/K/096 PT005 LB019	petrous	2020	AgranatTamirCell2020	Context: Archaeological - Period	3500	29	1600-1500 BCE	adult	Israel_MLBA	Megiddo, Jezreel Valley	Israel	32.5847	35.0169	1240K	1	0.8837	520168	..	F	n/a (no relatives detected)	n/a (female)	n/a (female)	n/a (female)	140	T2c1a	yes
1977	I10100	0.261572	0.122496	0.1606	0.041226	0.049541	0.026456	0.291884	0.046225	9113	I10100	I10100	2014/K/119 PT012 LB031	petrous	2020	AgranatTamirCell2020	Direct: IntCal20	3548	43	1686-1534 calBCE (3338±21 BP, RTK-7899)	juvenile	Israel_MLBA_o	Megiddo, Jezreel Valley	Israel	32.5847	35.0169	1240K	1	0.269367	246357	..	F	n/a (no relatives detected)	n/a (female)	n/a (female)	n/a (female)	57.2	T2	yes
362	TRM003	0.075495	0.268358	0.059974	0.066737	0.030358	0.008584	0.474124	0.01637	13631	TRM003	TRM003	Trmice_10/87	..	Unpublished	PapacScienceAdvances2021	Direct: IntCal20	4620	92	2854-2501 calBCE (4093±24 BP, MAMS-45794)	..	Czech_Bohemia_CordedWare	Bohemia, Trmice	Czech Republic	50.6379	13.9923	1240K	1	1.64844	786500	..	F	Bohemia, Trmice Family A (2 members) (2d: TRM003-TRM006)	n/a (female)	n/a (female)	n/a (female)	..	H1q	yes
1950	I10104	0.394598	0.106072	0.06988	1e-05	0.016894	0.034444	0.329365	0.048737	9115	I10104	I10104	2010/J/172 PT002 LB002	petrous	2020	AgranatTamirCell2020	Context: Archaeological - Period	3825	43	1950-1800 BCE	..	Israel_MLBA	Megiddo, Jezreel Valley	Israel	32.5847	35.0169	1240K	1	0.101939	108974	..	M	n/a (no relatives detected)	J	..	..	28.6	T2e	yes
359	TRM006	0.085327	0.242671	0.039362	0.082734	0.020871	0.009938	0.493188	0.025907	13632	TRM006	TRM006	Trmice_109/82	..	Unpublished	PapacScienceAdvances2021	Direct: IntCal20	4644	91	2862-2573 calBCE (4105±25 BP, MAMS-45796)	..	Czech_Bohemia_CordedWare	Bohemia, Trmice	Czech Republic	50.6379	13.9923	1240K	1	1.83141	827026	..	M	Bohemia, Trmice Family A (2 members) (2d: TRM003-TRM006)	R1a1a1	..	R1a - M417 (xZ645)	..	R1b1	yes
2444	I10110	0.127822	0.234169	0.046554	0.117631	0.020408	0.015211	0.423786	0.014419	9117	I10110	I10110	Tomsk_4376, inventory number 4376	petrous	2019	NarasimhanPattersonScience2019	Context: Archaeological - Period	3100	144	1400-900 BCE	..	Kazakhstan_Shoendykol_MLBA_Fedorovo	Shoendykol	Kazakhstan	50.82	75.6	1240K	1	3.75689	814187	..	F	n/a (no relatives detected)	n/a (female)	n/a (female)	n/a (female)	277	U2e2a1d	yes
2437	I10111	0.132656	0.242582	0.043409	0.105308	0.009789	0.015569	0.411336	0.039352	9118	I10111	I10111	Tomsk_4377, inventory number 4377	petrous	2019	NarasimhanPattersonScience2019	Direct: IntCal20	3396	27	1498-1409 calBCE (3165±20 BP, PSUAMS-6971)	..	Kazakhstan_Shoendykol_MLBA_Fedorovo	Shoendykol	Kazakhstan	50.82	75.6	1240K	1	4.66962	820846	..	M	n/a (no relatives detected)	R1a1a1b2a2	..	..	199	U2e1h	yes
2426	I10112	0.128173	0.24762	0.054549	0.070212	0.015038	0.013432	0.415123	0.055852	9119	I10112	I10112	Tomsk_4379, inventory number 4379	petrous	2019	NarasimhanPattersonScience2019	Direct: IntCal20	3497	34	1613-1503 calBCE (3280±20 BP, PSUAMS-6929)	..	Kazakhstan_Shoendykol_MLBA_Fedorovo	Shoendykol	Kazakhstan	50.82	75.6	1240K	1	4.76118	826459	..	M	n/a (no relatives detected)	R1a1a1b2a2	..	..	432	H2a1a	yes
3779	I1017	0.004636	0.463263	0.112676	0.089471	1e-05	0.019031	0.208558	0.102356	4758	I1017	I1017	978, kurgan 2, burial 16	bone (long bone)	2019	NarasimhanPattersonScience2019	Direct: IntCal20	3787	51	1931-1749 calBCE (3520±30 BP, Beta-436294)	..	Russia_MLBA_Sintashta_o1	Kamennyi Ambar 5 Cemetery	Russia	52.8167	60.4667	1240K	1	0.36	334656	..	M	n/a (no relatives detected)	Q1b	..	..	199	H6b1	excluded outlier
3730	I1020	0.054046	0.297799	0.070083	0.084117	0.018257	0.01469	0.404433	0.056574	4766	I1020	I1020	982, kurgan 2, burial 15	bone (long bone)	2019	NarasimhanPattersonScience2019	Direct: IntCal20	3841	59	2016-1773 calBCE (3555±31 BP, OxA-12533)	..	Russia_MLBA_Sintashta_o2	Kamennyi Ambar 5 Cemetery	Russia	52.8167	60.4667	1240K	1	0.914	629838	..	M	n/a (no relatives detected)	R1b1a1b1b3	..	..	369	J2b1d	yes
1985	I10263_published	0.401111	0.013373	0.145006	0.053603	0.044081	0.05347	0.246053	0.043304	12109	I10263_published	I10263	2010/K/083 PT001 LB001	petrous	2020	AgranatTamirCell2020	Context: Archaeological - Period	3500	29	1600-1500 BCE	newborn	Israel_MLBA_published	Megiddo, Jezreel Valley	Israel	32.5847	35.0169	1240K	1	0.096246	99178	..	F	n/a (no relatives detected)	n/a (female)	n/a (female)	n/a (female)	..	..	yes
1954	I10264	0.417449	0.065525	0.118445	0.02842	0.017162	0.04045	0.261268	0.051281	9122	I10264	I10264	2010/K/088 PT002 LB002	petrous	2020	AgranatTamirCell2020	Direct: IntCal20	3750	50	1881-1697 calBCE (3470±20 BP, OS-139224)	..	Israel_MLBA	Megiddo, Jezreel Valley	Israel	32.5847	35.0169	1240K	1	0.322623	271605	..	M	n/a (no relatives detected)	J1a2a1a2d2b2a2~	..	..	88	T1a	yes
1951	I10265	0.428711	0.12081	0.087033	1e-05	1e-05	0.031579	0.331837	1e-05	9123	I10265	I10265	2010/K/103 PT003 LB006	petrous	2020	AgranatTamirCell2020	Context: Archaeological - Period	3825	43	1950-1800 BCE	..	Israel_MLBA	Megiddo, Jezreel Valley	Israel	32.5847	35.0169	1240K	1	0.038094	43464	..	F	n/a (no relatives detected)	n/a (female)	n/a (female)	n/a (female)	..	..	yes
1992	I10266	0.390832	0.076144	0.130698	0.009602	0.022587	0.041401	0.309503	0.019234	9124	I10266	I10266	2012/K/096 PT002 LB002	petrous	2020	AgranatTamirCell2020	Direct: IntCal20	3462	62	1628-1406 calBCE (3240±55 BP, RTK-6765)	adult	Israel_MLBA	Megiddo, Jezreel Valley	Israel	32.5847	35.0169	1240K	1	0.215713	204588	..	M	n/a (no relatives detected)	J2a2a1a~	..	..	..	..	yes
1978	I10267	0.549687	1e-05	0.1644	1e-05	1e-05	0.043157	0.147525	0.095201	9125	I10267	I10267	2012/K/113 PT001 LB001	petrous	2020	AgranatTamirCell2020	Direct: IntCal20	3527	67	1736-1449 calBCE (3300±55 BP, RTK-6767)	infant	Israel_MLBA_lc	Megiddo, Jezreel Valley	Israel	32.5847	35.0169	1240K	1	0.005921	6974	..	M	n/a (no relatives detected)	..	..	..	..	..	yes
1949	I10268	0.441353	0.100362	0.089496	1e-05	1e-05	0.045345	0.281312	0.042112	9126	I10268	I10268	2014/K/105 PT006 LB025	petrous	2020	AgranatTamirCell2020	Direct: IntCal20	3853	42	2010-1779 calBCE (3560±20 BP, OS-139225)	infant	Israel_MLBA	Megiddo, Jezreel Valley	Israel	32.5847	35.0169	1240K	1	0.643475	434548	..	M	n/a (no relatives detected)	J1a2a1a2d2b2b2~	..	..	96.8	K	yes
1973	I10269	0.338846	1e-05	0.000112	0.134873	0.048131	0.041255	0.354949	0.081824	9127	I10269	I10269	2014/K/150 PT005 LB012	petrous	2020	AgranatTamirCell2020	Context: Archaeological - Period	3600	29	1700-1600 BCE	child	Israel_MLBA_lc	Megiddo, Jezreel Valley	Israel	32.5847	35.0169	1240K	1	0.004064	4807	..	M	n/a (no relatives detected)	..	..	..	..	..	yes
3732	I1027	0.124172	0.207167	0.023304	0.080868	0.026943	0.016353	0.509842	0.011352	4772	I1027	I1027	1000, kurgan 2, burial 6, skeleton 6 / 1002, kurgan 2, burial 6, skeleton 8 / 1006, kurgan 2, burial 9, skeleton 2	bone (long bone)	2019	NarasimhanPattersonScience2019	Direct: IntCal20	3833	53	2008-1773 calBCE (3550±25 BP, PSUAMS-1954)	..	Russia_MLBA_Sintashta	Kamennyi Ambar 5 Cemetery	Russia	52.8167	60.4667	1240K	3	3.648	971582	..	M	n/a (no relatives detected)	R1a1a1b2a2a~	..	..	..	T1a1	yes
267	I10272	0.497294	0.05303	1e-05	0.050834	1e-05	0.003992	0.39482	1e-05	9129	I10272	I10272	P8L5-4	petrous	..	NovakPLoSOne2021	Direct: IntCal20	6023	76	4230-3967 calBCE (5240±40 BP, Beta-233122)	..	Croatia_C_Lasinja	Potočani	Croatia	45.4482	17.6388	1240K	1	0.323162	278128	..	F	n/a (no relatives detected)	n/a (female)	n/a (female)	n/a (female)	42.3	T2	yes
3802	I1028	0.016811	0.421901	0.034154	0.182632	1e-05	0.01886	0.225375	0.100256	4767	I1028	I1028	976	bone (long bone)	2019	NarasimhanPattersonScience2019	Direct: IntCal20	3704	65	1879-1632 calBCE (3440±30 BP, Beta-436293)	..	Russia_MLBA_Sintashta_o3	Kamennyi Ambar 5 Cemetery	Russia	52.8167	60.4667	1240K	2	1.029	667325	..	M	n/a (no relatives detected)	R1b1a1a1	..	..	..	U2e1'2	yes
3733	I1029	0.094894	0.218993	0.039365	0.060295	0.012579	0.009926	0.532405	0.031544	4765	I1029	I1029	1008, kurgan 2, burial 8, skeleton 2	bone (long bone)	2019	NarasimhanPattersonScience2019	Direct: IntCal20	3830	57	2012-1772 calBCE (3549±29 BP, OxA-12531)	..	Russia_MLBA_Sintashta	Kamennyi Ambar 5 Cemetery	Russia	52.8167	60.4667	1240K	1	0.826	580293	..	F	n/a (no relatives detected)	n/a (female)	n/a (female)	n/a (female)	357	J1c5a	yes
342	VLI011	0.087467	0.27237	0.065454	0.090735	0.017296	0.010831	0.442513	0.013335	13646	VLI011	VLI011	Vliněves_4214A	..	Unpublished	PapacScienceAdvances2021	Direct: IntCal20	4718	64	2884-2636 calBCE (4174±25 BP, MAMS-44711)	..	Czech_Bohemia_CordedWare	Bohemia, Vliněves	Czech Republic	50.3659	14.4466	1240K	1	1.85909	681148	..	M	Bohemia, Vliněves Family C (2 members) (son-father: VLI015-VLI011)	R1b1a1b1a1a	..	R1b - L151	..	W3a1c	yes
370	VLI031	0.357471	0.022459	1e-05	0.142765	1e-05	0.012014	0.45035	0.014921	13659	VLI031	VLI031	Vliněves_3512-1	..	Unpublished	PapacScienceAdvances2021	Direct: IntCal20	4510	64	2831-2472 calBCE (4046±27 BP, MAMS-41361)	..	Czech_Bohemia_GlobularAmphorae_N	Bohemia, Vliněves	Czech Republic	50.3659	14.4466	1240K	1	0.488974	377036	..	M	Bohemia, Vliněves Family A (3 members) (1d: VLI032-VLI033 | 3d: VLI031-VLI032, VLI031-VLI033)	R1b	..	R1b - V88	..	J2b1a	yes
2124	I10365_published	0.370709	0.021688	1e-05	0.072177	0.020354	0.029783	0.464806	0.020474	9148	I10365_published	I10365	Seulo_Ind.B	petrous	2020	FernandesNatureEcologyEvolution2020	Direct: IntCal20	3404	96	1663-1234 calBCE (3190±80 BP, Beta-37705)	..	Italy_Sardinia_MBA_published_o	Sardinia, Seulo	Italy	39.8666	9.23335	1240K	1	1.02703	555840	..	M	n/a (no relatives detected)	G2a2a1a2a1	..	..	..	..	yes
2174	I10366	0.382294	0.060106	0.015994	0.026143	0.008241	0.048901	0.458311	1e-05	9149	I10366	I10366	MSAE 8784 (Motrox'e Bois)	petrous	2020	FernandesNatureEcologyEvolution2020	Direct: IntCal20	2244	58	389-208 calBCE (2250±20 BP, PSUAMS-4874)	..	Italy_Sardinia_IA_1	Sardinia, Usellus	Italy	39.81	8.84	1240K	1	2.46136	676837	..	F	n/a (no relatives detected)	n/a (female)	n/a (female)	n/a (female)	..	..	yes
2131	I10372	0.380906	0.046693	1e-05	0.01617	0.005925	0.021961	0.513227	0.015108	10624	I10372	I10372	MA2	petrous	2020	FernandesNatureEcologyEvolution2020	Direct: IntCal20	3198	49	1377-1130 calBCE (3005±20 BP, PSUAMS-5891)	..	Italy_Sicily_LBA	Sicily, Marcita	Italy	37.68	12.789	1240K	1	3.78179	777353	47.7	F	n/a (no relatives detected)	n/a (female)	n/a (female)	n/a (female)	937.6	K1a3a	yes
349	VLI032	0.327733	1e-05	1e-05	0.122583	0.001566	0.018237	0.520631	0.009229	13660	VLI032	VLI032	Vliněves_3512-2	..	Unpublished	PapacScienceAdvances2021	Direct: IntCal20	4682	79	2870-2583 calBCE (4132±24 BP, MAMS-41362)	..	Czech_Bohemia_GlobularAmphorae_N	Bohemia, Vliněves	Czech Republic	50.3659	14.4466	1240K	1	0.415228	327149	..	M	Bohemia, Vliněves Family A (3 members) (1d: VLI032-VLI033 | 3d: VLI031-VLI032, VLI031-VLI033)	R1b	..	R1b - V88	..	V	yes
5098	I10409_published	0.074039	0.171249	0.222386	1e-05	1e-05	0.059418	0.139802	0.333086	10627	I10409_published	I10409	UfaNov17-004 tomb 3225 skeleton 1	tooth	2019	NarasimhanPattersonScience2019	Direct: IntCal20	4113	58	2282-2041 calBCE (3755±25 BP, PSUAMS-4599)	..	Turkmenistan_Gonur_BA_2_published	Gonur	Turkmenistan	38.2123	62.0344	1240K	1	0.097283	105846	46.3	M	n/a (no relatives detected)	H1a1a	..	..	66.53	R5a2b	yes
5137	I10410	0.154681	0.186079	0.217454	1e-05	0.013501	0.04	0.305426	0.082848	10626	I10410	I10410	UfaNov17-017 3734	tooth	2019	NarasimhanPattersonScience2019	Context: Archaeological - Period	3750	58	1900-1700 BCE	juvenile	Turkmenistan_Gonur_BA_1	Gonur	Turkmenistan	38.2123	62.0344	1240K	1	0.256483	248971	51.4	F	n/a (no relatives detected)	n/a (female)	n/a (female)	n/a (female)	191.6	T2c1a	yes
5093	I10411	0.059891	0.204062	0.327802	0.010773	0.043274	0.037841	0.243211	0.073145	10622	I10411	I10411	UfaNov17-055, Gonur skull 3250	tooth	2019	NarasimhanPattersonScience2019	Context: Archaeological - Period	4200	29	2300-2200 BCE	..	Turkmenistan_Gonur_BA_1	Gonur	Turkmenistan	38.2123	62.0344	1240K	1	0.224585	229454	48.7	M	n/a (no relatives detected)	J2a2a1a1a2	..	..	66.63	U7a	excluded outlier
2135	I10502_published	0.304149	1e-05	1e-05	0.077586	1e-05	0.024853	0.593372	1e-05	12041	I10502_published	I10502	FC_CGL_1	tooth	2020	FernandesNatureEcologyEvolution2020	Direct: IntCal20	3151	52	1369-1117 calBCE (2980±25 BP, PSUAMS-6688)	..	Italy_Sardinia_LBA_published	Sardinia, Anulù Seui	Italy	39.8509	9.37724	1240K	1	0.036413	41931	52	M	n/a (no relatives detected)	R1b	..	..	21.23	T2b3	yes
350	VLI033	0.393609	1.2e-05	1e-05	0.082693	0.024041	1e-05	0.489597	0.010029	13661	VLI033	VLI033	Vliněves_3512-3	..	Unpublished	PapacScienceAdvances2021	Direct: IntCal20	4682	80	2872-2583 calBCE (4133±27 BP, MAMS-38477)	..	Czech_Bohemia_GlobularAmphorae_N_father.or.son.VLI032	Bohemia, Vliněves	Czech Republic	50.3659	14.4466	1240K	2	0.122404	125397	..	M	Bohemia, Vliněves Family A (3 members) (1d: VLI032-VLI033 | 3d: VLI031-VLI032, VLI031-VLI033)	R1b	..	R1b - V88	..	H1	yes
483	VLI058	0.142531	0.185872	0.041271	0.096252	0.014329	0.01627	0.503464	1e-05	13670	VLI058	VLI058	Vliněves_H520	..	Unpublished	PapacScienceAdvances2021	Direct: IntCal20	4066	56	2203-2032 calBCE (3725±28 BP, UBA-23642)	..	Czech_Bohemia_Unetice_EBA	Bohemia, Vliněves	Czech Republic	50.3659	14.4466	1240K	1	0.715844	462167	..	F	Bohemia, Vliněves Family B (2 members) (daughter-mother: VLI064-VLI058)	n/a (female)	n/a (female)	n/a (female)	..	W1i	yes
495	VLI064	0.179527	0.224028	0.016954	0.073046	0.031791	0.010095	0.450825	0.013734	13673	VLI064	VLI064	Vliněves_H521	..	Unpublished	PapacScienceAdvances2021	Direct: IntCal20	4018	51	2141-1971 calBCE (3677±25 BP, MAMS-30768)	..	Czech_Bohemia_Unetice_EBA_mother.or.daughter.VLI058	Bohemia, Vliněves	Czech Republic	50.3659	14.4466	1240K	1	0.382002	317660	..	F	Bohemia, Vliněves Family B (2 members) (daughter-mother: VLI064-VLI058)	n/a (female)	n/a (female)	n/a (female)	..	W1i	yes
4857	I10551	0.147813	0.208586	0.16471	0.071527	2e-05	1e-05	0.398766	0.008568	10647	I10551	I10551	UfaNov17-024, Farkhor 2017 Area 6A, tomb 43	petrous	2019	NarasimhanPattersonScience2019	Context: Archaeological - Period	4450	289	3000-2000 BCE	..	Tajikistan_BA_Farkhor_lc	Farkhor	Tajikistan	37.4833	69.4012	1240K	1	0.010293	11999	58.8	M	n/a (no relatives detected)	E1b1b	..	..	1.629	n/a (<2x)	yes
2127	I10552	0.343325	1e-05	1e-05	0.068191	0.010676	0.017217	0.557338	0.003233	10640	I10552	I10552	Perda-1	petrous	2020	FernandesNatureEcologyEvolution2020	Direct: IntCal20	3234	51	1386-1212 calBCE (3025±20 BP, PSUAMS-4875)	..	Italy_Sardinia_LBA	Sardinia, Perdasdefogu	Italy	39.6833	9.43333	1240K	1	4.45811	832753	53.6	F	n/a (no relatives detected)	n/a (female)	n/a (female)	n/a (female)	802.9	HV0+195	yes
2142	I10553	0.342302	0.013927	1e-05	0.06701	0.003292	0.016856	0.548627	0.007976	10644	I10553	I10553	Perda-2	petrous	2020	FernandesNatureEcologyEvolution2020	Direct: IntCal20	3110	42	1255-1055 calBCE (2950±20 BP, PSUAMS-4876)	..	Italy_Sardinia_LBA	Sardinia, Perdasdefogu	Italy	39.6833	9.43333	1240K	1	4.39082	794592	53.4	M	n/a (no relatives detected)	J2b2a1	..	..	903.5	J1c2	yes
2139	I10554	0.326152	0.017658	1e-05	0.061849	0.004838	0.022084	0.552875	0.014534	10632	I10554	I10554	Perda-3	petrous	2020	FernandesNatureEcologyEvolution2020	Direct: IntCal20	3122	41	1261-1059 calBCE (2960±20 BP, PSUAMS-4877)	..	Italy_Sardinia_LBA	Sardinia, Perdasdefogu	Italy	39.6833	9.43333	1240K	1	3.87034	792465	51	F	n/a (no relatives detected)	n/a (female)	n/a (female)	n/a (female)	816.7	J1c3	yes
3553	I10564	0.022513	0.338723	0.129954	0.063394	0.066931	0.009526	0.338179	0.030781	10651	I10564	I10564	StPet40, collection 6136, individual 2	bone (long bone)	2019	NarasimhanPattersonScience2019	Context: Archaeological - Period	4850	231	3300-2500 BCE	..	Russia_Afanasievo	Middle Yenisei region, Afanasieva Gora	Russia	54.3566	90.9192	1240K	1	0.369583	338901	50.5	F	n/a (no relatives detected)	n/a (female)	n/a (female)	n/a (female)	172.7	V1a	yes
664	VK215.SG	0.042907	0.09134	1.6e-05	0.092433	1e-05	0.04433	0.704655	0.02431	13007	VK215.SG	VK215	Denmark_Gerdrup-B; sk 1	tooth	2020	MargaryanWillerslevNature2020	Context: Archaeological - Period	1100	29	800-900 CE	..	Denmark_Viking.SG	Sealand, Gerdrup	Denmark	55.73	12.12	Shotgun	..	0.07	74842	..	M	Sealand, Gerdrup Family A (2 Members) (VK215.SG, VK216.SG have a 1d relationship)	R1b1a1	..	R1b1a1b	30.8	J1c2k	yes
665	VK216.SG	0.037766	0.176728	1e-05	0.092967	0.021539	0.022971	0.525065	0.122955	13008	VK216.SG	VK216	Denmark_Gerdrup-B; sk 2	tooth	2020	MargaryanWillerslevNature2020	Context: Archaeological - Period	1100	29	800-900 CE	..	Denmark_Viking_1d.rel.VK215.SG	Sealand, Gerdrup	Denmark	55.73	12.12	Shotgun	..	0.03	34110	..	F	Sealand, Gerdrup Family A (2 Members) (VK215.SG, VK216.SG have a 1d relationship)	n/a (female)	n/a (female)	n/a (female)	25	J1c2k	yes
758	s19_V14_2.SG	0.054339	0.140759	0.015724	0.165647	0.030136	0.0294	0.563985	1e-05	11439	s19_V14_2.SG	V14	AM 365: T4	tooth (premolar)	2019	SaagCurrentBiology2019	Direct: IntCal20	3130	54	1274-1055 calBCE (2966±29 BP, SUERC-44064)	..	Estonia_BA.SG	Harju, Toomani 5 at Muuksi, cist 1	Estonia	59.4972	25.5114	Shotgun	..	0.384443	371144	..	M	Estonia, Harju Family B (3 members) (V14 is 1st deg relatives of both X05 and X06)	R1a1a1	..	..	..	U2e2a1	yes
3792	I1064	0.095742	0.210565	0.047383	0.103143	0.02669	0.00687	0.488071	0.021536	4768	I1064	I1064	1010, kurgan 2, burial 8, skeleton 4	bone (long bone)	2019	NarasimhanPattersonScience2019	Direct: IntCal20	3739	55	1879-1693 calBCE (3460±20 BP, PSUAMS-2102)	..	Russia_MLBA_Sintashta	Kamennyi Ambar 5 Cemetery	Russia	52.8167	60.4667	1240K	1	2.08	823888	..	M	n/a (no relatives detected)	R1a1a1b2a2a1d5~	..	..	733	H6a1a	yes
1988	I10768	0.408081	0.1332	0.077238	0.009436	0.003967	0.037816	0.295765	0.034497	10616	I10768	I10768	16/K/029/LB009	petrous	2020	AgranatTamirCell2020	Context: Archaeological - Period	3500	29	1600-1500 BCE	0.5-1	Israel_MLBA	Megiddo, Jezreel Valley	Israel	32.5847	35.0169	1240K	1	0.458794	354989	41.2	M	n/a (no relatives detected)	R1b1a1b	..	..	137.7	J2a2a2	yes
782	s19_V16_1.SG	0.050542	0.176518	0.006312	0.124433	0.027099	0.020312	0.580791	0.013993	11440	s19_V16_1.SG	V16	AI 5220: luustik 1	tooth (molar)	2019	SaagCurrentBiology2019	Direct: IntCal20	2434	76	725-398 calBCE (2399±27 BP, UBA-24124)	..	Estonia_BA.SG	Harju, Jaani A at Väo, cist	Estonia	59.4306	24.9011	Shotgun	..	0.196702	209733	..	M	Estonia, Harju Family A (3 members) (X13 is a 1st deg relative of X14, who is a 2nd or 3rd deg relative of V16)	R1a1a1	..	..	..	H1b2	yes
761	s19_X05_1.SG	0.017199	0.009578	1e-05	0.140017	0.118012	0.036744	0.658465	0.019975	11454	s19_X05_1.SG	X05	AI 6320: L135	tooth (molar)	2019	SaagCurrentBiology2019	Direct: IntCal20	3049	52	1205-1012 calBCE (2908±26 BP, SUERC-44069)	..	Estonia_BA.SG_1d.rel.s19_V14_2.SG	Harju, Toomani 5 at Muuksi, cist 2	Estonia	59.4972	25.5114	Shotgun	..	0.02512	29513	..	M	Estonia, Harju Family B (3 members) (V14 is 1st deg relatives of both X05 and X06)	P1~	..	..	..	T2a1b1a1	yes
1976	I10771	0.417584	0.074581	0.094914	1e-05	1e-05	0.038699	0.353964	0.020238	10609	I10771	I10771	16/H/062/LB168	petrous	2020	AgranatTamirCell2020	Context: Archaeological - Period	3550	29	1650-1550 BCE	adult	Israel_MLBA	Megiddo, Jezreel Valley	Israel	32.5847	35.0169	1240K	1	0.661188	452072	42.2	F	n/a (no relatives detected)	n/a (female)	n/a (female)	n/a (female)	147.6	U1a1a3	yes
762	s19_X06_1.SG	0.108523	0.09779	0.046735	0.076312	1e-05	0.049692	0.597457	0.023482	11455	s19_X06_1.SG	X06	AI 6320: L176	tooth (molar)	2019	SaagCurrentBiology2019	Direct: IntCal20	3046	51	1203-1012 calBCE (2906±25 BP, SUERC-44070)	..	Estonia_BA_lc.SG_1d.rel.s19_V14_2_lc.SG	Harju, Toomani 5 at Muuksi, cist 4	Estonia	59.4972	25.5114	Shotgun	..	0.00407	4833	..	U	Estonia, Harju Family B (3 members) (V14 is 1st deg relatives of both X05 and X06)	n/a (sex unknown)	n/a (sex unknown)	n/a (sex unknown)	..	..	yes
4450	I10851_published	0.277784	0.094963	0.018359	0.127466	1e-05	0.021263	0.454339	0.005816	10652	I10851_published	I10851	SJR'15-1669	tooth	2019	OlaldeScience2019	Direct: IntCal20	1006	39	887-1017 calCE (1100±30 BP, Beta-458691)	..	Spain_Medieval_published	Catalonia, Girona, Sant Julià de Ramis	Spain	42.0507	2.867	1240K	1	0.049244	55848	52.5	F	n/a (no relatives detected)	n/a (female)	n/a (female)	n/a (female)	71.19	H3	yes
4455	I10852_published	0.261486	0.044383	0.003665	0.070467	0.007967	0.033904	0.560072	0.018055	10653	I10852_published	I10852	SJR'14-1670	tooth	2019	OlaldeScience2019	Direct: IntCal20	908	47	990-1154 calCE (1010±30 BP, Beta-458692)	..	Spain_Medieval_published	Catalonia, Girona, Sant Julià de Ramis	Spain	42.0507	2.867	1240K	1	0.334845	304335	49.1	F	n/a (no relatives detected)	n/a (female)	n/a (female)	n/a (female)	213.8	H6c	yes
4460	I10853_published	0.308275	0.062065	1e-05	0.044779	1e-05	0.022392	0.546264	0.016206	10654	I10853_published	I10853	SJR'15-1796	tooth	2019	OlaldeScience2019	Direct: IntCal20	876	48	993-1155 calCE (990±30 BP, Beta-448950)	..	Spain_Medieval_published	Catalonia, Girona, Sant Julià de Ramis	Spain	42.0507	2.867	1240K	1	0.268767	244095	41.4	M	n/a (no relatives detected)	E1b1b1a1b1	..	..	326.1	U4a1	yes
4456	I10854_published	0.278874	1e-05	1e-05	0.009695	1e-05	0.087601	0.623789	1e-05	10648	I10854_published	I10854	SJR'15-1820	tooth	2019	OlaldeScience2019	Direct: IntCal20	908	47	990-1154 calCE (1010±30 BP, Beta-448952)	..	Spain_Medieval_published_lc	Catalonia, Girona, Sant Julià de Ramis	Spain	42.0507	2.867	1240K	1	0.00352	4144	40.6	M	n/a (no relatives detected)	..	..	..	78.4	H1n+146	yes
776	s19_X13_1.SG	0.019797	1e-05	1e-05	0.130091	1e-05	1e-05	0.850062	1e-05	11462	s19_X13_1.SG	X13	AI 5229	tooth (molar)	2019	SaagCurrentBiology2019	Direct: IntCal20	2583	81	774-481 calBCE (2485±30 BP, Hela-2127)	..	Estonia_BA_lc.SG_1d.rel.s19_X14_1_lc.SG	Harju, Lastekangur 2 at Rebala, cist	Estonia	59.4708	25.0972	Shotgun	..	0.012242	14516	..	U	Estonia, Harju Family A (3 members) (X13 is a 1st deg relative of X14, who is a 2nd or 3rd deg relative of V16)	n/a (sex unknown)	n/a (sex unknown)	n/a (sex unknown)	..	K1b2a	yes
4401	I10865	0.434984	0.161543	1e-05	0.039967	1e-05	0.065392	0.298084	1e-05	10639	I10865	I10865	10-SU-28-D1-E-37	petrous	2019	OlaldeScience2019	Context: Archaeological - Period	1800	29	100-200 CE	..	Spain_Roman	Girona, Empuries, necropolis Centre de Visitants	Spain	42.1333	3.1083	1240K	1	0.034951	40027	40.1	M	n/a (no relatives detected)	L	..	..	16.55	U5a1a1	yes
4400	I10866	0.225266	0.097072	0.005294	0.094992	1e-05	0.075331	0.486232	0.015802	10637	I10866	I10866	10-SU-28-D1-E-20	petrous	2019	OlaldeScience2019	Direct: IntCal20	1947	30	44 calBCE - 61 calCE (2005±15 BP, PSUAMS-5281)	..	Spain_Roman_oMixed	Girona, Empuries, necropolis Centre de Visitants	Spain	42.1333	3.1083	1240K	1	3.74295	798609	49.1	F	n/a (no relatives detected)	n/a (female)	n/a (female)	n/a (female)	1053	K1b2a	yes
777	s19_X14_1.SG	0.036635	0.108299	0.034805	0.133516	0.024889	0.012105	0.616061	0.033691	11463	s19_X14_1.SG	X14	AI 5229	tooth (molar)	2019	SaagCurrentBiology2019	Direct: IntCal20	2580	84	773-478 calBCE (2481±30 BP, Hela-2061)	..	Estonia_BA.SG	Harju, Lastekangur 2 at Rebala, cist	Estonia	59.4708	25.0972	Shotgun	..	0.262365	269723	..	M	Estonia, Harju Family A (3 members) (X13 is a 1st deg relative of X14, who is a 2nd or 3rd deg relative of V16)	R1a1a1b1a2b	..	..	..	H1b2	yes
4449	I10895	0.24565	0.078454	1e-05	0.067567	0.010923	0.032549	0.52927	0.035577	10638	I10895	I10895	SJR'15-1828	tooth	2019	OlaldeScience2019	Direct: IntCal20	1038	52	774-992 calCE (1140±30 BP, Beta-448953)	..	Spain_Medieval	Catalonia, Girona, Sant Julià de Ramis	Spain	42.0507	2.867	1240K	1	1.08706	618876	49.4	M	n/a (no relatives detected)	R1b1a1b1a1a1c1a1	..	..	304.2	H1ap1	yes
4462	I10897_published	0.228278	0.121589	1e-05	0.093169	0.019083	0.020217	0.499674	0.017981	10645	I10897_published	I10897	SJR'17-2099	tooth	2019	OlaldeScience2019	Direct: IntCal20	828	52	1040-1214 calCE (910±30 BP, Beta-477258)	..	Spain_Medieval_published	Catalonia, Girona, Sant Julià de Ramis	Spain	42.0507	2.867	1240K	1	0.104692	114082	46.2	F	n/a (no relatives detected)	n/a (female)	n/a (female)	n/a (female)	244.4	I1c	yes
1441	I10939	0.305638	0.057076	1e-05	0.081466	0.004232	0.024345	0.498742	0.028492	9151	I10939	I10939	119	petrous (CBD)	2019	OlaldeScience2019	Context: Archaeological - Period	3600	144	1900-1400 BCE	..	Gibraltar_EBA	Bray Cave	Gibraltar	36.132	-5.34377	1240K	1	0.388301	330485	..	M	n/a (no relatives detected)	R1b1a1b1a1a2	..	..	..	K1a3a	yes
1442	I10940	0.339634	0.038174	0.006901	0.101771	1e-05	0.009557	0.503943	1e-05	9152	I10940	I10940	121	petrous (CBD)	2019	OlaldeScience2019	Context: Archaeological - Period	3600	144	1900-1400 BCE	..	Gibraltar_EBA	Bray Cave	Gibraltar	36.132	-5.34377	1240K	1	0.028457	32296	..	M	n/a (no relatives detected)	R1b1a1	..	..	..	H1e1a	yes
1443	I10941	0.301746	0.052308	1e-05	0.109609	1e-05	0.012759	0.499985	0.023573	9153	I10941	I10941	120	petrous (CBD)	2019	OlaldeScience2019	Context: Archaeological - Period	3600	144	1900-1400 BCE	..	Gibraltar_EBA	Bray Cave	Gibraltar	36.132	-5.34377	1240K	1	0.658517	430366	..	M	n/a (no relatives detected)	R1b1a1b1a1a2	..	..	..	T2e1	yes
1440	I10942	0.411375	0.019709	1e-05	0.060029	1e-05	0.021525	0.468027	0.019315	9154	I10942	I10942	122	petrous (CBD)	2019	OlaldeScience2019	Context: Archaeological - Period	6950	289	5500-4500 BCE	..	Gibraltar_EN	Gibraltar, Europa 1	Gibraltar	36.132	-5.34377	1240K	1	0.453229	366515	..	F	n/a (no relatives detected)	n/a (female)	n/a (female)	n/a (female)	..	N1a1a1	yes
4909	I1096	0.768047	1e-05	1e-05	0.010819	0.00875	0.002075	0.209664	0.000625	4840	I1096	I1096	BAR26 / M10-76	petrous	2015	MathiesonNature2015	Context: Archaeological - Period	8300	87	6500-6200 BCE	..	Turkey_N	Northwest Anatolia, Marmara, Barcın	Turkey	40.3037	29.57	1240K	1	2.865	743953	..	M	n/a (no relatives detected)	I2	..	..	531	N1a1a+152	excluded outlier
819	VK483.SG	0.087765	0.087188	0.028229	0.102671	0.023485	0.03043	0.62629	0.013942	13256	VK483.SG	VK483	Estonia_Salme_II-V; Estonia_Salme_II_SM10602:XXII	petrous	2020	MargaryanWillerslevNature2020	Direct: IntCal20	1191	56	674-877 calCE (1250±30 BP, Beta-509632)	..	Estonia_EarlyViking.SG	Saaremaa, Salme	Estonia	58.17	22.25	Shotgun	..	1.78	945228	..	M	Saaremaa, Salme Family A (5 Members) (VK490.SG, VK555.SG have a 3d or more distant relationship; VK485.SG, VK490.SG, VK483.SG, VK497.SG are brothers)	I1a2a1a1d1a1a	..	I1a2a1a1d1a	105.6	H16	yes
788	VK485.SG	0.083146	0.09569	0.014792	0.097725	0.023572	0.01673	0.659727	0.008618	13258	VK485.SG	VK485	Estonia_Salme_II-O; Estonia_Salme_II_SM10602:XV	tooth	2020	MargaryanWillerslevNature2020	Direct: IntCal20	1244	42	649-775 calCE (1330±30 BP, Poz-109002)	..	Estonia_EarlyViking_brother.VK490.VK483.VK497.SG	Saaremaa, Salme	Estonia	58.17	22.25	Shotgun	..	0.71	587206	..	M	Saaremaa, Salme Family A (5 Members) (VK490.SG, VK555.SG have a 3d or more distant relationship; VK485.SG, VK490.SG, VK483.SG, VK497.SG are brothers)	I1a2a1a1d1a1a1a1~	..	I1a2a1a1d1a	119.6	H16	yes
4916	I1098	0.99993	1e-05	1e-05	1e-05	1e-05	1e-05	1e-05	1e-05	4841	I1098	I1098	BAR99 / M10-352	petrous	2015	MathiesonNature2015	Direct: IntCal20	8282	51	6419-6246 calBCE (7475±25 BP, PSUAMS-2947)	..	Turkey_N	Northwest Anatolia, Marmara, Barcın	Turkey	40.3037	29.57	1240K	1	2.994	780305	..	F	n/a (no relatives detected)	n/a (female)	n/a (female)	n/a (female)	393	X2d	excluded outlier
4910	I1099	0.803076	0.015823	1e-05	0.009977	0.007211	0.003696	0.160087	0.00012	4835	I1099	I1099	L11-S-488	petrous	2015	MathiesonNature2015	Context: Archaeological - Period	8300	87	6500-6200 BCE	..	Turkey_N	Northwest Anatolia, Marmara, Barcın	Turkey	40.3037	29.57	1240K	1	0.827	534896	..	M	n/a (no relatives detected)	G2a2a1a2	..	..	376	T2	excluded outlier
4911	I1100	0.80992	0.033756	1e-05	0.010456	1e-05	0.003759	0.138023	0.004065	4833	I1100	I1100	M11-351	petrous	2015	MathiesonNature2015	Context: Archaeological - Period	8300	87	6500-6200 BCE	..	Turkey_N	Northwest Anatolia, Marmara, Barcın	Turkey	40.3037	29.57	1240K	1	0.331	294167	..	F	n/a (no relatives detected)	n/a (female)	n/a (female)	n/a (female)	163	K	excluded outlier
4912	I1101	0.721861	0.012872	1e-05	0.02243	0.009102	0.012935	0.220779	1e-05	4837	I1101	I1101	M11-352a	petrous	2015	MathiesonNature2015	Context: Archaeological - Period	8300	87	6500-6200 BCE	..	Turkey_N	Northwest Anatolia, Marmara, Barcın	Turkey	40.3037	29.57	1240K	1	1.56	650487	..	M	n/a (no relatives detected)	H	..	..	798	T2b	excluded outlier
4913	I1102	0.717862	1e-05	1e-05	0.013114	0.017211	0.014676	0.237107	1e-05	4834	I1102	I1102	M11-354	petrous	2015	MathiesonNature2015	Context: Archaeological - Period	8300	87	6500-6200 BCE	..	Turkey_N	Northwest Anatolia, Marmara, Barcın	Turkey	40.3037	29.57	1240K	1	0.55	408060	..	M	n/a (no relatives detected)	C1a2	..	..	152	K1a3a	excluded outlier
5551	I11025	0.238643	0.158643	0.277755	0.037916	0.051295	0.023419	0.14478	0.06755	10643	I11025	I11025	UZ-BST-001, Site 4, Grave 37	petrous	2019	NarasimhanPattersonScience2019	Context: Archaeological - Period	3400	87	1600-1300 BCE	..	Uzbekistan_Bustan_BA	Bustan	Uzbekistan	37.6667	67	1240K	1	0.023062	26405	37.9	F	n/a (no relatives detected)	n/a (female)	n/a (female)	n/a (female)	5.135	N1b1a	yes
5552	I11026	0.161527	0.211497	0.281219	0.015922	0.02747	0.034878	0.20078	0.066706	10631	I11026	I11026	UZ-BST-008, Site 7, Grave 84 (2), 58-20,	petrous	2019	NarasimhanPattersonScience2019	Context: Archaeological - Period	3400	87	1600-1300 BCE	..	Uzbekistan_Bustan_BA	Bustan	Uzbekistan	37.6667	67	1240K	1	0.32537	290383	40.2	F	n/a (no relatives detected)	n/a (female)	n/a (female)	n/a (female)	78.51	U7a	yes
5546	I11027	0.147621	0.214899	0.253707	0.01361	0.010279	0.032894	0.266991	0.059999	10634	I11027	I11027	UZ-BST-002, Site 7, Grave 33 (2), 44-92	petrous	2019	NarasimhanPattersonScience2019	Direct: IntCal20	3526	34	1631-1508 calBCE (3315±25 BP, PSUAMS-6198)	..	Uzbekistan_Bustan_BA	Bustan	Uzbekistan	37.6667	67	1240K	1	2.41484	741299	44.1	M	n/a (no relatives detected)	J2a1a1a2b2a3b~	..	..	409.3	T2c	yes
5521	I11028	0.098749	0.188608	0.32604	0.024556	0.034398	0.042	0.235308	0.05034	10636	I11028	I11028	UZ-BST-009, Site ?, 58-21, 119-4	petrous	2019	NarasimhanPattersonScience2019	Direct: IntCal20	5099	108	3332-2937 calBCE (4445±25 BP, PSUAMS-4780)	..	Uzbekistan_Bustan_Eneolithic	Bustan	Uzbekistan	37.6667	67	1240K	1	1.1272	632724	42.9	M	n/a (no relatives detected)	J2a1a4b	..	..	177.3	W1+119	excluded outlier
4914	I1103	0.961923	1e-05	1e-05	0.005513	1e-05	1e-05	0.032514	1e-05	4836	I1103	I1103	M11-S-350	petrous	2015	MathiesonNature2015	Context: Archaeological - Period	8300	87	6500-6200 BCE	..	Turkey_N	Northwest Anatolia, Marmara, Barcın	Turkey	40.3037	29.57	1240K	1	1.135	596670	..	M	n/a (no relatives detected)	G2a2a1a2	..	..	237	K1b1b1	excluded outlier
5094	I11039	0.024785	0.258992	0.323369	0.027417	0.046325	0.021758	0.166907	0.130447	10646	I11039	I11039	UfaNov17-001 tomb 3230 skeleton 4	bone (phalanx)	2019	NarasimhanPattersonScience2019	Direct: IntCal20	4188	43	2336-2144 calBCE (3805±20 BP, PSUAMS-4602)	..	Turkmenistan_BA_Gonur_4	Gonur	Turkmenistan	38.2123	62.0344	1240K	1	0.097675	104997	54.3	F	n/a (no relatives detected)	n/a (female)	n/a (female)	n/a (female)	11.06	HV12b1	excluded outlier
5132	I11040	0.002939	1e-05	0.750711	0.014015	1e-05	0.036846	0.132854	0.062616	10641	I11040	I11040	UfaNov17-002 3699	tooth	2019	NarasimhanPattersonScience2019	Context: Archaeological - Period	3850	58	2000-1800 BCE	..	Turkmenistan_Gonur_BA_1_lc	Gonur	Turkmenistan	38.2123	62.0344	1240K	1	0.002689	3164	43	F	n/a (no relatives detected)	n/a (female)	n/a (female)	n/a (female)	6.658	W	excluded outlier
5113	I11041_published	0.136622	0.206633	0.2201	1e-05	1e-05	0.059285	0.224915	0.152425	10630	I11041_published	I11041	UfaNov17-003 tomb 3225 skeleton 3	tooth	2019	NarasimhanPattersonScience2019	Direct: IntCal20	4015	51	2141-1961 calBCE (3675±25 BP, PSUAMS-4603)	..	Turkmenistan_Gonur_BA_2_published	Gonur	Turkmenistan	38.2123	62.0344	1240K	1	0.115931	125977	48.8	M	n/a (no relatives detected)	R2	..	..	33.71	R2	yes
5091	I11042	0.100255	0.258419	0.330376	0.011782	1e-05	0.033342	0.170792	0.095024	10635	I11042	I11042	UfaNov17-005 3220 (skeleton 3)	tooth	2019	NarasimhanPattersonScience2019	Context: Archaeological - Period	4225	14	2300-2250 BCE	..	Turkmenistan_Gonur_BA_1	Gonur	Turkmenistan	38.2123	62.0344	1240K	1	0.016221	18763	47.8	M	n/a (no relatives detected)	F	..	..	30.05	HV18	excluded outlier
790	VK490.SG	0.064396	0.114453	0.017623	0.089709	0.015054	0.019812	0.658915	0.020038	13264	VK490.SG	VK490	Estonia_Salme_II-N; Estonia_Salme_II_SM10602:XIV	tooth	2020	MargaryanWillerslevNature2020	Direct: IntCal20	1227	39	657-777 calCE (1295±32 BP, Ua-50747)	..	Estonia_EarlyViking_brother.VK485.VK483.VK497.SG	Saaremaa, Salme	Estonia	58.17	22.25	Shotgun	..	0.95	705259	..	M	Saaremaa, Salme Family A (5 Members) (VK490.SG, VK555.SG have a 3d or more distant relationship; VK485.SG, VK490.SG, VK483.SG, VK497.SG are brothers)	I1a2a1a1d1~	..	I1a2a1a1d1a1a	123.8	H16	yes
3835	I11214	0.068376	0.212644	0.028256	0.081307	0.056124	0.023054	0.475249	0.05499	9157	I11214	I11214	138	petrous	2019	NarasimhanPattersonScience2019	Direct: IntCal20	3497	34	1613-1503 calBCE (3280±20 BP, PSUAMS-6984)	..	Russia_MLBA_Krasnoyarsk	Chumysh-Perekat-1	Russia	53.8242	84.6123	1240K	1	0.088378	97798	..	F	n/a (no relatives detected)	n/a (female)	n/a (female)	n/a (female)	..	H7b	yes
4167	I11248	0.266814	0.00287	0.004653	0.128547	0.005557	0.015426	0.565972	0.010162	10743	I11248	I11248	Ar-J.6 (Jentillarri 6)	tooth	2019	OlaldeScience2019	Context: Archaeological - Period	5050	231	3500-2700 BCE	..	Spain_MLN	Basque Country	Spain	43.0866	-2.2154	1240K	1	2.87133	811544	54.9	M	n/a (no relatives detected)	I2a1b1b	..	..	991.3	J2a1a1a	yes
4168	I11249	0.288928	0.008941	1e-05	0.113094	1e-05	0.015388	0.554776	0.018853	10741	I11249	I11249	Ar-J10 (Jentillarri 10)	tooth	2019	OlaldeScience2019	Context: Archaeological - Period	5050	231	3500-2700 BCE	..	Spain_MLN	Basque Country	Spain	43.0866	-2.2154	1240K	1	1.46098	712713	55.8	M	n/a (no relatives detected)	I2a1b1b	..	..	629.4	U5b1	yes
4169	I11300	0.330444	1e-05	0.015294	0.144172	0.013038	0.0042	0.478313	0.01453	10603	I11300	I11300	Ar-J11 (Jentillarri11)	tooth	2019	OlaldeScience2019	Context: Archaeological - Period	5050	231	3500-2700 BCE	..	Spain_MLN	Basque Country	Spain	43.0866	-2.2154	1240K	1	0.056043	62853	44.7	F	n/a (no relatives detected)	n/a (female)	n/a (female)	n/a (female)	74.29	J2a1a1a	yes
4170	I11301	0.314958	1e-05	0.001725	0.143512	0.010972	0.015805	0.499779	0.01324	10604	I11301	I11301	Ar-J14 (Jentillarri 14)	tooth	2019	OlaldeScience2019	Context: Archaeological - Period	5050	231	3500-2700 BCE	..	Spain_MLN	Basque Country	Spain	43.0866	-2.2154	1240K	1	0.820909	521207	50.7	F	n/a (no relatives detected)	n/a (female)	n/a (female)	n/a (female)	421	H1j8	yes
4078	I1131	0.471287	0.011525	0.002167	0.023501	0.003982	0.020219	0.460478	0.006841	4858	I1131	I1131	NG21/10, Grave 10; inv. K21	petrous	2018	MathiesonNature2018	Direct: IntCal20	6482	48	4653-4452 calBCE (5700±30 BP, Beta-432798)	..	Serbia_EN	Vojvodina, Hrtkovci, Gomolova	Serbia	44.9	19.75	1240K	1	2.922	760614	..	M	n/a (no relatives detected)	G2a2a1a	..	..	670	H	yes
2058	I11443	0.221869	0.122824	1.3e-05	0.067302	0.013328	0.014659	0.534001	0.026005	9159	I11443	I11443	BU32	petrous	2020	FernandesNatureEcologyEvolution2020	Direct: IntCal20	4623	111	2872-2476 calBCE (4090±60 BP, OxA-32773)	..	Italy_Sicily_EBA_o2	Sicily, Buffa	Italy	37.908	13.478	1240K	1	3.798	740275	..	M	n/a (no relatives detected)	R1b1a1b1a1a2	..	..	..	U5b2c	yes
1843	I11456_published	0.054651	0.184977	0.250073	0.015195	1e-05	0.055911	0.215827	0.223356	9160	I11456_published	I11456	398; G. 18 A, Period II, phases 5A/5B, around 2550 BC	petrous	2019	NarasimhanPattersonScience2019	Context: Archaeological - Period	4500	29	2600-2500 BCE	..	Iran_ShahrISokhta_BA2_published	Seistan, Shahr-i Sokhta	Iran	30.6499	61.4003	1240K	1	1.70642	633215	..	F	n/a (no relatives detected)	n/a (female)	n/a (female)	n/a (female)	..	W3a1b	yes
1836	I11458_published	0.086881	0.235193	0.370601	1e-05	1e-05	0.028165	0.182453	0.096687	11651	I11458_published	I11458	400; T.405	petrous	2019	NarasimhanPattersonScience2019	Context: Archaeological - Period	4600	318	3200-2100 BCE	..	Iran_ShahrISokhta_BA2_published	Seistan, Shahr-i Sokhta	Iran	30.6499	61.4003	1240K	1	0.025536	29686	..	M	n/a (no relatives detected)	P1	..	..	8.86004	M3a2	excluded outlier
1834	I11459_published	0.08427	0.243203	0.222193	0.034714	1e-05	0.058708	0.132495	0.224408	9161	I11459_published	I11459	401; G. 10, Period II (late), phase 5B, ca. 2500-2450 BC	petrous	2019	NarasimhanPattersonScience2019	Direct: IntCal20	4699	72	2874-2630 calBCE (4150±25 BP, PSUAMS-5715)	..	Iran_ShahrISokhta_BA2_published	Seistan, Shahr-i Sokhta	Iran	30.6499	61.4003	1240K	1	0.386443	320497	..	M	n/a (no relatives detected)	H1a1a	..	..	..	W3a1b	yes
1837	I11460_published	0.048317	0.456837	0.159002	0.179092	1e-05	0.047348	1e-05	0.109384	9162	I11460_published	I11460	404; IRQ G-31	petrous	2019	NarasimhanPattersonScience2019	Context: Archaeological - Period	4600	318	3200-2100 BCE	..	Iran_ShahrISokhta_BA2_published_contam_lc	Seistan, Shahr-i Sokhta	Iran	30.6499	61.4003	1240K	1	0.004608	5407	..	M	n/a (no relatives detected)	..	..	..	..	H2a	excluded outlier
1838	I11461	0.224208	1e-05	0.192946	1e-05	0.364509	0.023592	1e-05	0.194715	9163	I11461	I11461	405, IRV Grave 45	petrous	2019	NarasimhanPattersonScience2019	Context: Archaeological - Period	4600	318	3200-2100 BCE	..	Iran_BA1_ShahrISokhta_contam_lc	Seistan, Shahr-i Sokhta	Iran	30.6499	61.4003	1240K	1	0.002391	2817	..	M	n/a (no relatives detected)	..	..	..	..	L3f2b	excluded outlier
1826	I11462	0.093741	0.213818	0.277005	1e-05	1e-05	0.042749	0.273505	0.099162	9164	I11462	I11462	406, IRV Grave 309, Period I, phases 8 or 9	petrous	2019	NarasimhanPattersonScience2019	Direct: IntCal20	4844	12	2911-2881 calBCE (4270±20 BP, PSUAMS-4778)	..	Iran_BA1_ShahrISokhta	Seistan, Shahr-i Sokhta	Iran	30.6499	61.4003	1240K	1	1.87954	643653	..	M	n/a (no relatives detected)	L1a2a	..	..	..	M33a2a	yes
1849	I11466_published	0.024192	0.187491	0.310091	1e-05	0.029884	0.062804	0.206431	0.179095	9165	I11466_published	I11466	410, G. 46	petrous	2019	NarasimhanPattersonScience2019	Context: Archaeological - Period	4200	144	2500-2000 BCE	..	Iran_ShahrISokhta_BA2_published	Seistan, Shahr-i Sokhta	Iran	30.6499	61.4003	1240K	1	0.137838	140282	..	F	n/a (no relatives detected)	n/a (female)	n/a (female)	n/a (female)	..	M30b	yes
[truncated: 3,268 more rows]

## Sheet: S1B
																							Kins
[truncated: 973 more rows]

## Sheet: S1C
				TIMs
[truncated: 4,159 more rows]

## Sheet: S1D
non-TIMs
[truncated: 4,159 more rows]

## Sheet: S1E
Moderns
[truncated: 1,308 more rows]

## Sheet: S1F
Moderns' annotation
Sample	Population	Has Omni Genotypes	Has Axiom Genotypes	Has Affy 6.0 Genotypes	Has Exome/LOF Genotypes
HG00096	GBR	1			1
[truncated: 3,499 more rows]
