# Supplementary material for: Temporal population structure, a genetic dating method for ancient Eurasian genomes from the past 10,000 years
Source: Cell Rep Methods. 2022 Aug 22;2(8):100270. doi: 10.1016/j.crmeth.2022.100270 (PMC9421539; doi:10.1016/j.crmeth.2022.100270)
Supplement: Table S2. Temporal components datasets — Temporal proportions, related to constructing the temporal components, obtained for (S2A) 300 ancient samples for the determination of the 5 ancient temporal components; (S2B) 602 radiocarbon-dated samples with 5 temporal components; (S2C) 300 ancient samples for the determination of the 5 ancient and 3 modern temporal components. Key markers (S2D) p-file output by ADMIXTURE with the allele frequencies associated with the 5 ancient components; (S2E) Corresponding Plink fam file; (S2F) time series obtained for the TIMs; (S2G) SNP IDs of non-TIMs. [file mmc3.xlsx]

## Sheet: Legend
Legend
Sheet	Column	Legend
S2A	:::--->	Supervised ADMIXTURE of the 300 ancient individuals against the 5 ancient temporal components
	A	Individual ID
	B	Present-day country of burial
	C	Mean date (0 BP = 1950 CE)
	D-H	ADMIXTURE components
S2B	:::--->	Supervised ADMIXTURE of the 602 ancient individuals with radiocarbon dates against the 5 ancient temporal components
	A	Individual ID
	B	Present-day country of burial
	C	Mean radiocarbon date (0 BP = 1950 CE)
	D-H	ADMIXTURE components
S2C	:::--->	Supervised ADMIXTURE of the 300 ancient individuals against the 8 temporal components (5 ancient + 3 modern)
	A	Individual ID
	B	Present-day country of burial
	C	Mean date (0 BP = 1950 CE)
	D-K	ADMIXTURE components
S2D	:::--->	Alleles frequencies of the SNPs used in the study based on random 1000 ancient andividuals
	A	SNP name
	B-F	5 ancient components. The header reports the time(s) period when the component was predominant
S2E	:::--->	Corresponding Plink fam file
	A-D	Location information
	E-F	Minor and major alleles
S2F	:::--->	List of 62,371 TIMs that we identified and their time series
	A-B	Name of the SNP identified as a TIM and its position in the Plink fam file and ADMIXTURE's pFile
	C-P	Time series constructed from the 5 alleles frequencies associated with this SNP (Sheet A)
	Q	Length in years of the wider interval for which the time series was non-increasing or non-decreasing
	R-S	Corresponding extremes of the interval whose length is reported in Column C
S2G	:::--->	List of 24,311 nonTIMs that we identified and their time series

## Sheet: S2A
Supervised ADMIXTURE of the 300 ancient individuals against the 5 ancient temporal components
ID	Country	DateBP	AncientComponent1	AncientComponent2	AncientComponent3	AncientComponent4	AncientComponent5
12880A	UnitedKingdom	2017	0.234135	0.378937	0.098548	0.2383	0.05008
12881A	UnitedKingdom	1232	0.224605	0.403903	0.1268	0.233378	0.011315
12883A	UnitedKingdom	1247	0.208013	0.360352	0.140703	0.258834	0.032099
12884A	UnitedKingdom	1995	0.206328	0.387449	0.143817	0.220766	0.04164
12885A	UnitedKingdom	1165	0.209483	0.372219	0.136343	0.229563	0.052392
15558A	UnitedKingdom	1455	0.206814	0.388418	0.130743	0.24154	0.032485
15569A	UnitedKingdom	1490	0.215227	0.380741	0.126141	0.243553	0.034337
15570A	UnitedKingdom	1483	0.229955	0.375693	0.131002	0.231607	0.031743
15577A	UnitedKingdom	1478	0.225597	0.365244	0.119395	0.258903	0.030861
15579A	UnitedKingdom	2155	0.21648	0.376768	0.136647	0.236587	0.033518
Ajvide52	Sweden	4750	1.6e-05	1e-05	1e-05	0.999954	1e-05
Ajvide58	Sweden	4750	1e-05	1e-05	1e-05	0.99996	1e-05
Ajvide70	Sweden	4750	0.140913	0.263969	0.059995	0.535113	1e-05
ATP12	Spain	4895	0.34751	0.240599	0.078663	0.309531	0.023697
ATP16	Spain	5039	0.406206	0.260457	0.072859	0.248653	0.011824
ATP2	Spain	4739	0.569868	0.190286	0.003666	0.20787	0.02831
ATP9	Spain	3634	0.391645	0.315379	0.051123	0.221371	0.020482
Bichon	Switzerland	13665	0.061118	0.068538	0.021862	0.828805	0.019677
CB13	Spain	7345	0.436539	0.275296	0.072766	0.199249	0.01615
Gokhem2	Sweden	4900	0.385175	0.183078	0.060705	0.333462	0.037581
I0011	Sweden	7665	1e-05	1e-05	1e-05	0.99996	1e-05
I0012	Sweden	7665	1e-05	1e-05	1e-05	0.99996	1e-05
I0013	Sweden	7665	1e-05	1e-05	1e-05	0.99996	1e-05
I0014	Sweden	7665	1e-05	1e-05	1e-05	0.99996	1e-05
I0015	Sweden	7665	1e-05	1e-05	1e-05	0.99996	1e-05
I0016	Sweden	7665	1e-05	1e-05	1e-05	0.99996	1e-05
I0017	Sweden	7625	0.047062	0.156186	0.019925	0.768019	0.008808
I0018	Germany	7143	0.548403	0.251532	0.027651	0.150902	0.021512
I0022	Germany	7100	0.99996	1e-05	1e-05	1e-05	1e-05
I0025	Germany	7100	0.699586	0.159105	0.001393	0.111366	0.02855
I0026	Germany	7100	0.527262	0.260823	0.044387	0.136499	0.031029
I0046	Germany	7051	0.538492	0.249732	0.032478	0.14388	0.035418
I0047	Germany	3951	0.263819	0.312661	0.043186	0.184652	0.195682
I0048	Germany	7056	0.553502	0.225129	0.056547	0.14611	0.018711
I0049	Germany	4287	0.087095	0.579631	0.160856	0.171863	0.000555
I0054	Germany	7072	0.468718	0.307173	0.041194	0.157798	0.025117
I0056	Germany	7061	0.699426	0.172924	1e-05	0.111411	0.016228
I0057	Germany	7070	0.640591	0.215016	0.004683	0.107569	0.032142
I0058	Germany	4165	0.215524	0.368829	0.143084	0.250383	0.022181
I0059	Germany	4188	0.10885	0.23933	0.203392	0.221167	0.227262
I0060	Germany	4239	0.21592	0.118692	0.043831	0.118557	0.503
I0061	Russia	8375	1e-05	0.445545	0.002687	0.364085	0.187673
I0099	Germany	3036	0.224027	0.185818	0.088407	0.182013	0.319735
I0100	Germany	6977	0.478888	0.249691	0.083115	0.154995	0.033311
I0103	Germany	4473	0.059972	0.520275	0.149155	0.171606	0.098993
I0104	Germany	4378	0.095872	0.676098	0.107246	0.117579	0.003205
I0106	Germany	4287	0.135672	0.667226	0.117694	0.079398	1e-05
I0108	Germany	4387	0.283023	0.431522	0.04369	0.234507	0.007258
I0111	Germany	4290	0.21739	0.295479	0.118296	0.197606	0.17123
I0112	Germany	4250	0.205228	0.508862	0.038413	0.213525	0.033972
I0113	Germany	4140	0.260049	0.428429	0.095864	0.209726	0.005932
I0114	Germany	3995	0.243975	0.008509	0.004548	0.059935	0.683033
I0115	Germany	3807	0.272204	0.530177	0.010955	0.186655	1e-05
I0116	Germany	3987	0.115312	0.462409	0.179065	0.238209	0.005004
I0117	Germany	4106	0.219641	0.0002	1e-05	0.010527	0.769623
I0118	Germany	4309	0.282189	0.152473	0.080916	0.220235	0.264188
I0122	Russia	6550	1e-05	0.779674	0.004592	0.215714	1e-05
I0124	Russia	7553	0.013865	0.648236	0.006543	0.330818	0.000538
I0126	Russia	4626	1e-05	1e-05	1e-05	1e-05	0.99996
I0164	Germany	3909	0.258855	0.473195	0.004552	0.193404	0.069994
I0171	Germany	4114	0.069356	0.437099	0.322329	0.153784	0.017431
I0172	Germany	5173	0.413211	0.294846	0.056444	0.220009	0.01549
I0174	Hungary	7569	0.618334	0.229377	0.010339	0.118677	0.023274
I0176	Hungary	7026	0.531286	0.303	1e-05	0.135459	0.030246
I0211	Russia	7200	0.004911	0.543415	0.001151	0.450513	1e-05
I0231	Russia	4843	1e-05	0.99996	1e-05	1e-05	1e-05
I0232	Russia	3475	0.179301	0.613255	0.05548	0.147765	0.004199
I0234	Russia	3675	0.143527	0.611417	0.079777	0.158515	0.006763
I0235	Russia	3675	0.225104	0.582735	0.024019	0.166934	0.001208
I0246	Russia	4149	0.19533	0.609712	0.066463	0.128486	1e-05
I0247	Russia	2239	0.091254	0.5611	0.236822	0.106665	0.004159
I0354	Russia	3803	1e-05	0.99996	1e-05	1e-05	1e-05
I0357	Russia	4950	1e-05	1e-05	1e-05	1e-05	0.99996
I0358	Russia	3721	0.139908	0.658108	0.004775	0.147251	0.049958
I0359	Russia	3475	0.173384	0.5411	0.126016	0.157523	0.001977
I0360	Russia	3475	0.037688	0.962279	1.3e-05	1e-05	1e-05
I0361	Russia	3475	0.101845	0.552166	0.167126	0.161786	0.017076
I0370	Russia	4950	1e-05	0.577273	1e-05	1e-05	0.422697
I0371	Russia	4678	0.025208	0.974762	1e-05	1e-05	1e-05
I0374	Russia	4450	1e-05	0.993888	1e-05	0.006082	1e-05
I0405	Spain	5700	0.465367	0.243135	0.065511	0.209623	0.016365
I0406	Spain	5700	0.421574	0.261548	0.053047	0.2436	0.020231
I0407	Spain	5700	0.455019	0.238885	0.045234	0.245478	0.015384
I0408	Spain	5727	0.406427	0.237778	0.050235	0.293844	0.011716
I0409	Spain	7214	0.506317	0.260593	0.025253	0.18699	0.020848
I0410	Spain	7131	0.490145	0.247988	0.060955	0.181665	0.019247
I0411	Spain	7131	0.542651	0.308723	0.016058	0.132558	1e-05
I0412	Spain	7144	0.46113	0.277437	0.055918	0.181123	0.024392
I0413	Spain	7138	0.490766	0.262065	0.045223	0.173515	0.028432
I0418	Russia	4035	1e-05	1e-05	1e-05	1e-05	0.99996
I0419	Russia	4000	0.21456	0.519671	0.094831	0.168305	0.002634
I0422	Russia	3475	0.130924	0.715467	0.041593	0.11143	0.000586
I0423	Russia	3475	0.138302	0.567159	0.114738	0.145149	0.034652
I0424	Russia	3675	0.163609	0.71933	0.010701	0.10635	1e-05
I0429	Russia	5078	1e-05	0.99996	1e-05	1e-05	1e-05
I0430	Russia	3675	0.110328	0.535073	0.153484	0.198657	0.002458
I0431	Russia	3675	0.262936	0.406687	0.178638	0.151729	1e-05
I0432	Russia	4681	0.19966	0.355662	0.126651	0.282811	0.035217
I0433	Russia	6550	1e-05	0.752827	1e-05	0.246937	0.000216
I0434	Russia	6550	1e-05	0.912865	1e-05	0.087105	1e-05
I0438	Russia	4778	1e-05	0.953656	1e-05	1e-05	0.046314
I0439	Russia	5065	1e-05	1e-05	1e-05	1e-05	0.99996
I0440	Russia	4725	1e-05	0.001346	1e-05	1e-05	0.998624
I0441	Russia	4766	1.2e-05	0.999949	1.8e-05	1.2e-05	1e-05
I0443	Russia	4950	1e-05	1e-05	1e-05	1e-05	0.99996
I0444	Russia	4950	1e-05	1e-05	1e-05	1e-05	0.99996
I0550	Germany	4471	0.087289	0.702981	0.066926	0.079282	0.063522
I0551	Germany	5163	0.474499	0.159743	0.051286	0.275466	0.039006
I0559	Germany	5540	0.470012	0.234392	0.02037	0.242368	0.032858
I0560	Germany	5458	0.432174	0.235776	0.058157	0.258784	0.015109
I0585	Spain	7815	0.079467	0.12758	0.044877	0.720879	0.027197
I0659	Germany	7037	0.637421	0.233265	0.008886	0.108956	0.011472
I0707	Turkey	8300	0.88268	0.086134	6.9e-05	0.031107	1e-05
I0708	Turkey	8097	0.99996	1e-05	1e-05	1e-05	1e-05
I0709	Turkey	8300	0.698137	0.178995	0.001295	0.093963	0.027611
I0723	Turkey	7870	0.778625	0.12281	0.002748	0.077757	0.01806
I0724	Turkey	7950	0.746679	0.183417	0.002759	0.06103	0.006115
I0726	Turkey	7950	0.805596	0.13566	1e-05	0.058724	1e-05
I0727	Turkey	7950	0.760639	0.147524	1e-05	0.077262	0.014565
I0736	Turkey	8300	0.710939	0.179466	0.000915	0.090261	0.018419
I0744	Turkey	8273	0.717723	0.179273	0.003597	0.077512	0.021895
I0745	Turkey	8251	0.99996	1e-05	1e-05	1e-05	1e-05
I0746	Turkey	8300	0.717335	0.184317	0.001231	0.079091	0.018026
I0795	Germany	7076	0.658116	0.132176	1e-05	0.209688	1e-05
I0797	Germany	7088	0.503404	0.179239	0.157023	0.155896	0.004437
I0803	Germany	3987	0.260181	0.062883	0.154872	0.165038	0.357026
I0804	Germany	4001	0.086132	0.294047	0.308537	0.288904	0.02238
I0805	Germany	4255	0.180754	0.105712	0.333087	0.258971	0.121476
I0806	Germany	4241	0.259911	0.541061	1e-05	0.129848	0.06917
I0807	Germany	5790	0.313051	0.142888	0.157863	0.328386	0.057813
I0821	Germany	6976	0.574252	0.221711	0.050578	0.130523	0.022935
I0861	Israel	12750	0.99996	1e-05	1e-05	1e-05	1e-05
I0867	Israel	8975	0.993784	1e-05	1e-05	0.004847	0.001348
I1069	Israel	12750	0.809539	1e-05	0.190431	1e-05	1e-05
I1072	Israel	12750	0.94205	0.031815	1e-05	0.017588	0.008536
I1096	Turkey	8300	0.83408	0.083597	0.00041	0.057394	0.024519
I1097	Turkey	8288	0.731699	0.156254	0.000595	0.083976	0.027476
I1098	Turkey	8300	0.99996	1e-05	1e-05	1e-05	1e-05
I1099	Turkey	8300	0.847893	0.096356	1e-05	0.050018	0.005723
I1100	Turkey	8300	0.852151	0.097188	1e-05	0.041891	0.00876
I1101	Turkey	8300	0.795073	0.107944	0.000298	0.075404	0.021281
I1102	Turkey	8300	0.7952	0.112014	0.002217	0.062121	0.028448
I1103	Turkey	8300	0.972528	0.012605	1e-05	0.014846	1e-05
I1271	Spain	4573	0.471541	0.204863	0.033162	0.278867	0.011567
I1272	Spain	4627	0.412461	0.189604	0.102115	0.286501	0.009318
I1276	Spain	4573	0.400742	0.149736	0.036033	0.413478	1e-05
I1277	Spain	4407	0.442121	0.214028	0.041184	0.28782	0.014848
I1280	Spain	4573	0.525246	0.145606	0.04239	0.259381	0.027378
I1281	Spain	4670	0.42803	0.182374	0.08592	0.277847	0.025829
I1282	Spain	4573	0.320451	0.115383	0.18332	0.335285	0.045562
I1284	Spain	4573	0.49296	0.134221	0.032868	0.302674	0.037278
I1290	Iran	9846	1e-05	1e-05	0.99996	1e-05	1e-05
I1293	Iran	10800	1e-05	2e-05	0.99995	1e-05	1e-05
I1300	Spain	4573	0.453676	0.181375	0.037482	0.301444	0.026023
I1303	Spain	4573	0.456485	0.198815	0.041597	0.287247	0.015856
I1314	Spain	4705	0.459072	0.186912	0.097558	0.240085	0.016373
I1407	Armenia	5975	1e-05	1e-05	0.99996	1e-05	1e-05
I1409	Armenia	6057	0.158922	0.366569	0.474488	1e-05	1e-05
I1414	Jordan	10050	0.422522	1e-05	0.577448	1e-05	1e-05
I1415	Jordan	9875	0.594738	0.003325	0.192908	0.165922	0.043107
I1416	Jordan	10050	0.647949	0.171276	0.030713	0.027427	0.122636
I1495	Hungary	6374	0.71155	0.116281	0.001921	0.151533	0.018716
I1496	Hungary	7054	0.668289	0.197254	0.003947	0.121642	0.008869
I1497	Hungary	5069	0.639312	0.16603	1e-05	0.175696	0.018952
I1498	Hungary	7124	0.678033	0.130373	0.005624	0.164917	0.021053
I1499	Hungary	7104	0.66118	0.128128	0.000637	0.200992	0.009063
I1500	Hungary	7073	0.712311	0.136679	0.002066	0.119246	0.029697
I1502	Hungary	4088	0.289985	0.187857	0.106281	0.39105	0.024827
I1504	Hungary	3174	0.406912	0.313097	0.031998	0.231743	0.01625
I1505	Hungary	7061	0.542071	0.178501	0.067889	0.166241	0.045298
I1506	Hungary	7139	0.665088	0.135135	0.001112	0.15705	0.041616
I1507	Hungary	7698	1e-05	1e-05	1e-05	0.99996	1e-05
I1508	Hungary	7590	0.855817	0.062606	0.000516	0.041494	0.039568
I1532	Germany	4225	0.294319	0.553769	0.007175	0.144727	1e-05
I1534	Germany	4225	0.151927	0.739988	1e-05	0.108065	1e-05
I1536	Germany	4225	0.227522	0.305351	0.011342	0.037765	0.418019
I1538	Germany	4225	1e-05	1e-05	1e-05	1e-05	0.99996
I1539	Germany	4408	0.167705	0.621888	1e-05	0.153311	0.057085
I1540	Germany	4225	0.196747	0.507332	0.01751	0.276924	0.001488
I1542	Germany	4225	0.208873	0.724433	1e-05	0.066675	1e-05
I1544	Germany	4225	0.119492	0.006819	0.115756	0.124357	0.633575
I1546	Germany	4225	0.162736	0.319686	0.226673	0.290896	1e-05
I1549	Germany	4225	0.257101	0.505928	0.026338	0.208214	0.002419
I1550	Germany	7125	0.704384	0.163509	0.002713	0.112668	0.016725
I1579	Turkey	8300	0.750939	0.134477	0.002449	0.096675	0.01546
I1580	Turkey	8195	0.707814	0.17594	0.007084	0.086831	0.022331
I1581	Turkey	8254	0.749914	0.140659	0.004178	0.079755	0.025494
I1583	Turkey	8281	0.694388	0.182205	0.010482	0.086073	0.026852
I1584	Turkey	5776	0.644545	0.211075	0.102255	0.033159	0.008966
I1585	Turkey	8300	0.800864	0.113149	0.001504	0.062849	0.021635
I1631	Armenia	6100	0.278686	0.24843	0.4582	0.014675	1e-05
I1632	Armenia	6065	0.179765	0.158038	0.652825	0.009362	1e-05
I1633	Armenia	4465	1e-05	1e-05	0.99996	1e-05	1e-05
I1634	Armenia	6145	1e-05	0.045639	0.950219	0.004122	1e-05
I1635	Armenia	4492	1e-05	1e-05	0.99996	1e-05	1e-05
I1656	Armenia	3402	0.108465	0.004732	0.574115	0.024319	0.288369
I1658	Armenia	5170	1e-05	1e-05	0.99996	1e-05	1e-05
I1661	Iran	6544	0.076061	0.097981	0.776894	0.029004	0.02006
I1662	Iran	6672	1e-05	1e-05	0.99996	1e-05	1e-05
I1665	Iran	5826	1e-05	1e-05	0.99996	1e-05	1e-05
I1670	Iran	6678	1e-05	1e-05	0.99996	1e-05	1e-05
I1671	Iran	7698	1e-05	1e-05	0.99996	1e-05	1e-05
I1674	Iran	5836	1e-05	1e-05	0.99996	1e-05	1e-05
I1679	Jordan	8800	0.870911	1e-05	0.129059	1e-05	1e-05
I1685	Israel	12750	0.580105	1e-05	0.419865	1e-05	1e-05
I1687	Israel	13265	0.983394	1e-05	1e-05	0.016576	1e-05
I1690	Israel	12750	0.114529	1e-05	0.885441	1e-05	1e-05
I1699	Jordan	8700	0.99996	1e-05	1e-05	1e-05	1e-05
I1700	Jordan	10050	0.99996	1e-05	1e-05	1e-05	1e-05
I1701	Jordan	9610	0.348711	1e-05	0.651259	1e-05	1e-05
I1704	Jordan	9202	0.99996	1e-05	1e-05	1e-05	1e-05
I1705	Jordan	4032	0.649688	0.006669	0.341569	1e-05	0.002064
I1706	Jordan	4345	0.384541	1e-05	0.615429	1e-05	1e-05
I1707	Jordan	9582	0.96307	0.0369	1e-05	1e-05	1e-05
I1709	Jordan	10050	0.99996	1e-05	1e-05	1e-05	1e-05
I1710	Jordan	9580	0.974564	0.025181	1e-05	0.000235	1e-05
I1727	Jordan	10050	0.978443	1e-05	0.021527	1e-05	1e-05
I1730	Jordan	4344	0.357119	1e-05	0.642848	1.3e-05	1e-05
I1944	Iran	9800	1e-05	1e-05	0.99996	1e-05	1e-05
I1945	Iran	9800	1e-05	1e-05	0.99996	1e-05	1e-05
I1949	Iran	9800	1e-05	1e-05	0.99996	1e-05	1e-05
I1951	Iran	9892	1e-05	0.183128	0.816842	1e-05	1e-05
I4132	Germany	4200	0.27278	0.40203	0.098153	0.205172	0.021865
I5017	Germany	4283	0.375918	0.365889	0.079771	0.15478	0.023641
I5020	Germany	4281	0.340211	0.336503	0.055191	0.228584	0.039511
I5021	Germany	4406	0.18133	0.414496	0.133646	0.208448	0.06208
I5022	Germany	4200	0.284828	0.362441	0.117549	0.214194	0.020988
I5024	CzechRepublic	4105	0.152331	0.373691	0.203332	0.235677	0.034969
I5035	CzechRepublic	4050	0.257239	0.064399	0.042769	0.176212	0.459381
I5044	CzechRepublic	4050	0.32428	0.336077	0.104963	0.177862	0.056818
Iceman	Italy	5182	0.437347	0.279421	0.075853	0.190749	0.01663
IR1	Hungary	2855	0.209095	0.680036	0.02836	0.081594	0.000915
KK1	Georgia	9712	0.043155	0.375057	0.52541	0.047108	0.00927
Loschbour	Luxembourg	8055	0.072515	0.103378	0.029003	0.772062	0.023042
RISE00	Estonia	4463	0.171436	0.591023	0.065819	0.166179	0.005543
RISE109	Poland	3813	0.117662	0.279796	0.150982	0.210465	0.241096
RISE150	Poland	3739	0.174117	0.345931	0.14773	0.266178	0.066043
RISE154	Poland	3795	0.056738	0.056542	0.292676	0.178237	0.415808
RISE175	Sweden	3214	0.234375	0.476819	0.083752	0.193664	0.01139
RISE179	Sweden	3843	0.292878	1e-05	0.01192	0.068287	0.626905
RISE210	Sweden	3312	0.231203	0.241173	0.097002	0.37201	0.058612
RISE240	Russia	4706	1e-05	0.737385	1e-05	0.003284	0.259311
RISE247	Hungary	3629	0.384552	0.288958	0.078063	0.230249	0.018178
RISE254	Hungary	3969	0.027537	0.167627	0.716982	0.087845	1e-05
RISE276	Denmark	2621	0.161644	0.010604	0.095125	0.152617	0.58001
RISE349	Hungary	3859	0.079688	0.166464	0.53016	0.169583	0.054105
RISE371	Hungary	3989	0.236093	0.395753	0.0659	0.302243	1e-05
RISE373	Hungary	3741	0.360884	0.352646	0.082365	0.186915	0.01719
RISE374	Hungary	3693	0.24272	0.164814	0.242393	0.150142	0.19993
RISE386	Russia	4122	0.152563	0.472371	0.159626	0.201589	0.013851
RISE391	Kazakhstan	3954	0.121361	0.480714	0.174764	0.223152	1e-05
RISE392	Russia	3961	0.163511	0.401246	0.153593	0.231418	0.050232
RISE394	Russia	3802	0.12766	0.403077	0.215754	0.220857	0.032653
RISE395	Russia	3808	0.182256	0.406348	0.166442	0.217216	0.027739
RISE396	Armenia	3015	0.223107	0.220931	0.431527	0.071615	0.052821
RISE397	Armenia	2902	0.102852	0.194103	0.512494	0.128346	0.062205
RISE407	Armenia	2955	0.054153	0.264372	0.573193	0.093118	0.015165
RISE408	Armenia	3059	0.240344	0.263931	0.321228	0.081488	0.093009
RISE412	Armenia	3019	0.003444	0.361991	0.603906	0.030648	1e-05
RISE413	Armenia	3752	0.012555	0.533059	0.454366	1e-05	1e-05
RISE416	Armenia	3494	1e-05	1e-05	0.99995	2e-05	1e-05
RISE423	Armenia	3257	0.011663	0.107376	0.695314	0.010415	0.175233
RISE431	Poland	4117	0.208272	0.38557	0.151155	0.2147	0.040303
RISE434	Germany	4705	0.062157	0.487313	0.243487	0.206569	0.000474
RISE435	Germany	4631	0.097921	0.617513	0.113663	0.170894	1e-05
RISE436	Germany	4674	0.263628	0.312146	0.127115	0.23275	0.064361
RISE446	Germany	4597	0.125904	0.54557	0.11148	0.212974	0.004073
RISE47	Denmark	3362	0.178242	0.095065	0.147544	0.277557	0.301592
RISE471	Germany	3555	0.252236	0.162279	0.147868	0.241544	0.196074
RISE479	Hungary	3700	0.219329	0.331851	0.083156	0.357042	0.008622
RISE480	Hungary	3550	0.269366	0.367536	0.105971	0.231735	0.025392
RISE483	Hungary	3700	0.48773	0.273548	0.021201	0.211156	0.006365
RISE484	Hungary	3700	0.244804	0.269561	0.176141	0.236762	0.072731
RISE486	Italy	3904	0.458159	0.292387	0.028096	0.203251	0.018107
RISE487	Italy	5245	0.370655	0.276134	0.088988	0.220089	0.044134
RISE489	Italy	4693	0.39861	0.268741	0.08833	0.224554	0.019765
RISE493	Russia	3429	0.204583	0.417669	0.154236	0.189398	0.034115
RISE496	Russia	3288	0.236688	0.408956	0.114448	0.191203	0.048705
RISE500	Russia	3550	0.152454	0.430706	0.181308	0.204394	0.031137
RISE502	Russia	3351	0.225072	0.408466	0.12249	0.190972	0.052999
RISE503	Russia	3569	0.168221	0.526647	0.121525	0.174626	0.008982
RISE505	Russia	3636	0.15952	0.394986	0.161737	0.215743	0.068015
RISE507.508.merge	Russia	5083	0.004722	0.047279	0.004528	0.002959	0.940512
RISE509	Russia	4732	1e-05	0.982833	1e-05	1e-05	0.017137
RISE510	Russia	4610	1e-05	0.99996	1e-05	1e-05	1e-05
RISE511	Russia	4744	1e-05	1e-05	1e-05	1e-05	0.99996
RISE523	Russia	3448	0.23199	0.421603	0.113688	0.192938	0.039781
RISE546	Russia	4650	1e-05	0.99996	1e-05	1e-05	1e-05
RISE547	Russia	4711	1e-05	0.99996	1e-05	1e-05	1e-05
RISE548	Russia	4650	1e-05	0.99996	1e-05	1e-05	1e-05
RISE550	Russia	4935	1.9e-05	0.999949	1.2e-05	1e-05	1e-05
RISE552	Russia	4446	1e-05	0.99996	1e-05	1e-05	1e-05
RISE555	Russia	4627	1e-05	0.99996	1e-05	1e-05	1e-05
RISE61	Denmark	4622	0.19238	0.567324	0.063075	0.172876	0.004345
RISE71	Denmark	4060	0.190261	0.216894	0.178263	0.203682	0.210899
RISE94	Sweden	4497	0.153056	0.499876	0.156647	0.183196	0.007225
RISE97	Sweden	3905	0.20964	0.257493	0.204504	0.28529	0.043072
RISE98	Sweden	4104	0.113977	0.018362	0.092614	0.189177	0.58587
SATP	Georgia	13256	0.003631	0.230311	0.755566	0.010483	1e-05
sf11	Sweden	8892	1e-05	1e-05	1e-05	0.99996	1e-05

## Sheet: S2B
Supervised ADMIXTURE of the 602 ancient individuals with radiocarbon dates against the 5 ancient temporal components
ID	Country	DateBP	AncientComponent1	AncientComponent2	AncientComponent3	AncientComponent4	AncientComponent5
12880A	UnitedKingdom	2017	0.234135	0.378937	0.098548	0.2383	0.05008
12881A	UnitedKingdom	1232	0.224605	0.403903	0.1268	0.233378	0.011315
12883A	UnitedKingdom	1247	0.208013	0.360352	0.140703	0.258834	0.032099
12884A	UnitedKingdom	1995	0.206328	0.387449	0.143817	0.220766	0.04164
12885A	UnitedKingdom	1165	0.209483	0.372219	0.136343	0.229563	0.052392
15558A	UnitedKingdom	1455	0.206814	0.388418	0.130743	0.24154	0.032485
15569A	UnitedKingdom	1490	0.215227	0.380741	0.126141	0.243553	0.034337
15570A	UnitedKingdom	1483	0.229955	0.375693	0.131002	0.231607	0.031743
15577A	UnitedKingdom	1478	0.225597	0.365244	0.119395	0.258903	0.030861
15579A	UnitedKingdom	2155	0.21648	0.376768	0.136647	0.236587	0.033518
AH2	Iran	9931	0.164209	0.343244	0.357128	0.087603	0.047817
AH4	Iran	9930	0.179844	0.356728	0.324903	0.095499	0.043026
Ajvide52	Sweden	4750	1.6e-05	1e-05	1e-05	0.999954	1e-05
Ajvide58	Sweden	4750	1e-05	1e-05	1e-05	0.99996	1e-05
Ajvide70	Sweden	4750	0.140913	0.263969	0.059995	0.535113	1e-05
ANI159-ANI181	Bulgaria	6571	0.550385	0.220148	0.042609	0.163094	0.023765
ATP12	Spain	4895	0.34751	0.240599	0.078663	0.309531	0.023697
ATP16	Spain	5039	0.406206	0.260457	0.072859	0.248653	0.011824
ATP2	Spain	4739	0.569868	0.190286	0.003666	0.20787	0.02831
ATP9	Spain	3634	0.391645	0.315379	0.051123	0.221371	0.020482
bally	UnitedKingdom	5132	0.442585	0.246376	0.04905	0.230456	0.031532
Bichon	Switzerland	13665	0.061118	0.068538	0.021862	0.828805	0.019677
Bon002	Turkey	10078	0.519816	0.2696	0.035178	0.140476	0.03493
Botai2016	Kazakhstan	5449.5	1.3e-05	0.743724	0.007304	0.248948	1e-05
Canes1	Spain	7115	0.096223	0.212109	0.085167	0.606491	1e-05
CB13	Spain	7345	0.436539	0.275296	0.072766	0.199249	0.01615
Chan	Spain	9131	0.118245	0.218542	0.117385	0.533733	0.012095
Donkalnis6	Lithuania	6575	0.16405	0.199609	0.020015	0.5744	0.041926
Donkalnis7	Lithuania	7150	0.178687	0.251924	0.032194	0.514252	0.022943
E09538	Germany	4287	0.418883	0.302894	0.062691	0.171669	0.043863
E09569	Germany	4222	0.287248	0.377298	0.096441	0.20932	0.029693
E09613_d	Germany	4165	0.256949	0.346324	0.14062	0.188195	0.067912
F38	Iran	2852	0.316413	0.330243	0.181475	0.115054	0.056816
Falkenstein	Germany	9200	0.113749	0.146377	0.057789	0.63346	0.048624
Gokhem2	Sweden	4900	0.385175	0.183078	0.060705	0.333462	0.037581
Gyvakarai1	Lithuania	4495	0.150239	0.477752	0.119862	0.201462	0.050685
H26	Norway	9364	0.068333	0.384266	0.052683	0.4723	0.022419
I0011	Sweden	7665	1e-05	1e-05	1e-05	0.99996	1e-05
I0012	Sweden	7665	1e-05	1e-05	1e-05	0.99996	1e-05
I0013	Sweden	7665	1e-05	1e-05	1e-05	0.99996	1e-05
I0014	Sweden	7665	1e-05	1e-05	1e-05	0.99996	1e-05
I0015	Sweden	7665	1e-05	1e-05	1e-05	0.99996	1e-05
I0016	Sweden	7665	1e-05	1e-05	1e-05	0.99996	1e-05
I0017	Sweden	7625	0.047062	0.156186	0.019925	0.768019	0.008808
I0018	Germany	7143	0.548403	0.251532	0.027651	0.150902	0.021512
I0046	Germany	7051	0.538492	0.249732	0.032478	0.14388	0.035418
I0048	Germany	7056	0.553502	0.225129	0.056547	0.14611	0.018711
I0049	Germany	4287	0.087095	0.579631	0.160856	0.171863	0.000555
I0054	Germany	7072	0.468718	0.307173	0.041194	0.157798	0.025117
I0056	Germany	7061	0.699426	0.172924	1e-05	0.111411	0.016228
I0057	Germany	7070	0.640591	0.215016	0.004683	0.107569	0.032142
I0058	Germany	4165	0.215524	0.368829	0.143084	0.250383	0.022181
I0059	Germany	4188	0.10885	0.23933	0.203392	0.221167	0.227262
I0060	Germany	4239	0.21592	0.118692	0.043831	0.118557	0.503
I0061	Russia	8375	1e-05	0.445545	0.002687	0.364085	0.187673
I0100	Germany	6977	0.478888	0.249691	0.083115	0.154995	0.033311
I0103	Germany	4473	0.059972	0.520275	0.149155	0.171606	0.098993
I0104	Germany	4378	0.095872	0.676098	0.107246	0.117579	0.003205
I0106	Germany	4287	0.135672	0.667226	0.117694	0.079398	1e-05
I0108	Germany	4387	0.283023	0.431522	0.04369	0.234507	0.007258
I0111	Germany	4290	0.21739	0.295479	0.118296	0.197606	0.17123
I0112	Germany	4250	0.205228	0.508862	0.038413	0.213525	0.033972
I0113	Germany	4140	0.260049	0.428429	0.095864	0.209726	0.005932
I0114	Germany	3995	0.243975	0.008509	0.004548	0.059935	0.683033
I0115	Germany	3807	0.272204	0.530177	0.010955	0.186655	1e-05
I0116	Germany	3987	0.115312	0.462409	0.179065	0.238209	0.005004
I0117	Germany	4106	0.219641	0.0002	1e-05	0.010527	0.769623
I0118	Germany	4309	0.282189	0.152473	0.080916	0.220235	0.264188
I0124	Russia	7553	0.013865	0.648236	0.006543	0.330818	0.000538
I0126	Russia	4626	1e-05	1e-05	1e-05	1e-05	0.99996
I0164	Germany	3909	0.258855	0.473195	0.004552	0.193404	0.069994
I0171	Germany	4114	0.069356	0.437099	0.322329	0.153784	0.017431
I0172	Germany	5173	0.413211	0.294846	0.056444	0.220009	0.01549
I0174	Hungary	7569	0.618334	0.229377	0.010339	0.118677	0.023274
I0176	Hungary	7026	0.531286	0.303	1e-05	0.135459	0.030246
I0231	Russia	4843	1e-05	0.99996	1e-05	1e-05	1e-05
I0246	Russia	4149	0.19533	0.609712	0.066463	0.128486	1e-05
I0247	Russia	2239	0.091254	0.5611	0.236822	0.106665	0.004159
I0357	Russia	4950	1e-05	1e-05	1e-05	1e-05	0.99996
I0358	Russia	3721	0.139908	0.658108	0.004775	0.147251	0.049958
I0371	Russia	4678	0.025208	0.974762	1e-05	1e-05	1e-05
I0408	Spain	5727	0.406427	0.237778	0.050235	0.293844	0.011716
I0409	Spain	7214	0.506317	0.260593	0.025253	0.18699	0.020848
I0410	Spain	7131	0.490145	0.247988	0.060955	0.181665	0.019247
I0411	Spain	7131	0.542651	0.308723	0.016058	0.132558	1e-05
I0412	Spain	7144	0.46113	0.277437	0.055918	0.181123	0.024392
I0413	Spain	7138	0.490766	0.262065	0.045223	0.173515	0.028432
I0418	Russia	4035	1e-05	1e-05	1e-05	1e-05	0.99996
I0429	Russia	5078	1e-05	0.99996	1e-05	1e-05	1e-05
I0438	Russia	4778	1e-05	0.953656	1e-05	1e-05	0.046314
I0439	Russia	5065	1e-05	1e-05	1e-05	1e-05	0.99996
I0440	Russia	4725	1e-05	0.001346	1e-05	1e-05	0.998624
I0441	Russia	4766	1.2e-05	0.999949	1.8e-05	1.2e-05	1e-05
I0458	Spain	4282	0.459802	0.280716	0.030491	0.216762	0.012228
I0460	Spain	4285	0.439585	0.260436	0.046668	0.253301	1e-05
I0461	Spain	4278	0.386483	0.298988	0.054046	0.229851	0.030632
I0559	Germany	5540	0.470012	0.234392	0.02037	0.242368	0.032858
I0560	Germany	5458	0.432174	0.235776	0.058157	0.258784	0.015109
I0581	Spain	4740	0.44291	0.242706	0.03046	0.251784	0.03214
I0585	Spain	7815	0.079467	0.12758	0.044877	0.720879	0.027197
I0633	Serbia	7440	0.575249	0.220846	0.045733	0.130801	0.027371
I0634	Serbia	6557	0.540885	0.25035	0.041569	0.134869	0.032327
I0659	Germany	7037	0.637421	0.233265	0.008886	0.108956	0.011472
I0676	Macedonia	7807	0.592028	0.22795	0.034258	0.110899	0.034865
I0679_d	Bulgaria	7622	0.54446	0.245821	0.093168	0.078305	0.038246
I0700	Bulgaria	7550	0.423531	0.243703	0.022957	0.258276	0.051533
I0706	Bulgaria	7905	0.527096	0.218896	0.022482	0.188709	0.042818
I0708	Turkey	8097	0.99996	1e-05	1e-05	1e-05	1e-05
I0723	Turkey	7870	0.778625	0.12281	0.002748	0.077757	0.01806
I0744	Turkey	8273	0.717723	0.179273	0.003597	0.077512	0.021895
I0745	Turkey	8251	0.99996	1e-05	1e-05	1e-05	1e-05
I0781	Bulgaria	6400	0.573252	0.230749	0.035026	0.122051	0.038921
I0795	Germany	7076	0.658116	0.132176	1e-05	0.209688	1e-05
I0803	Germany	3987	0.260181	0.062883	0.154872	0.165038	0.357026
I0804	Germany	4001	0.086132	0.294047	0.308537	0.288904	0.02238
I0805	Germany	4255	0.180754	0.105712	0.333087	0.258971	0.121476
I0806	Germany	4241	0.259911	0.541061	1e-05	0.129848	0.06917
I0807	Germany	5790	0.313051	0.142888	0.157863	0.328386	0.057813
I0821	Germany	6976	0.574252	0.221711	0.050578	0.130523	0.022935
I0840	Portugal	4278	0.478742	0.234272	0.015443	0.261729	0.009815
I1097	Turkey	8288	0.731699	0.156254	0.000595	0.083976	0.027476
I1131	Serbia	6483	0.619997	0.190661	0.032235	0.131877	0.025229
I1272	Spain	4627	0.412461	0.189604	0.102115	0.286501	0.009318
I1277	Spain	4407	0.442121	0.214028	0.041184	0.28782	0.014848
I1281	Spain	4670	0.42803	0.182374	0.08592	0.277847	0.025829
I1290	Iran	9846	1e-05	1e-05	0.99996	1e-05	1e-05
I1378	Ukraine	6381	0.107309	0.354519	0.087054	0.420216	0.030902
I1382	France	4235	0.290978	0.36397	0.115544	0.187079	0.04243
I1388	France	4245	0.471164	0.249083	0.041516	0.209068	0.029168
I1390	France	4295	0.309846	0.355202	0.106071	0.191697	0.037184
I1392	France	4604	0.508329	0.207094	0.04396	0.21542	0.025197
I1409	Armenia	6057	0.158922	0.366569	0.474488	1e-05	1e-05
I1415	Jordan	9875	0.594738	0.003325	0.192908	0.165922	0.043107
I1495	Hungary	6374	0.71155	0.116281	0.001921	0.151533	0.018716
I1496	Hungary	7054	0.668289	0.197254	0.003947	0.121642	0.008869
I1497	Hungary	5069	0.639312	0.16603	1e-05	0.175696	0.018952
I1498	Hungary	7124	0.678033	0.130373	0.005624	0.164917	0.021053
I1499	Hungary	7104	0.66118	0.128128	0.000637	0.200992	0.009063
I1500	Hungary	7073	0.712311	0.136679	0.002066	0.119246	0.029697
I1504	Hungary	3174	0.406912	0.313097	0.031998	0.231743	0.01625
I1505	Hungary	7061	0.542071	0.178501	0.067889	0.166241	0.045298
I1506	Hungary	7139	0.665088	0.135135	0.001112	0.15705	0.041616
I1507	Hungary	7698	1e-05	1e-05	1e-05	0.99996	1e-05
I1508	Hungary	7590	0.855817	0.062606	0.000516	0.041494	0.039568
I1539	Germany	4408	0.167705	0.621888	1e-05	0.153311	0.057085
I1563	Germany	5361	0.384648	0.213567	0.036928	0.344259	0.020598
I1565	Germany	5735	0.216083	0.18153	0.030874	0.535047	0.036466
I1580	Turkey	8195	0.707814	0.17594	0.007084	0.086831	0.022331
I1581	Turkey	8254	0.749914	0.140659	0.004178	0.079755	0.025494
I1583	Turkey	8281	0.694388	0.182205	0.010482	0.086073	0.026852
I1584	Turkey	5776	0.644545	0.211075	0.102255	0.033159	0.008966
I1593	Germany	5601	0.387294	0.194758	0.041791	0.359149	0.017008
I1631	Armenia	6100	0.278686	0.24843	0.4582	0.014675	1e-05
I1632	Armenia	6065	0.179765	0.158038	0.652825	0.009362	1e-05
I1633	Armenia	4465	1e-05	1e-05	0.99996	1e-05	1e-05
I1634	Armenia	6145	1e-05	0.045639	0.950219	0.004122	1e-05
I1635	Armenia	4492	1e-05	1e-05	0.99996	1e-05	1e-05
I1656	Armenia	3402	0.108465	0.004732	0.574115	0.024319	0.288369
I1658	Armenia	5170	1e-05	1e-05	0.99996	1e-05	1e-05
I1661	Iran	6544	0.076061	0.097981	0.776894	0.029004	0.02006
I1662	Iran	6672	1e-05	1e-05	0.99996	1e-05	1e-05
I1665	Iran	5826	1e-05	1e-05	0.99996	1e-05	1e-05
I1670	Iran	6678	1e-05	1e-05	0.99996	1e-05	1e-05
I1671	Iran	7698	1e-05	1e-05	0.99996	1e-05	1e-05
I1674	Iran	5836	1e-05	1e-05	0.99996	1e-05	1e-05
I1687	Israel	13265	0.983394	1e-05	1e-05	0.016576	1e-05
I1701	Jordan	9610	0.348711	1e-05	0.651259	1e-05	1e-05
I1704	Jordan	9202	0.99996	1e-05	1e-05	1e-05	1e-05
I1705	Jordan	4032	0.649688	0.006669	0.341569	1e-05	0.002064
I1707	Jordan	9582	0.96307	0.0369	1e-05	1e-05	1e-05
I1710	Jordan	9580	0.974564	0.025181	1e-05	0.000235	1e-05
I1730	Jordan	4344	0.357119	1e-05	0.642848	1.3e-05	1e-05
I1732	Ukraine	7239	0.147632	0.353463	0.036155	0.446485	0.016264
I1734	Ukraine	9202	0.123976	0.354541	0.041955	0.462955	0.016573
I1736	Ukraine	8109	0.105971	0.369082	0.04821	0.463437	0.013299
I1738	Ukraine	7350	0.123109	0.363373	0.047686	0.446335	0.019497
I1763	Ukraine	10074	0.116982	0.426482	0.033127	0.411349	0.012059
I1767	UnitedKingdom	4040	0.33585	0.355644	0.066623	0.203284	0.038598
I1775	UnitedKingdom	3581	0.273494	0.366158	0.091325	0.207221	0.061801
I1819	Ukraine	10643	0.112755	0.397005	0.043695	0.420577	0.025967
I1838	Spain	5099	0.49103	0.197883	0.028893	0.246358	0.035836
I1843	Spain	4935	0.476634	0.212879	0.026542	0.261259	0.022687
I1875	Croatia	9118	0.154941	0.199651	0.01217	0.607944	0.025294
I1876	Hungary	7544	0.569314	0.205131	0.031799	0.130451	0.063304
I1877	Hungary	7580	0.593674	0.203132	0.049896	0.11986	0.033437
I1878	Hungary	7700	0.586722	0.206683	0.024435	0.160846	0.021313
I1889	Hungary	6977	0.610951	0.214267	0.030894	0.128731	0.015156
I1891	Hungary	6969	0.570397	0.246166	0.009543	0.150932	0.022962
I1895	Hungary	7151	0.566251	0.222007	0.02637	0.157248	0.028124
I1896	Hungary	7150	0.601354	0.230276	0.023958	0.118906	0.025505
I1901	Hungary	6789	0.573644	0.206341	0.037299	0.156353	0.026363
I1904	Hungary	7028	0.612389	0.188321	0.02662	0.120453	0.052217
I1905	Hungary	6664	0.558547	0.231456	0.020742	0.165203	0.024052
I1907	Hungary	6153	0.549413	0.220175	0.026717	0.179137	0.024559
I1909	Hungary	6089	0.583898	0.22032	0.021605	0.156536	0.017641
I1926	Ukraine	5736	0.520804	0.219496	1e-05	0.218112	0.041578
I1951	Iran	9892	1e-05	0.183128	0.816842	1e-05	1e-05
I1972	Spain	6710	0.604748	0.164259	0.026992	0.154836	0.049166
I2008	Germany	7052	0.583172	0.258668	0.02229	0.128854	0.007015
I2029	Germany	7126	0.594417	0.242782	0.009336	0.129582	0.023882
I2037	Germany	7056	0.62179	0.202322	0.03972	0.11761	0.018557
I2110	Ukraine	5735	0.529677	0.234155	0.043291	0.178491	0.014387
I2163	Bulgaria	3638	0.197594	0.447749	0.128944	0.194167	0.031546
I2165	Bulgaria	4908	0.373745	0.316905	0.071164	0.185641	0.052544
I2175	Bulgaria	5122	0.47515	0.236748	0.063517	0.193369	0.031215
I2176	Bulgaria	5132	0.475745	0.235473	0.065318	0.203311	0.020153
I2199	Spain	7074	0.595146	0.213962	0.029219	0.139277	0.022396
I2318	Greece	5945	0.649303	0.19851	0.035128	0.096948	0.02011
I2364	Hungary	4216	0.464609	0.244436	0.05991	0.18567	0.045375
I2365	Hungary	4286	0.308764	0.343324	0.087029	0.208335	0.052548
I2366	Hungary	5093	0.54554	0.218858	0.033662	0.174653	0.027287
I2367	Hungary	5081	0.56744	0.187764	0.039558	0.170364	0.034874
I2369	Hungary	5185	0.56277	0.213709	0.026816	0.161527	0.035178
I2370	Hungary	5096	0.541332	0.227837	0.030169	0.182188	0.018474
I2371	Hungary	5179	0.583823	0.186362	0.020477	0.173763	0.035575
I2377	Hungary	7025	0.560779	0.205911	0.028915	0.186192	0.018203
I2379	Hungary	7011	0.572102	0.217111	0.037729	0.146746	0.026312
I2384	Hungary	7130	0.582836	0.190594	0.027527	0.171138	0.027905
I2403	Poland	4673	0.470578	0.171296	0.062826	0.252248	0.043053
I2416	UnitedKingdom	4253	0.381597	0.314644	0.054917	0.222978	0.025864
I2418	UnitedKingdom	4278	0.246106	0.39143	0.102567	0.219883	0.040014
I2421	UnitedKingdom	3795	0.30142	0.365916	0.076183	0.206302	0.05018
I2423	Bulgaria	6388	0.609806	0.211553	0.038895	0.125191	0.014556
I2424	Bulgaria	6304	0.56351	0.222774	0.038319	0.138839	0.036557
I2425	Bulgaria	6515	0.58941	0.2302	0.014649	0.140307	0.025434
I2427	Bulgaria	6340	0.593869	0.221356	0.024605	0.12522	0.03495
I2430	Bulgaria	6448	0.580667	0.219224	0.025019	0.148222	0.026869
I2431	Bulgaria	6615	0.563336	0.22889	0.025503	0.157183	0.025087
I2443	UnitedKingdom	4106	0.257043	0.366317	0.106442	0.209648	0.06055
I2445	UnitedKingdom	4113	0.287851	0.364297	0.087025	0.229111	0.031716
I2447	UnitedKingdom	3963	0.270375	0.372927	0.096606	0.212313	0.04778
I2450	UnitedKingdom	4254	0.263947	0.387799	0.093968	0.211546	0.04274
I2452	UnitedKingdom	4078	0.294552	0.371061	0.078286	0.208967	0.047135
I2453	UnitedKingdom	4114	0.23441	0.385501	0.120856	0.212434	0.046799
I2454	UnitedKingdom	4041	0.23261	0.390552	0.109174	0.205537	0.062127
I2457	UnitedKingdom	4199	0.271343	0.380435	0.082785	0.219153	0.046284
I2458	UnitedKingdom	3340	0.324699	0.344671	0.081485	0.210115	0.03903
I2459	UnitedKingdom	4253	0.264177	0.355599	0.11245	0.205449	0.062326
I2462	UnitedKingdom	3960	0.346577	0.332301	0.082556	0.214003	0.024563
I2463	UnitedKingdom	3763	0.285369	0.338428	0.085476	0.234076	0.056652
I2478	Italy	4017	0.428819	0.26869	0.069017	0.183525	0.049949
I2495	Turkey	4377	0.494784	0.259096	0.11861	0.084211	0.043299
I2499	Turkey	4604	0.542439	0.206254	0.11291	0.085296	0.053102
I2509	Bulgaria	6353	0.587632	0.201242	0.037292	0.126091	0.047742
I2510	Bulgaria	4758	0.572116	0.218621	0.044296	0.135622	0.029344
I2519	Bulgaria	6242	0.603513	0.232449	0.038389	0.107767	0.017881
I2520	Bulgaria	5132	0.472363	0.264593	0.043339	0.206768	0.012938
I2521	Bulgaria	7505	0.607662	0.205956	0.036485	0.123704	0.026193
I2526	Bulgaria	7336	0.64813	0.190302	0.031808	0.116626	0.013135
I2529	Bulgaria	7601	0.617779	0.218979	0.031196	0.104445	0.0276
I2532	Romania	7621	0.632016	0.208109	0.025918	0.114366	0.019591
I2533	Romania	7378	0.650294	0.196268	0.008931	0.104191	0.040315
I2534	Romania	7973	0.132722	0.286614	0.031487	0.515069	0.034108
I2566	UnitedKingdom	4070	0.302421	0.343501	0.090605	0.218177	0.045296
I2567	UnitedKingdom	4030	0.294817	0.360736	0.077323	0.218471	0.048654
I2568	UnitedKingdom	4112	0.32317	0.362075	0.055319	0.231308	0.028127
I2573	UnitedKingdom	3351	0.322257	0.383676	0.074233	0.203036	0.016798
I2596	UnitedKingdom	4104	0.265861	0.419733	0.083779	0.213321	0.017306
I2597	UnitedKingdom	4101	0.269693	0.383253	0.091515	0.207441	0.048098
I2600	UnitedKingdom	3985	0.301144	0.363025	0.080939	0.200789	0.054104
I2601	UnitedKingdom	3803	0.334899	0.345065	0.0817	0.208863	0.029473
I2602	UnitedKingdom	3746	0.292634	0.371381	0.086576	0.205614	0.043795
I2604	UnitedKingdom	4098	0.272184	0.377799	0.093664	0.206858	0.049496
I2605	UnitedKingdom	5238	0.516309	0.187962	0.034516	0.230578	0.030635
I2609	UnitedKingdom	3847	0.308754	0.360534	0.10917	0.180512	0.041029
I2618	UnitedKingdom	3992	0.285855	0.364068	0.100993	0.20473	0.044354
I2630	UnitedKingdom	4472	0.508835	0.212939	0.025581	0.230016	0.022629
I2631	UnitedKingdom	4952	0.5131	0.192385	0.031928	0.224362	0.038225
I2633	UnitedKingdom	5653	0.528987	0.186664	0.011145	0.235393	0.037811
I2634	UnitedKingdom	5569	0.542953	0.186206	0.025004	0.220698	0.025139
I2635	UnitedKingdom	5471	0.542565	0.189717	0.022511	0.213222	0.031984
I2636	UnitedKingdom	5390	0.504233	0.206419	0.045453	0.218957	0.024937
I2637	UnitedKingdom	5450	0.514337	0.192973	0.039402	0.214198	0.039091
I2639	UnitedKingdom	3465	0.27847	0.383452	0.116955	0.184569	0.036554
I2650	UnitedKingdom	5459	0.497764	0.21026	0.038301	0.228266	0.025408
I2651	UnitedKingdom	5179	0.498662	0.205607	0.032223	0.229725	0.033782
I2655	UnitedKingdom	3307	0.323838	0.340594	0.079065	0.200298	0.056204
I2657	UnitedKingdom	5816	0.485392	0.171636	0.04785	0.211005	0.084117
I2659	UnitedKingdom	5652	0.505443	0.19492	0.028754	0.242709	0.028174
I2660	UnitedKingdom	5383	0.500418	0.214024	0.018737	0.244661	0.02216
I2683	Turkey	4494	0.493288	0.244185	0.122546	0.099562	0.040419
I2691	UnitedKingdom	5620	0.476212	0.200792	0.011544	0.282237	0.029216
I2739	Hungary	7142	0.591585	0.214567	0.03579	0.125617	0.032442
I2741	Hungary	4255	0.507416	0.222637	0.031326	0.209981	0.02864
I2753	Hungary	5081	0.540604	0.211654	0.027922	0.200389	0.01943
I2754	Hungary	5131	0.601289	0.185926	0.026889	0.151931	0.033965
I2783	Hungary	6046	0.531894	0.222709	0.029364	0.180134	0.035899
I2786	Hungary	4282	0.255691	0.382211	0.096087	0.204877	0.061133
I2787	Hungary	4279	0.22384	0.435264	0.115806	0.1777	0.04739
I2788	Hungary	5730	0.4817	0.243314	0.047581	0.19614	0.031265
I2790	Hungary	5649	0.554924	0.218997	0.033538	0.165685	0.026855
I2791	Hungary	5471	0.543764	0.222043	0.037307	0.174669	0.022217
I2792	Croatia	4677	0.55883	0.239368	0.040036	0.144306	0.01746
I2793	Hungary	6301	0.549828	0.217372	0.03433	0.173504	0.024966
I2794	Hungary	7574	0.611753	0.211537	0.03503	0.115603	0.026076
I2859	UnitedKingdom	2810	0.293424	0.386726	0.090573	0.193637	0.035639
I2860	UnitedKingdom	2842	0.302925	0.391947	0.073359	0.206681	0.025088
I2861	UnitedKingdom	2852	0.302039	0.334508	0.105828	0.198237	0.059388
I2932	UnitedKingdom	4409	0.512796	0.202627	0.027066	0.231351	0.026159
I2933	UnitedKingdom	4898	0.497464	0.169753	0.037934	0.253338	0.041511
I2934	UnitedKingdom	5130	0.514653	0.189578	0.038823	0.21791	0.039036
I2935	UnitedKingdom	5123	0.517904	0.180977	0.02292	0.239961	0.038238
I2937	Greece	7369	0.639544	0.17798	0.051194	0.083292	0.047989
I2977	UnitedKingdom	4836	0.52344	0.204627	0.024949	0.20794	0.039044
I2978	UnitedKingdom	5129	0.522026	0.187424	0.036216	0.221349	0.032985
I2979	UnitedKingdom	5087	0.525323	0.227032	0.022218	0.216932	0.008494
I2980	UnitedKingdom	5181	0.528735	0.184034	0.040598	0.216803	0.029831
I2981	UnitedKingdom	3673	0.300879	0.361846	0.096151	0.203344	0.037781
I2988	UnitedKingdom	5389	0.522936	0.189475	0.039909	0.21613	0.03155
I3068	UnitedKingdom	5557	0.506264	0.191902	0.033359	0.249638	0.018837
I3082	UnitedKingdom	3396	0.30025	0.342882	0.095472	0.213056	0.04834
I3085	UnitedKingdom	5132	0.527623	0.181542	0.042158	0.222223	0.026454
I3130	UnitedKingdom	2853	0.284923	0.3652	0.100192	0.204739	0.044945
I3132	UnitedKingdom	3953	0.28868	0.388591	0.097589	0.195823	0.029316
I3133	UnitedKingdom	5454	0.503384	0.194848	0.043577	0.22974	0.028451
I3134	UnitedKingdom	5455	0.494595	0.209087	0.036935	0.232458	0.026924
I3135	UnitedKingdom	5462	0.444491	0.196735	0.026334	0.308315	0.024125
I3136	UnitedKingdom	5393	0.508092	0.200277	0.0444	0.220654	0.026578
I3138	UnitedKingdom	5043	0.492756	0.199121	0.041992	0.226128	0.040003
I3255	UnitedKingdom	3992	0.265499	0.367785	0.105075	0.21414	0.047501
I3256	UnitedKingdom	4066	0.292965	0.334099	0.089738	0.217472	0.065726
I3272	Spain	5033	0.558645	0.19978	1e-05	0.238388	0.003177
I3273	Spain	5445	0.524384	0.216083	0.012947	0.244365	0.00222
I3276	Spain	4955	0.505501	0.185883	0.024081	0.263506	0.021029
I3313	Croatia	2733	0.410438	0.318509	0.085506	0.15645	0.029097
I3433	Croatia	7814	0.624022	0.208265	0.018332	0.135392	0.01399
I3498	Croatia	7698	0.645115	0.208648	0.026361	0.096994	0.022882
I3499	Croatia	4725	0.461654	0.312234	0.057586	0.136898	0.031627
I3528	Hungary	4380	0.34213	0.265284	0.078411	0.2719	0.042275
I3535	Hungary	7061	0.555402	0.206295	0.02343	0.178709	0.036164
I3537	Hungary	7371	0.574816	0.218752	0.048794	0.11582	0.041819
I3590	Germany	4188	0.390066	0.282386	0.08641	0.179091	0.062046
I3709	Greece	5847	0.552972	0.234459	0.070957	0.105162	0.03645
I3715	Ukraine	7529	0.139396	0.366173	0.032688	0.42953	0.032213
I3717	Ukraine	7289	0.129237	0.338669	0.053198	0.449348	0.029549
I3718	Ukraine	7230	0.126049	0.361413	0.038062	0.450993	0.023483
I3874	France	4068	0.35273	0.34728	0.069614	0.211497	0.018879
I3875	France	3990	0.33588	0.353684	0.069991	0.201105	0.039341
I3920	Greece	5770	0.526955	0.259811	0.068722	0.117746	0.026767
I3947	Croatia	7836	0.611664	0.186982	0.042366	0.131963	0.027025
I3948	Croatia	7860	0.647045	0.19142	0.02462	0.108233	0.028682
I4068	TheNetherlands	3991	0.305306	0.385134	0.077584	0.202005	0.02997
I4069	TheNetherlands	3988	0.279007	0.359606	0.087742	0.22672	0.046925
I4070	TheNetherlands	3719	0.290091	0.389048	0.09749	0.192919	0.030452
I4071	TheNetherlands	3724	0.322294	0.345374	0.079638	0.210821	0.041872
I4073	TheNetherlands	4000	0.263509	0.394869	0.090436	0.210502	0.040683
I4074	TheNetherlands	4047	0.237422	0.385575	0.12234	0.214061	0.040603
I4075	TheNetherlands	3978	0.277338	0.393035	0.100679	0.199635	0.029312
I4076	TheNetherlands	3766	0.293789	0.379211	0.079332	0.205078	0.042591
I4081	Romania	9335	0.137229	0.235708	0.047241	0.559783	0.02004
I4088	Romania	6154	0.547976	0.212745	0.037237	0.161643	0.040399
I4089	Romania	5653	0.554582	0.211716	0.03827	0.153555	0.041877
I4110	Ukraine	5456	0.263755	0.368322	0.065882	0.280939	0.021101
I4111	Ukraine	6585	0.137771	0.370976	0.040837	0.4348	0.015615
I4114	Ukraine	7351	0.111075	0.341599	0.050319	0.454446	0.042561
I4168	Croatia	6600	0.600191	0.226584	0.018387	0.122107	0.032732
I4184	Hungary	6773	0.600251	0.184803	0.045274	0.129151	0.040521
I4229	Portugal	4150	0.450154	0.251454	0.04172	0.216548	0.040124
I4247	Spain	4287	0.507814	0.173169	0.069433	0.213197	0.036386
I4253	Poland	4282	0.316817	0.374473	0.065206	0.215962	0.027541
I4303	France	6632	0.52539	0.190566	0.037967	0.219832	0.026245
I4304	France	6638	0.514398	0.180216	0.023576	0.23384	0.04797
I4305	France	6671	0.526894	0.187357	0.033448	0.213487	0.038814
I4331	Croatia	3526	0.413117	0.326484	0.082657	0.151289	0.026453
I4332	Croatia	3516	0.431496	0.301165	0.067154	0.163706	0.036478
I4432	Latvia	7948	0.107508	0.251145	0.034144	0.574073	0.033129
I4434	Latvia	7446	0.10599	0.255483	0.041647	0.566023	0.030858
I4435	Latvia	6003	0.076808	0.484331	0.053742	0.357146	0.027974
I4436	Latvia	6105	0.103303	0.409848	0.054506	0.41902	0.013323
I4437	Latvia	6148	0.11077	0.277587	0.061527	0.535053	0.015064
I4438	Latvia	7291	0.125709	0.257423	0.030708	0.557359	0.0288
I4439	Latvia	7648	0.113536	0.212835	0.047516	0.593161	0.032952
I4440	Latvia	7080	0.132328	0.25172	0.040193	0.548533	0.027225
I4441	Latvia	6725	0.142252	0.263278	0.020902	0.536829	0.036739
I4550	Latvia	8489	0.104326	0.209559	0.048988	0.608705	0.028422
I4551	Latvia	7671	0.121878	0.273778	0.045703	0.529384	0.029256
I4552	Latvia	7377	0.107939	0.245145	0.043462	0.575795	0.02766
I4553	Latvia	7379	0.149098	0.24566	0.009365	0.560425	0.035452
I4554	Latvia	5949	0.067763	0.444352	0.070981	0.373864	0.043041
I4582	Romania	8697	0.132344	0.263275	0.025909	0.557909	0.020563
I4595	Latvia	7637	0.123309	0.22991	0.049429	0.574496	0.022856
I4596	Latvia	7976	0.114338	0.247069	0.042577	0.568531	0.027485
I4607	Romania	8940	0.140568	0.243073	0.032893	0.5603	0.023166
I4626	Latvia	7689	0.12246	0.221936	0.049418	0.557355	0.04883
I4627	Latvia	6064	0.14322	0.266923	0.037793	0.534048	0.018017
I4628	Latvia	7027	0.121178	0.26028	0.041008	0.550244	0.02729
I4629	Latvia	4833	0.145045	0.490139	0.148282	0.159351	0.057184
I4630	Latvia	9222	0.086702	0.339283	0.052625	0.504296	0.017093
I4632	Latvia	8308	0.104502	0.259691	0.040885	0.559939	0.034983
I4870	Serbia	8740	0.1413	0.214976	0.013835	0.594696	0.035193
I4873	Serbia	7872	0.132118	0.203241	0.032344	0.591447	0.04085
I4874	Serbia	8506	0.131543	0.191507	0.02884	0.599806	0.048305
I4875	Serbia	8458	0.118727	0.21635	0.030243	0.606315	0.028365
I4876	Serbia	8455	0.147093	0.195988	0.038797	0.590826	0.027297
I4877	Serbia	8505	0.121385	0.196508	0.046025	0.598045	0.038037
I4878	Serbia	7803	0.130102	0.203512	0.044952	0.595379	0.026056
I4880	Serbia	7813	0.140872	0.218343	0.029227	0.564638	0.046921
I4881	Serbia	8363	0.127878	0.191959	0.037087	0.595605	0.047472
I4884	CzechRepublic	3764	0.279954	0.423927	0.067646	0.19009	0.038383
I4885	CzechRepublic	4166	0.377587	0.327219	0.083552	0.176394	0.035248
I4886	CzechRepublic	4074	0.338269	0.320525	0.088996	0.205022	0.047188
I4887	CzechRepublic	4070	0.341688	0.342697	0.07432	0.201558	0.039736
I4888	CzechRepublic	4060	0.347756	0.347762	0.080971	0.201789	0.021722
I4889	CzechRepublic	4122	0.303626	0.369676	0.09778	0.187518	0.0414
I4891	CzechRepublic	4122	0.338356	0.320341	0.078763	0.215831	0.04671
I4892	CzechRepublic	3741	0.281591	0.349814	0.106415	0.231342	0.030838
I4893	CzechRepublic	6349	0.569221	0.220102	0.031585	0.159809	0.019283
I4894	CzechRepublic	6378	0.571734	0.21203	0.028804	0.149744	0.037688
I4895	CzechRepublic	4110	0.282667	0.398545	0.085457	0.2142	0.01913
I4896	CzechRepublic	4165	0.354777	0.351199	0.0744	0.181905	0.037719
I4914	Serbia	8123	0.133285	0.222695	0.035686	0.582733	0.025601
I4915	Serbia	8115	0.157524	0.213855	0.040131	0.564039	0.024452
I4916	Serbia	8763	0.133619	0.238477	0.039485	0.5659	0.022518
I4917	Serbia	8058	0.138069	0.229432	0.025666	0.576951	0.029881
I4945	CzechRepublic	4168	0.370207	0.372676	0.060728	0.176049	0.020341
I4946	CzechRepublic	4171	0.298952	0.375758	0.0898	0.201658	0.033833
I4971	Hungary	7592	0.174444	0.219932	0.038032	0.54022	0.027371
I5015	Hungary	4288	0.447706	0.209896	0.081454	0.136431	0.124513
I5017	Germany	4283	0.375918	0.365889	0.079771	0.15478	0.023641
I5020	Germany	4281	0.340211	0.336503	0.055191	0.228584	0.039511
I5021	Germany	4406	0.18133	0.414496	0.133646	0.208448	0.06208
I5024	CzechRepublic	4105	0.152331	0.373691	0.203332	0.235677	0.034969
I5071	Croatia	7571	0.599272	0.219667	0.035215	0.12978	0.016067
I5072	Croatia	7551	0.611486	0.210037	0.037081	0.115726	0.02567
I5077	Croatia	7026	0.599223	0.222247	0.033646	0.121201	0.023683
I5078	Croatia	6569	0.584481	0.207586	0.032144	0.142969	0.03282
I5079	Croatia	5485	0.597134	0.209028	0.029174	0.127284	0.03738
I5233	Serbia	8001	0.131866	0.232453	0.033589	0.570044	0.032048
I5235	Serbia	10835	0.162516	0.233367	0.017922	0.563067	0.023128
I5236	Serbia	10008	0.151999	0.211261	0.033613	0.572626	0.030501
I5238	Serbia	9993	0.139432	0.254267	0.030849	0.546928	0.028524
I5239	Serbia	10333	0.131024	0.234292	0.036247	0.56822	0.030217
I5240	Serbia	10805	0.144711	0.208817	0.0399	0.569312	0.03726
I5241	Serbia	11196	0.170699	0.204845	0.023091	0.573023	0.028341
I5242	Serbia	10530	0.16451	0.231551	0.015435	0.546864	0.04164
I5244	Serbia	10785	0.157549	0.209811	0.03491	0.566728	0.031003
I5358	UnitedKingdom	4942	0.545965	0.206919	0.034445	0.198135	0.014536
I5366	UnitedKingdom	5463	0.536024	0.192012	0.028842	0.227693	0.015428
I5367	UnitedKingdom	4300	0.270014	0.357833	0.089209	0.22793	0.055014
I5373	UnitedKingdom	4037	0.214914	0.420234	0.127732	0.208601	0.028519
I5376	UnitedKingdom	4248	0.234999	0.405689	0.109891	0.206176	0.043245
I5377	UnitedKingdom	3744	0.288803	0.363076	0.097477	0.205764	0.044879
I5379	UnitedKingdom	4333	0.339103	0.352711	0.070926	0.191452	0.045808
I5382	UnitedKingdom	4080	0.31619	0.358462	0.094516	0.197052	0.03378
I5385	UnitedKingdom	4251	0.246822	0.399322	0.113862	0.175429	0.064564
I5401	Serbia	8838	0.146974	0.215448	0.024414	0.568601	0.044563
I5402	Serbia	8156	0.131676	0.240344	0.030441	0.568122	0.029417
I5405	Serbia	7684	0.628454	0.220446	0.018336	0.105634	0.027131
I5427	Greece	7892	0.621461	0.201013	0.020712	0.124817	0.031997
I5436	Romania	9025	0.14578	0.260327	0.031125	0.542247	0.02052
I5441	UnitedKingdom	3791	0.282446	0.332615	0.110358	0.216601	0.057981
I5471	UnitedKingdom	4096	0.300756	0.371948	0.080796	0.216175	0.030326
I5515	UnitedKingdom	3855	0.338405	0.345954	0.099642	0.190473	0.025526
I5516	UnitedKingdom	3691	0.302194	0.325228	0.121263	0.202114	0.049201
I5665	Spain	4082	0.398778	0.286766	0.055392	0.215315	0.04375
I5748	TheNetherlands	4356	0.248592	0.393664	0.110131	0.202278	0.045334
I5771	Serbia	8325	0.15004	0.181986	0.04295	0.602676	0.022348
I5870	Ukraine	7360	0.131967	0.349555	0.039196	0.431892	0.04739
I5875	Ukraine	7126	0.128297	0.328613	0.073406	0.45004	0.019643
I5876	Ukraine	8822	0.122286	0.342921	0.036124	0.470918	0.027751
I5882	Ukraine	5047	0.219898	0.352224	0.061709	0.343877	0.022292
I5883	Ukraine	7056	0.097513	0.332217	0.097469	0.443235	0.029566
I5884	Ukraine	4743	0.220423	0.317927	0.071009	0.362895	0.027745
I5885	Ukraine	8110	0.142862	0.327573	0.028713	0.477249	0.023603
I5890	Ukraine	7124	0.111131	0.335021	0.081772	0.451526	0.02055
I6531	Poland	4112	0.256916	0.41197	0.100852	0.192416	0.037846
I6537	Poland	4116	0.293011	0.354458	0.096222	0.193598	0.062712
I6561	Ukraine	5960	0.237788	0.427157	0.112435	0.180298	0.042322
I6579	Poland	4141	0.251398	0.376916	0.073483	0.259469	0.038734
I6581	Poland	4250	0.407665	0.309554	0.049932	0.183298	0.04955
I6582	Poland	4150	0.382414	0.338717	0.056099	0.186107	0.036662
I6583	Poland	4120	0.280927	0.374376	0.084397	0.213918	0.046383
I6604	Spain	3966	0.503021	0.173541	0.041741	0.22369	0.058007
I6623	Spain	3800	0.374335	0.320889	0.065334	0.208394	0.031049
I6679	UnitedKingdom	3957	0.254603	0.408642	0.094255	0.195182	0.047318
I6680	UnitedKingdom	3701	0.288051	0.38191	0.094771	0.202158	0.03311
I6774	UnitedKingdom	4116	0.263908	0.404965	0.106957	0.196453	0.027717
I7554	UnitedKingdom	5185	0.517388	0.200657	0.039116	0.216745	0.026093
I7570	UnitedKingdom	3583	0.311128	0.341063	0.074802	0.223118	0.049888
I7571	UnitedKingdom	3304	0.268231	0.383647	0.09604	0.207666	0.044415
I7572	UnitedKingdom	3356	0.317628	0.365779	0.069947	0.208419	0.038228
I7573	UnitedKingdom	3525	0.283153	0.364473	0.092805	0.194637	0.064932
I7574	UnitedKingdom	3268	0.281303	0.364472	0.082948	0.220577	0.050699
I7575	UnitedKingdom	3103	0.290671	0.368485	0.094139	0.203095	0.04361
I7576	UnitedKingdom	3055	0.326642	0.343013	0.081282	0.201973	0.04709
I7577	UnitedKingdom	3205	0.30825	0.336946	0.079795	0.216092	0.058916
I7578	UnitedKingdom	3069	0.296611	0.348155	0.092582	0.207639	0.055013
I7579	UnitedKingdom	3348	0.274274	0.392975	0.093334	0.206257	0.03316
I7580	UnitedKingdom	3087	0.28799	0.368572	0.085943	0.211237	0.046257
I7626	UnitedKingdom	3213	0.290933	0.352454	0.106092	0.208533	0.041988
I7627	UnitedKingdom	3266	0.301751	0.353024	0.092058	0.210908	0.042259
I7628	UnitedKingdom	3043	0.320489	0.370884	0.076649	0.198948	0.03303
I7635	UnitedKingdom	4036	0.264822	0.389203	0.092935	0.204383	0.048657
I7638	UnitedKingdom	3982	0.302876	0.349303	0.08152	0.201911	0.064389
I7640	UnitedKingdom	3306	0.285016	0.36194	0.09185	0.216849	0.044345
I9006	Greece	3287	0.473469	0.2997	0.082417	0.115522	0.028892
I9033	Greece	3298	0.486354	0.268769	0.087475	0.121295	0.036107
Iceman	Italy	5182	0.437347	0.279421	0.075853	0.190749	0.01663
ILK001	Ukraine	4753	0.479174	0.212531	0.032708	0.235084	0.040503
ILK002	Ukraine	4742	0.464275	0.22825	0.037342	0.229254	0.040879
ILK003	Ukraine	4755	0.47729	0.204354	0.04519	0.231041	0.042124
IR1	Hungary	2855	0.209095	0.680036	0.02836	0.081594	0.000915
Kivisaare3	Estonia	6585	0.159433	0.276554	0.058533	0.488568	0.016912
Kivutkalns153	Latvia	2623	0.283944	0.355471	0.06316	0.244754	0.052673
Kivutkalns19	Latvia	2515	0.252355	0.362546	0.066052	0.268462	0.050586
Kivutkalns194	Latvia	2268	0.270575	0.350803	0.077519	0.269095	0.032009
Kivutkalns207	Latvia	2613	0.221778	0.350788	0.104897	0.272903	0.049634
Kivutkalns209	Latvia	2610	0.242848	0.357771	0.082751	0.266343	0.050288
Kivutkalns215	Latvia	2543	0.234913	0.377114	0.083687	0.264454	0.039832
Kivutkalns222	Latvia	2523	0.233045	0.337553	0.09683	0.282804	0.049768
Kivutkalns25	Latvia	2623	0.243797	0.334312	0.082109	0.281001	0.058781
Kivutkalns42	Latvia	2635	0.240577	0.353311	0.075376	0.280654	0.050083
KK1	Georgia	9712	0.043155	0.375057	0.52541	0.047108	0.00927
Kretuonas1	Lithuania	6090	0.141674	0.193615	0.033295	0.560161	0.071254
Kretuonas5	Lithuania	6345	0.148206	0.216856	0.045644	0.535535	0.053759
Kunila2_merged	Estonia	4463	0.225114	0.426929	0.113241	0.189327	0.04539
Loschbour	Luxembourg	8055	0.072515	0.103378	0.029003	0.772062	0.023042
OC1	Romania	8704	0.146609	0.241472	0.03798	0.527883	0.046056
Olsund	Sweden	4307	0.250738	0.391552	0.118858	0.193205	0.045647
Plinkaigalis241	Lithuania	4585	0.234226	0.429013	0.103252	0.20816	0.025348
Plinkaigalis242	Lithuania	4895	0.155384	0.49248	0.113109	0.197671	0.041356
Ranchot88	France	10085	0.143507	0.121222	0.083503	0.613098	0.038671
rath1	UnitedKingdom	3906	0.225345	0.416318	0.105023	0.209891	0.043422
RISE00	Estonia	4463	0.171436	0.591023	0.065819	0.166179	0.005543
RISE109	Poland	3813	0.117662	0.279796	0.150982	0.210465	0.241096
RISE150	Poland	3739	0.174117	0.345931	0.14773	0.266178	0.066043
RISE154	Poland	3795	0.056738	0.056542	0.292676	0.178237	0.415808
RISE175	Sweden	3214	0.234375	0.476819	0.083752	0.193664	0.01139
RISE179	Sweden	3843	0.292878	1e-05	0.01192	0.068287	0.626905
RISE210	Sweden	3312	0.231203	0.241173	0.097002	0.37201	0.058612
RISE240	Russia	4706	1e-05	0.737385	1e-05	0.003284	0.259311
RISE247	Hungary	3629	0.384552	0.288958	0.078063	0.230249	0.018178
RISE254	Hungary	3969	0.027537	0.167627	0.716982	0.087845	1e-05
RISE276	Denmark	2621	0.161644	0.010604	0.095125	0.152617	0.58001
RISE349	Hungary	3859	0.079688	0.166464	0.53016	0.169583	0.054105
RISE371	Hungary	3989	0.236093	0.395753	0.0659	0.302243	1e-05
RISE373	Hungary	3741	0.360884	0.352646	0.082365	0.186915	0.01719
RISE374	Hungary	3693	0.24272	0.164814	0.242393	0.150142	0.19993
RISE391	Kazakhstan	3954	0.121361	0.480714	0.174764	0.223152	1e-05
RISE392	Russia	3961	0.163511	0.401246	0.153593	0.231418	0.050232
RISE395	Russia	3808	0.182256	0.406348	0.166442	0.217216	0.027739
RISE396	Armenia	3015	0.223107	0.220931	0.431527	0.071615	0.052821
RISE397	Armenia	2902	0.102852	0.194103	0.512494	0.128346	0.062205
RISE407	Armenia	2955	0.054153	0.264372	0.573193	0.093118	0.015165
RISE408	Armenia	3059	0.240344	0.263931	0.321228	0.081488	0.093009
RISE412	Armenia	3019	0.003444	0.361991	0.603906	0.030648	1e-05
RISE413	Armenia	3752	0.012555	0.533059	0.454366	1e-05	1e-05
RISE416	Armenia	3494	1e-05	1e-05	0.99995	2e-05	1e-05
RISE423	Armenia	3257	0.011663	0.107376	0.695314	0.010415	0.175233
RISE431	Poland	4117	0.208272	0.38557	0.151155	0.2147	0.040303
RISE434	Germany	4705	0.062157	0.487313	0.243487	0.206569	0.000474
RISE435	Germany	4631	0.097921	0.617513	0.113663	0.170894	1e-05
RISE436	Germany	4674	0.263628	0.312146	0.127115	0.23275	0.064361
RISE446	Germany	4597	0.125904	0.54557	0.11148	0.212974	0.004073
RISE47	Denmark	3362	0.178242	0.095065	0.147544	0.277557	0.301592
RISE486	Italy	3904	0.458159	0.292387	0.028096	0.203251	0.018107
RISE487	Italy	5245	0.370655	0.276134	0.088988	0.220089	0.044134
RISE489	Italy	4693	0.39861	0.268741	0.08833	0.224554	0.019765
RISE493	Russia	3429	0.204583	0.417669	0.154236	0.189398	0.034115
RISE496	Russia	3288	0.236688	0.408956	0.114448	0.191203	0.048705
RISE502	Russia	3351	0.225072	0.408466	0.12249	0.190972	0.052999
RISE503	Russia	3569	0.168221	0.526647	0.121525	0.174626	0.008982
RISE505	Russia	3636	0.15952	0.394986	0.161737	0.215743	0.068015
RISE507.508.merge	Russia	5083	0.004722	0.047279	0.004528	0.002959	0.940512
RISE509	Russia	4732	1e-05	0.982833	1e-05	1e-05	0.017137
RISE510	Russia	4610	1e-05	0.99996	1e-05	1e-05	1e-05
RISE511	Russia	4744	1e-05	1e-05	1e-05	1e-05	0.99996
RISE523	Russia	3448	0.23199	0.421603	0.113688	0.192938	0.039781
RISE547	Russia	4711	1e-05	0.99996	1e-05	1e-05	1e-05
RISE550	Russia	4935	1.9e-05	0.999949	1.2e-05	1e-05	1e-05
RISE552	Russia	4446	1e-05	0.99996	1e-05	1e-05	1e-05
RISE555	Russia	4627	1e-05	0.99996	1e-05	1e-05	1e-05
RISE664	Russia	4282.5	1e-05	0.673817	0.091679	0.194133	0.04036
RISE71	Denmark	4060	0.190261	0.216894	0.178263	0.203682	0.210899
RISE786	Kazakhstan	4902.5	0.003534	0.800234	0.023652	0.17257	1e-05
RISE828	Kazakhstan	4111.5	0.013672	0.725367	0.063611	0.197341	1e-05
RISE829	Kazakhstan	4494	1e-05	0.758174	0.033306	0.2085	1e-05
RISE94	Sweden	4497	0.153056	0.499876	0.156647	0.183196	0.007225
RISE97	Sweden	3905	0.20964	0.257493	0.204504	0.28529	0.043072
RISE98	Sweden	4104	0.113977	0.018362	0.092614	0.189177	0.58587
Rochedane	France	12960	0.158078	0.158978	0.055757	0.593471	0.033716
SATP	Georgia	13256	0.003631	0.230311	0.755566	0.010483	1e-05
Saxtorp5164	Sweden	5746	0.480062	0.198844	0.023268	0.243964	0.053862
SC1	Romania	8814	0.115484	0.303649	0.000521	0.578549	0.001798
sf11	Sweden	8892	1e-05	1e-05	1e-05	0.99996	1e-05
sf12	Sweden	8895	0.07255	0.311005	0.026179	0.575034	0.015232
Spiginas1	Lithuania	6290	0.134821	0.204668	0.042209	0.575376	0.042926
Spiginas2	Lithuania	3890	0.216731	0.357566	0.087279	0.289293	0.049132
Spiginas4	Lithuania	8285	0.132684	0.206419	0.042557	0.600057	0.018283
stg001	Norway	5857	0.075187	0.414346	0.052316	0.458141	1e-05
SZ43	Hungary	1415	0.296061	0.466277	0.027921	0.209731	1e-05
Tamula1	Estonia	5445	0.12006	0.411499	0.079091	0.38934	1e-05
Tamula3	Estonia	5670	0.111588	0.418247	0.030021	0.433243	0.0069
Tep002	Turkey	8585	0.533285	0.264467	0.054711	0.117908	0.029629
Tep003	Turkey	8505	0.491193	0.254803	0.096825	0.113949	0.04323
Tep004	Turkey	8295	0.52379	0.227403	0.068184	0.122394	0.058229
Tep006	Turkey	8230	0.506688	0.269765	0.093505	0.088159	0.041883
Turlojiske1	Lithuania	2820	0.260206	0.343985	0.04976	0.25714	0.088908
Turlojiske3	Lithuania	2855	0.25322	0.369324	0.093891	0.250298	0.033267
Veibri4	Estonia	6760	0.111846	0.311872	0.043293	0.508119	0.024869
WC1	Iran	9219	0.207639	0.346805	0.318092	0.091357	0.036107
ZVEJ31	Latvia	5965	0.043625	0.493403	0.085231	0.37773	1e-05

## Sheet: S2C
Supervised ADMIXTURE of the 300 ancient individuals against the 8 temporal components (5 ancient + 3 modern)
ID	Country	DateBP	AncientComponent1	AncientComponent2	AncientComponent3	AncientComponent4	AncientComponent5	ModernComponent1	ModernComponent2	ModernComponent3
12880A	UnitedKingdom	2017	1e-05	0.001057	1e-05	0.009942	0.002359	0.002201	0.98441	1e-05
12881A	UnitedKingdom	1232	0.043935	0.061363	0.04018	0.051719	1e-05	0.007097	0.770237	0.025458
12883A	UnitedKingdom	1247	0.005971	0.001322	0.018391	0.022163	1e-05	0.000689	0.942989	0.008465
12884A	UnitedKingdom	1995	0.002863	1e-05	0.019145	0.001169	0.001081	0.00062	0.96914	0.005973
12885A	UnitedKingdom	1165	0.005163	1e-05	1e-05	1e-05	1e-05	1e-05	0.994777	1e-05
15558A	UnitedKingdom	1455	0.001999	0.001404	0.002638	1e-05	1e-05	0.003165	0.990764	1e-05
15569A	UnitedKingdom	1490	0.021205	0.031581	0.032234	0.05459	0.009099	0.004028	0.81476	0.032502
15570A	UnitedKingdom	1483	1e-05	1e-05	0.005521	1.9e-05	1e-05	0.00301	0.990499	0.000921
15577A	UnitedKingdom	1478	1e-05	1e-05	0.00523	0.007254	1e-05	0.002961	0.980869	0.003656
15579A	UnitedKingdom	2155	1e-05	1e-05	1e-05	0.017867	2e-05	0.003941	0.978133	1e-05
Ajvide52	Sweden	4750	1.6e-05	1e-05	1e-05	0.999924	1e-05	1e-05	1e-05	1e-05
Ajvide58	Sweden	4750	1e-05	1e-05	1e-05	0.99993	1e-05	1e-05	1e-05	1e-05
Ajvide70	Sweden	4750	0.022088	0.061243	1e-05	0.445608	1e-05	1e-05	0.438887	0.032144
ATP12	Spain	4895	0.171777	0.010857	0.003745	0.152162	1e-05	0.048267	0.585282	0.027898
ATP16	Spain	5039	0.220211	0.007118	0.00787	0.085467	0.001475	0.052183	0.604987	0.020688
ATP2	Spain	4739	0.414023	0.010771	1e-05	0.089681	0.004533	0.056483	0.410829	0.01367
ATP9	Spain	3634	0.185561	0.030476	0.002444	0.048632	1e-05	0.068182	0.66354	0.001155
Bichon	Switzerland	13665	0.008434	1e-05	0.001633	0.773868	0.004983	0.023087	0.183017	0.004967
CB13	Spain	7345	0.241802	0.008909	1e-05	0.039783	1e-05	0.057997	0.626187	0.025302
Gokhem2	Sweden	4900	0.20226	0.012016	0.007163	0.194424	0.001962	0.075557	0.49318	0.013438
I0011	Sweden	7665	1e-05	1e-05	1e-05	0.99993	1e-05	1e-05	1e-05	1e-05
I0012	Sweden	7665	1e-05	1e-05	1e-05	0.99993	1e-05	1e-05	1e-05	1e-05
I0013	Sweden	7665	1e-05	1e-05	1e-05	0.99993	1e-05	1e-05	1e-05	1e-05
I0014	Sweden	7665	1e-05	1e-05	1e-05	0.99993	1e-05	1e-05	1e-05	1e-05
I0015	Sweden	7665	1e-05	1e-05	1e-05	0.99993	1e-05	1e-05	1e-05	1e-05
I0016	Sweden	7665	1.4e-05	1e-05	1.9e-05	0.999917	1e-05	1e-05	1e-05	1e-05
I0017	Sweden	7625	0.01737	0.089504	0.003666	0.743967	0.005224	0.007998	0.117717	0.014555
I0018	Germany	7143	0.361076	0.0054	0.000271	0.005584	1e-05	0.013366	0.596117	0.018176
I0022	Germany	7100	0.999927	1e-05	1e-05	1e-05	1.3e-05	1e-05	1e-05	1e-05
I0025	Germany	7100	0.598016	0.01412	1e-05	0.033742	0.010634	0.024246	0.316431	0.0028
I0026	Germany	7100	0.366687	0.025888	1e-05	0.020183	0.008926	0.038685	0.518242	0.021378
I0046	Germany	7051	0.357461	0.005665	1e-05	0.009832	0.009413	0.022367	0.564247	0.031006
I0047	Germany	3951	0.140986	0.114936	1e-05	0.081093	0.182908	0.00712	0.472198	0.000748
I0048	Germany	7056	0.391065	0.009666	0.003995	0.023611	0.001532	0.037566	0.517308	0.015257
I0049	Germany	4287	0.030805	0.473343	0.129348	0.112325	1e-05	0.005474	0.248684	1e-05
I0054	Germany	7072	0.291083	0.037486	0.001384	0.01926	0.005639	0.031415	0.584228	0.029504
I0056	Germany	7061	0.575815	0.015362	1e-05	0.027415	2e-05	0.011733	0.369635	1e-05
I0057	Germany	7070	0.484787	0.042166	1e-05	0.01113	1e-05	0.028167	0.43372	1e-05
I0058	Germany	4165	0.145349	0.257486	0.103466	0.183373	1e-05	0.006867	0.30344	1e-05
I0059	Germany	4188	0.004916	0.019934	0.111069	0.092873	0.205665	0.007309	0.558225	1e-05
I0060	Germany	4239	0.135381	1e-05	1e-05	0.047504	0.495641	0.010286	0.303788	0.007381
I0061	Russia	8375	1e-05	0.443988	0.00102	0.363305	0.187421	1e-05	1e-05	0.004235
I0099	Germany	3036	0.105048	0.008359	0.0242	0.057945	0.288654	0.014056	0.483121	0.018617
I0100	Germany	6977	0.327294	0.017393	0.020259	0.019859	0.010483	0.027466	0.55885	0.018398
I0103	Germany	4473	0.00217	0.341791	0.074385	0.069935	0.088297	2e-05	0.423392	1e-05
I0104	Germany	4378	0.002124	0.474531	0.040696	0.016569	1e-05	0.000436	0.465623	1e-05
I0106	Germany	4287	0.131009	0.660964	0.116732	0.075706	1e-05	1e-05	0.015559	1e-05
I0108	Germany	4387	0.108366	0.152144	1e-05	0.089333	0.002294	0.018037	0.629805	1e-05
I0111	Germany	4290	0.066144	0.033514	0.032916	0.046202	0.148443	0.014214	0.658557	1e-05
I0112	Germany	4250	0.031676	0.235426	1e-05	0.075253	0.016421	0.004969	0.636235	1e-05
I0113	Germany	4140	0.11118	0.174796	0.034315	0.072812	0.001107	0.023897	0.581882	1e-05
I0114	Germany	3995	0.197886	1e-05	0.000629	0.020914	0.657925	0.007478	0.110668	0.00449
I0115	Germany	3807	0.163315	0.369538	1e-05	0.107774	1e-05	0.003867	0.355475	1e-05
I0116	Germany	3987	0.003251	0.19725	0.095429	0.099644	1e-05	0.005267	0.597818	0.001331
I0117	Germany	4106	0.217227	1e-05	1e-05	0.00765	0.768327	1e-05	0.006757	1e-05
I0118	Germany	4309	0.161515	0.004069	0.005938	0.091896	0.212457	0.020782	0.474038	0.029304
I0122	Russia	6550	1e-05	0.777996	0.004482	0.214968	1e-05	1e-05	1e-05	0.002514
I0124	Russia	7553	0.009929	0.646977	1e-05	0.32989	1e-05	0.008823	1e-05	0.00435
I0126	Russia	4626	1e-05	1e-05	1e-05	1e-05	0.99993	1e-05	1e-05	1e-05
I0164	Germany	3909	0.117229	0.276829	1e-05	0.086823	0.053749	0.002481	0.462021	0.000857
I0171	Germany	4114	0.00381	0.25304	0.250748	0.05988	1e-05	0.024175	0.408327	1e-05
I0172	Germany	5173	0.219525	0.01208	1e-05	0.046642	0.001775	0.043825	0.648864	0.027279
I0174	Hungary	7569	0.435227	1e-05	1e-05	1e-05	0.009538	0.040055	0.501562	0.013587
I0176	Hungary	7026	0.313138	1e-05	1e-05	0.015322	0.024535	0.049603	0.57087	0.026512
I0211	Russia	7200	1e-05	0.541461	1e-05	0.449639	1e-05	1e-05	0.00885	1e-05
I0231	Russia	4843	1e-05	0.99993	1e-05	1e-05	1e-05	1e-05	1e-05	1e-05
I0232	Russia	3475	0.029053	0.354149	0.0046	0.01472	1e-05	0.007361	0.58741	0.002696
I0234	Russia	3675	0.043769	0.438579	0.032645	0.060215	1e-05	0.001413	0.423359	1e-05
I0235	Russia	3675	0.109645	0.4163	1e-05	0.075648	1e-05	0.005038	0.384169	0.00918
I0246	Russia	4149	0.129044	0.525536	0.034843	0.062369	1e-05	1e-05	0.17974	0.068448
I0247	Russia	2239	0.008535	0.401433	0.182253	0.022973	0.000259	0.002073	0.292865	0.089609
I0354	Russia	3803	1e-05	0.99993	1e-05	1e-05	1e-05	1e-05	1e-05	1e-05
I0357	Russia	4950	1e-05	1e-05	1e-05	1e-05	0.99993	1e-05	1e-05	1e-05
I0358	Russia	3721	0.075987	0.573173	1e-05	0.104975	0.052702	1e-05	0.190717	0.002427
I0359	Russia	3475	0.043254	0.308172	0.060192	0.027986	1e-05	0.006076	0.5543	1e-05
I0360	Russia	3475	0.03769	0.96225	1e-05	1e-05	1e-05	1e-05	1e-05	1e-05
I0361	Russia	3475	0.02231	0.39076	0.097903	0.069034	1e-05	0.021381	0.379968	0.018634
I0370	Russia	4950	1e-05	0.577253	1e-05	1e-05	0.422687	1e-05	1e-05	1e-05
I0371	Russia	4678	0.025208	0.974732	1e-05	1e-05	1e-05	1e-05	1e-05	1e-05
I0374	Russia	4450	1e-05	0.993857	1e-05	0.006083	1e-05	1e-05	1e-05	1e-05
I0405	Spain	5700	0.299644	0.01182	1e-05	0.073051	1e-05	0.031589	0.543683	0.040192
I0406	Spain	5700	0.244898	0.011169	0.00293	0.098439	1e-05	0.036963	0.574329	0.031262
I0407	Spain	5700	0.277476	0.008236	1.7e-05	0.109589	1e-05	0.025013	0.55394	0.025718
I0408	Spain	5727	0.233579	0.008027	0.002986	0.156262	1e-05	0.030101	0.538363	0.030673
I0409	Spain	7214	0.295733	0.014588	1e-05	0.035767	1e-05	0.034457	0.593559	0.025876
I0410	Spain	7131	0.312005	0.010597	0.002056	0.038639	0.001416	0.025847	0.57861	0.03083
I0411	Spain	7131	0.305982	0.026225	1e-05	0.008752	1e-05	0.03075	0.599225	0.029046
I0412	Spain	7144	0.286006	0.023916	0.002053	0.032745	0.000279	0.035477	0.588666	0.030859
I0413	Spain	7138	0.296881	0.007645	1e-05	0.032291	1e-05	0.03132	0.599118	0.032725
I0418	Russia	4035	1e-05	1e-05	1e-05	1e-05	0.99993	1e-05	1e-05	1e-05
I0419	Russia	4000	0.071791	0.266293	0.029912	0.038856	1e-05	0.009368	0.58376	1e-05
I0422	Russia	3475	0.021394	0.542274	1e-05	0.014111	1e-05	1e-05	0.421974	0.000217
I0423	Russia	3475	0.008358	0.3319	0.030459	0.015589	0.006033	0.011832	0.595819	1e-05
I0424	Russia	3675	0.090304	0.604989	1e-05	0.04404	1e-05	1e-05	0.260626	1e-05
I0429	Russia	5078	1e-05	0.99993	1e-05	1e-05	1e-05	1e-05	1e-05	1e-05
I0430	Russia	3675	0.008188	0.278126	0.05267	0.053149	1e-05	0.010141	0.597706	1e-05
I0431	Russia	3675	0.17682	0.272015	0.150891	0.080981	1e-05	1e-05	0.288575	0.030697
I0432	Russia	4681	0.036104	0.071006	0.037579	0.116461	1e-05	0.013758	0.711633	0.013449
I0433	Russia	6550	1e-05	0.750388	1e-05	0.245762	1e-05	1e-05	1e-05	0.0038
I0434	Russia	6550	1e-05	0.91284	1e-05	0.0871	1e-05	1e-05	1e-05	1e-05
I0438	Russia	4778	1e-05	0.953625	1e-05	1e-05	0.046315	1e-05	1e-05	1e-05
I0439	Russia	5065	1e-05	1e-05	1e-05	1e-05	0.99993	1e-05	1e-05	1e-05
I0440	Russia	4725	1e-05	0.0013	1e-05	1e-05	0.99864	1e-05	1e-05	1e-05
I0441	Russia	4766	1e-05	0.99993	1e-05	1e-05	1e-05	1e-05	1e-05	1e-05
I0443	Russia	4950	1e-05	1e-05	1e-05	1e-05	0.99993	1e-05	1e-05	1e-05
I0444	Russia	4950	1e-05	1e-05	1e-05	1e-05	0.99993	1e-05	1e-05	1e-05
I0550	Germany	4471	0.017305	0.62185	0.045864	0.032844	0.04972	0.005122	0.22326	0.004033
I0551	Germany	5163	0.337281	1.7e-05	1e-05	0.160765	0.014692	0.021113	0.466113	1e-05
I0559	Germany	5540	0.275632	0.014675	1e-05	0.108662	1e-05	0.031436	0.569565	1e-05
I0560	Germany	5458	0.255786	1e-05	1e-05	0.108494	0.005383	0.025642	0.585843	0.018832
I0585	Spain	7815	0.014862	0.004245	0.004314	0.6477	0.01285	0.026555	0.258596	0.030877
I0659	Germany	7037	0.479935	0.014007	1e-05	0.004066	0.00461	0.024014	0.458292	0.015067
I0707	Turkey	8300	0.821963	0.002635	1e-05	1.6e-05	1e-05	0.001725	0.173631	1e-05
I0708	Turkey	8097	0.99993	1e-05	1e-05	1e-05	1e-05	1e-05	1e-05	1e-05
I0709	Turkey	8300	0.575607	0.008651	1e-05	0.012806	0.007617	0.014863	0.37552	0.004924
I0723	Turkey	7870	0.687869	1e-05	1e-05	0.009371	1e-05	0.00679	0.288396	0.007544
I0724	Turkey	7950	0.665196	0.059946	1e-05	1e-05	1e-05	0.008169	0.258553	0.008107
I0726	Turkey	7950	0.714117	1e-05	1e-05	1e-05	1e-05	0.009753	0.27608	1e-05
I0727	Turkey	7950	0.653144	0.001858	1e-05	1e-05	0.011918	1e-05	0.323205	0.009846
I0736	Turkey	8300	0.598082	0.019552	1e-05	0.009307	1e-05	0.011202	0.355388	0.006449
I0744	Turkey	8273	0.596434	0.019399	1e-05	0.00153	0.000981	0.013106	0.358593	0.009948
I0745	Turkey	8251	0.999921	1e-05	1e-05	1e-05	1e-05	1e-05	1.9e-05	1e-05
I0746	Turkey	8300	0.616264	0.034996	1e-05	1e-05	1e-05	0.010497	0.328449	0.009764
I0795	Germany	7076	0.502482	1e-05	1e-05	0.040934	1e-05	1e-05	0.393737	0.062807
I0797	Germany	7088	0.392903	0.035005	0.102125	0.049473	4.4e-05	0.012127	0.408315	1e-05
I0803	Germany	3987	0.065884	1e-05	1e-05	1e-05	0.180966	1e-05	0.709135	0.043975
I0804	Germany	4001	1.8e-05	1e-05	0.200209	0.146576	0.041024	0.024912	0.587242	1e-05
I0805	Germany	4255	0.084329	1e-05	0.318409	0.191256	0.097771	1e-05	0.308205	1e-05
I0806	Germany	4241	0.162306	0.392879	1e-05	0.047596	0.075031	0.013436	0.308732	1e-05
I0807	Germany	5790	0.149525	1e-05	0.033576	0.124985	1e-05	0.021432	0.605103	0.06536
I0821	Germany	6976	0.416816	0.007687	1e-05	0.008365	0.00587	0.01604	0.528639	0.016573
I0861	Israel	12750	0.986387	1e-05	1e-05	1e-05	1e-05	0.013553	1e-05	1e-05
I0867	Israel	8975	0.994093	1e-05	1e-05	0.004658	1e-05	0.001199	1e-05	1e-05
I1069	Israel	12750	0.809513	1e-05	0.190427	1e-05	1e-05	1e-05	1e-05	1e-05
I1072	Israel	12750	0.93874	0.018318	1e-05	0.012961	0.006614	0.01235	0.00194	0.009067
I1096	Turkey	8300	0.768364	1e-05	1e-05	0.010742	0.00872	0.002082	0.209457	0.000615
I1097	Turkey	8288	0.624585	0.025472	1e-05	0.011993	0.009074	0.013456	0.298574	0.016836
I1098	Turkey	8300	0.999926	1e-05	1e-05	1.4e-05	1e-05	1e-05	1e-05	1e-05
I1099	Turkey	8300	0.802876	0.015985	1e-05	0.009923	0.007284	0.00368	0.160102	0.000139
I1100	Turkey	8300	0.810277	0.033645	1e-05	0.01033	1e-05	0.003758	0.137919	0.004052
I1101	Turkey	8300	0.721721	0.012941	1e-05	0.022228	0.009053	0.013	0.221036	1e-05
I1102	Turkey	8300	0.717768	1e-05	1e-05	0.013221	0.017272	0.014672	0.237038	1e-05
I1103	Turkey	8300	0.961903	1e-05	1e-05	0.005305	1.2e-05	1e-05	0.03274	1e-05
I1271	Spain	4573	0.316346	1e-05	1e-05	0.172905	0.010884	0.019987	0.47215	0.007709
I1272	Spain	4627	0.270789	1e-05	0.026415	0.167446	1e-05	0.021808	0.495922	0.0176
I1276	Spain	4573	0.248818	0.010421	1e-05	0.304959	1e-05	0.010033	0.403932	0.021817
I1277	Spain	4407	0.275119	0.009788	0.003596	0.163564	1e-05	0.028552	0.504023	0.015346
I1280	Spain	4573	0.412228	0.015268	1e-05	0.169383	1e-05	0.019705	0.383387	1e-05
I1281	Spain	4670	0.284009	0.004681	0.023314	0.159674	0.006488	0.023338	0.484759	0.013738
I1282	Spain	4573	0.219173	2e-05	0.144509	0.259582	0.010454	0.019523	0.346729	1e-05
I1284	Spain	4573	0.316379	0.000146	0.004689	0.183186	1e-05	0.01135	0.448478	0.035762
I1290	Iran	9846	1e-05	1e-05	0.99993	1e-05	1e-05	1e-05	1e-05	1e-05
I1293	Iran	10800	1e-05	1e-05	0.99993	1e-05	1e-05	1e-05	1e-05	1e-05
I1300	Spain	4573	0.294188	0.005078	1e-05	0.177943	0.00406	0.018623	0.48564	0.01446
I1303	Spain	4573	0.303466	0.015183	1e-05	0.173257	1e-05	0.021299	0.454109	0.032666
I1314	Spain	4705	0.344956	1e-05	0.012614	0.136619	0.021258	0.025361	0.440256	0.018926
I1407	Armenia	5975	1e-05	1e-05	0.99993	1e-05	1e-05	1e-05	1e-05	1e-05
I1409	Armenia	6057	0.158917	0.366556	0.474477	1e-05	1e-05	1e-05	1e-05	1e-05
I1414	Jordan	10050	0.422512	1e-05	0.577428	1e-05	1e-05	1e-05	1e-05	1e-05
I1415	Jordan	9875	0.559206	1e-05	0.114954	0.098693	0.019874	0.016178	0.191075	1e-05
I1416	Jordan	10050	0.526359	1e-05	1e-05	1e-05	0.115988	0.038727	0.299996	0.0189
I1495	Hungary	6374	0.622484	0.013319	1e-05	0.085629	0.003721	0.007477	0.263969	0.003392
I1496	Hungary	7054	0.506858	1e-05	1e-05	0.011874	0.005616	0.020235	0.441406	0.013991
I1497	Hungary	5069	0.516835	0.008374	1e-05	0.091164	0.004649	0.016541	0.356889	0.005538
I1498	Hungary	7124	0.586883	0.019892	1e-05	0.094972	0.004369	0.005927	0.276902	0.011044
I1499	Hungary	7104	0.572114	0.014388	1e-05	0.135513	1e-05	0.014536	0.262215	0.001214
I1500	Hungary	7073	0.610883	0.014668	1e-05	0.043253	1e-05	0.011748	0.315632	0.003797
I1502	Hungary	4088	0.190019	0.035606	0.065792	0.305603	1e-05	0.005583	0.393419	0.003968
I1504	Hungary	3174	0.329544	0.185359	1e-05	0.164416	0.006902	0.009544	0.295495	0.008728
I1505	Hungary	7061	0.426407	0.014222	0.0071	0.06164	0.016398	0.033606	0.42221	0.018416
I1506	Hungary	7139	0.566945	1e-05	1e-05	0.087788	0.031904	0.007774	0.299874	0.005696
I1507	Hungary	7698	1e-05	1e-05	1e-05	0.99993	1e-05	1e-05	1e-05	1e-05
I1508	Hungary	7590	0.793846	1e-05	1e-05	1e-05	0.016985	0.009494	0.179635	1e-05
I1532	Germany	4225	0.269873	0.515781	1e-05	0.12412	1e-05	1e-05	0.090186	1e-05
I1534	Germany	4225	0.131014	0.711995	1e-05	0.093853	1e-05	1e-05	0.063098	1e-05
I1536	Germany	4225	0.150418	0.187497	1e-05	1e-05	0.41238	1e-05	0.249665	1e-05
I1538	Germany	4225	1e-05	1e-05	1e-05	1.4e-05	0.999926	1e-05	1e-05	1e-05
I1539	Germany	4408	0.161199	0.614215	1e-05	0.149344	0.056328	1e-05	0.018884	1e-05
I1540	Germany	4225	0.075582	0.328086	1e-05	0.191006	1e-05	0.00521	0.400086	1e-05
I1542	Germany	4225	0.187111	0.691203	1e-05	0.052579	1e-05	1e-05	0.069067	1e-05
I1544	Germany	4225	0.09082	1e-05	0.101887	0.095167	0.615597	1e-05	0.096499	1e-05
I1546	Germany	4225	0.027562	0.055369	0.104394	0.140298	1e-05	0.012758	0.659599	1e-05
I1549	Germany	4225	0.140214	0.33346	0.002928	0.121224	1e-05	0.00852	0.393635	1e-05
I1550	Germany	7125	0.586106	0.016492	0.000804	0.021502	1e-05	0.015102	0.355281	0.004703
I1579	Turkey	8300	0.65448	0.014467	1e-05	0.024015	0.006648	0.017105	0.282992	0.000283
I1580	Turkey	8195	0.597848	0.020119	1e-05	0.012632	0.005258	0.017711	0.339013	0.007409
I1581	Turkey	8254	0.642939	0.013468	1e-05	0.010428	0.003297	0.021106	0.308743	1e-05
I1583	Turkey	8281	0.57887	0.02487	0.002284	0.008109	0.010668	0.016967	0.353195	0.005037
I1584	Turkey	5776	0.61303	0.156264	0.080451	0.007226	1e-05	0.026299	0.11671	1e-05
I1585	Turkey	8300	0.721486	0.020772	1e-05	0.007049	0.002639	0.012344	0.23569	1e-05
I1631	Armenia	6100	0.260945	0.218984	0.452853	1.8e-05	1e-05	1e-05	0.067169	1e-05
I1632	Armenia	6065	0.159933	0.124311	0.648512	1e-05	1e-05	1e-05	0.067204	1e-05
I1633	Armenia	4465	1e-05	1e-05	0.999929	1.1e-05	1e-05	1e-05	1e-05	1e-05
I1634	Armenia	6145	1e-05	0.045639	0.95019	0.004121	1e-05	1e-05	1e-05	1e-05
I1635	Armenia	4492	1e-05	1e-05	0.999926	1.4e-05	1e-05	1e-05	1e-05	1e-05
I1656	Armenia	3402	0.040785	1e-05	0.555964	1e-05	0.228374	1e-05	0.174837	1e-05
I1658	Armenia	5170	1e-05	1e-05	0.999923	1e-05	1.7e-05	1e-05	1e-05	1e-05
I1661	Iran	6544	0.039037	0.049927	0.76727	0.00675	0.004649	0.01086	0.106699	0.014809
I1662	Iran	6672	1e-05	1e-05	0.99993	1e-05	1e-05	1e-05	1e-05	1e-05
I1665	Iran	5826	1e-05	1e-05	0.99993	1e-05	1e-05	1e-05	1e-05	1e-05
I1670	Iran	6678	1e-05	1e-05	0.99993	1e-05	1e-05	1e-05	1e-05	1e-05
I1671	Iran	7698	1e-05	1e-05	0.99993	1e-05	1e-05	1e-05	1e-05	1e-05
I1674	Iran	5836	1e-05	1e-05	0.99993	1e-05	1e-05	1e-05	1e-05	1e-05
I1679	Jordan	8800	0.870881	1e-05	0.129052	1.7e-05	1e-05	1e-05	1e-05	1e-05
I1685	Israel	12750	0.580089	1e-05	0.419851	1e-05	1e-05	1e-05	1e-05	1e-05
I1687	Israel	13265	0.983364	1e-05	1e-05	0.016576	1e-05	1e-05	1e-05	1e-05
I1690	Israel	12750	0.114526	1e-05	0.885414	1e-05	1e-05	1e-05	1e-05	1e-05
I1699	Jordan	8700	0.99993	1e-05	1e-05	1e-05	1e-05	1e-05	1e-05	1e-05
I1700	Jordan	10050	0.97064	1e-05	1e-05	1e-05	1e-05	1e-05	1e-05	0.0293
I1701	Jordan	9610	0.348703	1e-05	0.651237	1e-05	1e-05	1e-05	1e-05	1e-05
I1704	Jordan	9202	0.99993	1e-05	1e-05	1e-05	1e-05	1e-05	1e-05	1e-05
I1705	Jordan	4032	0.649673	0.006653	0.341573	1e-05	0.002061	1e-05	1e-05	1e-05
I1706	Jordan	4345	0.384531	1e-05	0.615409	1e-05	1e-05	1e-05	1e-05	1e-05
I1707	Jordan	9582	0.95999	0.015972	1e-05	1e-05	0.005905	1e-05	0.018092	1e-05
I1709	Jordan	10050	0.999927	1.3e-05	1e-05	1e-05	1e-05	1e-05	1e-05	1e-05
I1710	Jordan	9580	0.958357	1e-05	1e-05	1e-05	1e-05	1e-05	0.041583	1e-05
I1727	Jordan	10050	0.97841	1e-05	0.021524	1.6e-05	1e-05	1e-05	1e-05	1e-05
I1730	Jordan	4344	0.357111	1e-05	0.642829	1e-05	1e-05	1e-05	1e-05	1e-05
I1944	Iran	9800	1e-05	1e-05	0.99993	1e-05	1e-05	1e-05	1e-05	1e-05
I1945	Iran	9800	1e-05	1e-05	0.999927	1.3e-05	1e-05	1e-05	1e-05	1e-05
I1949	Iran	9800	1e-05	1e-05	0.999924	1e-05	1.6e-05	1e-05	1e-05	1e-05
I1951	Iran	9892	1e-05	0.183119	0.816818	1e-05	1.3e-05	1e-05	1e-05	1e-05
I4132	Germany	4200	0.174378	0.209775	0.026171	0.105193	0.014138	0.005986	0.453703	0.010656
I5017	Germany	4283	0.269531	0.195909	0.010519	0.058262	1e-05	0.014303	0.441785	0.009681
I5020	Germany	4281	0.207314	0.13839	1e-05	0.119364	0.018007	0.022853	0.483182	0.010879
I5021	Germany	4406	0.021796	0.068348	0.01911	0.031002	0.050759	0.073851	0.709711	0.025423
I5022	Germany	4200	0.13769	0.094142	0.0307	0.0721	0.008295	0.06562	0.591443	1e-05
I5024	CzechRepublic	4105	1e-05	1e-05	0.025359	1e-05	1e-05	0.037915	0.931273	0.005413
I5035	CzechRepublic	4050	0.12898	1e-05	0.004372	0.058325	0.388162	0.007975	0.412165	1e-05
I5044	CzechRepublic	4050	0.198535	0.137682	0.04526	0.070525	0.043763	0.016597	0.475437	0.012201
Iceman	Italy	5182	0.225083	0.005918	1e-05	0.015001	1e-05	0.051357	0.676136	0.026486
IR1	Hungary	2855	0.074312	0.472577	1.8e-05	1e-05	1e-05	0.008517	0.370138	0.074417
KK1	Georgia	9712	0.006344	0.28947	0.494616	0.005568	0.00171	0.038257	0.148759	0.015276
Loschbour	Luxembourg	8055	0.000304	1e-05	1e-05	0.679157	1e-05	0.000347	0.316977	0.003185
RISE00	Estonia	4463	0.008891	0.258579	1e-05	0.006885	0.000451	0.012305	0.71287	1e-05
RISE109	Poland	3813	1e-05	0.019336	0.028776	0.049136	0.192028	0.006968	0.693787	0.009959
RISE150	Poland	3739	0.015833	0.039108	0.04096	0.094978	0.029051	0.043624	0.709125	0.027321
RISE154	Poland	3795	1e-05	1e-05	0.162252	0.020131	0.310027	0.008618	0.498942	1e-05
RISE175	Sweden	3214	0.035458	0.135966	1e-05	1e-05	0.005537	0.038959	0.784051	1e-05
RISE179	Sweden	3843	0.099605	1e-05	1e-05	1e-05	0.481026	1e-05	0.419319	1e-05
RISE210	Sweden	3312	0.077199	1e-05	1e-05	0.211919	0.052504	0.061227	0.597121	1e-05
RISE240	Russia	4706	1e-05	0.737359	1e-05	0.003283	0.259308	1e-05	1e-05	1e-05
RISE247	Hungary	3629	0.142255	1e-05	1e-05	0.02846	0.003863	0.020814	0.797234	0.007354
RISE254	Hungary	3969	1e-05	1e-05	0.61741	1.2e-05	1e-05	1e-05	0.382528	1e-05
RISE276	Denmark	2621	1e-05	1e-05	0.019218	1.2e-05	0.42243	0.009886	0.548424	1e-05
RISE349	Hungary	3859	1e-05	1e-05	0.458322	0.046178	0.002133	0.034007	0.459331	1e-05
RISE371	Hungary	3989	0.053333	0.105552	0.006914	0.18076	1e-05	0.012507	0.576556	0.064369
RISE373	Hungary	3741	0.23327	0.140976	1e-05	0.064202	1e-05	0.029372	0.511052	0.021108
RISE374	Hungary	3693	0.097881	0.008197	0.157814	0.038824	0.144351	0.06155	0.47142	0.019964
RISE386	Russia	4122	0.02551	0.233454	0.076574	0.068273	1e-05	0.045206	0.541702	0.009271
RISE391	Kazakhstan	3954	1e-05	0.199539	0.062179	0.071448	1e-05	0.088426	0.578377	1e-05
RISE392	Russia	3961	0.011584	0.03789	0.012327	0.028025	0.019637	0.04982	0.831599	0.009119
RISE394	Russia	3802	1e-05	0.037205	0.056732	0.017053	0.013438	0.028108	0.837455	0.01
RISE395	Russia	3808	0.004887	0.049289	0.053919	0.019346	0.00341	0.028107	0.830231	0.010811
RISE396	Armenia	3015	0.082366	1e-05	0.40215	1e-05	0.048818	0.009645	0.407286	0.049714
RISE397	Armenia	2902	0.017749	0.034029	0.446016	0.022758	0.034129	0.035709	0.381076	0.028535
RISE407	Armenia	2955	0.010044	0.160956	0.543668	0.031697	0.010673	0.004943	0.238009	1e-05
RISE408	Armenia	3059	0.117712	0.073932	0.2891	1e-05	0.0808	0.031915	0.378776	0.027753
RISE412	Armenia	3019	1e-05	0.243838	0.540787	1e-05	1e-05	1e-05	0.209093	0.006241
RISE413	Armenia	3752	0.000184	0.509526	0.447036	1e-05	1e-05	1e-05	0.043213	1e-05
RISE416	Armenia	3494	1e-05	1e-05	0.999924	1.6e-05	1e-05	1e-05	1e-05	1e-05
RISE423	Armenia	3257	1e-05	0.037308	0.666902	1e-05	0.171923	1e-05	0.123827	1e-05
RISE431	Poland	4117	0.032474	0.071172	0.057857	0.045053	0.026406	0.060867	0.681893	0.024277
RISE434	Germany	4705	0.008137	0.211999	0.117455	0.059951	1e-05	0.050393	0.535563	0.016494
RISE435	Germany	4631	0.010992	0.434091	0.04526	0.046791	1e-05	0.047184	0.415661	1e-05
RISE436	Germany	4674	0.017135	1e-05	0.017297	0.037389	0.032626	0.047201	0.800256	0.048085
RISE446	Germany	4597	0.008831	0.253598	0.015085	0.047567	1e-05	0.035055	0.631577	0.008277
RISE47	Denmark	3362	0.039927	0.007049	0.037242	0.137154	0.209471	0.052667	0.485831	0.03066
RISE471	Germany	3555	0.074727	1e-05	0.062665	0.085534	0.110779	0.048844	0.572153	0.045288
RISE479	Hungary	3700	0.033709	0.013854	0.007205	0.190534	1e-05	0.029049	0.720875	0.004764
RISE480	Hungary	3550	0.079187	0.04991	0.013745	0.070318	1e-05	0.036104	0.734962	0.015763
RISE483	Hungary	3700	0.347589	0.078214	0.004949	0.109603	1e-05	0.006613	0.427731	0.02529
RISE484	Hungary	3700	0.060859	0.023324	0.09674	0.087381	0.042234	0.045613	0.587252	0.056598
RISE486	Italy	3904	0.265339	0.012801	1e-05	0.0597	0.005155	0.069718	0.550541	0.036736
RISE487	Italy	5245	0.174508	0.015458	1e-05	0.035344	1e-05	0.05953	0.690343	0.024797
RISE489	Italy	4693	0.213213	0.008871	0.007619	0.060638	0.003776	0.06724	0.608943	0.0297
RISE493	Russia	3429	0.084855	0.227669	0.046514	0.084015	0.008396	0.136496	0.176931	0.235124
RISE496	Russia	3288	0.131335	0.247572	0.034975	0.101737	0.021644	0.08842	0.229451	0.144866
RISE500	Russia	3550	0.013257	0.14343	0.081963	0.050889	0.002558	0.041305	0.619164	0.047433
RISE502	Russia	3351	0.137216	0.2532	0.024581	0.106203	0.031353	0.066021	0.138838	0.242588
RISE503	Russia	3569	0.040937	0.278581	0.041835	0.042169	1e-05	0.031464	0.526343	0.038661
RISE505	Russia	3636	0.009311	0.038201	0.03667	0.02245	0.039289	0.036702	0.781361	0.036016
RISE507.508.merge	Russia	5083	0.002654	0.041048	1.2e-05	1e-05	0.94303	0.002132	0.007888	0.003226
RISE509	Russia	4732	1e-05	0.982795	1.8e-05	1e-05	0.017137	1e-05	1e-05	1e-05
RISE510	Russia	4610	1e-05	0.99993	1e-05	1e-05	1e-05	1e-05	1e-05	1e-05
RISE511	Russia	4744	1e-05	1.6e-05	1e-05	1e-05	0.999924	1e-05	1e-05	1e-05
RISE523	Russia	3448	0.131921	0.26369	0.040355	0.106831	0.015451	0.082965	0.257182	0.101604
RISE546	Russia	4650	1e-05	0.99993	1e-05	1e-05	1e-05	1e-05	1e-05	1e-05
RISE547	Russia	4711	1e-05	0.999927	1.2e-05	1e-05	1e-05	1e-05	1.1e-05	1e-05
RISE548	Russia	4650	1e-05	0.99993	1e-05	1e-05	1e-05	1e-05	1e-05	1e-05
RISE550	Russia	4935	1e-05	0.99993	1e-05	1e-05	1e-05	1e-05	1e-05	1e-05
RISE552	Russia	4446	1e-05	0.999141	1e-05	1e-05	1e-05	1e-05	0.000799	1e-05
RISE555	Russia	4627	1e-05	0.999925	1.5e-05	1e-05	1e-05	1e-05	1e-05	1e-05
RISE61	Denmark	4622	0.040643	0.321151	1e-05	0.046601	0.002314	0.034437	0.554833	1e-05
RISE71	Denmark	4060	1e-05	0.020462	0.064168	0.0205	0.100633	0.054043	0.737517	0.002666
RISE94	Sweden	4497	1e-05	0.223752	0.071537	0.036187	0.002199	0.037713	0.621538	0.007064
RISE97	Sweden	3905	0.071503	0.040414	0.141414	0.162726	0.012929	0.036314	0.528071	0.00663
RISE98	Sweden	4104	1e-05	1e-05	0.002096	0.028214	0.448488	1e-05	0.521162	1e-05
SATP	Georgia	13256	1e-05	0.205042	0.744885	1e-05	1e-05	0.010111	0.039922	1e-05
sf11	Sweden	8892	1e-05	1e-05	1e-05	0.99993	1e-05	1e-05	1e-05	1e-05

## Sheet: S2D
ADMIXTURE's pFile (alleles frequencies) for the supervised analysis of random 1000 ancient andividuals
rs#	8500-7000 BP	6500-3500 BP	7500-6000 BP	10000-7500 BP	5000-4000 BP
rs3094315	0.869869	0.842407	0.599225	0.863834	0.99999
rs6696609	0.721508	0.743741	0.689296	0.76805	0.668882
rs9442372	0.531414	0.526676	0.490737	0.516365	0.49938
rs4970405	0.803947	0.99999	0.741364	0.910251	0.99999
rs11807848	0.478638	0.717228	0.603766	0.668512	0.822677
rs4970421	0.924438	0.954127	0.99999	0.970627	0.99999
rs2887286	0.815712	0.82424	0.511195	0.919472	0.99999
rs113791678	0.93314	0.911524	0.905583	0.956402	0.922309
rs12073590	0.949958	0.99999	0.99999	0.99999	0.99999
rs111856013	0.985562	0.976347	0.999904	0.989627	0.99999
rs143379804	0.99999	0.993824	0.982884	0.99999	0.99999
rs145823663	0.99999	0.98984	0.989349	0.99999	0.99999
rs3843249	0.947744	0.733598	0.688785	0.617068	0.682545
rs6603791	0.709479	0.542476	0.698429	0.712943	0.363946
rs6687029	0.890167	0.745252	0.574859	0.762217	0.855878
rs6692959	0.961074	0.949485	0.881241	0.986626	0.99999
rs28508199	0.66688	0.664535	0.345138	0.826083	0.517266
rs28549710	0.713676	0.812739	0.454198	0.646084	0.579806
rs4648747	0.724447	0.636966	0.673906	0.77463	0.439913
rs4648752	0.928742	0.814113	0.943053	0.91209	0.941562
rs13303344	0.811998	0.542795	0.670154	0.632287	0.625827
rs6701689	0.680263	0.83594	0.535526	0.771297	0.848989
rs1467218	0.991364	0.933346	0.956065	0.99999	0.99999
rs116516747	0.99999	0.99999	0.99999	0.99999	0.99999
rs72907476	0.990837	0.967064	0.999984	0.974519	0.99999
rs77602667	0.982474	0.99999	0.99999	0.982906	0.99999
rs436045	0.838466	0.684304	0.99999	0.553341	0.692283
rs2257182	0.881876	0.531679	0.605362	0.299814	0.502647
rs144107772	0.99999	0.99999	0.99999	0.95252	0.99999
rs260512	0.69141	0.371927	0.718003	0.397312	1e-05
rs10797417	0.989266	0.925905	0.99999	0.873493	0.99999
rs145120161	0.99999	0.99999	0.99999	0.99999	0.99999
rs2036084	0.719821	0.845939	0.790762	0.801963	0.99999
rs2132595	0.43661	0.692534	0.012073	0.479649	0.742235
rs4648831	0.766004	0.763334	0.521321	0.906835	0.772141
rs10159277	0.99999	0.99999	0.99999	0.99999	0.99999
rs2645086	0.678203	0.593107	0.940484	0.48246	0.718063
rs77635686	0.99999	0.99999	0.99999	0.99999	0.99999
rs7545940	0.592665	0.615597	0.513679	0.829456	0.712312
rs6665546	0.760767	0.88012	0.920776	0.672676	0.687727
rs10910060	0.7809	0.781912	0.808001	0.722613	0.800103
rs10910061	0.993486	0.984937	0.926821	0.99999	0.99999
rs183919107	0.997509	0.991101	0.99999	0.99999	0.99999
rs3736330	0.634532	0.736483	0.845026	0.957862	0.99999
rs2494599	0.808522	0.947711	0.872198	0.719537	0.840347
rs10797421	0.43722	0.426623	0.796634	0.80352	0.374502
rs2494439	0.869054	0.616291	0.737018	0.626532	0.769456
rs2477683	0.99999	0.991624	0.99999	0.99999	0.99999
rs4995304	0.729701	0.382861	0.493511	0.572896	0.472247
rs2246732	0.73775	0.908568	0.634337	0.613571	0.952308
rs2764841	0.867707	0.587515	0.803897	0.685042	0.301996
rs115247236	0.99999	0.99999	0.99999	0.99999	0.99999
rs57033097	0.99999	0.99999	0.99999	0.99999	0.99999
rs10909890	0.99999	0.991626	0.931243	0.99999	0.99999
rs115753861	0.99999	0.99999	0.99999	0.99999	0.99999
rs6680471	0.821219	0.282163	0.54604	0.318374	0.25965
rs10910019	0.675128	0.430433	0.544447	0.421926	0.448109
rs16823103	0.99999	0.99999	0.933065	0.963792	0.99999
rs2842909	0.721197	0.94029	0.820772	0.844253	0.99999
rs2495271	0.975687	0.99999	0.903061	0.99999	0.99999
rs11583804	0.545377	0.489527	0.625337	0.817194	0.372824
rs56877975	0.894229	0.83484	0.740461	0.99999	0.706697
rs60402802	0.93313	0.96789	0.99999	0.922144	0.99999
rs6688998	0.998107	0.99999	0.887603	0.99999	0.99999
rs1572657	0.731724	0.823272	0.790688	0.965937	0.93979
rs10797373	0.565223	0.612262	0.671687	0.99999	0.818321
rs56091202	0.768715	0.942196	0.889252	0.99999	0.821499
rs59243365	0.99999	0.999987	0.99999	0.967945	0.99999
rs115905994	0.9714	0.99999	0.99999	0.978877	0.99999
rs7543737	0.65374	0.668351	0.558898	0.675895	0.666229
rs2981870	0.88581	0.90887	0.859953	0.944299	0.649318
rs2993500	0.695945	0.607331	0.609977	0.551827	0.711352
rs4648453	0.777993	0.885121	0.483802	0.909083	0.486028
rs2817178	0.505009	0.452962	0.389283	0.649855	0.531837
rs35360783	0.757066	0.82746	0.853566	0.876509	0.99999
rs10909883	0.914993	0.968776	0.917834	0.86351	0.99999
rs731031	0.92601	0.608939	0.535794	0.938415	0.342108
rs1798246	0.653778	0.601257	0.758245	0.227218	0.728271
rs2651929	0.733033	0.543746	0.943835	0.988129	0.369126
rs4648368	0.822256	0.921417	0.927925	0.960405	0.896135
rs2651891	0.956831	0.99999	0.811431	0.945171	0.99999
rs10909907	0.824847	0.876217	0.780588	0.931793	0.704536
rs72632109	0.949081	0.989613	0.99999	0.983841	0.954416
rs17398063	0.748247	0.843875	0.627525	0.656978	0.824545
rs3002685	0.794972	0.788141	0.667569	0.946715	0.682927
rs10909918	0.568325	0.477287	0.507194	0.511	0.399419
rs74048225	0.869936	0.99999	0.779005	0.972822	0.914441
rs2483266	0.677632	0.723335	0.504857	0.464984	0.797545
rs2255212	0.770993	0.783387	0.81267	0.464604	0.843116
rs147078493	0.99999	0.99999	0.99999	0.99999	0.99999
rs4415513	0.712522	0.562201	0.69907	0.462569	0.704399
rs57176063	0.99999	0.993968	0.99999	0.99999	0.99999
rs17399569	0.946104	0.887337	0.99999	0.993398	0.99999
rs4648485	0.654885	0.59313	0.492345	0.47738	0.441862
rs11584942	0.912975	0.99999	0.99999	0.99999	0.99999
rs12085231	0.909679	0.979378	0.822079	0.695651	0.99999
rs868689	0.652012	0.700343	0.757352	0.871066	0.647613
rs12726710	0.689171	0.908846	0.741369	0.845401	0.99999
rs17822581	0.663015	0.836315	0.824349	0.911067	0.76555
rs2068354	0.778979	0.745157	0.99999	0.831999	0.808864
rs12124567	0.543787	0.870758	0.938603	0.879595	0.504898
rs12568681	0.939052	0.99999	0.827618	0.99999	0.99999
rs2487687	0.918366	0.99999	0.863739	0.977992	0.99999
rs41495053	0.99999	0.99999	0.99999	0.99999	0.99999
rs883427	0.706619	0.801659	0.850434	0.90065	0.99999
rs10909969	0.799464	0.442883	0.761496	0.842893	0.68508
rs2821053	0.757127	0.772476	0.99999	0.949945	0.817506
rs60957843	0.736216	0.359199	0.662041	0.584984	0.626857
rs79603637	0.99999	0.99999	0.99999	0.99999	0.99999
rs4648537	0.531988	0.81119	0.7615	0.747848	0.99999
rs3765696	0.882603	0.930028	0.880373	0.990649	0.794903
rs3819967	0.602041	0.827809	0.750154	0.356247	0.808984
rs72637004	0.56353	0.79698	0.580438	0.971457	0.534317
rs115821370	0.99999	0.99999	0.99999	0.99999	0.99999
rs1181877	0.660856	0.624757	0.557018	0.891697	0.736593
rs1181875	0.954425	0.858412	0.79619	0.961575	0.898911
rs12759497	0.917391	0.824534	0.747074	0.889358	0.99999
rs6663840	0.776484	0.679003	0.550948	0.718311	0.770058
rs6660459	0.74425	0.673164	0.620908	0.807558	0.99999
rs77838018	0.99999	0.938171	0.980795	0.992594	0.99999
rs4074709	0.755133	0.946647	0.677749	0.918315	0.99999
rs3205087	0.636378	0.502621	0.611434	0.420761	0.215198
rs111854503	0.979054	0.99999	0.99999	0.99999	0.99999
rs76878289	0.996192	0.994582	0.99999	0.99999	0.99999
rs185656431	0.983957	0.988544	0.940624	0.984064	0.99999
rs12724233	0.72821	0.817018	0.658136	0.473229	0.79026
rs7551771	0.701851	0.674139	0.837038	0.523808	0.635054
rs10737395	0.866731	0.82113	0.883775	0.897382	0.829047
rs4654428	0.864579	0.584232	0.692485	0.337088	0.61547
rs4654525	0.85217	0.620754	0.781915	0.510914	0.449553
rs10449244	0.994786	0.824585	0.75734	0.768584	0.99999
rs6675979	0.580518	0.55915	0.732008	0.633219	0.551221
rs6672264	0.651358	0.675262	0.837606	0.643398	0.850465
rs75712447	0.985472	0.99999	0.965236	0.984915	0.99999
rs4440829	0.834303	0.830378	0.861155	0.996455	0.811521
rs10915360	0.880825	0.917243	0.984937	0.99999	0.918858
rs10915366	0.979567	0.996446	0.978456	0.981128	0.99999
rs9792946	0.872742	0.962601	0.860416	0.99999	0.933442
rs10915400	0.347575	0.812574	0.358402	0.844856	0.632952
rs4391636	0.737963	0.547922	0.764285	0.121454	0.452115
rs10915421	0.70748	0.932628	0.925396	0.75986	0.99999
rs6676961	0.859733	0.526768	0.517975	0.687471	0.500953
rs10915428	0.760215	0.437905	0.40307	0.330838	0.514573
rs7548756	0.714293	0.735192	0.467629	0.924183	0.714254
rs16840802	0.99999	0.99999	0.99999	0.99999	0.99999
rs10737402	0.625447	0.986636	0.832515	0.910731	0.902506
rs57434236	0.678716	0.720498	0.722893	0.640162	0.605415
rs12083774	0.968366	0.886545	0.832241	0.944381	0.99999
rs35986531	0.71694	0.483623	0.374302	0.426288	0.476681
rs4654492	0.69052	0.63395	0.677509	0.374601	0.76243
rs74880958	0.961508	0.99999	0.932949	0.99999	0.99999
rs4233262	0.590963	0.786755	0.901914	0.980761	0.937471
rs35392680	0.99999	0.719863	0.957811	0.327042	0.80247
rs115911642	0.99999	0.99999	0.99999	0.99999	0.99999
rs4512614	0.740387	0.883627	0.624719	0.89181	0.906145
rs75929494	0.99999	0.99999	0.99999	0.99999	0.99999
rs966321	0.392551	0.692032	0.268395	0.754554	0.834659
rs10737406	0.653094	0.707913	0.707856	0.760268	0.967734
rs7529363	0.72729	0.826151	0.659922	0.676494	0.81837
rs693734	0.736387	0.649566	0.804992	0.613478	0.748506
rs1490413	0.618994	0.438965	0.519535	0.425449	0.567676
rs1495239	0.975874	0.887645	0.794892	0.915973	0.815982
rs351615	0.650134	0.944752	0.866793	0.882723	0.99999
rs16838662	0.99999	0.999989	0.981986	0.99999	0.99999
rs184608567	0.995456	0.99999	0.99999	0.99999	0.99999
rs639739	0.907701	0.820666	0.99999	0.917934	0.630655
rs614534	0.854324	0.665672	0.85815	0.884166	0.735434
rs10915517	0.942513	0.980375	0.971848	0.990868	0.99999
rs670174	0.717696	0.584216	0.89675	0.815849	0.911754
rs349393	0.812325	0.55072	0.614989	0.911577	0.237519
rs349390	0.802662	0.437514	0.622151	0.754847	0.538322
rs349416	0.795421	0.571603	0.657029	0.777708	0.643629
rs508647	0.877199	0.708891	0.852659	0.886732	0.578143
rs58063446	0.99999	0.99999	0.99999	0.99999	0.99999
rs139738622	0.99999	0.99999	0.99999	0.99999	0.99999
rs706144	0.571772	0.362475	0.542145	0.551005	0.275631
rs780586	0.718669	0.879464	0.618085	0.980635	0.713819
rs10915541	0.837678	0.742565	0.99999	0.861905	0.641955
rs780587	0.980058	0.99999	0.932641	0.797892	0.99999
rs608210	0.79695	0.780547	0.652748	0.605377	0.99999
rs6426417	0.768427	0.733401	0.732595	0.801606	0.71865
rs1037800	0.86337	0.890085	0.934145	0.841119	0.842839
rs350171	0.90183	0.894559	0.99999	0.833078	0.79761
rs705689	0.87339	0.788475	0.838154	0.658213	0.924475
rs780606	0.686843	0.593849	0.859158	0.637937	0.793045
rs350187	0.861968	0.924283	0.788408	0.894223	0.99999
rs143284520	0.99999	0.996753	0.99999	0.99999	0.934879
rs1710415	0.657687	0.815469	0.756228	0.803755	0.864995
rs608203	0.46028	0.480612	0.347354	0.65339	0.47105
rs111999731	0.99999	0.972827	0.985037	0.964006	0.99999
rs241238	0.500079	0.717813	0.574602	0.333487	0.782476
rs112396140	0.99999	0.99999	0.99999	0.99999	0.99999
rs12092980	0.948538	0.873696	0.938207	0.796488	0.99999
rs171319	0.701729	0.883638	0.680341	0.562167	0.99999
rs12120353	0.7172	0.712299	0.713836	0.811811	0.789056
rs241275	0.674084	0.420577	0.454588	0.921398	0.321412
rs115225824	0.9847	0.992354	0.99999	0.99999	0.976149
rs1541318	0.630187	0.593229	0.735434	0.38602	0.624183
rs4654446	0.73929	0.320216	0.871705	0.498004	0.281447
rs532259	0.947883	0.884263	0.99999	0.824061	0.972366
rs12567277	0.48367	0.622816	0.348304	0.911798	0.5624
rs618751	0.847679	0.654433	0.819622	0.440781	0.626209
rs164781	0.531912	0.400003	0.549382	0.672913	0.601048
rs6668002	0.411836	0.593273	0.656242	0.663564	0.590478
rs61764967	0.774863	0.928897	0.917008	0.326333	0.875504
rs1107468	0.984064	0.999985	0.941736	0.992801	0.99999
rs115785205	0.983052	0.976543	0.964291	0.99999	0.99999
rs74051907	0.99999	0.99999	0.99999	0.99999	0.99999
rs114993551	0.99999	0.99999	0.99999	0.99999	0.99999
rs1483198	0.878713	0.710256	0.733882	0.706202	0.83248
rs6658403	0.787833	0.703029	0.651575	0.845277	0.571405
rs1531831	0.987183	0.876383	0.99999	0.99999	0.860957
rs11587129	0.864065	0.685221	0.647686	0.572233	0.667959
rs72857942	0.994944	0.99999	0.99999	0.99999	0.99999
rs75303035	0.975004	0.980939	0.99999	0.99999	0.99999
rs10915585	0.860019	0.740802	0.641711	0.878992	0.764478
rs2071991	0.986647	0.859432	0.99999	0.66717	0.69999
rs74697122	0.99999	0.933631	0.902799	0.902129	0.825007
rs4993529	0.812255	0.804504	0.886379	0.62482	0.643746
rs10915587	0.460123	0.700682	0.673392	0.758905	0.850168
rs114214789	0.998197	0.99999	0.976563	0.985871	0.90628
rs72638815	0.858544	0.99999	0.99999	0.83068	0.99999
rs7532197	0.99999	0.99999	0.99999	0.99999	0.99999
rs3820251	0.938236	0.681534	0.888587	0.877771	0.678231
rs3753702	0.793787	0.94281	0.848482	0.912696	0.99999
rs540299	0.666592	0.735184	0.636874	0.887509	0.756952
rs12119789	0.772763	0.483601	0.712982	0.508684	0.323908
rs9426484	0.455537	0.841864	0.592275	0.490771	0.7943
rs11805709	0.935362	0.528903	0.952597	0.67412	0.418035
rs78993684	0.893166	0.971454	0.988144	0.940809	0.73074
rs143659648	0.99999	0.99999	0.99999	0.99999	0.99999
rs12122126	0.751953	0.641731	0.801118	0.845859	0.659286
rs7527319	0.82565	0.46376	0.787588	0.72983	0.309775
rs116699286	0.994451	0.99999	0.99999	0.98297	0.99999
rs12567053	0.964659	0.975446	0.917632	0.953069	0.99999
rs7525315	0.708028	0.42118	0.473416	0.693409	0.518296
rs2031246	0.687822	0.253165	0.581227	0.465618	1e-05
rs6678459	0.934077	0.619654	0.930941	0.690374	0.748738
rs10915668	0.537938	0.556295	0.431527	0.608659	0.647899
rs10915670	0.906884	0.926016	0.735413	0.988382	0.99999
rs11584727	0.74832	0.72567	0.517782	0.719834	0.728873
rs4654470	0.796711	0.796979	0.99999	0.901332	0.99999
rs9426467	0.813949	0.806661	0.840633	0.7647	0.84691
rs4654471	0.714868	0.641812	0.734865	0.577464	0.591165
rs7555212	0.662743	0.606053	0.580539	0.843087	0.782592
rs6669905	0.765233	0.309671	0.99999	0.700584	0.495252
rs111390585	0.99999	0.99999	0.99999	0.99999	0.99999
rs9426490	0.75897	0.578603	0.884	0.939839	0.734216
rs12029491	0.969878	0.888031	0.99999	0.950795	0.99999
rs112234297	0.990742	0.990534	0.99999	0.99999	0.99999
rs72635317	0.948219	0.99999	0.958679	0.955887	0.99999
rs12127329	0.772115	0.890463	0.826309	0.648373	0.800674
rs6666330	0.882891	0.770361	0.741738	0.94239	0.968362
rs1106585	0.657903	0.551174	0.804092	0.744127	0.210587
rs1459753	0.986173	0.99853	0.967442	0.99999	0.99999
rs12091364	0.998221	0.99999	0.948847	0.99999	0.99999
rs10915308	0.510985	0.334252	0.719286	0.722489	0.472495
rs115418215	0.99665	0.990774	0.99999	0.991611	0.99999
rs10915310	0.685998	0.687027	0.516456	0.67033	0.860459
rs720318	0.907322	0.917334	0.957645	0.897808	0.99999
rs149893462	0.971331	0.959546	0.99999	0.989316	0.881694
rs6603832	0.58377	0.610875	0.532791	0.491631	0.611883
rs3128689	0.769411	0.7878	0.825682	0.698175	0.99999
rs12120144	0.660894	0.7891	0.99999	0.728177	0.715988
rs10915342	0.977166	0.706003	0.935789	0.882802	0.566146
rs4949171	0.625116	0.143363	0.644575	0.698888	0.144415
rs10737397	0.828786	0.722754	0.505965	0.686486	0.707407
rs10915359	0.747553	0.541809	0.618965	0.760233	0.500151
rs9439509	0.657072	0.746308	0.571193	0.610061	0.856044
rs12121369	0.534571	0.814159	0.80537	0.613771	0.737142
rs138458813	0.99999	0.99999	0.99999	0.99999	0.99999
rs10492931	0.413483	0.782894	0.403571	0.520315	0.937899
rs17375504	0.654086	0.992448	0.99999	0.898447	0.99999
rs12136793	0.819693	0.560116	0.735627	0.721267	0.688811
rs79870364	0.927786	0.992936	0.968233	0.960574	0.958027
rs534321	0.596833	0.921787	0.663871	0.614705	0.617854
rs10915395	0.681611	0.512488	0.612862	0.685291	0.349579
rs12135834	0.544616	0.476127	0.743028	0.397452	0.609739
rs72852189	0.99999	0.912457	0.99999	0.969834	0.99999
rs12089315	0.841481	0.596101	0.665101	0.668933	0.636088
rs499416	0.643285	0.688691	0.613406	0.819781	0.606794
rs12139398	0.771784	0.605511	0.745215	0.583105	0.95202
rs10492935	0.950302	0.905634	0.936081	0.744856	0.716503
rs17423547	0.774337	0.531543	0.464627	0.539081	0.99999
rs12145750	0.739553	0.533584	0.879151	0.527696	0.235222
rs9286979	0.739035	0.754403	0.867472	0.632732	0.555608
rs912991	0.691316	0.540471	0.436987	0.671368	0.476541
rs7518506	0.99999	0.992921	0.979023	0.99999	0.99999
rs140143457	0.955134	0.957695	0.99999	0.979434	0.99999
rs2031582	0.773061	0.57066	0.350872	0.561336	0.426631
rs76663244	0.995966	0.99999	0.99999	0.980471	0.99999
rs1326005	0.434638	0.763244	0.853846	0.705952	0.99999
rs76980187	0.982563	0.957341	0.99999	0.749101	0.923217
rs116351199	0.99999	0.99999	0.99999	0.99999	0.99999
rs7418357	0.963788	0.550899	0.718287	0.806702	0.786027
rs61759104	0.872681	0.852241	0.852427	0.970637	0.771994
rs17028129	0.99999	0.99999	0.99999	0.99999	0.99999
rs17028133	0.71655	0.593707	0.585505	0.788996	0.839624
rs12134185	0.892404	0.858132	0.99999	0.666547	0.682945
rs2153900	0.685063	0.916437	0.830383	0.99138	0.812512
rs6673119	0.951984	0.913012	0.91547	0.984027	0.99999
rs7522344	0.579659	0.720383	0.446652	0.73722	0.603969
rs1775421	0.774334	0.976982	0.432373	0.933937	0.925999
rs1818038	0.552187	0.403798	0.45554	0.649365	0.536801
rs10907200	0.777729	0.511004	0.922782	0.593138	0.305546
rs139451971	0.993039	0.9906	0.990509	0.99999	0.99999
rs1573094	0.997445	0.99999	0.913697	0.963038	0.99999
rs11260662	0.712743	0.908481	0.870099	0.745936	0.813437
rs945325	0.641146	0.323633	0.888373	0.504513	0.38405
rs9439603	0.57082	0.472208	0.517992	0.649916	0.329059
rs11260666	0.910643	0.982564	0.792488	0.911868	0.99999
rs12033422	0.83322	0.778984	0.766384	0.75946	0.76519
rs1499395	0.703364	0.450828	0.383456	0.496761	0.495417
rs77030660	0.983453	0.996272	0.99999	0.99999	0.99999
rs12137393	0.532079	0.625147	0.277121	0.612128	0.868976
rs6699073	0.952682	0.99999	0.993998	0.961116	0.99999
rs770720	0.810584	0.793659	0.512608	0.731641	0.900411
rs707580	0.789425	0.871462	0.706018	0.791018	0.99999
rs770701	0.828599	0.941283	0.866272	0.810803	0.825385
rs770703	0.930547	0.854335	0.882577	0.765066	0.8408
rs796396	0.784627	0.80052	0.788735	0.783914	0.99999
rs116094228	0.977057	0.987786	0.99999	0.99999	0.99999
rs873982	0.820001	0.693374	0.547572	0.530127	0.571955
rs1875038	0.377405	0.63864	0.655213	0.693148	0.645175
rs2649086	0.711926	0.740583	0.453715	0.485525	0.808885
rs2649083	0.659079	0.600837	0.298309	0.302556	0.577502
rs9725480	0.983143	0.99999	0.99999	0.99999	0.99999
rs116219697	0.924224	0.977572	0.99999	0.98384	0.86066
rs72643046	0.832789	0.898754	0.930634	0.955935	0.953044
rs2842258	0.609737	0.802914	0.668078	0.844738	0.561718
rs56769631	0.986342	0.99999	0.891298	0.993242	0.99999
rs17429690	0.862867	0.911252	0.99999	0.886022	0.898445
rs4129514	0.836534	0.875001	0.832587	0.886023	0.863159
rs7415495	0.799245	0.898006	0.59347	0.882882	0.79259
rs28637880	0.926637	0.877694	0.689135	0.99999	0.99999
rs113520577	0.99999	0.99999	0.99999	0.970703	0.99999
rs6687650	0.761742	0.667972	0.90547	0.699413	0.577211
rs115415927	0.993127	0.99999	0.975717	0.99999	0.99999
rs138487454	0.983575	0.99999	0.99999	0.967634	0.99999
rs495376	0.669552	0.845062	0.736312	0.831349	0.861894
rs548726	0.672913	0.732717	0.576145	0.95907	0.793407
rs112006378	0.990611	0.97642	0.99999	0.99999	0.826646
rs9729880	0.765825	0.820308	0.536104	0.765588	0.757135
rs142406925	0.99999	0.99999	0.99999	0.99999	0.99999
rs2134551	0.825381	0.632725	0.948331	0.847369	0.715557
rs9628989	0.782061	0.899326	0.812769	0.793646	0.7045
rs10492950	0.968842	0.99999	0.762483	0.99999	0.99999
rs11120934	0.589243	0.674171	0.904911	0.650047	0.143126
rs7552237	0.99999	0.99999	0.99999	0.99999	0.99999
rs1295100	0.524232	0.634456	0.550273	0.7368	0.461753
rs482158	0.714578	0.550535	0.74384	0.64608	0.767497
rs11121065	0.958929	0.958941	0.725161	0.99999	0.918748
rs148872673	0.99999	0.990331	0.978344	0.99999	0.99999
rs115204861	0.984753	0.99999	0.99999	0.973704	0.99999
rs4908752	0.760685	0.82207	0.811865	0.621523	0.638585
rs3789541	0.996568	0.926667	0.921595	0.784933	0.99999
rs35183981	0.951573	0.86368	0.907091	0.947972	0.99999
rs2229002	0.523026	0.775759	0.29869	0.453568	0.83282
rs3810989	0.61669	0.928742	0.447408	0.614176	0.929823
rs12121229	0.95176	0.725719	0.652878	0.660394	0.862454
rs77619157	0.99483	0.99999	0.99999	0.99999	0.99999
rs731975	0.938628	0.751125	0.717011	0.682647	0.819098
rs11121478	0.648431	0.747518	0.838772	0.823596	0.866958
rs116365192	0.99999	0.99999	0.99999	0.99999	0.99999
rs115680344	0.998492	0.99999	0.964103	0.99999	0.99999
rs6577565	0.735239	0.633368	0.679717	0.878175	0.809456
rs7547093	0.693493	0.838964	0.597149	0.679285	0.96668
rs74845901	0.985111	0.94993	0.99999	0.99999	0.955738
rs76762529	0.99999	0.99999	0.99999	0.99999	0.99999
rs76504447	0.853318	0.924173	0.817539	0.787378	0.846694
rs17026985	0.957335	0.99999	0.972772	0.99999	0.911408
rs113269467	0.857502	0.99999	0.908266	0.793732	0.902732
rs74049576	0.99999	0.99999	0.99999	0.99999	0.99999
rs3007421	0.693177	0.910413	0.553482	0.77915	0.99999
rs58029228	0.975714	0.981399	0.99999	0.98843	0.99999
rs78773197	0.99999	0.99999	0.99999	0.99999	0.99999
rs1010584	0.821409	0.861474	0.492294	0.758487	0.99999
rs72862899	0.99999	0.99999	0.99999	0.99999	0.99999
rs742394	0.855088	0.571992	0.744833	0.35772	0.816602
rs12137794	0.977915	0.930267	0.99999	0.809405	0.99999
rs200449	0.77186	0.529002	0.599438	0.343488	0.546721
rs3827729	0.852549	0.668451	0.65963	0.81816	0.694887
rs277671	0.933369	0.820286	0.87433	0.705836	0.692586
rs277665	0.57111	0.511412	0.584039	0.882067	0.3766
rs430962	0.711099	0.472118	0.466248	0.681105	0.343669
rs17441830	0.832443	0.99999	0.919016	0.98388	0.853296
rs950493	0.866479	0.871825	0.330602	0.61069	0.915585
rs17030041	0.993536	0.782014	0.885636	0.881349	0.683921
rs79609874	0.99999	0.99999	0.977793	0.99999	0.99999
rs4908575	0.650007	0.320413	0.424168	0.905205	1e-05
rs144294112	0.989958	0.99761	0.959665	0.99999	0.99999
rs4518923	0.88393	0.631047	0.60578	0.381338	0.649408
rs6698901	0.594134	0.467646	0.57637	0.285007	0.828842
rs2275907	0.591301	0.661322	0.647078	0.660477	0.716188
rs7543753	0.855266	0.882351	0.603945	0.828115	0.972882
rs56392716	0.99999	0.99999	0.938138	0.99999	0.99999
rs4908594	0.3888	0.655453	0.284757	0.622791	0.803484
rs11584416	0.676268	0.977372	0.977402	0.99999	0.92219
rs17030214	0.999987	0.994679	0.966912	0.99999	0.99999
rs2187901	0.674454	0.564533	0.869785	0.59748	0.494492
rs2071917	0.490725	0.492462	0.88742	0.844251	0.56825
rs2071918	0.761547	0.979754	0.906352	0.99999	0.99999
rs1010807	0.705096	0.401415	0.765625	0.665883	0.269499
rs7527268	0.364895	0.452763	0.550539	0.786687	0.576521
rs10779675	0.665911	0.948757	0.879046	0.969738	0.99999
rs74051137	0.99999	0.99999	0.99999	0.99999	0.99999
rs6702815	0.925263	0.949886	0.99999	0.99999	0.99999
rs7527889	0.772169	0.554706	0.620924	0.861005	0.532225
rs76777838	0.99999	0.99999	0.99999	0.99999	0.99999
rs6667429	0.784218	0.791279	0.903395	0.904383	0.865176
rs6577417	0.762129	0.744867	0.728705	0.232099	0.57794
rs6680365	0.467371	0.795038	0.522017	0.817434	0.727452
rs78157695	0.989034	0.988467	0.946915	0.989045	0.99999
rs60940404	0.983173	0.976037	0.962951	0.99999	0.99999
rs1476047	0.643282	0.690541	0.922412	0.827475	0.819378
rs6698698	0.759694	0.455837	0.643792	0.655501	0.99999
rs4140605	0.92452	0.501227	0.99999	0.504267	0.796053
rs12409413	0.41798	0.602375	0.254373	0.844977	0.401155
rs17350193	0.859007	0.989432	0.99999	0.999981	0.99999
rs7543711	0.82404	0.658832	0.891763	0.628215	0.392979
rs2301462	0.652039	0.569457	0.601116	0.575282	0.826435
rs36074838	0.898909	0.735004	0.99999	0.875922	0.836192
rs845237	0.990265	0.764221	0.997689	0.99999	0.868472
rs4908629	0.948807	0.863037	0.762019	0.977019	0.919057
rs845234	0.867323	0.593164	0.75366	0.969833	0.99999
rs111335859	0.99999	0.99999	0.99999	0.99999	0.99999
rs10864301	0.438065	0.646835	0.253704	0.871613	0.665115
rs1193220	0.618187	0.681433	0.526961	0.817666	0.670103
rs1193221	0.55476	0.784969	0.76603	0.714884	0.77118
rs11807070	0.992406	0.98349	0.99999	0.976554	0.981806
rs1193245	0.786934	0.695259	0.758479	0.543608	0.686541
rs17445205	0.991433	0.903036	0.917329	0.99999	0.759973
rs1193239	0.699736	0.382051	0.810492	0.568702	0.581082
rs732401	0.991136	0.99741	0.987802	0.980831	0.99999
rs1011126	0.475533	0.783438	0.557359	0.287848	0.74462
rs1193182	0.549772	0.645419	0.55235	0.852396	0.677106
rs1193183	0.591897	0.546492	0.579318	0.528041	0.532513
rs7526892	0.980349	0.801619	0.99999	0.829161	0.787592
rs7549997	0.997662	0.989844	0.970296	0.996457	0.928734
rs10864304	0.99999	0.755969	0.99999	0.983614	0.715057
rs6577446	0.589466	0.545539	0.462634	0.459591	0.256155
rs113774478	0.99999	0.988995	0.99999	0.99999	0.99999
rs2478267	0.62771	0.600413	0.716892	0.618942	0.363781
rs1725223	0.535908	0.606145	0.676161	0.60721	0.604713
rs36099749	0.672105	0.99999	0.492819	0.742305	0.860914
rs77869434	0.997165	0.937651	0.99999	0.99999	0.917336
rs957856	0.590526	0.810376	0.741663	0.782193	0.819025
rs78552027	0.948613	0.992711	0.99999	0.99999	0.950204
rs6696544	0.913291	0.736346	0.913739	0.580597	0.754132
rs4317829	0.372628	0.557421	0.58892	0.970978	0.547597
rs111229242	0.99999	0.99999	0.99999	0.99999	0.99999
rs12139470	0.743603	0.807345	0.769311	0.978967	0.848619
rs4908660	0.529675	0.59665	0.402433	0.73907	0.748381
rs4908672	0.678489	0.680656	0.613043	0.189342	0.798914
rs4908473	0.948394	0.89168	0.969939	0.99999	0.856863
rs3011936	0.753095	0.906487	0.907836	0.99999	0.882113
rs10779689	0.794905	0.57073	0.604259	0.857663	0.522572
rs4908480	0.956913	0.761654	0.99999	0.488784	0.892945
rs1044245	0.865538	0.93561	0.99999	0.789123	0.99999
rs697673	0.62953	0.831387	0.722865	0.86644	0.862829
rs11581279	0.890899	0.930192	0.99999	0.99999	0.800901
rs228727	0.727003	0.583335	0.559364	0.601053	0.859607
rs111392569	0.980234	0.992231	0.99999	0.974826	0.99999
rs875994	0.918315	0.792	0.958742	0.987658	0.558893
rs6657232	0.506962	0.810195	0.521382	0.614314	0.877139
rs10462018	0.892714	0.800965	0.84852	0.49025	0.814228
rs228696	0.940122	0.908696	0.866429	0.99999	0.896327
rs17374439	0.739125	0.79997	0.99999	0.885235	0.287691
rs228676	0.930437	0.999429	0.889314	0.99999	0.99999
rs504560	0.938051	0.673398	0.855009	0.461298	0.851296
rs228703	0.388198	0.530354	0.879358	0.713325	0.330517
rs148421402	0.99999	0.99999	0.99999	0.99999	0.99999
rs77067114	0.99999	0.992567	0.981804	0.99999	0.99999
rs680522	0.551033	0.48863	0.690243	0.539334	0.384815
rs161803	0.96186	0.992516	0.790873	0.99999	0.99999
rs147201527	0.974349	0.99999	0.974189	0.982654	0.91579
rs76252376	0.99999	0.99999	0.99999	0.99999	0.99999
rs178932	0.617402	0.821998	0.669721	0.724851	0.775346
rs143672711	0.995747	0.995868	0.99999	0.99999	0.99999
rs72634234	0.339143	0.697318	0.470782	0.947203	0.665864
rs225132	0.99999	0.825454	0.949389	0.55129	0.785007
rs4601608	0.589383	0.695794	0.313401	0.558674	0.809753
rs2045248	0.270364	0.60051	0.321793	0.953491	0.514063
rs7531634	0.65107	0.338424	0.516455	0.820408	0.35731
rs7529511	0.579001	0.466293	0.404221	0.962496	0.568558
rs11121111	0.929687	0.583769	0.772983	0.301378	0.99999
rs79762434	0.99999	0.99999	0.99999	0.99999	0.99999
rs74053807	0.99999	0.99999	0.99999	0.99999	0.99999
rs146325557	0.99999	0.99999	0.99999	0.99999	0.99999
rs12138839	0.869778	0.679458	0.494991	0.171834	0.71622
rs75930106	0.980162	0.986638	0.869717	0.99999	0.918733
rs506403	0.704764	0.783788	0.629819	0.921183	0.974166
rs375596	0.980406	0.876394	0.864958	0.937435	0.828881
rs367915	0.930234	0.627714	0.85727	0.283543	0.552879
rs389709	0.789698	0.766432	0.540444	0.912206	0.99999
rs79054637	0.99999	0.99999	0.99999	0.99999	0.99999
rs1472878	0.574626	0.38378	0.67231	0.478656	0.478976
rs7532257	0.991283	0.99999	0.969179	0.99999	0.99999
rs1107284	0.464801	0.612	0.30535	0.613633	0.586996
rs79500154	0.987033	0.961529	0.809903	0.987403	0.99999
rs112535318	0.99999	0.99291	0.99999	0.99999	0.932163
rs76606732	0.99999	0.99998	0.99999	0.994169	0.99999
rs2252865	0.835923	0.437205	0.459484	0.92943	0.682808
rs190912632	0.99999	0.99999	0.99999	0.99999	0.99999
rs114238492	0.973659	0.999986	0.99999	0.961398	0.99999
rs4908505	0.229839	0.811116	0.346123	0.767639	0.501206
rs78452988	0.99999	0.986717	0.99999	0.999988	0.99999
rs11121221	0.39732	0.954129	0.655665	0.787683	0.740987
rs4908773	0.725604	0.866991	0.917275	0.805861	0.834017
rs10492963	0.520281	0.833829	0.553282	0.789603	0.99999
rs10864368	0.631563	0.263934	0.199642	0.787046	0.707757
rs4418632	0.877937	0.529224	0.544574	0.65268	0.545989
rs1475734	0.946655	0.846875	0.898553	0.704286	0.815084
rs6684149	0.976656	0.97249	0.887734	0.939582	0.924519
rs11809994	0.99999	0.99999	0.99999	0.99999	0.99999
rs2274332	0.872156	0.814855	0.794025	0.626717	0.99999
rs72862209	0.960784	0.963504	0.90389	0.993039	0.99999
rs4466678	0.946868	0.970567	0.990751	0.99999	0.963762
rs4908800	0.70834	0.700773	0.261273	0.805438	0.664261
rs6697763	0.69851	0.486397	0.660012	0.786266	0.80731
rs6577546	0.862567	0.542541	0.99999	0.597972	0.364999
rs145645102	0.956906	0.991874	0.99999	0.968052	0.942545
rs2895997	0.399156	0.482128	0.841948	0.613701	0.489313
rs17392147	0.867997	0.855155	0.577554	0.966336	0.941826
rs112453587	0.99999	0.99999	0.99999	0.99999	0.99999
rs12025782	0.776888	0.65278	0.828135	0.34722	0.696243
rs2505972	0.649855	0.753135	0.703953	0.494289	0.889828
rs1327257	0.961472	0.916946	0.81693	0.885414	0.99999
rs74051036	0.964682	0.991394	0.985138	0.984685	0.99999
rs12061918	0.754346	0.937632	0.627666	0.943095	0.891303
rs72637735	0.981097	0.914401	0.842618	0.966031	0.99999
rs61785845	0.99999	0.993224	0.99999	0.99999	0.99999
rs6577556	0.768402	0.707995	0.755898	0.567255	0.531163
rs797252	0.958857	0.945386	0.886973	0.99999	0.860788
rs4908527	0.668396	0.523071	0.57507	0.143103	0.458854
rs809972	0.679037	0.964687	0.686431	0.99999	0.835232
rs6669897	0.99999	0.99999	0.99999	0.99999	0.99999
rs4908817	0.855725	0.976016	0.820243	0.703986	0.788603
rs1008446	0.56509	0.704101	0.505202	0.614398	0.445391
rs115238196	0.980857	0.99999	0.968694	0.979862	0.99999
rs4908826	0.910127	0.564534	0.99999	0.942671	0.597098
rs1009940	0.761246	0.419597	0.490327	0.554928	0.472113
rs17033526	0.931559	0.993608	0.835053	0.99999	0.99999
rs2268170	0.574921	0.826055	0.820465	0.908168	0.588141
rs7517538	0.673683	0.478122	0.419457	0.749176	0.675429
rs916379	0.544183	0.492321	0.836031	0.601849	0.659113
rs9661151	0.85356	0.901648	0.688234	0.928134	0.909402
rs9725703	0.992504	0.99921	0.99999	0.999989	0.99999
rs2072734	0.528635	0.82617	0.538749	0.764135	0.819695
rs1294028	0.694925	0.640968	0.858352	0.365998	0.753922
rs4908842	0.736456	0.499147	0.99999	0.535022	0.498413
rs1569422	0.984323	0.811168	0.99999	0.851487	0.74762
rs58412622	0.99999	0.925583	0.99999	0.99999	0.700287
rs78930438	0.99999	0.99999	0.99999	0.99999	0.99999
rs72860869	0.797185	0.99999	0.865528	0.99999	0.99999
rs2075972	0.676083	0.785382	0.917482	0.857559	0.693614
rs9435245	0.933066	0.800081	0.642397	0.686943	0.814337
rs2275458	0.682648	0.433493	0.683555	0.577496	0.613656
rs17393334	0.553968	0.741573	0.709055	0.646274	0.628793
rs2311019	0.988937	0.99999	0.99999	0.99999	0.99999
rs114830382	0.961622	0.989904	0.921022	0.99999	0.977825
rs12145857	0.867382	0.898275	0.708622	0.77881	0.777177
rs10864418	0.589014	0.67177	0.281551	0.472746	0.64896
rs12034064	0.926594	0.819429	0.788394	0.674904	0.69481
rs77223649	0.999816	0.981868	0.99999	0.99999	0.92735
rs57883760	0.902437	0.587394	0.689441	0.355427	0.731783
rs57695837	0.99999	0.992569	0.99999	0.99999	0.99999
rs9430155	0.649043	0.945238	0.99999	0.99999	0.731503
rs9430184	0.893723	0.776114	0.927184	0.567842	0.839982
rs113931733	0.995183	0.99999	0.99999	0.99999	0.99999
rs4240896	0.694357	0.569396	0.341732	0.514826	0.662171
rs6677649	0.899249	0.98581	0.780998	0.844419	0.99999
rs4240910	0.625945	0.38405	0.381508	0.623087	0.388522
rs6541017	0.979616	0.803167	0.769265	0.796798	0.628183
rs10779731	0.959719	0.773951	0.812897	0.926602	0.770184
rs1933734	0.243308	0.857513	0.555849	0.651418	0.894151
rs10864439	0.951621	0.618931	0.603959	0.456233	0.863107
rs12128766	0.296704	0.858194	0.567004	0.638345	0.595446
rs17034420	0.99999	0.986651	0.99933	0.99999	0.99999
rs1372106	0.888858	0.79057	0.859443	0.848071	0.746882
rs113346921	0.999265	0.99999	0.99999	0.928771	0.99999
rs77984683	0.990414	0.99999	0.99999	0.99999	0.99999
rs9430244	0.926721	0.88998	0.896532	0.950401	0.99999
rs6696978	0.688119	0.719592	0.781724	0.841052	0.79677
rs2273299	0.855573	0.904475	0.727561	0.442877	0.758039
rs17396340	0.834973	0.813401	0.836405	0.880723	0.99999
rs6541088	0.99999	0.99999	0.99999	0.99999	0.99999
rs72867431	0.979908	0.968806	0.99999	0.960187	0.882821
rs61778412	0.994907	0.99999	0.99999	0.99999	0.99999
rs114793873	0.999981	0.99999	0.99999	0.969603	0.99999
rs11588734	0.965626	0.814132	0.722226	0.936095	0.852298
rs636291	0.784253	0.602215	0.83532	0.566437	0.596657
rs616488	0.765068	0.691945	0.77121	0.522653	0.498571
rs6540935	0.955722	0.99999	0.922966	0.989258	0.99999
rs710130	0.680672	0.633574	0.600674	0.761366	0.721308
rs4846235	0.763103	0.583085	0.99999	0.602532	0.338887
rs114848945	0.99999	0.99999	0.99999	0.99999	0.99999
rs12090714	0.988771	0.872104	0.99999	0.873152	0.776283
rs11577757	0.662546	0.581751	0.99999	0.933303	0.558565
rs284267	0.876892	0.934608	0.899262	0.990451	0.99999
rs57572959	0.99999	0.99999	0.99999	0.99999	0.99999
rs284301	0.873992	0.739554	0.892184	0.99999	0.875187
rs74925357	0.995138	0.998046	0.99999	0.99999	0.99999
rs17035549	0.979092	0.99999	0.8204	0.982535	0.99999
rs556506	0.966468	0.989909	0.99999	0.99999	0.99999
rs544722	0.400374	0.54647	0.230311	0.797758	0.589531
rs56991136	0.967535	0.99999	0.99999	0.974993	0.99999
rs4845843	0.770435	0.88489	0.787606	0.845797	0.99999
rs2387415	0.523206	0.750506	0.729747	0.946744	0.848111
rs12031981	0.687633	0.628503	0.568725	0.540752	0.754022
rs17035713	0.873286	0.876466	0.99999	0.972228	0.876396
rs718047	0.780214	0.934426	0.81647	0.963119	0.99999
rs11121628	0.99999	0.904251	0.983721	0.974724	0.785735
rs60517477	0.974679	0.99999	0.99999	0.988351	0.93863
rs1776220	0.458685	0.521102	0.499911	0.626636	0.310923
rs539790	0.944581	0.824605	0.930414	0.684458	0.99999
rs2143385	0.723866	0.81959	0.807625	0.714618	0.61072
rs526764	0.55481	0.892536	0.860406	0.591151	0.867114
rs76116121	0.99999	0.99999	0.99999	0.99999	0.99999
rs1292664	0.778274	0.819555	0.660134	0.773747	0.639243
rs515331	0.635545	0.898338	0.99999	0.950229	0.899067
rs12756252	0.598312	0.829749	0.633151	0.665854	0.948358
rs114238103	0.979705	0.99689	0.99999	0.99999	0.99999
rs10864479	0.670329	0.424347	0.951979	0.83442	0.515888
rs1280970	0.509633	0.510795	0.568087	0.715699	0.482816
rs7527445	0.90767	0.99999	0.956721	0.99999	0.99999
rs77761246	0.991964	0.99999	0.99999	0.99999	0.99999
rs12755921	0.521761	0.687867	0.724145	0.825188	0.620537
rs2275490	0.815069	0.613162	0.99999	0.486669	0.796773
rs75884965	0.99999	0.99999	0.99999	0.99999	0.99999
rs6667397	0.791327	0.672171	0.463159	0.921634	0.702614
rs12565727	0.764593	0.860017	0.651455	0.746387	0.727556
rs11576658	0.788115	0.833219	0.737499	0.72487	0.674274
rs3765897	0.975529	0.941971	0.913028	0.99999	0.912407
rs17409276	0.835704	0.856702	0.681569	0.894693	0.847562
rs74624408	0.99999	0.99999	0.99999	0.99999	0.99999
rs1130683	0.794417	0.841261	0.794426	0.674348	0.80215
rs12116957	0.989247	0.963628	0.99999	0.99999	0.84859
rs11121720	0.971067	0.962393	0.93888	0.99999	0.99999
rs149898814	0.99999	0.993681	0.99999	0.99999	0.99999
rs60793387	0.99999	0.99999	0.99999	0.99999	0.99999
rs78843543	0.99999	0.99999	0.99999	0.99999	0.99999
rs2744854	0.614715	0.419637	0.270766	0.534165	0.452469
rs61053736	0.99999	0.99999	0.976131	0.99999	0.99999
rs2982368	0.590326	0.575956	0.41977	0.674766	0.669956
rs11121724	0.978707	0.99999	0.99999	0.993555	0.99999
rs17419268	0.919264	0.888951	0.99999	0.99999	0.748558
rs2890085	0.558408	0.56731	0.46978	0.671255	0.425472
rs11121734	0.423859	0.483412	0.435949	0.796445	0.879127
rs3010217	0.959916	0.937967	0.863601	0.874951	0.99999
rs2379159	0.446083	0.524185	0.542942	0.778417	0.29791
rs12046038	0.78445	0.645877	0.732709	0.61848	0.758624
rs11121750	0.815994	0.641969	0.280668	0.858578	0.609341
rs75417796	0.983696	0.987837	0.908358	0.99999	0.948236
rs2235665	0.732817	0.857219	0.952813	0.956696	0.714698
rs6663540	0.99999	0.99999	0.99999	0.99999	0.99999
rs2745291	0.710835	0.761692	0.687037	0.939286	0.791257
rs113354179	0.988431	0.99999	0.99999	0.99999	0.99999
rs12078550	0.947184	0.933871	0.912762	0.934034	0.99999
rs74055108	0.959295	0.936033	0.914278	0.955813	0.66928
rs140071917	0.99999	0.99999	0.99999	0.99999	0.99999
rs6701965	0.774388	0.778693	0.767987	0.985532	0.99999
rs12139487	0.900098	0.81959	0.99999	0.527795	0.953373
rs3125815	0.748127	0.938005	0.727187	0.768917	0.765332
rs9430591	0.99999	0.99999	0.99999	0.99999	0.99999
rs2336030	0.622766	0.779317	0.806604	0.677864	0.686009
rs74054215	0.99999	0.99999	0.99999	0.99999	0.99999
rs9430624	0.648008	0.802801	0.580293	0.547805	0.716464
rs2336034	0.930783	0.824991	0.847722	0.977901	0.769703
rs79885019	0.99999	0.933071	0.99999	0.99999	0.99999
rs76115885	0.99999	0.99999	0.99999	0.99999	0.99999
rs115704035	0.98842	0.99999	0.970429	0.99999	0.99999
rs10864532	0.746418	0.618211	0.449039	0.829421	0.569484
rs17875956	0.99999	0.99999	0.99999	0.99999	0.99999
rs1133398	0.658013	0.842538	0.789757	0.572581	0.873
rs1994798	0.536446	0.391214	0.319968	0.673308	0.457084
rs7537765	0.92665	0.854616	0.860573	0.881068	0.778445
rs5065	0.797054	0.865835	0.648737	0.982516	0.811397
rs5063	0.997614	0.867424	0.933417	0.921461	0.694996
rs17037488	0.985596	0.994479	0.99999	0.99999	0.99999
rs1076626	0.988034	0.971566	0.879289	0.99999	0.99999
rs112122687	0.99999	0.99999	0.99999	0.99999	0.99999
rs1009591	0.80675	0.948344	0.694384	0.860175	0.881314
rs60600557	0.99999	0.845462	0.943135	0.965679	0.792963
rs9661078	0.46721	0.654588	0.355014	0.78244	0.355494
rs11583408	0.817462	0.888464	0.937227	0.99999	0.99999
rs35575891	0.932412	0.929713	0.99999	0.932613	0.99999
rs6674558	0.842521	0.744777	0.935189	0.947611	0.858585
rs11802668	0.977779	0.855834	0.910039	0.99999	0.855423
rs35958757	0.99999	0.993897	0.99999	0.99999	0.99999
rs879690	0.991058	0.998861	0.99999	0.99999	0.99999
rs2236055	0.398535	0.701095	0.628111	0.562669	0.574167
rs116836244	0.992992	0.999989	0.99999	0.99999	0.99999
rs6675934	0.735475	0.98619	0.99999	0.991861	0.89405
rs112638989	0.99999	0.99999	0.952535	0.99999	0.99999
rs76084874	0.822526	0.904742	0.888802	0.99999	0.99999
rs12759042	0.700394	0.764551	0.730053	0.982842	0.692925
rs114916358	0.994794	0.956747	0.99999	0.99999	0.918623
rs6662024	0.831294	0.80547	0.632022	0.625667	0.78018
rs6690493	0.701591	0.446332	0.697951	0.564065	0.664803
rs2486316	0.9962	0.783458	0.958964	0.7229	0.745833
rs551062	0.899749	0.697597	0.739091	0.725707	0.475747
rs7551317	0.985305	0.991218	0.977404	0.99999	0.99999
rs1148471	0.508186	0.462102	0.399353	0.839921	0.689863
rs3766735	0.936278	0.828789	0.743817	0.966928	0.99999
rs1148459	0.399744	0.627295	0.469482	0.644796	0.744002
rs80216029	0.994752	0.941342	0.99999	0.937698	0.99999
rs496888	0.853754	0.610524	0.938652	0.378004	0.681857
rs1148458	0.973193	0.945643	0.90552	0.861671	0.779903
rs616645	0.902884	0.807041	0.563543	0.730221	0.731378
rs1201157	0.363592	0.565044	0.298863	0.747277	0.571804
rs5746016	0.945196	0.88304	0.808193	0.899163	0.99999
rs17883933	0.99999	0.99999	0.99999	0.99999	0.99999
rs74053364	0.99999	0.99999	0.99999	0.99999	0.968495
rs374450	0.959484	0.775999	0.924815	0.842279	0.909505
rs6685273	0.938884	0.93242	0.943416	0.896372	0.99999
rs17037979	0.978295	0.931933	0.849088	0.928594	0.890603
rs475983	0.609209	0.635196	0.730278	0.853111	0.811988
rs7519797	0.836849	0.885831	0.99999	0.751546	0.973511
rs12137084	0.893934	0.99999	0.99999	0.99999	0.99999
rs116732636	0.99999	0.99999	0.99999	0.99999	0.99999
rs113608659	0.99999	0.989035	0.99999	0.99999	0.99999
rs117470349	0.996308	0.991482	0.941126	0.962757	0.99999
rs56089820	0.590027	0.757097	0.741542	0.716306	0.99999
rs78001009	0.99999	0.99999	0.99999	0.99999	0.99999
rs7522534	0.898972	0.632955	0.65914	0.7187	0.74216
rs11121931	0.773252	0.680333	0.697465	0.87882	0.706707
rs12057979	0.99999	0.99999	0.99999	0.99999	0.99999
rs61776828	0.840855	0.56274	0.721555	0.925088	0.638601
rs3128451	0.5243	0.46865	0.445587	0.673896	0.436471
rs3128449	0.718734	0.491689	0.609731	0.818072	0.711393
rs78721879	0.992585	0.982276	0.99999	0.978323	0.99999
rs4618985	0.651223	0.745315	0.774877	0.754725	0.764478
rs4240903	0.66762	0.638658	0.807097	0.674717	0.717118
rs1892067	0.965796	0.993738	0.99999	0.956038	0.99999
rs4845911	0.63612	0.838504	0.864351	0.707886	0.891606
rs2255773	0.921689	0.978443	0.818237	0.99999	0.92926
rs1419299	0.909172	0.99999	0.756281	0.991056	0.841849
rs3010942	0.983128	0.985014	0.801195	0.989943	0.99999
rs113676049	0.99999	0.99999	0.99999	0.99999	0.99999
rs79035362	0.999988	0.996697	0.99999	0.982947	0.99999
rs4361998	0.840038	0.99999	0.732687	0.755142	0.927496
rs72860647	0.99999	0.99999	0.99999	0.99999	0.99999
rs12059239	0.882797	0.967525	0.99999	0.899063	0.99999
rs2884717	0.971446	0.99999	0.904807	0.94855	0.99999
rs1812242	0.733103	0.868971	0.614146	0.75099	0.846365
rs56973311	0.99999	0.99999	0.99999	0.99999	0.99999
rs3013105	0.514001	0.705631	0.580339	0.988193	0.54422
rs72864589	0.99999	0.985588	0.99999	0.99999	0.99999
rs3845608	0.9306	0.989221	0.881948	0.983166	0.885067
rs391744	0.996629	0.99999	0.99999	0.99999	0.99999
rs375996	0.785583	0.935541	0.832831	0.599004	0.665798
rs10803381	0.957638	0.893856	0.99999	0.702765	0.99999
rs2990681	0.624683	0.772704	0.811318	0.515151	0.797236
rs3845609	0.972961	0.848994	0.89858	0.990083	0.901812
rs424296	0.373127	0.826068	0.588339	0.618244	0.657827
rs114331947	0.99999	0.99999	0.99999	0.99999	0.99999
rs12750399	0.81832	0.800791	0.876752	0.508407	0.873846
rs72866357	0.99999	0.99999	0.99999	0.99999	0.99999
rs3856278	0.893771	0.737068	0.99999	0.902669	0.99999
rs1610562	0.804571	0.778213	0.562567	0.576805	0.718613
rs12042662	0.867076	0.485064	0.747416	0.952245	0.614131
rs12735797	0.700789	0.746591	0.702492	0.679001	0.584273
rs355021	0.898397	0.854093	0.789326	0.693552	0.99999
rs1148455	0.733952	0.559445	0.662412	0.613197	0.229665
rs61777779	0.833557	0.99999	0.970377	0.8951	0.936591
rs72867951	0.99999	0.991252	0.99999	0.99999	0.922108
rs7514217	0.532435	0.564794	0.240934	0.578237	0.356254
rs92406	0.67926	0.672628	0.764778	0.670303	0.458041
rs4391657	0.830824	0.699774	0.75678	0.785889	0.697166
rs876931	0.488281	0.560798	0.760529	0.416929	0.705176
rs12085273	0.99999	0.99999	0.99999	0.993158	0.99999
rs1772635	0.754749	0.625006	0.34521	0.654127	0.696301
rs16852432	0.981176	0.93032	0.917771	0.99999	0.85286
rs72867992	0.99999	0.99999	0.99999	0.99999	0.99999
rs10803421	0.411674	0.560832	0.820047	0.770472	0.641723
rs80122938	0.984598	0.945508	0.99999	0.99999	0.99999
rs12561812	0.99999	0.99999	0.99999	0.856976	0.99999
rs2495037	0.979013	0.775303	0.886194	0.99999	0.90003
rs4077841	0.792368	0.635029	0.610283	0.882294	0.674587
rs60839750	0.99999	0.99999	0.99999	0.99999	0.99999
rs12059565	0.99999	0.99999	0.99999	0.99999	0.99999
rs2359756	0.416717	0.797289	0.738351	0.745938	0.839607
rs11580688	0.422704	0.948052	0.886671	0.928016	0.851955
rs2281164	0.647921	0.833491	0.913921	0.877252	0.940263
rs2244634	0.834465	0.735733	0.829595	0.901229	0.647682
rs11588426	0.65953	0.802712	0.818009	0.969175	0.897975
rs2697971	0.806301	0.725161	0.471076	0.640843	0.493827
rs2495090	0.762799	0.700413	0.919849	0.874983	0.64064
rs2697983	0.751679	0.73597	0.649879	0.799421	0.725781
rs75997909	0.99999	0.986234	0.99999	0.99999	0.99999
rs6665674	0.99999	0.99999	0.99999	0.99999	0.99999
rs59801306	0.99999	0.99999	0.99999	0.99999	0.99999
rs10927942	0.99999	0.993831	0.978827	0.99999	0.99999
rs77106621	0.99999	0.99999	0.99999	0.99999	0.99999
rs2744656	0.655439	0.399427	0.234851	0.566633	0.419067
rs111543930	0.99599	0.99999	0.99999	0.999981	0.99999
rs12091229	0.985664	0.99999	0.899087	0.99999	0.99999
rs17350970	0.834832	0.99999	0.99999	0.99999	0.99999
rs6429800	0.693314	0.596596	0.86093	0.475046	0.66411
rs1203709	0.750615	0.788389	0.766074	0.541272	0.813213
rs75105468	0.980762	0.99999	0.910699	0.99999	0.926031
rs7536590	0.734671	0.751982	0.563087	0.876983	0.557318
rs10803436	0.735703	0.76878	0.728226	0.75753	0.653768
rs6429804	0.512283	0.581358	0.355938	0.59564	0.696709
rs10489150	0.890015	0.848113	0.99999	0.818112	0.901024
rs1005302	0.912591	0.879763	0.740269	0.937819	0.899989
rs10927965	0.868089	0.914068	0.788725	0.9052	0.878756
rs111578711	0.99999	0.99999	0.99999	0.99999	0.99999
rs6429815	0.657915	0.555854	0.727803	0.553642	0.714098
rs10927972	0.594588	0.635728	0.343023	0.697995	0.37644
rs12024045	0.690752	0.750537	0.378419	0.471667	0.580589
rs12028225	0.526678	0.804574	0.555358	0.989035	0.586383
rs10489148	0.866366	0.850955	0.99999	0.714163	0.786962
rs11585369	0.91323	0.898894	0.847344	0.893726	0.99999
rs12129723	0.649012	0.442178	0.40905	0.427446	0.374845
rs12566758	0.726734	0.981301	0.746666	0.883213	0.885724
rs80151337	0.993727	0.99999	0.99999	0.99999	0.99999
rs115030562	0.963093	0.970562	0.99999	0.99999	0.99999
rs7529368	0.776506	0.809721	0.891629	0.491096	0.958543
rs4662076	0.600134	0.937613	0.582634	0.928064	0.974642
rs2206587	0.978161	0.94002	0.99999	0.89058	0.99999
rs12748863	0.832601	0.777582	0.780121	0.513501	0.642286
rs72861252	0.99999	0.99999	0.99999	0.99999	0.99999
rs3817959	0.426384	0.655194	1e-05	0.974982	0.99999
rs7515917	0.33398	0.705904	0.395324	0.856779	0.733966
rs2157565	0.773923	0.818903	0.99999	0.960944	0.99999
rs6686025	0.377564	0.572597	0.623427	0.866689	0.672183
rs1934656	0.535351	0.575406	0.676559	0.336439	0.690131
rs10803463	0.669311	0.563511	0.723267	0.540183	0.690405
rs9803674	0.618139	0.627027	0.586407	0.644727	0.672653
rs7542472	0.751577	0.74663	0.878396	0.619081	0.712737
rs6692372	0.745737	0.909528	0.681784	0.99999	0.891147
rs646835	0.484163	0.504082	0.631821	0.58898	0.636156
rs675997	0.779535	0.668315	0.751985	0.717105	0.837137
rs10754914	0.445726	0.588022	0.339625	0.870356	0.437523
rs577987	0.813518	0.99999	0.639958	0.845753	0.99999
rs113625262	0.940979	0.990574	0.905939	0.979588	0.99999
rs111913823	0.99365	0.99999	0.99999	0.99999	0.99999
rs10803475	0.59502	0.615761	0.715182	0.806341	0.511681
rs6683875	0.933677	0.967826	0.873312	0.914737	0.97173
rs12077532	0.786711	0.779902	0.99999	0.718314	0.355805
rs1339363	0.421153	0.739946	0.234702	0.741855	0.792762
rs74057149	0.99999	0.99999	0.942285	0.99999	0.99999
rs1538534	0.915075	0.99999	0.963811	0.958396	0.99999
rs10927407	0.851696	0.99999	0.911967	0.99999	0.99999
rs16853931	0.993037	0.981508	0.99999	0.99999	0.99999
rs820628	0.719354	0.789921	0.702711	0.99999	0.910283
rs146262680	0.99999	0.99999	0.99999	0.99999	0.968306
rs12028092	0.838402	0.555811	0.701205	0.745594	0.390406
rs2789746	0.645757	0.64082	0.340617	0.543528	0.594057
rs35095692	0.971088	0.906117	0.864852	0.88946	0.817902
rs7538154	0.875594	0.707227	0.616199	0.914502	0.76811
rs943919	0.644101	0.772837	0.564119	0.830309	0.773696
rs12122566	0.997209	0.772926	0.792618	0.886096	0.552789
rs4308970	0.646879	0.265891	0.544073	0.576108	0.45703
rs1079222	0.99999	0.89498	0.99999	0.99999	0.99999
rs6659859	0.987398	0.99128	0.99999	0.99999	0.99999
rs6659078	0.673879	0.414171	0.439329	0.379544	0.610831
rs183761669	0.99999	0.99999	0.99999	0.99999	0.99999
rs10927440	0.507413	0.826539	0.877316	0.833444	0.99999
rs2480063	0.744113	0.587351	0.707976	0.211855	0.465099
rs16850413	0.99999	0.95107	0.969308	0.991766	0.99999
rs61771925	0.736569	0.753577	0.832193	0.648063	0.901368
rs116440800	0.99999	0.998148	0.99999	0.989946	0.99999
rs3892594	0.690915	0.546988	0.389828	0.404876	0.307377
rs6673698	0.545587	0.826177	0.626923	0.630915	0.718856
rs79239173	0.99999	0.99999	0.99999	0.99999	0.99999
rs4523510	0.999986	0.976691	0.99999	0.99999	0.99999
rs12031233	0.739022	0.826969	0.869689	0.859081	0.667887
rs115165264	0.99999	0.994075	0.99999	0.99999	0.99999
rs10733136	0.612368	0.902578	0.674868	0.958339	0.99999
rs566329	0.594026	0.966684	0.67443	0.908459	0.99999
rs11576795	0.989461	0.928214	0.831168	0.990492	0.885191
rs11578959	0.765563	0.779258	0.621184	0.722933	0.816002
rs112782749	0.99999	0.99999	0.99999	0.99999	0.99999
rs16850611	0.99999	0.99999	0.99999	0.99999	0.99999
rs12758763	0.701427	0.790821	0.496286	0.652981	0.536349
rs12079312	0.778512	0.928954	0.734611	0.670318	0.888867
rs12354173	0.986151	0.970373	0.884372	0.99999	0.877091
rs28730493	0.713261	0.809281	0.559229	0.664852	0.395732
rs6429671	0.953618	0.99999	0.860733	0.99999	0.99999
rs10737900	0.685824	0.516558	0.62676	0.260318	0.158563
rs116651733	0.966671	0.99999	0.943413	0.999982	0.99999
rs1883576	0.99999	0.706155	0.828671	0.83456	0.841803
rs4661517	0.830763	0.296329	0.298885	0.344632	0.485831
rs79969952	0.999984	0.973936	0.927634	0.99999	0.99999
rs34172886	0.854415	0.8635	0.99999	0.639952	0.99999
rs7521419	0.959403	0.994786	0.976254	0.994419	0.99999
rs58313877	0.965311	0.919486	0.88261	0.99999	0.92357
rs742467	0.636592	0.470165	0.423203	0.683826	0.326626
rs10927540	0.551402	0.419158	0.484314	0.592806	0.557723
rs732469	0.981911	0.715949	0.84931	0.923185	0.99999
rs78199475	0.996135	0.99999	0.99999	0.999989	0.99999
rs12088443	0.962579	0.991257	0.99999	0.900474	0.99999
rs4661528	0.887542	0.979042	0.849691	0.8438	0.953685
rs57289276	0.977444	0.868737	0.831158	0.900791	0.99999
rs11576169	0.99356	0.999989	0.99999	0.99999	0.99999
rs1737358	0.405317	0.623384	0.535947	0.627305	0.660871
rs7536472	0.99999	0.98398	0.99999	0.986481	0.99999
rs3930209	0.844949	0.81189	0.918402	0.746019	0.876428
rs10927556	0.99999	0.831184	0.99999	0.712691	0.830282
rs149832632	0.99999	0.99999	0.99999	0.99999	0.99999
rs3795756	0.831493	0.763629	0.843057	0.495718	0.604765
rs116739238	0.99999	0.980443	0.99999	0.99999	0.99999
rs804134	0.673798	0.654489	0.635563	0.873861	0.605405
rs12127407	0.902264	0.858096	0.848563	0.951465	0.99999
rs3845596	0.344747	0.653514	0.307429	0.732369	0.786684
rs4661539	0.488214	0.677591	0.566664	0.345313	0.716862
rs2807545	0.367455	0.564102	0.418429	0.847283	0.560391
rs115910160	0.996433	0.99999	0.99999	0.99999	0.99999
rs2801178	0.890637	0.647295	0.704446	0.786689	0.678499
rs2807555	0.935285	0.944433	0.99999	0.873476	0.99999
rs2807562	0.852437	0.822691	0.933974	0.889361	0.667572
rs80173829	0.994432	0.988397	0.999982	0.99999	0.99999
rs10927579	0.96451	0.853189	0.926755	0.994755	0.8107
rs16851049	0.856876	0.860973	0.837456	0.98624	0.899423
rs4661548	0.430067	0.736846	0.250466	0.827505	0.694452
rs4421580	0.99999	0.991779	0.999982	0.99999	0.99999
rs7517187	0.70239	0.863097	0.421583	0.90462	0.764698
rs4661553	0.847781	0.777763	0.830232	0.914757	0.864201
rs7522712	0.622706	0.757857	0.642479	0.851492	0.577061
rs12567150	0.739296	0.788132	0.260411	0.81326	0.855931
rs10754876	0.594437	0.731564	0.652574	0.724709	0.350463
rs10803338	0.784719	0.728099	0.745463	0.733936	0.671675
rs7541955	0.745502	0.896892	0.591445	0.93659	0.890456
rs12022554	0.918419	0.99999	0.841466	0.928224	0.99999
rs869712	0.555311	0.448767	0.387769	0.509974	0.546372
rs17413451	0.911933	0.947071	0.81003	0.791566	0.918645
rs6684496	0.37789	0.599735	0.606686	0.583856	0.69498
rs12403509	0.844008	0.818656	0.957267	0.941894	0.825517
rs2175771	0.73813	0.65727	0.716473	0.527713	0.475117
rs4520412	0.808398	0.694601	0.971485	0.887192	0.825876
rs16851168	0.99999	0.99999	0.99999	0.99999	0.99999
rs761288	0.607747	0.885793	0.548652	0.93413	0.99999
rs140493942	0.996931	0.99999	0.99999	0.99999	0.99999
rs113229368	0.99999	0.99999	0.975762	0.99999	0.99999
rs1000313	0.595145	0.889144	0.482092	0.982386	0.99999
rs61320899	0.99999	0.99999	0.99999	0.99999	0.99999
rs476859	0.678646	0.589547	0.475417	0.52008	0.829231
rs72640722	0.939501	0.954506	0.99999	0.99999	0.922916
rs496567	0.827702	0.775197	0.683929	0.716827	0.721528
rs2235788	0.688565	0.516902	0.50008	0.622538	0.393816
rs1546906	0.968942	0.967792	0.99999	0.74696	0.99999
rs761301	0.57102	0.577653	0.348104	0.573325	0.99999
rs61782687	0.737541	0.887955	0.945734	0.909382	0.878855
rs6429717	0.804767	0.843719	0.836767	0.984902	0.99999
rs4661594	0.695661	0.637243	0.735364	0.596878	0.59131
rs10927710	0.860421	0.881612	0.695828	0.928031	0.99999
rs7528237	0.728528	0.806334	0.707992	0.678141	0.968862
rs59069064	0.985049	0.993198	0.969366	0.973912	0.99999
rs3753313	0.568812	0.580656	0.715865	0.650088	0.476466
rs549	0.518775	0.487349	0.540434	0.606942	0.516961
rs4661327	0.87907	0.98357	0.789665	0.712176	0.99999
rs10803369	0.726038	0.548988	0.644187	0.407179	0.553019
rs7355207	0.908439	0.764907	0.754359	0.840267	0.807338
rs10803370	0.602376	0.624761	0.494738	0.872847	0.785207
rs11585810	0.677509	0.771273	0.69303	0.801991	0.670806
rs1752021	0.718725	0.833778	0.683729	0.795394	0.843893
rs75168753	0.99999	0.99999	0.99999	0.99999	0.99999
rs6676098	0.99999	0.957445	0.909047	0.99999	0.935468
rs56388951	0.431609	0.543047	0.445328	0.700577	0.625562
rs10803376	0.805347	0.638882	0.841754	0.524379	0.795035
rs7550951	0.931434	0.999988	0.99999	0.778367	0.99999
rs7549599	0.865837	0.629239	0.694556	0.521897	0.401753
rs763821	0.712455	0.537062	0.567031	0.541099	0.313812
rs12126178	0.878807	0.910221	0.865666	0.975619	0.785226
rs2479082	0.993172	0.99999	0.986917	0.99999	0.99999
rs2473358	0.781741	0.437795	0.712764	0.400385	0.050442
rs4661330	0.679339	0.714481	0.680317	0.762133	0.923802
rs876295	0.629751	0.545363	0.771388	0.832613	0.552878
rs9919231	0.99999	0.99999	0.99999	0.99999	0.99999
rs189018887	0.99999	0.99999	0.99999	0.99999	0.99999
rs57862684	0.757845	0.956303	0.72578	0.99999	0.892388
rs142146330	0.996819	0.99999	0.99999	0.99999	0.99999
rs2092324	0.752116	0.542833	0.89993	0.686637	0.472697
rs7525279	0.365204	0.640815	0.344064	0.991873	0.648574
rs115972780	0.99999	0.99999	0.99999	0.99999	0.99999
rs12070915	0.869285	0.910124	0.99999	0.811122	0.781075
rs142324086	0.972779	0.964794	0.99449	0.99999	0.94506
rs6693417	0.574234	0.639362	0.471791	0.622685	0.682888
rs16851653	0.717167	0.983094	0.805022	0.859559	0.906206
rs2020902	0.790012	0.851902	0.849181	0.821692	0.646164
rs4646025	0.545635	0.466006	0.379113	0.718212	0.34566
rs12736181	0.711595	0.874708	0.699956	0.606312	0.99999
rs7542693	0.99999	0.99999	0.99999	0.99999	0.99999
rs11580170	0.686641	0.812604	0.537348	0.605633	0.885131
rs6661255	0.99999	0.99999	0.99999	0.99999	0.99999
rs114815991	0.999988	0.994249	0.99999	0.99999	0.99999
rs927207	0.74017	0.755692	0.747624	0.565647	0.39062
rs1006147	0.587091	0.622111	0.513355	0.953893	0.606792
rs113155232	0.99999	0.99999	0.99999	0.99999	0.99999
rs35365738	0.688036	0.730416	0.545293	0.797004	0.689351
rs938295	0.90742	0.782715	0.557799	0.894247	0.890637
rs7552077	0.412022	0.787054	0.796782	0.610055	0.57562
rs16852052	0.99999	0.91107	0.99999	0.88812	0.894436
rs6429787	0.877893	0.889334	0.588141	0.884193	0.927218
rs10927873	0.94982	0.897822	0.99999	0.966215	0.99999
rs59454432	0.970083	0.8916	0.911861	0.711453	0.717626
rs1739822	0.900413	0.82605	0.823035	0.99999	0.99999
rs1544131	0.93275	0.916068	0.847621	0.993257	0.99999
rs10754899	0.948805	0.949749	0.904943	0.889491	0.885682
rs9442228	0.639638	0.638141	0.568606	0.66358	0.666614
rs9442234	0.664846	0.483471	0.584642	0.503704	0.375894
rs12062567	0.977008	0.984429	0.919016	0.99999	0.907588
rs28635926	0.957829	0.912165	0.763619	0.894949	0.99999
rs28490872	0.945205	0.722358	0.893005	0.772482	0.63862
rs58957474	0.990547	0.99999	0.99999	0.987851	0.99999
rs11260742	0.952136	0.99999	0.826571	0.954277	0.99999
rs78135099	0.99999	0.99999	0.977256	0.99999	0.940687
rs1566145	0.699625	0.659627	0.822237	0.682965	0.784515
rs4661721	0.97611	0.905192	0.822494	0.851527	0.99999
rs80132722	0.99999	0.99999	0.99999	0.99999	0.99999
rs11590217	0.600434	0.696262	0.874177	0.603757	0.490695
rs11260738	0.679624	0.700543	0.827645	0.219302	0.99999
rs11803997	0.99999	0.99999	0.99999	0.99999	0.99999
rs11260756	0.619945	0.82208	0.794328	0.479333	0.281107
rs74055686	0.99999	0.99999	0.99999	0.993669	0.99999
rs156851	0.639541	0.884449	1e-05	0.99999	0.816755
rs12059633	0.99999	0.812311	0.99999	0.99999	0.695318
rs12745538	0.99999	0.820797	0.94372	0.979949	0.99999
rs74058355	0.99999	0.99999	0.99999	0.99999	0.99999
rs3738815	0.769186	0.876915	0.887329	0.734594	0.840796
rs2647168	0.969205	0.914941	0.99999	0.85276	0.99999
rs11203280	0.657256	0.843847	0.707745	0.543936	0.99999
rs2746472	0.942281	0.99999	0.999985	0.99999	0.99999
rs2746535	0.895497	0.962406	0.878555	0.956934	0.99999
rs910233	0.658793	0.635932	0.595033	0.490253	0.632529
rs11587313	0.99999	0.932798	0.99999	0.99999	0.99999
rs910228	0.924264	0.999987	0.99999	0.99999	0.855454
rs2014718	0.75009	0.658037	0.654233	0.509095	0.791193
rs910224	0.540519	0.99999	0.718659	0.795013	0.99999
rs10788657	0.636713	0.906958	0.676899	0.345339	0.971384
rs2746479	0.789486	0.99999	0.99999	0.708396	0.83368
rs6693480	0.722845	0.910473	0.862357	0.672688	0.99999
rs11203312	0.960561	0.99999	0.875138	0.99999	0.99999
rs2647154	0.989804	0.99999	0.99999	0.99999	0.99999
rs57248334	0.99999	0.99999	0.99999	0.992295	0.99999
rs149688853	0.99999	0.99999	0.99999	0.99999	0.99999
rs12072538	0.994334	0.996179	0.99999	0.99999	0.915614
rs2977274	0.661181	0.851097	0.594008	0.897749	0.825684
rs111368955	0.99999	0.99999	0.975852	0.99999	0.99999
rs2977283	0.823279	0.722502	0.644337	0.805968	0.871996
rs3003482	0.82032	0.765565	0.919704	0.894377	0.696227
rs10127662	0.768821	0.748158	0.792895	0.417994	0.99999
rs16824005	0.99999	0.99999	0.99999	0.99999	0.99999
rs3003409	0.561495	0.586253	0.99999	0.259782	0.646316
rs2977313	0.826458	0.874411	0.923067	0.744622	0.99999
rs188309569	0.997216	0.98087	0.954305	0.996273	0.99999
rs3003424	0.493751	0.518682	0.647445	0.701782	0.573704
rs3750300	0.857661	0.99999	0.702571	0.99999	0.99999
rs2977269	0.616	0.691835	0.663073	0.956199	0.897831
rs2977295	0.790815	0.821784	0.701824	0.734093	0.99999
rs6666990	0.770625	0.885151	0.767027	0.9715	0.895717
rs7548900	0.591	0.660319	0.654654	0.653555	0.602969
rs2501787	0.571976	0.581735	0.533267	0.624555	0.154729
rs2147333	0.992459	0.792627	0.99999	0.958416	0.99999
rs16825533	0.905056	0.880011	0.931765	0.995687	0.99999
rs11203368	0.614278	0.521144	0.626213	0.541523	0.694732
rs1635566	0.815281	0.50206	0.745244	0.967022	0.526975
rs74058736	0.997976	0.99999	0.968701	0.99999	0.99999
rs1204890	0.855395	0.818675	0.99999	0.866698	0.739321
rs10788668	0.761988	0.905547	0.526027	0.667183	0.896277
rs2526833	0.555358	0.735645	0.397975	0.40665	0.790228
rs1408420	0.861751	0.51687	0.715079	0.776441	0.496328
rs148459747	0.983473	0.99999	0.99999	0.980653	0.99999
rs115618444	0.988231	0.972466	0.99999	0.999988	0.99999
rs79316661	0.99999	0.99999	0.99999	0.99999	0.99999
rs11203410	0.99999	0.99999	0.99999	0.99999	0.99999
rs11203414	0.659246	0.76582	0.798906	0.5526	0.663697
rs4920374	0.562313	0.511142	0.324075	0.780268	0.414066
rs1408953	0.536013	0.814671	0.599188	0.827032	0.99999
rs78928019	0.99998	0.991166	0.99999	0.99999	0.99999
rs4920380	0.675198	0.402794	0.567797	0.627725	0.475525
rs16829190	0.956752	0.871358	0.99999	0.99999	0.814954
rs12059707	0.860384	0.91815	0.99999	0.746134	0.87902
rs113756908	0.996605	0.99999	0.99999	0.99999	0.99999
rs112991053	0.99999	0.99999	0.97162	0.99999	0.99999
rs869526	0.99999	0.878051	0.99999	0.96518	0.99999
rs12023874	0.777259	0.889328	0.876811	0.68934	0.99999
rs1553400	0.799851	0.696852	0.907525	0.884484	0.861202
rs4920625	0.663323	0.518719	0.777388	0.600087	0.495626
rs4920627	0.991607	0.941338	0.99999	0.985648	0.99999
rs142243885	0.99999	0.99999	0.976819	0.99999	0.99999
rs260514	0.977665	0.927994	0.930978	0.961296	0.99999
rs58140973	0.99999	0.99999	0.99999	0.99999	0.99999
rs72927118	0.948518	0.976291	0.99999	0.99999	0.935168
rs4920381	0.705681	0.575931	0.771717	0.489003	0.696588
rs11203456	0.711129	0.561511	0.438023	0.382687	0.079471
rs7552919	0.97158	0.739599	0.99999	0.737111	0.99999
rs11203470	0.99999	0.99999	0.99999	0.99999	0.99999
rs685987	0.885751	0.668361	0.692054	0.52846	0.73634
rs11203473	0.957579	0.947569	0.99999	0.99999	0.960046
rs587276	0.895582	0.542261	0.718409	0.909683	0.672001
rs597865	0.961774	0.720344	0.99999	0.850903	0.878725
rs6686929	0.671852	0.367995	0.426416	0.470547	0.326894
rs79010616	0.99157	0.99999	0.99999	0.99999	0.99999
rs883136	0.70183	0.640096	0.814596	0.675322	0.370056
rs623276	0.722953	0.6339	0.645358	0.801803	0.57376
rs1572345	0.570669	0.474493	0.694958	0.740242	0.430086
rs673567	0.675404	0.510598	0.601818	0.279862	0.839764
rs709362	0.999981	0.99999	0.986197	0.99999	0.99999
rs16861326	0.99999	0.99999	0.99999	0.99999	0.99999
rs16861364	0.846595	0.862097	0.6145	0.573605	0.776388
rs6685120	0.417691	0.770624	0.279536	0.923529	0.585415
rs181098602	0.9938	0.994288	0.99999	0.971308	0.938885
rs11588830	0.75621	0.676508	0.884939	0.789862	0.544884
rs1192613	0.532173	0.761207	0.74694	0.652114	0.873328
rs12022529	0.817051	0.685399	0.907163	0.743417	0.595284
rs10443203	0.629903	0.831091	0.891908	0.381598	0.616193
rs6586487	0.705719	0.838369	0.685305	0.809061	0.472849
rs794237	0.941927	0.940675	0.99999	0.972433	0.99999
rs2355459	0.712714	0.625312	0.713402	0.817273	0.99999
rs75002180	0.975616	0.99999	0.959189	0.99999	0.99999
rs12073160	0.99999	0.99999	0.99999	0.99999	0.99999
rs76444898	0.99999	0.99999	0.99999	0.99999	0.99999
rs10492993	0.99999	0.99999	0.99999	0.99999	0.99999
rs897496	0.71501	0.727041	0.952185	0.771059	0.804852
rs9661386	0.885509	0.79753	0.72889	0.951625	0.640213
rs11261023	0.724907	0.768591	0.746901	0.73136	0.873465
rs930851	0.899296	0.634734	0.743604	0.851586	0.546685
rs11802688	0.993069	0.99999	0.99999	0.99999	0.99999
rs12072266	0.552475	0.589568	0.549754	0.526504	0.0334
rs12131391	0.733556	0.772166	0.99999	0.479775	0.830833
rs9725656	0.549314	0.474593	0.563337	0.671156	0.747321
rs75680752	0.984527	0.720882	0.874342	0.819047	0.807638
rs72942389	0.994166	0.99999	0.925625	0.99999	0.99999
rs9659598	0.999987	0.942351	0.99999	0.99999	0.804963
rs4311853	0.692095	0.64338	0.67806	0.784765	0.99999
rs12126587	0.55309	0.658305	0.517073	0.831126	0.652983
rs4920300	0.973369	0.867813	0.99999	0.873771	0.99999
rs11260939	0.738381	0.618596	0.753883	0.683753	0.637976
rs10907295	0.56937	0.768404	0.593262	0.863627	0.584002
rs11578597	0.461299	0.627259	0.449383	0.530471	0.511935
rs1013007	0.841033	0.850146	0.795596	0.565196	0.742009
rs12033929	0.788381	0.903431	0.87635	0.995323	0.666757
rs10907297	0.615033	0.411179	0.404827	0.394101	0.537874
rs113050777	0.99999	0.997334	0.99999	0.99999	0.942073
rs1341306	0.998451	0.996245	0.899328	0.985088	0.929934
rs109490	0.682265	0.880252	0.643345	0.920341	0.806062
rs223198	0.641868	0.847934	0.621411	0.619098	0.632601
rs223177	0.576079	0.414938	0.99999	0.632362	0.667833
rs409490	0.785915	0.94628	0.748011	0.800541	0.99999
rs60003665	0.980199	0.99999	0.99999	0.946835	0.99999
rs12401665	0.791765	0.664029	0.861843	0.943269	0.756085
rs79544403	0.951568	0.990977	0.99999	0.977898	0.878203
rs761585	0.702903	0.503429	0.714034	0.544201	0.787775
rs223222	0.543923	0.569826	0.425958	0.504938	0.514687
rs223226	0.973824	0.78526	0.99999	0.938174	0.99999
rs484128	0.666116	0.556332	0.813287	0.633702	0.396918
rs59004454	0.989454	0.99999	0.871598	0.99999	0.99999
rs78680682	0.99999	0.99999	0.99999	0.99999	0.99999
rs517004	0.959988	0.883742	0.839334	0.99999	0.99999
rs35813471	0.869384	0.687294	0.99999	0.761619	0.598903
rs59612992	0.99999	0.99999	0.99999	0.994171	0.99999
rs10489573	0.858259	0.676986	0.722452	0.708762	0.671334
rs4920485	0.58225	0.650449	0.75896	0.730658	0.83102
rs945499	0.524307	0.455751	0.453169	0.541078	0.494037
rs12566510	0.971695	0.882583	0.769055	0.99999	0.99999
rs10492995	0.902218	0.910283	0.93514	0.960028	0.832333
rs12138463	0.639661	0.674273	0.623622	0.696589	0.99999
rs61763871	0.890816	0.86084	0.768336	0.945179	0.99999
rs7512723	0.579273	0.456369	0.697397	0.737099	0.404839
rs76147782	0.998138	0.99999	0.99999	0.986968	0.99999
rs146078862	0.931315	0.99999	0.970223	0.991088	0.99999
rs76200997	0.99999	0.99999	0.973277	0.995758	0.99999
rs11261002	0.575369	0.431433	0.710716	0.450974	0.320007
rs17437569	0.855473	0.784112	0.739775	0.848644	0.825488
rs2946525	0.873779	0.767736	0.560091	0.819227	0.822012
rs72655618	0.957531	0.981676	0.957375	0.96337	0.99999
rs2946532	0.696611	0.509386	0.689866	0.748974	0.663882
rs56288501	0.906642	0.931239	0.824173	0.868566	0.883867
rs3007729	0.649157	0.668354	0.498938	0.617461	0.606768
rs57900209	0.999985	0.99999	0.988203	0.99999	0.99999
rs12061898	0.506819	0.584477	0.700404	0.498319	0.531044
rs192852504	0.99999	0.99999	0.99999	0.99999	0.99999
rs7528206	0.895956	0.848657	0.874833	0.935497	0.877149
rs3007720	0.626335	0.751981	0.338091	0.56402	0.654154
rs10907313	0.681515	0.779448	0.782767	0.694559	0.738463
rs75593463	0.99999	0.99999	0.99999	0.99999	0.99999
rs74056377	0.99999	0.99999	0.99999	0.99999	0.99999
rs4531264	0.955329	0.862916	0.690915	0.915483	0.849467
rs4920327	0.555921	0.498608	0.648163	0.936382	0.744303
rs2745302	0.602457	0.836218	0.456823	0.567292	0.719168
rs148411390	0.99999	0.99999	0.99999	0.99999	0.99999
rs2816030	0.789832	0.815169	0.877562	0.987435	0.772983
rs4375229	0.906002	0.888584	0.943891	0.946911	0.88818
rs79741665	0.99999	0.99999	0.99999	0.99999	0.99999
rs2816043	0.844361	0.804744	0.69843	0.715343	0.99999
rs7549273	0.926172	0.678566	0.734759	0.833683	0.99999
rs113444419	0.996604	0.99999	0.99999	0.99999	0.99999
rs72937240	0.99999	0.99999	0.966896	0.738157	0.99999
rs742070	0.584143	0.337738	0.716777	0.483349	0.562652
rs74748774	0.99999	0.99999	0.976807	0.99999	0.99999
rs2743208	0.94683	0.874727	0.99999	0.598357	0.99999
rs1416464	0.819746	0.778106	0.333736	0.83487	0.91325
rs682616	0.790304	0.954008	0.832502	0.979318	0.99999
rs624761	0.896748	0.64325	0.930372	0.621832	0.525068
rs2236817	0.834298	0.808655	0.99999	0.944084	0.519648
rs9439731	0.481924	0.679185	0.534845	0.533064	0.681644
rs485874	0.822309	0.395464	0.744622	0.39571	0.756158
rs626600	0.669166	0.951704	0.643784	0.91753	0.99999
rs12075043	0.99999	0.99999	0.99999	0.99999	0.99999
rs74056624	0.996567	0.99999	0.962637	0.99999	0.99999
rs7418296	0.662389	0.836061	0.630735	0.865851	0.860911
rs7411058	0.923479	0.755535	0.771898	0.513737	0.740819
rs12063142	0.799012	0.580685	0.750751	0.499357	0.309833
rs4920545	0.665433	0.588951	0.290089	0.800245	0.644289
rs4920550	0.730569	0.945856	0.643253	0.811783	0.797555
rs3935570	0.689294	0.899663	0.600896	0.789508	0.713773
rs7534618	0.560691	0.61354	0.762781	0.518888	0.99999
rs28405907	0.742054	0.672972	0.65885	0.443643	0.583597
rs6698642	0.891726	0.98928	0.711554	0.661749	0.94137
rs4912013	0.707598	0.432141	0.759681	0.295836	0.664532
rs1886767	0.818677	0.926164	0.815504	0.99999	0.945628
rs56032131	0.86492	0.999988	0.855893	0.896811	0.99999
rs1570857	0.616779	0.687546	0.578567	0.795091	0.55174
rs7537573	0.624454	0.650717	0.615571	0.318864	0.457378
rs12118553	0.912954	0.883805	0.99999	0.99999	0.99999
rs10916867	0.728873	0.935155	0.716975	0.880879	0.825133
rs11802186	0.988807	0.949393	0.901911	0.904957	0.99999
rs16862575	0.999988	0.99999	0.977407	0.99999	0.99999
rs6663221	0.767316	0.706958	0.754517	0.413896	0.621759
rs7519084	0.56231	0.612817	0.636933	0.76462	0.636225
rs12122656	0.940554	0.814245	0.99999	0.99999	0.809295
rs710865	0.843706	0.453418	0.721743	0.465569	0.517404
rs1042380	0.740218	0.679032	0.672274	0.81934	0.629142
rs9729157	0.650403	0.640407	0.529524	0.917237	0.699848
rs2227295	0.886473	0.750197	0.747478	0.547971	0.899715
rs214341	0.603505	0.695422	0.390118	0.789659	0.572625
rs7533994	0.682908	0.872056	0.536938	0.97605	0.971382
rs214307	0.464948	0.713063	0.378447	0.604535	0.790455
rs7519264	0.726962	0.781437	0.650287	0.99999	0.99999
rs17394154	0.801898	0.898642	0.764237	0.99999	0.99999
rs6698682	0.496642	0.664304	0.327167	0.576553	0.99999
rs77180611	0.99999	0.99999	0.99999	0.99999	0.99999
rs6687476	0.99999	0.99999	0.99999	0.99999	0.99999
rs4912094	0.582232	0.706997	0.903145	0.76932	0.697018
rs1542875	0.772338	0.645007	0.782432	0.844035	0.457452
rs10799816	0.626451	0.63231	0.502149	0.377318	0.596532
rs6662017	0.97383	0.99999	0.881547	0.99999	0.99999
rs186276490	0.99999	0.9939	0.99999	0.99999	0.99999
rs10917461	0.876734	0.839756	0.728679	0.620643	0.884921
rs16822407	0.548319	0.562309	0.622604	0.577785	0.476488
rs12128006	0.553569	0.882592	0.692568	0.882506	0.916014
rs10917468	0.65224	0.817149	0.835459	0.699921	0.434701
rs6687048	0.657849	0.609016	0.877149	0.899776	0.694173
rs12123337	0.936011	0.922596	0.99999	0.931839	0.905727
rs4508039	0.510683	0.674109	0.496883	0.683944	0.5272
rs12566505	0.899735	0.910906	0.99999	0.76684	0.722592
rs56084916	0.99999	0.99999	0.99999	0.994448	0.99999
rs12133620	0.831668	0.896977	0.99999	0.949909	0.760331
rs12136772	0.820271	0.864555	0.939608	0.922748	0.661653
rs860847	0.904984	0.895918	0.99999	0.99999	0.769602
rs116395719	0.965618	0.976162	0.942106	0.977736	0.99999
rs6658108	0.816064	0.957244	0.965498	0.778531	0.800836
rs6666576	0.99999	0.984851	0.99999	0.99999	0.99999
rs3813987	0.628785	0.823682	0.636552	0.794961	0.823052
rs11581014	0.535219	0.577144	0.613834	0.60797	0.613534
rs4484948	0.774215	0.673557	0.804602	0.865501	0.660339
rs4326647	0.64108	0.273274	0.473305	0.600493	0.347545
rs10917527	0.963248	0.943975	0.865075	0.957871	0.779047
rs1782469	0.745396	0.775291	0.719729	0.79562	0.762657
rs17378010	0.886575	0.855719	0.775111	0.99999	0.865124
rs1473689	0.825685	0.813297	0.785114	0.633788	0.653543
rs1983602	0.941743	0.839518	0.961131	0.97072	0.852209
rs1266434	0.607168	0.485935	0.59098	0.604026	0.438674
rs12117039	0.990672	0.988147	0.99999	0.999985	0.99999
rs7513369	0.688419	0.803915	0.721794	0.766347	0.783709
rs1317209	0.883314	0.727672	0.929314	0.672118	0.99999
rs2154358	0.902335	0.825756	0.99999	0.858222	0.805622
rs17396847	0.690405	0.622122	0.729089	0.28088	0.385143
rs4509550	0.747764	0.613498	0.427831	0.813126	0.518394
rs6426833	0.535709	0.452258	0.31573	0.585123	0.506176
rs6690967	0.723674	0.384747	0.596929	0.645174	0.461333
rs16823060	0.553931	0.781509	0.66859	0.461322	0.683378
rs72658575	0.575941	0.673116	0.99999	0.594384	0.244359
rs1111872	0.990394	0.920171	0.990876	0.948968	0.99999
rs1572783	0.876579	0.805312	0.99999	0.773692	0.744795
rs2233688	0.869984	0.920432	0.922905	0.605078	0.99999
rs1796918	0.947314	0.787856	0.99999	0.956501	0.772039
rs16823170	0.992898	0.915151	0.972444	0.969	0.99999
rs12132830	0.955317	0.952483	0.959269	0.963376	0.99999
rs818963	0.779046	0.658994	0.765077	0.978332	0.46218
rs2790482	0.745005	0.333291	0.735637	0.770602	0.545638
rs12021852	0.961162	0.600898	0.99999	0.833748	0.607007
rs79966703	0.99999	0.99999	0.99999	0.99999	0.99999
rs3753827	0.468324	0.536268	0.34497	0.768713	0.944685
rs1796923	0.930646	0.99999	0.937871	0.984706	0.99999
rs1395470	0.84235	0.777443	0.950381	0.776413	0.865682
rs1605321	0.442428	0.663922	0.536563	0.6337	0.966187
rs77329710	0.8565	0.868097	0.670647	0.797847	0.795283
rs521179	0.77918	0.99999	0.735558	0.99999	0.99999
rs525380	0.695	0.401656	0.693765	0.64478	0.735698
rs77456471	0.99999	0.99999	0.99999	0.99999	0.99999
rs116693824	0.99999	0.99999	0.99999	0.99999	0.99999
rs1395468	0.703192	0.709373	0.795234	0.968391	0.951522
rs12091519	0.99999	0.99999	0.99999	0.99999	0.99999
rs111368510	0.994005	0.994747	0.99999	0.99999	0.99999
rs10916711	0.623078	0.735544	0.721712	0.573697	0.64252
rs1567102	0.93419	0.88326	0.685056	0.93665	0.99999
rs623784	0.769818	0.818966	0.64059	0.820379	0.99999
rs631134	0.791841	0.798001	0.760707	0.701921	0.768359
rs6426616	0.506382	0.431294	0.203216	0.73389	0.621946
rs2301474	0.921914	0.551043	0.689969	0.731323	0.540359
rs1061588	0.983586	0.616426	0.769755	0.730201	0.538277
rs2213801	0.879966	0.65315	0.99999	0.927949	0.668922
rs6669431	0.998369	0.99999	0.964416	0.993625	0.99999
rs7514659	0.667195	0.99999	0.762057	0.99999	0.910359
rs4655165	0.748312	0.469876	0.818751	0.282667	0.204296
rs16823647	0.99999	0.99999	0.99999	0.99999	0.99999
rs6426624	0.573494	0.685596	0.834371	0.634635	0.746611
rs743982	0.958799	0.934757	0.84622	0.964312	0.99999
rs966366	0.599523	0.671978	0.516819	0.222693	0.638096
rs2142629	0.557879	0.365644	0.480152	0.649142	0.40525
rs2223225	0.57747	0.518138	0.597858	0.425993	0.407773
rs74057849	0.947938	0.950498	0.942225	0.99999	0.952758
rs115399645	0.981414	0.8913	0.944987	0.965857	0.894957
rs56321439	0.99999	0.902819	0.99999	0.99999	0.836186
rs10916762	0.799323	0.702476	0.895453	0.54993	0.99999
rs17353088	0.925194	0.704071	0.788666	0.99999	0.854976
rs139220086	0.97545	0.967041	0.99999	0.977798	0.917482
rs11580208	0.738665	0.294165	0.715963	0.612448	0.433834
rs230177	0.834496	0.628308	0.74867	0.753937	0.711305
rs230174	0.410693	0.77846	0.52548	0.745297	0.776048
rs112102093	0.989139	0.999985	0.99999	0.99999	0.99999
rs12045307	0.964092	0.746257	0.852396	0.925107	0.87636
rs7552284	0.881409	0.873491	0.964782	0.795126	0.890223
rs74056463	0.99999	0.99999	0.99999	0.99999	0.99999
rs10916785	0.528046	0.560182	0.731264	0.459938	0.493441
rs974332	0.965886	0.490314	0.935928	0.90172	0.691896
rs12087853	0.971909	0.858549	0.952182	0.764086	0.581825
rs750070	0.86375	0.639007	0.589981	0.542039	0.65002
rs74056476	0.99999	0.99999	0.99999	0.99999	0.99999
rs11799849	0.637141	0.425617	0.478795	0.567821	0.360841
rs6663450	0.684061	0.588158	0.736394	0.641176	0.42031
rs75810319	0.99999	0.863114	0.99999	0.990801	0.690409
rs16824070	0.803603	0.858952	0.767114	0.751523	0.88478
rs74639798	0.988925	0.99999	0.894192	0.95136	0.99999
rs11589673	0.995436	0.999989	0.99999	0.99999	0.99999
rs569759	0.713942	0.948939	0.912722	0.630345	0.870331
rs675397	0.596312	0.76157	0.744735	0.484361	0.652518
rs11806424	0.987415	0.890724	0.8576	0.972705	0.99999
rs1890004	0.706101	0.611839	0.718425	0.531195	0.824024
rs1689924	0.427868	0.478679	0.249766	0.853962	0.2646
rs12404655	0.776214	0.902351	0.813369	0.655329	0.99999
rs552722	0.761688	0.554299	0.712743	0.583961	0.408888
rs1614627	0.99999	0.822571	0.99999	0.794127	0.908641
rs3121679	0.919441	0.921206	0.93816	0.611115	0.99999
rs10799658	0.766877	0.553733	0.627689	0.897131	0.643209
rs640742	0.411958	0.603082	0.580398	0.81548	0.696378
rs2170336	0.961083	0.909818	0.791807	0.99999	0.768085
rs111426636	0.969128	0.981159	0.9778	0.930751	0.99999
rs12042868	0.89397	0.769378	0.795798	0.845084	0.693746
rs6692553	0.82476	0.544029	0.778447	0.569906	0.360622
rs3026913	0.858193	0.765405	0.99999	0.783799	0.571814
rs2076281	0.933321	0.864553	0.970454	0.845008	0.759167
rs140522661	0.99999	0.99999	0.99999	0.99999	0.99999
rs2282715	0.802861	0.937632	0.901411	0.770915	0.902385
rs212534	0.523039	0.464672	0.18158	0.84581	0.83454
rs11583057	0.963545	0.979022	0.99999	0.965255	0.99999
rs212540	0.577528	0.787843	0.322502	0.688317	0.562858
rs112301826	0.962236	0.97852	0.977711	0.953778	0.895857
rs213010	0.581614	0.739683	0.920766	0.545803	0.745848
rs3026827	0.89649	0.961052	0.805308	0.99999	0.99999
rs213037	0.98519	0.876768	0.89113	0.99999	0.805398
rs12722999	0.750069	0.884501	0.685874	0.899877	0.869276
rs2796355	0.676557	0.249852	0.433492	0.866546	0.499096
rs4614227	0.934873	0.947391	0.944103	0.900487	0.99999
rs10916972	0.744806	0.939733	0.662331	0.828906	0.99999
rs72874205	0.99999	0.99999	0.99999	0.99999	0.99999
rs16825415	0.990408	0.966001	0.999986	0.99999	0.951132
rs1780324	0.673953	0.543964	0.642431	0.454884	0.595865
rs16825420	0.917861	0.949966	0.93998	0.94867	0.99999
rs1697420	0.936106	0.943848	0.930369	0.64819	0.928388
rs192537908	0.999984	0.967718	0.99999	0.99999	0.99999
rs1472563	0.603973	0.744342	0.725501	0.393766	0.891201
rs1780315	0.691801	0.849848	0.781634	0.326932	0.705649
rs1780327	0.597237	0.839755	0.527632	0.257994	0.854429
rs10917008	0.721664	0.494092	0.584591	0.829077	0.565299
rs74063108	0.985415	0.992149	0.941591	0.99999	0.99999
rs1780320	0.673528	0.804353	0.7479	0.609609	0.590832
rs2275370	0.736366	0.847183	0.817632	0.511523	0.868252
rs2275368	0.893861	0.951314	0.901973	0.951163	0.99999
rs1780329	0.801941	0.927984	0.830834	0.772983	0.882992
rs1256324	0.84344	0.604283	0.827928	0.839397	0.54641
rs60022459	0.99999	0.99999	0.99999	0.99999	0.99999
rs12130950	0.940519	0.887999	0.99999	0.666683	0.777336
rs829418	0.814334	0.897006	0.84045	0.965838	0.894739
rs829411	0.653458	0.807603	0.675946	0.848107	0.769673
rs10917029	0.83018	0.861928	0.674834	0.893407	0.947417
rs2625408	0.605936	0.812718	0.488731	0.569079	0.762924
rs77339487	0.974561	0.994815	0.94714	0.978288	0.933888
rs3738091	0.609557	0.641613	0.719772	0.560246	0.523006
rs3818942	0.976449	0.951634	0.99999	0.91049	0.99999
rs17457107	0.968919	0.984156	0.945526	0.790397	0.843451
rs12128325	0.914513	0.811925	0.881858	0.977573	0.846766
rs829396	0.847412	0.815497	0.808429	0.730607	0.99999
rs112509509	0.996789	0.99999	0.99999	0.99999	0.99999
rs333170	0.689742	0.733507	0.692504	0.905893	0.540601
rs111462217	0.999987	0.998769	0.999985	0.980459	0.99999
rs142123298	0.991234	0.997972	0.99999	0.95682	0.99999
rs1632697	0.832178	0.915339	0.939961	0.981763	0.803758
rs7538354	0.476227	0.846922	0.856687	0.513665	0.7342
rs4654770	0.855811	0.736923	0.924774	0.719122	0.658649
rs7556412	0.784294	0.488627	0.762319	0.628066	0.532833
rs12043008	0.847693	0.827266	0.776069	0.787821	0.776764
rs62642513	0.976284	0.99999	0.904146	0.941598	0.99999
rs2454290	0.918875	0.821469	0.770356	0.883866	0.950158
rs2501257	0.855883	0.458622	0.792709	0.715557	0.743869
rs6698486	0.891899	0.456688	0.99999	0.766936	0.805479
rs77573518	0.993749	0.984294	0.99999	0.99999	0.99999
rs4233279	0.987849	0.99999	0.99999	0.94026	0.960021
rs4654773	0.909212	0.905859	0.897701	0.471043	0.99999
rs7531732	0.984169	0.99999	0.99999	0.974422	0.985552
rs36070253	0.992122	0.978181	0.99999	0.989576	0.935445
rs8179387	0.885057	0.571622	0.53262	0.714575	0.644616
rs10917096	0.969417	0.968059	0.99999	0.99999	0.99999
rs3117048	0.810106	0.333711	0.733509	0.484639	0.679868
rs2501296	0.987333	0.982883	0.937026	0.99999	0.99999
rs11582851	0.99999	0.99999	0.99999	0.99999	0.99999
rs2501279	0.742604	0.485488	0.712199	0.517906	0.631529
rs2501276	0.974664	0.778173	0.99999	0.800316	0.878468
rs2056975	0.860056	0.973906	0.99999	0.869008	0.899332
rs80344831	0.99999	0.99999	0.980561	0.973284	0.99999
rs7515106	0.980281	0.60296	0.739026	0.819511	0.491434
rs7517829	0.715866	0.492091	0.492492	0.630543	0.249382
rs16826658	0.820377	0.464233	0.781295	0.672528	0.467639
rs2807357	0.50805	0.750515	0.519273	0.631801	0.464082
rs12747516	0.667427	0.996931	0.915364	0.950618	0.99999
rs909813	0.79898	0.832398	0.728669	0.951725	0.823071
rs1014986	0.714633	0.984585	0.809896	0.830836	0.922009
rs2982285	0.562454	0.255458	0.567447	0.730982	1e-05
rs733662	0.948578	0.987595	0.918716	0.99999	0.99999
rs10799738	0.881202	0.929336	0.99999	0.980067	0.99999
rs2807348	0.767855	0.806842	0.755236	0.838482	0.715125
rs17356087	0.824421	0.99999	0.818222	0.955332	0.99999
rs35778318	0.634959	0.708031	0.542883	0.513014	0.826967
rs1569583	0.725781	0.631242	0.581259	0.852775	0.509477
rs2744738	0.638964	0.230401	0.639494	0.637241	1e-05
rs2807322	0.945111	0.894081	0.961896	0.889502	0.868839
rs11578591	0.629592	0.954157	0.650001	0.87404	0.99999
rs2744741	0.782991	0.471769	0.785258	0.522647	0.285655
rs6682936	0.99999	0.99999	0.99999	0.99999	0.99999
rs2807339	0.574441	0.847921	0.766379	0.754472	0.81686
rs2143101	0.794021	0.719098	0.820898	0.580546	0.883392
rs2179376	0.552551	0.655528	0.667703	0.728581	0.817874
rs76152957	0.794307	0.948185	0.940012	0.996647	0.824325
rs111880945	0.99999	0.99999	0.99999	0.99999	0.99999
rs116579818	0.99999	0.99999	0.99999	0.99999	0.99999
rs6675040	0.966003	0.843403	0.99999	0.851481	0.796722
rs6426746	0.722539	0.908821	0.644751	0.741202	0.99999
rs112605306	0.99999	0.99999	0.99999	0.99999	0.99999
rs6690148	0.953563	0.686797	0.704011	0.827047	0.438089
rs10917216	0.559281	0.984161	0.680429	0.469359	0.957866
rs3856183	0.572917	0.691263	0.351961	0.622185	0.490345
rs10917220	0.575876	0.808012	0.834335	0.809296	0.652485
rs12029258	0.99999	0.74683	0.99999	0.873694	0.835983
rs7524102	0.757315	0.748258	0.642757	0.899842	0.881948
rs116600568	0.99999	0.99999	0.99999	0.99999	0.99999
rs11581927	0.900388	0.901924	0.781239	0.99999	0.966958
rs147755217	0.99999	0.998099	0.999988	0.981174	0.99999
rs7543680	0.804053	0.580099	0.582404	0.89022	0.705864
rs6680369	0.629428	0.631488	0.522276	0.663284	0.912934
rs7513392	0.870627	0.81185	0.821368	0.82333	0.844789
rs10917234	0.818996	0.657752	0.535958	0.742415	0.558211
rs112138333	0.941261	0.99999	0.929855	0.980026	0.983116
rs112186592	0.99999	0.99999	0.99999	0.99999	0.99999
rs115330926	0.99999	0.99999	0.99999	0.99999	0.99999
rs766910	0.804898	0.784657	0.731856	0.8539	0.99999
rs79717304	0.951293	0.884192	0.899987	0.96062	0.890231
rs56218493	0.90981	0.865979	0.742705	0.844723	0.971325
rs474152	0.530139	0.481219	0.350645	0.682664	0.578217
rs76452513	0.931282	0.972718	0.816917	0.912104	0.904366
rs115108929	0.99999	0.99999	0.99999	0.99999	0.99999
rs12746274	0.655406	0.967698	0.56374	0.67876	0.99999
rs186037	0.894478	0.930559	0.752092	0.921157	0.846052
rs12402853	0.773333	0.573033	0.615729	0.640598	0.651849
rs58701628	0.986546	0.99999	0.99999	0.99999	0.99999
rs12065722	0.874292	0.964713	0.699557	0.87922	0.99999
rs12756603	0.829883	0.824705	0.895885	0.903181	0.99999
rs631090	0.939426	0.745927	0.833269	0.977658	0.953353
rs292007	0.770326	0.422692	0.89094	0.704237	0.329899
rs167157	0.790192	0.613259	0.686449	0.588361	0.722319
rs74060502	0.995275	0.997759	0.99999	0.99999	0.99999
rs72879161	0.996772	0.99999	0.99999	0.99999	0.99999
rs72879164	0.99999	0.998665	0.99999	0.933996	0.99999
rs10753541	0.735055	0.436748	0.472919	0.615024	0.512849
rs6698922	0.99999	0.99999	0.99999	0.99999	0.99999
rs1561624	0.870505	0.8208	0.99999	0.942418	0.83522
rs114497691	0.999988	0.99999	0.999985	0.988579	0.99999
rs2817903	0.824638	0.820397	0.640419	0.881264	0.99999
rs893961	0.902106	0.67525	0.588447	0.888479	0.372249
rs78666033	0.924196	0.749291	0.74095	0.914042	0.731062
rs4506436	0.957471	0.688931	0.65299	0.758265	0.73297
rs12090415	0.702537	0.502344	0.454044	0.566764	0.462096
rs6687094	0.524236	0.510907	0.473412	0.571112	0.56911
rs10753545	0.580969	0.546026	0.656386	0.488854	0.465973
rs12410872	0.684797	0.410011	0.157718	0.442269	0.467176
rs56341859	0.790443	0.99999	0.948926	0.933198	0.99999
rs7519206	0.498195	0.779261	0.384404	0.79857	0.629445
rs7413155	0.566966	0.792619	0.717536	0.474925	0.919055
rs79005594	0.99999	0.99999	0.99999	0.99999	0.99999
rs4655134	0.863127	0.966986	0.662974	0.915372	0.99999
rs140047751	0.99999	0.99999	0.99999	0.99999	0.99999
rs10158017	0.99999	0.99999	0.987403	0.99999	0.99999
rs309500	0.557322	0.605036	0.433255	0.453363	0.570416
rs309527	0.707195	0.855314	0.3584	0.592008	0.901308
rs112560846	0.99999	0.99999	0.99999	0.99999	0.99999
rs4655138	0.535778	0.652782	0.564917	0.506555	0.68043
rs144493153	0.99999	0.99999	0.99999	0.99999	0.99999
rs6669568	0.709392	0.309732	0.666771	0.514131	0.09498
rs75439977	0.99999	0.999985	0.976477	0.99999	0.99999
rs601786	0.867606	0.889201	0.921224	0.916345	0.99999
rs2849028	0.59171	0.711691	0.763439	0.381368	0.815478
rs2092933	0.905514	0.848842	0.99999	0.647447	0.99999
rs12087685	0.99999	0.989144	0.978106	0.99999	0.965377
rs1767141	0.859347	0.908416	0.554484	0.814603	0.99999
rs1198433	0.91622	0.73389	0.862163	0.557745	0.650647
rs17184553	0.963594	0.923155	0.896523	0.966021	0.894948
rs72867729	0.99999	0.99999	0.99999	0.99999	0.99999
rs2282720	0.570308	0.406554	0.537594	0.696171	0.526247
rs12094355	0.996892	0.99999	0.99999	0.99999	0.99999
rs2071494	0.930412	0.940243	0.99999	0.99999	0.838575
rs909535	0.643972	0.422418	0.736835	0.633213	0.605652
rs72663243	0.730379	0.472621	0.703568	0.47938	0.448216
rs4514282	0.991222	0.905037	0.99999	0.99999	0.99999
rs2864889	0.72927	0.536331	0.880697	0.602969	0.57916
rs2811992	0.998543	0.99999	0.99999	0.985346	0.99999
rs6677615	0.685175	0.85921	0.301316	0.81279	0.744135
rs80244619	0.99999	0.983747	0.99999	0.99999	0.99999
rs34288954	0.427099	0.878463	0.514975	0.925129	0.973
rs622770	0.593899	0.648278	0.426985	0.769518	0.820204
rs6424113	0.99235	0.984517	0.981681	0.977623	0.99999
rs2076346	0.919467	0.706144	0.99999	0.741527	0.625924
rs2473381	0.99999	0.99999	0.99999	0.99999	0.99999
rs146824030	0.99999	0.99999	0.99999	0.99999	0.99999
rs3123554	0.548665	0.497234	0.949047	0.405461	0.641855
rs9424338	0.683254	0.833826	0.804764	0.908752	0.67216
rs114720170	0.99999	0.99999	0.99999	0.99999	0.99999
rs145024510	0.99999	0.99999	0.99999	0.992685	0.99999
rs12401982	0.935554	0.966817	0.969552	0.99999	0.945491
rs12139849	0.747978	0.672911	0.604835	0.819975	0.671024
rs6682222	0.768872	0.922519	0.707183	0.942482	0.911534
rs12719820	0.55375	0.357484	0.855018	0.622492	0.209878
rs3923546	0.645269	0.436757	0.648466	0.717109	0.475213
rs4487973	0.656783	0.436054	0.563946	0.530957	0.269042
rs12568789	0.882782	0.916544	0.759315	0.971912	0.963916
rs3934861	0.619014	0.462363	0.4611	0.549283	0.406804
rs11249201	0.879362	0.85408	0.832955	0.602143	0.654555
rs11577442	0.38127	0.734583	0.400591	0.566436	0.703193
rs16829225	0.852294	0.739443	0.73441	0.98778	0.643249
rs4649191	0.770455	0.319287	0.648008	0.703354	0.712457
rs57507077	0.927038	0.844883	0.809261	0.780689	0.657535
rs11249017	0.53793	0.374108	0.465747	0.762388	0.518946
rs3932665	0.763184	0.54677	0.344294	0.433621	0.65098
rs72650429	0.949207	0.792755	0.884287	0.99999	0.99999
rs7552167	0.823123	0.906684	0.854681	0.940169	0.883166
rs6691474	0.893038	0.739823	0.99999	0.975696	0.823061
rs16860738	0.996868	0.70031	0.933726	0.62571	0.99999
rs1416832	0.341619	0.725245	0.630616	0.749588	0.86646
rs4648850	0.53128	0.623421	0.676737	0.691598	0.712097
rs4648955	0.572698	0.844339	0.493436	0.704169	0.630629
rs7516592	0.60539	0.706918	0.693831	0.851845	0.597439
rs4648854	0.896456	0.951488	0.99999	0.99999	0.918986
rs6424169	0.825481	0.990351	0.80802	0.926723	0.874983
rs1572786	0.668112	0.583154	0.70214	0.327792	0.623856
rs12080352	0.674584	0.502772	0.38957	0.283151	0.357122
rs12401714	0.620169	0.56074	0.550586	0.753566	0.68022
rs11591176	0.871141	0.887343	0.915132	0.788511	0.99999
rs76904385	0.877066	0.99999	0.99999	0.988134	0.99999
rs56974357	0.983643	0.960042	0.826253	0.990229	0.962476
rs12086212	0.648003	0.607113	0.521085	0.523605	0.651588
rs6694932	0.784359	0.90482	0.99999	0.728944	0.922083
rs10489442	0.727033	0.773629	0.94188	0.700452	0.501872
rs10903087	0.681668	0.617183	0.881488	0.522123	0.497638
rs72882442	0.991023	0.99999	0.999982	0.99999	0.99999
rs57455157	0.99999	0.99999	0.99999	0.99999	0.99999
rs6688953	0.904601	0.861913	0.915115	0.929999	0.99999
rs78842249	0.99999	0.99999	0.99999	0.99999	0.99999
rs195734	0.623819	0.846222	0.692831	0.605853	0.592287
rs195704	0.842435	0.635009	0.773473	0.364198	0.662038
rs196398	0.40614	0.562714	0.30729	0.786431	0.680513
rs74060383	0.99999	0.99999	0.99999	0.99999	0.99999
rs183746260	0.897371	0.99999	0.99999	0.982491	0.99999
rs11231	0.961528	0.942674	0.99999	0.63365	0.83283
rs2809964	0.65232	0.596858	0.434506	0.367856	0.580684
rs12067682	0.99999	0.99999	0.933883	0.99999	0.99999
rs4648997	0.554206	0.338987	0.764892	0.710899	0.712211
rs6682647	0.925421	0.759343	0.99999	0.99999	0.954494
rs12353957	0.800924	0.863438	0.833657	0.788208	0.844515
rs10903095	0.695524	0.494314	0.765823	0.215282	0.273197
rs11249141	0.550546	0.658859	0.35621	0.931525	0.693773
rs9661044	0.489543	0.577457	0.69559	0.67892	0.520349
rs60499336	0.898057	0.999983	0.820039	0.99999	0.99999
rs7526415	0.731593	0.526633	0.309627	0.99999	0.859726
rs11249186	0.824801	0.480679	0.571412	0.417103	0.49769
rs6659125	0.610437	0.751742	0.635869	0.824626	0.99999
rs115911286	0.99999	0.989516	0.99999	0.99999	0.99999
rs3131513	0.633399	0.505913	0.827716	0.614529	0.858862
rs151327254	0.99261	0.99999	0.99999	0.99999	0.99999
rs116581099	0.99999	0.99999	0.99999	0.99999	0.99999
rs2361150	0.626964	0.717267	0.657626	0.850148	0.639039
rs149013753	0.99999	0.99999	0.99999	0.99999	0.99999
rs4649032	0.477904	0.388317	0.258344	0.726147	0.634
rs138238766	0.99999	0.99999	0.99999	0.99999	0.99999
rs7553295	0.748283	0.650135	0.400768	0.913113	0.743245
rs9438859	0.556479	0.885717	0.583641	0.861548	0.858735
rs7537912	0.966123	0.99999	0.861198	0.992612	0.99999
rs4648888	0.652373	0.755503	0.724718	0.447098	0.737391
rs57213527	0.99999	0.99999	0.99999	0.99999	0.99999
rs7529070	0.70771	0.476821	0.581413	0.269547	0.521005
rs11581762	0.843926	0.845035	0.803307	0.779011	0.99999
rs72657064	0.891766	0.93723	0.99999	0.791827	0.99999
rs10794668	0.746277	0.863177	0.499914	0.829163	0.587712
rs311466	0.699314	0.870613	0.919696	0.828142	0.761077
rs311470	0.698714	0.871309	0.61953	0.858901	0.99999
rs11249232	0.894724	0.780982	0.691197	0.772546	0.557896
rs80044359	0.94408	0.932511	0.962237	0.940211	0.85259
rs11249247	0.92509	0.938529	0.99999	0.913055	0.641353
rs61333575	0.911355	0.930676	0.807501	0.826818	0.761671
rs12031599	0.84913	0.895138	0.98019	0.915205	0.70152
rs448385	0.577158	0.414474	0.573214	0.779776	0.444175
rs4568778	0.63933	0.379606	0.326402	0.569467	0.525725
rs10493026	0.640616	0.988064	0.818793	0.980598	0.99999
rs178135	0.342619	0.733955	0.540397	0.752444	0.747499
rs72881644	0.995897	0.992048	0.83566	0.991569	0.99999
rs115673285	0.995959	0.994114	0.999983	0.99999	0.99999
rs7538852	0.967439	0.980301	0.982825	0.99999	0.99999
rs3855960	0.55704	0.950081	0.716471	0.964858	0.99999
rs12735622	0.72853	0.576866	0.714429	0.598744	0.230068
rs112208027	0.995934	0.99999	0.99999	0.99999	0.99999
rs926461	0.859236	0.741463	0.835967	0.430379	0.946856
rs6600267	0.519126	0.862152	0.684614	0.897281	0.848322
rs12736858	0.821301	0.899338	0.746676	0.945352	0.99999
rs2375278	0.786946	0.829165	0.561864	0.883864	0.85484
rs12092507	0.99999	0.99599	0.99999	0.992019	0.99999
rs61776810	0.416621	0.578085	0.604996	0.831077	0.579356
rs61776823	0.448646	0.482943	0.081174	0.984561	0.607956
rs11563	0.63649	0.573303	0.596595	0.251018	0.225031
rs2982304	0.621548	0.930137	0.578805	0.76525	0.99999
rs3014717	0.683212	0.99999	0.821827	0.729484	0.99999
rs3767892	0.99999	0.973359	0.99999	0.977914	0.99999
rs12069061	0.99999	0.99999	0.99999	0.99999	0.99999
rs3767880	0.786508	0.811602	0.649558	0.797217	0.626375
rs807263	0.773701	0.923492	0.994051	0.87334	0.920405
rs72879435	0.99999	0.99999	0.99999	0.99999	0.99999
rs6670482	0.99999	0.99999	0.99999	0.99999	0.99999
rs159522	0.669324	0.565788	0.99999	0.710891	0.403617
rs12037513	0.847135	0.603548	0.534396	0.451015	0.721622
rs112769161	0.99999	0.976839	0.99999	0.99999	0.99999
rs298433	0.695464	0.828282	0.678022	0.884038	0.748787
rs2782814	0.782948	0.939568	0.812125	0.872667	0.891846
rs11247834	0.712568	0.74847	0.551576	0.802946	0.9524
rs17163462	0.985334	0.988291	0.935933	0.978029	0.99999
rs3008241	0.843495	0.891811	0.615846	0.868667	0.88391
rs150248337	0.99999	0.99999	0.99999	0.99999	0.99999
rs17163470	0.940341	0.591132	0.773728	0.743707	0.745439
rs1981135	0.736824	0.835939	0.212759	0.867548	0.793887
rs140148714	0.99999	0.99999	0.99999	0.99999	0.99999
rs4281320	0.793971	0.889337	0.833947	0.727784	0.648492
rs868551	0.734106	0.940369	0.88364	0.974322	0.99999
rs10794524	0.596392	0.703062	0.711342	0.66794	0.728596
rs6660744	0.847758	0.608224	0.82881	0.610328	0.326926
rs77159267	0.99999	0.995034	0.99999	0.99999	0.900442
rs6598955	0.733041	0.891577	0.365511	0.945804	0.99999
rs3795684	0.736748	0.650079	0.479653	0.98016	0.65843
rs4659371	0.886527	0.746019	0.99999	0.622912	0.646322
rs7514477	0.972595	0.711409	0.883121	0.588176	0.875385
rs7545927	0.99999	0.99999	0.99999	0.99999	0.99999
rs183412639	0.993423	0.964929	0.961204	0.99999	0.99999
rs7529342	0.732797	0.743974	0.775229	0.52275	0.65071
rs4436378	0.530112	0.619302	0.511765	0.468895	0.823908
rs74061154	0.945077	0.895106	0.99999	0.662057	0.715757
rs7532866	0.738645	0.558389	0.20483	0.6228	0.884928
rs12728900	0.673437	0.716333	0.893306	0.773092	0.313329
rs149948788	0.985735	0.986664	0.926533	0.963383	0.99999
rs1055323	0.626181	0.71615	0.770533	0.657721	0.725094
rs2494401	0.984812	0.854771	0.838402	0.99999	0.871017
rs4659442	0.698965	0.975197	0.83601	0.99999	0.99999
rs10493038	0.99999	0.990837	0.998069	0.99999	0.99999
rs2278978	0.853103	0.731843	0.591006	0.883073	0.888416
rs6657116	0.99999	0.99999	0.99999	0.99999	0.99999
rs74062520	0.99999	0.99999	0.99999	0.99999	0.99999
rs566421	0.2644	0.785037	0.46933	0.758424	0.438725
rs6598858	0.720009	0.531194	0.605401	0.413147	0.867355
rs7551704	0.99999	0.852851	0.99999	0.982512	0.99999
rs17162281	0.994563	0.91771	0.99999	0.99999	0.99999
rs11809030	0.452553	0.619252	0.532713	0.733728	0.627206
rs11247599	0.534862	0.397569	0.32455	0.561723	0.582604
rs17162330	0.887348	0.71197	0.653685	0.680326	0.919594
rs4970469	0.755786	0.989925	0.99999	0.99999	0.895505
rs112273605	0.992108	0.99999	0.99999	0.981379	0.99999
rs116324836	0.99999	0.99999	0.99999	0.99999	0.99999
rs6669265	0.810396	0.574465	0.510408	0.263786	0.655685
rs11247623	0.79385	0.457632	0.64446	0.488256	0.453591
rs75973655	0.962657	0.989117	0.99999	0.99999	0.99999
rs77535610	0.930796	0.983558	0.99999	0.958206	0.863399
rs11247639	0.661035	0.678872	0.601013	0.798578	0.483462
rs185797917	0.979231	0.992513	0.99999	0.99999	0.99999
rs80066582	0.99999	0.990994	0.99885	0.99999	0.930313
rs4908343	0.712888	0.932028	0.650921	0.965322	0.99999
rs60694648	0.99999	0.99999	0.99999	0.99999	0.99999
rs186476907	0.99999	0.99999	0.99999	0.99999	0.99999
rs17362501	0.795458	0.785728	0.841716	0.773493	0.99999
rs3753393	0.999594	0.99999	0.99998	0.901492	0.99999
rs2236074	0.61532	0.797485	0.630249	0.400254	0.86427
rs17162878	0.99999	0.99999	0.99999	0.99999	0.99999
rs12058265	0.99999	0.99999	0.99999	0.99999	0.99999
rs7536088	0.492354	0.742404	0.596832	0.373563	0.80068
rs7524082	0.666271	0.685706	0.915548	0.894085	0.868673
rs10902682	0.712584	0.571948	0.433886	0.491289	0.701565
rs77611653	0.996515	0.99999	0.999982	0.99999	0.99999
rs113598070	0.985902	0.986879	0.99999	0.99999	0.99999
rs12144104	0.835508	0.579822	0.83945	0.801994	0.441366
rs56309501	0.893608	0.934834	0.909325	0.923808	0.99999
rs6598920	0.679036	0.559568	0.765393	0.499463	0.504832
rs11806397	0.982333	0.8609	0.99999	0.870146	0.99999
rs515649	0.745905	0.59882	0.884747	0.721713	0.591495
rs74063631	0.984672	0.989879	0.95247	0.998159	0.930603
rs6679420	0.99999	0.994072	0.99999	0.99999	0.99999
rs7516655	0.827961	0.99999	0.99999	0.99999	0.99999
rs8559	0.531021	0.681142	0.629929	0.778106	0.756536
rs10794514	0.500666	0.585381	0.362505	0.626223	0.515705
rs74064861	0.985486	0.99999	0.99999	0.974463	0.99999
rs182147695	0.990096	0.99999	0.99999	0.99999	0.99999
rs111261315	0.892595	0.99999	0.99999	0.955221	0.99999
rs678849	0.412173	0.757096	0.107228	0.918371	0.779055
rs2236859	0.545426	0.781562	0.506724	0.665011	0.7595
rs72665504	0.574058	0.82563	0.661782	0.761429	0.834474
rs116504604	0.933531	0.997145	0.99999	0.99999	0.99999
rs67299119	0.747739	0.99999	0.823679	0.877445	0.946606
rs79559686	0.986982	0.9997	0.99999	0.974735	0.99999
rs112984230	0.99999	0.99999	0.99999	0.99999	0.99999
rs150088	0.607493	0.631783	0.740107	0.99999	0.660056
rs2930836	0.436779	0.830604	0.327718	0.99999	0.628266
rs12070152	0.608294	0.800412	0.637492	0.740418	0.99999
rs12130351	0.948495	0.926546	0.878232	0.962976	0.99999
rs78102920	0.99999	0.99999	0.99999	0.99999	0.99999
rs12032476	0.682612	0.601062	0.513188	0.141049	0.491179
rs2503017	0.464634	0.81993	0.714537	0.964802	0.824888
rs74811232	0.960899	0.776911	0.99999	0.99999	0.568885
rs1032425	0.614984	0.821427	0.734284	0.881042	0.897333
rs2131556	0.823817	0.735602	0.63092	0.860501	0.898569
rs7550930	0.628978	0.754927	0.575306	0.872773	0.99999
rs9426315	0.774165	0.52287	0.437062	0.854415	0.848428
rs3737606	0.795241	0.780954	0.66881	0.881893	0.907343
rs2235937	0.756999	0.890308	0.59375	0.777984	0.895371
rs2235938	0.55041	0.764437	0.554684	0.625357	0.430199
rs12735793	0.800901	0.986498	0.781268	0.99999	0.840041
rs146768641	0.987649	0.971752	0.99999	0.986657	0.99999
rs34339625	0.783054	0.99999	0.781358	0.99999	0.88903
rs6687854	0.675278	0.796767	0.808857	0.546907	0.51395
rs761430	0.554775	0.492567	0.756384	0.735068	0.459282
rs6426356	0.385789	0.44959	0.569485	0.844747	0.36694
rs116307175	0.99999	0.993675	0.99999	0.99999	0.99999
rs212306	0.650644	0.396129	0.99999	0.15877	0.385513
rs1408857	0.711801	0.57272	0.61538	0.614492	0.330322
rs114664663	0.99999	0.99999	0.99999	0.99999	0.99999
rs10915275	0.878255	0.802703	0.752743	0.767796	0.74789
rs12407783	0.816054	0.82628	0.655715	0.814093	0.674168
rs1408859	0.42411	0.602877	0.311014	0.850298	0.647543
rs6658888	0.99999	0.985133	0.881545	0.99999	0.949083
rs1000494	0.577056	0.363736	0.259859	0.610864	0.36669
rs34181020	0.926427	0.990161	0.945374	0.823981	0.99999
rs4654354	0.876939	0.856214	0.983982	0.704756	0.99999
rs11804085	0.596458	0.708766	0.462591	0.414691	0.585483
rs6694109	0.58261	0.702198	0.719067	0.789241	0.654332
rs4078312	0.915402	0.984915	0.883621	0.90128	0.99999
rs7530119	0.789884	0.899891	0.799647	0.985375	0.944419
rs12074279	0.593374	0.742528	0.88399	0.736878	0.793689
rs75169852	0.99999	0.99999	0.99999	0.99999	0.99999
rs6677824	0.697515	0.502814	0.431383	0.802953	0.556763
rs28452016	0.66257	0.811737	0.545286	0.750574	0.80664
rs113555578	0.99999	0.99999	0.99999	0.99999	0.99999
rs28689775	0.489984	0.424645	0.607537	0.751363	0.761594
rs28698112	0.880516	0.746579	0.737963	0.826749	0.84539
rs9660251	0.676093	0.807752	0.597683	0.456335	0.681964
rs4949283	0.937299	0.929991	0.905581	0.521868	0.735226
rs9283399	0.625648	0.57635	0.445087	0.499267	0.841131
rs271321	0.59319	0.66569	0.707238	0.870409	0.629779
rs9442466	0.778006	0.614158	0.86563	0.81252	0.832952
rs271329	0.99999	0.99999	0.99999	0.99999	0.99999
rs12044805	0.640016	0.754231	0.699811	0.846986	0.882605
rs187954	0.589606	0.554629	0.813751	0.744226	0.936381
rs10915116	0.942442	0.894923	0.99999	0.99999	0.99999
rs166604	0.812103	0.858624	0.62454	0.567724	0.941253
rs271352	0.84872	0.707913	0.794585	0.753498	0.887232
rs271351	0.985068	0.905777	0.99999	0.630843	0.971211
rs387232	0.55425	0.571314	0.437161	0.467734	0.389894
rs271390	0.99999	0.884851	0.99999	0.957262	0.99999
rs4259710	0.453042	0.599794	0.617478	0.871946	0.539745
rs72879883	0.996954	0.99999	0.99999	0.99999	0.99999
rs995197	0.664401	0.450411	0.448748	0.735459	0.523032
rs1348199	0.552616	0.653639	0.617555	0.898019	0.31521
rs9726006	0.99999	0.99999	0.99999	0.99999	0.99999
rs12090475	0.97472	0.99999	0.99999	0.974239	0.99999
rs10914353	0.906093	0.885114	0.713877	0.616493	0.99999
rs12145316	0.678612	0.389658	0.840146	0.644807	0.25857
rs6425878	0.557151	0.811618	0.548479	0.870529	0.77953
rs6691847	0.889022	0.827682	0.853517	0.974175	0.733054
rs4949477	0.542072	0.392979	0.233194	0.631963	0.503178
rs12070843	0.997235	0.996362	0.99999	0.99999	0.933795
rs2166884	0.690091	0.674098	0.727161	0.99999	0.893737
rs77149333	0.995957	0.949116	0.99999	0.971152	0.99999
rs749663	0.744128	0.517045	0.759655	0.464456	0.314878
rs895785	0.907676	0.909969	0.748368	0.626532	0.99999
rs7513406	0.441805	0.589547	0.457802	0.532798	0.683297
rs10798906	0.99999	0.976628	0.99999	0.99999	0.99999
rs1001709	0.630898	0.742705	0.775023	0.75065	0.608741
rs10798910	0.749934	0.443637	0.986152	0.189637	0.736356
rs16832711	0.715883	0.474186	0.680812	0.957198	0.483396
rs4949512	0.842431	0.807119	0.826853	0.99999	0.8266
rs10798913	0.638691	0.841383	0.577281	0.932266	0.783986
rs10914600	0.54255	0.616495	0.259303	0.54722	0.442894
rs6700098	0.993517	0.999981	0.99999	0.99999	0.99999
rs10914615	0.509348	0.889861	0.500647	0.432027	0.99999
rs268955	0.950963	0.719201	0.907655	0.917116	0.851343
rs11583665	0.595681	0.589026	0.58555	0.478399	0.620942
rs112744511	0.99999	0.99243	0.99999	0.99999	0.99999
rs267704	0.99999	0.99999	0.99999	0.99999	0.99999
rs17263039	0.871225	0.93241	0.84054	0.830075	0.99999
rs16833145	0.990434	0.989521	0.99999	0.99999	0.99999
rs427552	0.784882	0.435707	0.778475	0.619907	0.472824
rs10753300	0.677227	0.844192	0.581378	0.57184	0.752538
rs17263237	0.823055	0.343395	0.576324	0.692998	0.460499
rs12027950	0.872612	0.737464	0.75359	0.726663	0.780828
rs116556205	0.99999	0.99999	0.99999	0.99999	0.99999
rs2076977	0.521664	0.509981	0.61258	0.519234	0.645827
rs7541381	0.99999	0.75482	0.935008	0.733925	0.51305
rs16833360	0.889257	0.643217	0.738806	0.855299	0.666061
rs147395100	0.975171	0.99999	0.983215	0.99999	0.99999
rs7530575	0.593639	0.726087	0.793011	0.457973	0.930038
rs72878466	0.99999	0.99999	0.99999	0.99999	0.99999
rs7523165	0.765579	0.678758	0.660998	0.576764	0.728215
rs10799085	0.777795	0.575489	0.793885	0.732757	0.444481
rs16833425	0.785136	0.896514	0.696966	0.729396	0.99999
rs467233	0.814354	0.814893	0.69403	0.636021	0.824285
rs909623	0.844195	0.862513	0.86789	0.815696	0.897026
rs1028313	0.845319	0.944667	0.759627	0.874093	0.750766
rs146528705	0.99999	0.99999	0.975749	0.99999	0.99999
rs461301	0.968657	0.803008	0.842851	0.592062	0.753931
rs77129099	0.99999	0.973911	0.999986	0.987665	0.99999
rs117312	0.54678	0.454603	0.427033	0.594384	0.462201
rs12733912	0.841059	0.405369	0.490638	0.78181	0.464412
rs6425951	0.52552	0.878311	0.686434	0.442899	0.69771
rs58400234	0.99999	0.99999	0.99999	0.99999	0.99999
rs629157	0.686284	0.92133	0.530683	0.906991	0.99999
rs113960991	0.99999	0.99999	0.99999	0.99999	0.99999
rs7533179	0.623567	0.718443	0.4669	0.809423	0.659017
rs6656216	0.508401	0.85434	0.814685	0.426788	0.635779
rs12407007	0.890688	0.975932	0.73044	0.997791	0.99999
rs728340	0.724795	0.431335	0.861723	0.73446	0.547407
rs12144200	0.599616	0.634665	0.679414	0.712345	0.554255
rs610365	0.99999	0.99999	0.99999	0.99999	0.99999
rs10915117	0.621789	0.574627	0.37026	0.417863	0.77181
rs114117423	0.99999	0.99999	0.99999	0.99999	0.99999
rs10915128	0.5252	0.411859	0.535783	0.684231	0.145543
rs262631	0.643032	0.726754	0.74308	0.561987	0.699904
rs12410039	0.851986	0.861449	0.783432	0.881722	0.917423
rs12067717	0.997173	0.99999	0.99999	0.99999	0.99999
rs7515295	0.99999	0.99999	0.99999	0.99999	0.99999
rs4949270	0.65504	0.855271	0.699002	0.841088	0.750095
rs2377368	0.915849	0.99999	0.959569	0.958761	0.90897
rs3104435	0.808036	0.803425	0.63471	0.776108	0.935587
rs116305296	0.995818	0.99999	0.99999	0.99999	0.99999
rs41480347	0.886285	0.979434	0.907148	0.982355	0.964498
rs1323844	0.647771	0.842977	0.664637	0.775516	0.760282
rs12405343	0.631617	0.618793	0.626038	0.38875	0.809309
rs544789	0.981198	0.955509	0.903161	0.98049	0.99999
rs587264	0.996527	0.99999	0.99999	0.99999	0.99999
rs2647108	0.802453	0.79554	0.588258	0.614114	0.604202
rs112763238	0.99999	0.99999	0.99999	0.988033	0.99999
rs665053	0.553617	0.493462	0.762375	0.882702	0.665582
rs1882027	0.859656	0.830493	0.699439	0.624333	0.859129
rs10914172	0.583964	0.557717	0.99999	0.605172	0.12807
rs6695960	0.99999	0.99999	0.99999	0.99999	0.99999
rs2147081	0.996536	0.99999	0.96088	0.985566	0.99999
rs114142767	0.991692	0.99999	0.975107	0.989513	0.99999
rs716486	0.621598	0.751722	0.561412	0.627023	0.806168
rs12096953	0.99999	0.835574	0.934766	0.90042	0.808215
rs1188394	0.479487	0.568628	0.527532	0.456245	0.573006
rs3828051	0.861418	0.453869	0.852277	0.584485	0.555985
rs12404920	0.794223	0.627539	0.498817	0.767134	0.672891
rs1188357	0.516987	0.700075	0.534892	0.714282	0.561211
rs1407881	0.95893	0.99999	0.9574	0.89701	0.99999
rs942144	0.999985	0.99999	0.963703	0.99999	0.99999
rs112847196	0.978812	0.99999	0.999983	0.967712	0.99999
rs12736883	0.887003	0.825628	0.767343	0.538755	0.86707
rs116013250	0.99999	0.989284	0.99999	0.99999	0.99999
rs10914200	0.335042	0.551877	0.702183	0.780847	0.401657
rs115699511	0.99999	0.99999	0.99999	0.99999	0.99999
rs10798810	0.594794	0.388245	0.43108	0.720672	0.499916
rs55634996	0.803947	0.92296	0.840275	0.972523	0.99999
rs6683051	0.861472	0.712327	0.803823	0.923064	0.66202
rs4949311	0.882778	0.725597	0.99999	0.417099	0.538467
rs4551635	0.827999	0.733339	0.684636	0.75034	0.817309
rs78547671	0.99999	0.99999	0.99999	0.99999	0.99999
rs72657219	0.927201	0.969731	0.837246	0.758613	0.92501
rs72880026	0.896397	0.747431	0.631377	0.99452	0.866415
rs947644	0.870839	0.672619	0.644272	0.718496	0.382629
rs12408228	0.836532	0.728258	0.922641	0.747727	0.808415
rs4949184	0.920486	0.757208	0.865877	0.566049	0.873253
rs12134038	0.871887	0.922053	0.99999	0.833712	0.662946
rs10753239	0.508127	0.458167	0.230117	0.774742	0.747189
rs7529390	0.951898	0.82069	0.99999	0.915198	0.855454
rs147620456	0.940493	0.99999	0.99999	0.99999	0.99999
rs7544112	0.33112	0.715816	0.497426	0.863806	0.478907
rs6684148	0.943838	0.99999	0.891174	0.456406	0.99999
rs10914274	0.99999	0.99999	0.99999	0.99999	0.99999
rs12088720	0.835378	0.804394	0.838652	0.943524	0.99999
rs72891354	0.99999	0.961628	0.991729	0.99999	0.99999
rs74063695	0.99999	0.99999	0.970444	0.99999	0.99999
rs7549197	0.964903	0.682514	0.99999	0.421631	0.510777
rs6680246	0.692643	0.501993	0.633172	0.38318	0.558989
rs6425717	0.822006	0.723256	0.768058	0.611689	0.574922
rs112549528	0.967361	0.99999	0.99999	0.959996	0.945702
rs7523438	0.494233	0.499023	0.498637	0.586093	0.302131
rs4949391	0.866007	0.878274	0.99999	0.626378	0.79137
rs11578034	0.948998	0.961756	0.99999	0.99999	0.99999
rs6425748	0.725179	0.483206	0.581566	0.862723	0.433575
rs11799701	0.99999	0.988359	0.99999	0.99999	0.99999
rs115889141	0.995641	0.99999	0.968124	0.99999	0.99999
rs2377856	0.99999	0.794149	0.946835	0.96997	0.967067
rs6425762	0.788189	0.315307	0.159064	0.539558	0.424029
rs28711842	0.977095	0.989608	0.989794	0.99999	0.99999
rs77292387	0.938247	0.926713	0.857007	0.997311	0.861268
rs3008402	0.974794	0.99999	0.99999	0.975969	0.91785
rs7521911	0.992954	0.99999	0.99999	0.99999	0.99999
rs76867880	0.99999	0.99999	0.946738	0.99999	0.99999
rs77466344	0.99999	0.99999	0.99999	0.99999	0.99999
rs7524405	0.586814	0.485658	0.327847	0.678996	0.833094
rs16834631	0.975977	0.84919	0.865096	0.99999	0.85173
rs1474182	0.616205	0.424824	0.463091	0.607146	0.813921
rs4949458	0.527857	0.635647	0.554715	0.587141	0.40529
rs57359664	0.99999	0.99999	0.99999	0.99999	0.99999
rs4949465	0.956498	0.71771	0.824344	0.953387	0.817082
rs7524140	0.949019	0.666022	0.836408	0.962886	0.584762
rs77427036	0.99683	0.94288	0.943085	0.99999	0.922987
rs138112355	0.99999	0.99999	0.99999	0.99999	0.99999
rs12037400	0.985832	0.979061	0.99999	0.83323	0.927132
rs147832588	0.99999	0.99999	0.99999	0.99999	0.99999
rs630789	0.483373	0.486125	0.343942	0.695984	0.577281
rs6656287	0.876317	0.941735	0.99999	0.615409	0.925763
rs140511938	0.989066	0.959372	0.980136	0.99999	0.925934
rs552124	0.636518	0.744562	0.697639	0.774858	0.80831
rs141614244	0.99999	0.99999	0.99999	0.99999	0.99999
rs7516503	0.722729	0.726148	0.725928	0.848416	0.835966
rs116363353	0.988178	0.99999	0.99999	0.99999	0.99999
rs7518297	0.99999	0.99999	0.99999	0.99999	0.99999
rs66657694	0.93266	0.901215	0.87104	0.88365	0.747959
rs12094507	0.787664	0.730783	0.953917	0.840701	0.755546
rs111369049	0.99999	0.99999	0.99999	0.99999	0.99999
rs16834930	0.995253	0.99999	0.99999	0.99999	0.99999
rs747020	0.980761	0.909328	0.852366	0.852863	0.972894
rs1004420	0.863728	0.831811	0.621799	0.966267	0.608189
rs695161	0.403995	0.641427	0.755	0.703406	0.646114
rs112447194	0.999615	0.99999	0.906195	0.986618	0.99999
rs689905	0.99999	0.994092	0.999987	0.99999	0.99999
rs476153	0.773378	0.934608	0.786291	0.99999	0.93037
rs148811229	0.992618	0.99999	0.957241	0.982006	0.99999
rs115950245	0.99999	0.982223	0.99999	0.99999	0.99999
rs16834970	0.999981	0.991651	0.99999	0.99999	0.99999
rs181530735	0.99999	0.99999	0.972216	0.99999	0.99999
rs10914555	0.877484	0.906859	0.99999	0.836027	0.802619
rs113216408	0.996813	0.99999	0.99999	0.987441	0.99999
rs12119094	0.872099	0.796619	0.99999	0.99999	0.847501
rs1149058	0.838888	0.990446	0.99999	0.99999	0.968313
rs9425886	0.442347	0.631012	0.719978	0.497289	0.75575
rs74420297	0.99999	0.99999	0.99999	0.99999	0.99999
rs704876	0.958522	0.99999	0.808786	0.956005	0.99999
rs360505	0.993346	0.99999	0.99999	0.99999	0.99999
rs785694	0.994555	0.947441	0.99999	0.99999	0.99999
rs360490	0.71471	0.703411	0.72145	0.99999	0.892224
rs1764903	0.964917	0.898147	0.82022	0.45231	0.784204
rs151208199	0.99999	0.99999	0.99999	0.99999	0.99999
rs194663	0.646977	0.678813	0.451542	0.99999	0.808545
rs735402	0.926479	0.81318	0.951373	0.982877	0.613
rs4376697	0.878311	0.99999	0.99999	0.99999	0.99999
rs17511157	0.896243	0.769171	0.894311	0.517181	0.532665
rs150973413	0.988264	0.985351	0.93483	0.961733	0.99999
rs804429	0.822215	0.823096	0.673541	0.908592	0.625471
rs2075985	0.870721	0.518916	0.787879	0.869269	0.460958
rs17542433	0.829413	0.81571	0.658464	0.904352	0.892934
rs6678330	0.996932	0.99998	0.99999	0.99999	0.99999
rs628466	0.832697	0.585161	0.950717	0.896134	0.624821
rs10737366	0.954119	0.996941	0.999989	0.938803	0.99999
rs12096069	0.99999	0.99999	0.99999	0.99999	0.99999
rs4077439	0.839495	0.723643	0.824898	0.842566	0.8173
rs72889809	0.99999	0.99999	0.977784	0.990913	0.99999
rs12748225	0.854825	0.816589	0.99999	0.66995	0.851346
rs12723104	0.80522	0.62918	0.864442	0.849357	0.488872
rs12041371	0.739056	0.437347	0.659464	0.49086	0.516057
rs113086634	0.99999	0.99999	0.99999	0.99999	0.99999
rs6696096	0.729629	0.695659	0.468028	0.607211	0.605351
rs6703787	0.576311	0.830903	0.855703	0.780926	0.703892
rs78352465	0.977674	0.99999	0.99999	0.955743	0.99999
rs1998623	0.785357	0.734723	0.886251	0.670788	0.56305
[truncated: 145,231 more rows]

## Sheet: S2E
Corresponding Plink fam file
Chr	rs#	Dist	Pos	A1	A2
1	rs3094315	0.02013	752566	3	1
1	rs6696609	0.024457	903426	4	2
1	rs9442372	0.026288	1018704	1	3
1	rs4970405	0.026674	1048955	3	1
1	rs11807848	0.026711	1061166	2	4
1	rs4970421	0.028311	1108637	1	3
1	rs2887286	0.029335	1156131	2	4
1	rs113791678	0.029391	1161780	4	2
1	rs12073590	0.029735	1205155	2	1
1	rs111856013	0.030225	1287562	1	3
1	rs143379804	0.030503	1340241	2	4
1	rs145823663	0.03082	1367428	4	2
1	rs3843249	0.03093	1373373	1	3
1	rs6603791	0.032315	1500941	3	1
1	rs6687029	0.032495	1519068	2	1
1	rs6692959	0.03543	1779036	4	2
1	rs28508199	0.035645	1852484	3	1
1	rs28549710	0.035861	1888453	1	3
1	rs4648747	0.038002	1916025	1	3
1	rs4648752	0.040498	1946809	2	4
1	rs13303344	0.040627	1948400	2	1
1	rs6701689	0.044033	2020343	2	4
1	rs1467218	0.044512	2046471	1	3
1	rs116516747	0.044518	2052074	4	2
1	rs72907476	0.044519	2052765	1	3
1	rs77602667	0.044529	2059361	1	3
1	rs436045	0.044629	2071556	1	3
1	rs2257182	0.044636	2082566	2	4
1	rs144107772	0.044647	2105484	4	2
1	rs260512	0.045007	2182470	1	3
1	rs10797417	0.045014	2192433	3	1
1	rs145120161	0.046476	2223669	4	3
1	rs2036084	0.047252	2269881	3	1
1	rs2132595	0.04737	2278240	2	4
1	rs4648831	0.047427	2283117	4	2
1	rs10159277	0.047475	2287147	1	3
1	rs2645086	0.047484	2288747	2	4
1	rs77635686	0.047538	2290455	4	2
1	rs7545940	0.047581	2299627	2	4
1	rs6665546	0.048108	2301691	1	3
1	rs10910060	0.048557	2302911	1	3
1	rs10910061	0.048612	2303512	1	3
1	rs183919107	0.048634	2305717	1	3
1	rs3736330	0.049257	2327075	4	2
1	rs2494599	0.04939	2339115	4	2
1	rs10797421	0.050607	2354886	3	1
1	rs2494439	0.051755	2368706	2	4
1	rs2477683	0.052231	2390204	4	2
1	rs4995304	0.052292	2414928	3	1
1	rs2246732	0.052292	2450394	3	1
1	rs2764841	0.052292	2529360	3	1
1	rs115247236	0.052292	2547294	4	2
1	rs57033097	0.052292	2709205	4	2
1	rs10909890	0.0524	2733587	1	3
1	rs115753861	0.0526	2753327	2	4
1	rs6680471	0.052645	2754512	2	4
1	rs10910019	0.053172	2789108	2	4
1	rs16823103	0.053232	2792801	4	2
1	rs2842909	0.05469	2859724	4	2
1	rs2495271	0.054889	2878323	4	2
1	rs11583804	0.054892	2878366	3	1
1	rs56877975	0.05642	2894910	3	1
1	rs60402802	0.05668	2896784	1	3
1	rs6688998	0.057021	2898515	3	4
1	rs1572657	0.057039	2902128	2	4
1	rs10797373	0.057045	2904056	3	1
1	rs56091202	0.057264	2936803	3	1
1	rs59243365	0.05739	2979184	1	3
1	rs115905994	0.057856	2997893	1	3
1	rs7543737	0.058665	3009969	1	3
1	rs2981870	0.059191	3015523	1	3
1	rs2993500	0.059591	3024705	4	2
1	rs4648453	0.059621	3025712	4	3
1	rs2817178	0.060222	3047252	2	4
1	rs35360783	0.060264	3048742	3	1
1	rs10909883	0.060314	3050497	3	1
1	rs731031	0.062112	3072692	2	4
1	rs1798246	0.062156	3080855	1	2
1	rs2651929	0.062443	3101353	2	4
1	rs4648368	0.06432	3120632	1	2
1	rs2651891	0.06473	3139916	1	3
1	rs10909907	0.065758	3154862	3	1
1	rs72632109	0.065955	3161874	2	1
1	rs17398063	0.067254	3172702	1	3
1	rs3002685	0.06739	3177480	3	1
1	rs10909918	0.067689	3208375	3	1
1	rs74048225	0.067956	3228363	4	3
1	rs2483266	0.068008	3236041	2	4
1	rs2255212	0.068518	3257059	1	3
1	rs147078493	0.068714	3261479	3	1
1	rs4415513	0.068718	3261682	2	4
1	rs57176063	0.070762	3274824	4	2
1	rs17399569	0.070982	3278959	4	2
1	rs4648485	0.071021	3283528	1	3
1	rs11584942	0.071521	3297281	1	3
1	rs12085231	0.071529	3297638	1	2
1	rs868689	0.071602	3301130	4	3
1	rs12726710	0.071697	3312963	4	2
1	rs17822581	0.071701	3314596	3	1
1	rs2068354	0.072357	3333463	3	1
1	rs12124567	0.073233	3343802	1	3
1	rs12568681	0.074431	3377288	1	3
1	rs2487687	0.074567	3389321	2	4
1	rs41495053	0.075583	3420135	4	3
1	rs883427	0.075885	3445911	1	3
1	rs10909969	0.077681	3480149	4	2
1	rs2821053	0.07897	3495541	4	2
1	rs60957843	0.08028	3518488	1	3
1	rs79603637	0.080877	3532643	3	1
1	rs4648537	0.081114	3540374	4	2
1	rs3765696	0.082704	3587505	2	4
1	rs3819967	0.085156	3633380	4	2
1	rs72637004	0.085635	3661249	3	1
1	rs115821370	0.085637	3661681	1	3
1	rs1181877	0.086613	3680729	4	2
1	rs1181875	0.08734	3681831	2	4
1	rs12759497	0.087692	3742257	4	2
1	rs6663840	0.087697	3743319	1	3
1	rs6660459	0.087751	3776166	3	1
1	rs77838018	0.088787	3792972	1	3
1	rs4074709	0.088833	3796948	4	3
1	rs3205087	0.088974	3800242	3	1
1	rs111854503	0.089311	3830743	4	2
1	rs76878289	0.090497	3998431	1	3
1	rs185656431	0.090733	4000916	4	2
1	rs12724233	0.091148	4002832	1	3
1	rs7551771	0.091721	4006788	4	2
1	rs10737395	0.091763	4007558	1	2
1	rs4654428	0.094368	4039145	1	2
1	rs4654525	0.094373	4040155	2	4
1	rs10449244	0.094443	4047619	1	2
1	rs6675979	0.094953	4068052	1	3
1	rs6672264	0.094962	4071192	2	4
1	rs75712447	0.094963	4071381	1	3
1	rs4440829	0.094988	4080780	1	3
1	rs10915360	0.09651	4117554	2	4
1	rs10915366	0.096538	4119422	1	3
1	rs9792946	0.096542	4119662	3	1
1	rs10915400	0.09664	4128695	2	4
1	rs4391636	0.096642	4130684	2	4
1	rs10915421	0.096818	4145615	2	4
1	rs6676961	0.097057	4153087	3	4
1	rs10915428	0.098382	4158955	4	3
1	rs7548756	0.098476	4170249	2	1
1	rs16840802	0.098555	4177898	1	3
1	rs10737402	0.098573	4178303	4	2
1	rs57434236	0.098585	4178852	1	3
1	rs12083774	0.098937	4187494	1	3
1	rs35986531	0.099	4195698	1	3
1	rs4654492	0.099023	4201815	4	2
1	rs74880958	0.099099	4209057	1	3
1	rs4233262	0.099373	4236982	2	4
1	rs35392680	0.099441	4251398	1	2
1	rs115911642	0.099497	4267758	4	3
1	rs4512614	0.100619	4294000	3	1
1	rs75929494	0.101898	4312413	4	3
1	rs966321	0.101904	4315204	3	4
1	rs10737406	0.101956	4333290	2	4
1	rs7529363	0.102141	4354060	3	1
1	rs693734	0.102775	4364226	2	4
1	rs1490413	0.103408	4367323	1	3
1	rs1495239	0.104272	4370074	4	2
1	rs351615	0.10428	4370385	3	1
1	rs16838662	0.104661	4379852	1	3
1	rs184608567	0.105945	4388728	4	3
1	rs639739	0.105951	4389262	1	3
1	rs614534	0.106028	4395059	4	2
1	rs10915517	0.106091	4402714	1	3
1	rs670174	0.106133	4404639	1	2
1	rs349393	0.106238	4419820	2	1
1	rs349390	0.106273	4423896	2	4
1	rs349416	0.106398	4455696	2	1
1	rs508647	0.106487	4471434	3	4
1	rs58063446	0.106498	4475510	1	3
1	rs139738622	0.106582	4492826	1	3
1	rs706144	0.106822	4504094	3	1
1	rs780586	0.106827	4504927	4	2
1	rs10915541	0.106831	4505512	4	2
1	rs780587	0.106834	4505966	4	2
1	rs608210	0.107646	4519912	3	1
1	rs6426417	0.107819	4536676	1	3
1	rs1037800	0.108016	4540795	1	3
1	rs350171	0.108787	4544793	4	3
1	rs705689	0.108827	4549307	3	4
1	rs780606	0.108828	4549402	1	3
1	rs350187	0.108835	4549933	1	3
1	rs143284520	0.109069	4570921	4	2
1	rs1710415	0.109075	4571740	1	3
1	rs608203	0.109175	4581585	4	2
1	rs111999731	0.109189	4584350	4	2
1	rs241238	0.109204	4587519	3	1
1	rs112396140	0.109342	4594365	1	3
1	rs12092980	0.109386	4606471	3	1
1	rs171319	0.109435	4615013	4	2
1	rs12120353	0.109465	4620996	1	2
1	rs241275	0.109507	4627979	1	3
1	rs115225824	0.109552	4629621	1	3
1	rs1541318	0.109839	4634978	3	1
1	rs4654446	0.110201	4646572	2	4
1	rs532259	0.110201	4646963	2	4
1	rs12567277	0.110312	4658538	4	2
1	rs618751	0.110416	4662532	1	3
1	rs164781	0.110441	4665232	1	3
1	rs6668002	0.11097	4682104	4	2
1	rs61764967	0.110988	4683548	2	4
1	rs1107468	0.110997	4684846	3	1
1	rs115785205	0.111016	4687210	1	3
1	rs74051907	0.111057	4690277	2	1
1	rs114993551	0.111443	4711259	1	3
1	rs1483198	0.111621	4717391	3	1
1	rs6658403	0.111675	4721425	4	2
1	rs1531831	0.111686	4722447	1	3
1	rs11587129	0.111828	4731928	1	3
1	rs72857942	0.111845	4732175	1	3
1	rs75303035	0.112064	4736166	1	3
1	rs10915585	0.112088	4737890	4	2
1	rs2071991	0.112089	4738355	3	1
1	rs74697122	0.112089	4738920	2	4
1	rs4993529	0.112097	4744294	4	2
1	rs10915587	0.112114	4746636	2	4
1	rs114214789	0.112125	4747450	1	3
1	rs72638815	0.113737	4759705	2	4
1	rs7532197	0.114111	4770768	4	3
1	rs3820251	0.114889	4781151	4	2
1	rs3753702	0.115271	4799200	4	2
1	rs540299	0.115314	4803586	1	3
1	rs12119789	0.115637	4823492	1	3
1	rs9426484	0.115785	4845112	1	3
1	rs11805709	0.115797	4847594	4	2
1	rs78993684	0.116174	4854399	1	3
1	rs143659648	0.116369	4875430	1	2
1	rs12122126	0.11638	4881267	4	2
1	rs7527319	0.117022	4901737	2	1
1	rs116699286	0.11705	4908061	4	2
1	rs12567053	0.117096	4928868	4	2
1	rs7525315	0.117111	4929661	1	3
1	rs2031246	0.117474	4959786	3	1
1	rs6678459	0.11752	4968528	4	2
1	rs10915668	0.117559	4973301	4	2
1	rs10915670	0.117581	4975417	1	3
1	rs11584727	0.117746	4988262	1	3
1	rs4654470	0.117847	4996226	3	1
1	rs9426467	0.117907	4997363	3	1
1	rs4654471	0.117973	5000086	2	4
1	rs7555212	0.119353	5002367	2	4
1	rs6669905	0.11944	5002713	4	2
1	rs111390585	0.119506	5009893	1	3
1	rs9426490	0.119563	5011402	1	3
1	rs12029491	0.119629	5017652	4	2
1	rs112234297	0.120371	5022669	1	3
1	rs72635317	0.120603	5026910	3	4
1	rs12127329	0.120892	5032456	1	3
1	rs6666330	0.121496	5037812	3	1
1	rs1106585	0.121987	5044970	1	3
1	rs1459753	0.122021	5053101	1	3
1	rs12091364	0.122076	5061689	1	3
1	rs10915308	0.122085	5065589	2	4
1	rs115418215	0.122124	5068030	1	3
1	rs10915310	0.122127	5068210	3	1
1	rs720318	0.122314	5088994	1	3
1	rs149893462	0.123835	5103405	1	3
1	rs6603832	0.123885	5127543	1	3
1	rs3128689	0.125301	5141640	2	1
1	rs12120144	0.125647	5145463	4	3
1	rs10915342	0.125657	5146071	2	4
1	rs4949171	0.125767	5158225	2	4
1	rs10737397	0.126681	5195167	1	2
1	rs10915359	0.126681	5195291	3	1
1	rs9439509	0.126727	5206445	3	1
1	rs12121369	0.126744	5210124	1	2
1	rs138458813	0.127208	5234310	3	1
1	rs10492931	0.127265	5247355	1	3
1	rs17375504	0.127275	5251569	4	3
1	rs12136793	0.127358	5260757	2	4
1	rs79870364	0.127691	5301549	4	2
1	rs534321	0.127696	5302118	1	2
1	rs10915395	0.127843	5309567	2	1
1	rs12135834	0.127843	5309667	4	2
1	rs72852189	0.129282	5316838	1	3
1	rs12089315	0.129808	5318552	4	2
1	rs499416	0.129844	5324231	4	2
1	rs12139398	0.129886	5325724	4	3
1	rs10492935	0.129966	5341232	3	1
1	rs17423547	0.129967	5341464	2	4
1	rs12145750	0.130425	5351162	3	1
1	rs9286979	0.130649	5357073	1	3
1	rs912991	0.131561	5358384	3	1
1	rs7518506	0.131566	5358738	1	3
1	rs140143457	0.131636	5372909	1	3
1	rs2031582	0.131689	5377544	3	1
1	rs76663244	0.131744	5401168	4	2
1	rs1326005	0.131776	5403585	1	3
1	rs76980187	0.13205	5426757	2	4
1	rs116351199	0.132083	5428545	3	1
1	rs7418357	0.132888	5471517	1	3
1	rs61759104	0.134032	5530855	1	3
1	rs17028129	0.136157	5562108	3	4
1	rs17028133	0.136158	5562369	3	1
1	rs12134185	0.13623	5572521	2	4
1	rs2153900	0.137631	5594737	1	3
1	rs6673119	0.137749	5625566	2	4
1	rs7522344	0.139365	5635316	2	1
1	rs1775421	0.140181	5641582	4	3
1	rs1818038	0.140198	5642511	1	3
1	rs10907200	0.140298	5646002	4	2
1	rs139451971	0.140338	5654402	4	2
1	rs1573094	0.140341	5655239	1	3
1	rs11260662	0.141324	5675044	4	3
1	rs945325	0.141326	5676124	1	3
1	rs9439603	0.141796	5679441	3	1
1	rs11260666	0.142483	5699634	1	3
1	rs12033422	0.142677	5707762	1	3
1	rs1499395	0.142835	5707938	1	3
1	rs77030660	0.14403	5711005	1	3
1	rs12137393	0.144084	5717406	2	1
1	rs6699073	0.144171	5719531	1	3
1	rs770720	0.144332	5723265	4	2
1	rs707580	0.144358	5724940	2	4
1	rs770701	0.144918	5743509	3	1
1	rs770703	0.144949	5745339	3	1
1	rs796396	0.145489	5764879	3	1
1	rs116094228	0.145527	5769016	1	3
1	rs873982	0.145538	5770265	2	1
1	rs1875038	0.145776	5781209	3	1
1	rs2649086	0.14588	5782769	4	2
1	rs2649083	0.145997	5784445	3	1
1	rs9725480	0.14601	5784636	4	2
1	rs116219697	0.146082	5785668	1	3
1	rs72643046	0.146225	5788124	4	2
1	rs2842258	0.14629	5790498	3	1
1	rs56769631	0.146331	5798896	3	4
1	rs17429690	0.146948	5814135	1	3
1	rs4129514	0.147103	5831601	1	3
1	rs7415495	0.147552	5846846	1	3
1	rs28637880	0.147585	5847727	1	3
1	rs113520577	0.147595	5847979	4	2
1	rs6687650	0.148014	5858943	3	4
1	rs115415927	0.148352	5867771	1	3
1	rs138487454	0.150457	5892989	4	2
1	rs495376	0.15204	5906643	4	2
1	rs548726	0.152304	5913621	4	2
1	rs112006378	0.152417	5913883	4	2
1	rs9729880	0.153356	5948864	4	2
1	rs142406925	0.153377	5958783	4	3
1	rs2134551	0.15339	5961870	3	1
1	rs9628989	0.153402	5966686	4	2
1	rs10492950	0.153446	6006572	4	2
1	rs11120934	0.153522	6037603	3	1
1	rs7552237	0.153535	6043802	2	4
1	rs1295100	0.153603	6059229	3	4
1	rs482158	0.153847	6073439	4	3
1	rs11121065	0.153855	6088364	1	3
1	rs148872673	0.153905	6097131	1	3
1	rs115204861	0.154148	6109067	1	3
1	rs4908752	0.154226	6125084	4	3
1	rs3789541	0.155163	6141325	1	3
1	rs35183981	0.155215	6141507	3	1
1	rs2229002	0.156624	6158562	1	3
1	rs3810989	0.15666	6163925	2	4
1	rs12121229	0.156825	6192715	4	2
1	rs77619157	0.156831	6193347	1	3
1	rs731975	0.158089	6222501	2	1
1	rs11121478	0.158496	6260663	2	1
1	rs116365192	0.159092	6275560	3	1
1	rs115680344	0.159104	6275982	1	3
1	rs6577565	0.159326	6307255	4	2
1	rs7547093	0.160953	6362035	2	4
1	rs74845901	0.160954	6362446	1	3
1	rs76762529	0.160958	6364186	1	2
1	rs76504447	0.161091	6420258	4	2
1	rs17026985	0.161179	6465054	1	3
1	rs113269467	0.161204	6476286	2	4
1	rs74049576	0.16134	6501571	2	1
1	rs3007421	0.161586	6530189	1	3
1	rs58029228	0.161838	6541067	4	2
1	rs78773197	0.163435	6579338	2	4
1	rs1010584	0.163441	6579843	2	4
1	rs72862899	0.16356	6615820	4	2
1	rs742394	0.164459	6690140	1	3
1	rs12137794	0.16453	6705944	4	2
1	rs200449	0.164556	6726401	1	3
1	rs3827729	0.16457	6756434	1	3
1	rs277671	0.164595	6771569	1	2
1	rs277665	0.16489	6814758	4	2
1	rs430962	0.164932	6828608	3	1
1	rs17441830	0.16507	6921578	3	1
1	rs950493	0.165092	6944804	2	4
1	rs17030041	0.165102	6955333	4	2
1	rs79609874	0.165232	6992199	1	2
1	rs4908575	0.165245	7005344	2	4
1	rs144294112	0.16534	7027689	4	2
1	rs4518923	0.16542	7036802	3	1
1	rs6698901	0.165567	7041175	3	1
1	rs2275907	0.16566	7068367	4	2
1	rs7543753	0.165693	7078364	2	4
1	rs56392716	0.165843	7103496	1	3
1	rs4908594	0.165912	7111328	4	3
1	rs11584416	0.166061	7129297	3	1
1	rs17030214	0.166255	7141204	1	3
1	rs2187901	0.166259	7143344	2	4
1	rs2071917	0.166274	7150527	1	3
1	rs2071918	0.166274	7150577	4	2
1	rs1010807	0.166296	7153864	4	2
1	rs7527268	0.16729	7173895	4	2
1	rs10779675	0.167368	7179861	2	1
1	rs74051137	0.167465	7193187	4	2
1	rs6702815	0.167478	7196945	4	2
1	rs7527889	0.167559	7213619	4	2
1	rs76777838	0.167571	7215956	3	4
1	rs6667429	0.167605	7221458	4	2
1	rs6577417	0.167639	7232692	1	3
1	rs6680365	0.167708	7236810	1	3
1	rs78157695	0.16962	7286208	1	3
1	rs60940404	0.169653	7305176	1	3
1	rs1476047	0.169678	7312172	2	4
1	rs6698698	0.169792	7317696	1	3
1	rs4140605	0.169831	7323688	1	3
1	rs12409413	0.170677	7342106	4	2
1	rs17350193	0.1707	7354117	4	2
1	rs7543711	0.171507	7379198	4	2
1	rs2301462	0.171558	7392594	4	2
1	rs36074838	0.171771	7410590	4	2
1	rs845237	0.171788	7412051	1	3
1	rs4908629	0.171918	7444519	4	2
1	rs845234	0.17193	7446191	3	1
1	rs111335859	0.171953	7451476	3	1
1	rs10864301	0.172058	7469251	4	2
1	rs1193220	0.173606	7492265	1	3
1	rs1193221	0.17361	7492991	3	4
1	rs11807070	0.1746	7511334	4	2
1	rs1193245	0.175121	7514589	4	2
1	rs17445205	0.175478	7523780	1	3
1	rs1193239	0.175507	7526187	3	4
1	rs732401	0.175527	7529244	1	3
1	rs1011126	0.17584	7536238	1	3
1	rs1193182	0.175904	7537500	3	1
1	rs1193183	0.175919	7538240	2	4
1	rs7526892	0.17606	7551455	1	3
1	rs7549997	0.17606	7551485	4	2
1	rs10864304	0.176124	7557152	3	1
1	rs6577446	0.176586	7571996	1	3
1	rs113774478	0.176761	7578171	4	2
1	rs2478267	0.176787	7584814	4	3
1	rs1725223	0.176793	7586199	1	3
1	rs36099749	0.176812	7590398	4	2
1	rs77869434	0.176848	7591504	1	3
1	rs957856	0.178911	7613745	3	1
1	rs78552027	0.178921	7614759	1	3
1	rs6696544	0.179684	7621589	1	2
1	rs4317829	0.179788	7633798	2	4
1	rs111229242	0.180546	7677878	3	1
1	rs12139470	0.18058	7682489	2	4
1	rs4908660	0.18101	7707287	3	1
1	rs4908672	0.182426	7725414	4	2
1	rs4908473	0.182473	7731730	2	4
1	rs3011936	0.182838	7775335	2	4
1	rs10779689	0.182999	7811215	1	3
1	rs4908480	0.183001	7812840	2	1
1	rs1044245	0.183303	7829107	1	3
1	rs697673	0.18333	7837842	4	2
1	rs11581279	0.183358	7847226	1	3
1	rs228727	0.18336	7847836	4	2
1	rs111392569	0.183374	7852911	1	3
1	rs875994	0.183374	7852919	2	4
1	rs6657232	0.183386	7865467	4	2
1	rs10462018	0.183396	7879627	4	2
1	rs228696	0.183412	7887493	4	2
1	rs17374439	0.183413	7888438	4	2
1	rs228676	0.183426	7901995	4	2
1	rs504560	0.183863	7926542	1	3
1	rs228703	0.184095	7944264	3	1
1	rs148421402	0.184437	7966723	2	4
1	rs77067114	0.184451	7967405	1	3
1	rs680522	0.184591	7971301	3	1
1	rs161803	0.184658	7975789	3	1
1	rs147201527	0.184721	8007203	4	2
1	rs76252376	0.184752	8025816	4	2
1	rs178932	0.184764	8030300	3	1
1	rs143672711	0.184782	8051415	1	3
1	rs72634234	0.184801	8093432	2	4
1	rs225132	0.184802	8095500	3	4
1	rs4601608	0.184872	8168808	3	1
1	rs2045248	0.184906	8181060	4	2
1	rs7531634	0.185212	8193868	3	1
1	rs7529511	0.185238	8195226	4	2
1	rs11121111	0.186623	8209130	4	2
1	rs79762434	0.186863	8216878	1	3
1	rs74053807	0.186977	8226773	3	1
1	rs146325557	0.187041	8251371	1	3
1	rs12138839	0.187125	8261393	3	4
1	rs75930106	0.187295	8273398	1	3
1	rs506403	0	8281564	2	4
1	rs375596	0	8283921	2	4
1	rs367915	0	8288440	2	4
1	rs389709	0	8320045	3	1
1	rs79054637	0	8329858	4	2
1	rs1472878	0	8360494	3	1
1	rs7532257	0	8365950	4	2
1	rs1107284	0	8372536	2	4
1	rs79500154	0	8403393	1	3
1	rs112535318	0	8415917	1	3
1	rs76606732	0	8416007	1	3
1	rs2252865	0	8422676	4	2
1	rs190912632	0	8640316	3	1
1	rs114238492	0	8694354	1	3
1	rs4908505	0	8728864	3	1
1	rs78452988	0	8766428	1	3
1	rs11121221	0	8767529	3	1
1	rs4908773	0	8769728	4	2
1	rs10492963	0	8810341	4	2
1	rs10864368	0	8918313	4	2
1	rs4418632	0	8994112	2	4
1	rs1475734	0	9000628	4	3
1	rs6684149	0	9003178	4	2
1	rs11809994	0	9005269	2	1
1	rs2274332	0	9017091	4	2
1	rs72862209	0	9023366	4	2
1	rs4466678	0	9027391	4	2
1	rs4908800	0	9033404	3	1
1	rs6697763	0	9037273	4	2
1	rs6577546	0	9039022	3	1
1	rs145645102	0	9045220	1	3
1	rs2895997	0	9058546	3	1
1	rs17392147	0	9060210	2	4
1	rs112453587	0	9092566	1	2
1	rs12025782	0	9094651	2	4
1	rs2505972	0	9116899	2	1
1	rs1327257	0	9138890	3	1
1	rs74051036	0	9146332	1	2
1	rs12061918	0	9153438	2	4
1	rs72637735	0	9159738	1	3
1	rs61785845	0	9195170	4	2
1	rs6577556	0	9219383	2	4
1	rs797252	0	9223160	2	1
1	rs4908527	0	9234143	4	2
1	rs809972	0	9234363	4	3
1	rs6669897	0	9240258	3	1
1	rs4908817	0	9245572	4	3
1	rs1008446	0	9252708	2	4
1	rs115238196	0	9255849	1	3
1	rs4908826	0	9266627	3	1
1	rs1009940	0	9278142	3	1
1	rs17033526	0	9280173	3	1
1	rs2268170	0	9315847	4	2
1	rs7517538	0	9332703	2	4
1	rs916379	0	9341128	2	4
1	rs9661151	0	9343799	4	2
1	rs9725703	0	9345703	1	3
1	rs2072734	0	9356065	2	4
1	rs1294028	0	9364634	1	3
1	rs4908842	0	9387311	4	2
1	rs1569422	0	9387444	2	4
1	rs58412622	0	9395125	4	3
1	rs78930438	0	9404258	3	1
1	rs72860869	0	9404367	3	4
1	rs2075972	0	9406979	2	4
1	rs9435245	0	9419290	2	4
1	rs2275458	0	9427842	3	1
1	rs17393334	0	9432911	1	3
1	rs2311019	0	9448517	3	1
1	rs114830382	0	9455667	1	3
1	rs12145857	0	9483388	1	3
1	rs10864418	0	9489972	1	3
1	rs12034064	0	9508955	2	4
1	rs77223649	0	9514081	1	3
1	rs57883760	0	9542971	3	1
1	rs57695837	0	9637235	4	3
1	rs9430155	0	9637591	1	3
1	rs9430184	0	9661061	1	3
1	rs113931733	0	9690508	1	3
1	rs4240896	0	9713500	1	3
1	rs6677649	0	9746248	3	1
1	rs4240910	8.69169e-311	9750457	2	4
1	rs6541017	0	9771564	3	1
1	rs10779731	0	9811435	3	1
1	rs1933734	0	9902128	2	4
1	rs10864439	0	9902900	3	4
1	rs12128766	0	9937041	4	2
1	rs17034420	0	9938165	3	1
1	rs1372106	0	9964708	3	1
1	rs113346921	0	10059718	2	1
1	rs77984683	0	10071787	2	4
1	rs9430244	0	10155283	1	3
1	rs6696978	1.03613e-317	10209557	3	1
1	rs2273299	0	10218439	2	4
1	rs17396340	0	10286176	1	3
1	rs6541088	0	10342169	2	4
1	rs72867431	0	10431329	4	2
1	rs61778412	0	10443777	3	1
1	rs114793873	6.79039e-313	10510692	1	3
1	rs11588734	0	10532981	3	1
1	rs636291	0	10556097	3	1
1	rs616488	0	10566215	3	1
1	rs6540935	0	10571841	1	2
1	rs710130	0	10607394	2	4
1	rs4846235	0	10632235	4	2
1	rs114848945	0	10632521	1	3
1	rs12090714	0	10649223	1	3
1	rs11577757	0	10650344	4	2
1	rs284267	0	10656351	1	2
1	rs57572959	0	10687517	1	2
1	rs284301	0	10694125	1	3
1	rs74925357	0	10704566	1	3
1	rs17035549	0	10739863	1	2
1	rs556506	0	10740626	4	3
1	rs544722	0	10743042	2	4
1	rs56991136	0	10793973	1	3
1	rs4845843	0	10801585	1	3
1	rs2387415	0	10814191	3	1
1	rs12031981	0	10834579	4	2
1	rs17035713	8.69169e-311	10840905	3	1
1	rs718047	0	10858746	2	1
1	rs11121628	0	10859478	1	3
1	rs60517477	0	10864916	4	2
1	rs1776220	0	10874522	2	4
1	rs539790	0	10887923	4	2
1	rs2143385	0	10891339	1	3
1	rs526764	0	10891687	1	3
1	rs76116121	0	10902805	3	1
1	rs1292664	0	10905365	4	2
1	rs515331	0	10909593	2	4
1	rs12756252	0	10935519	1	3
1	rs114238103	0	10937643	4	2
1	rs10864479	0	10968730	4	3
1	rs1280970	0	10978810	3	1
1	rs7527445	0	10997978	2	4
1	rs77761246	0	10998043	1	2
1	rs12755921	0	11000276	1	3
1	rs2275490	0	11006569	3	1
1	rs75884965	0	11022834	2	4
1	rs6667397	0	11023696	1	3
1	rs12565727	0	11033082	3	1
1	rs11576658	0	11037736	4	2
1	rs3765897	0	11074582	3	1
1	rs17409276	0	11091205	1	3
1	rs74624408	0	11127774	1	2
1	rs1130683	0	11132217	3	1
1	rs12116957	0	11273418	3	4
1	rs11121720	0	11364920	2	4
1	rs149898814	0	11369550	1	3
1	rs60793387	0	11379165	3	1
1	rs78843543	0	11385130	4	3
1	rs2744854	0	11419868	4	2
1	rs61053736	0	11437466	2	4
1	rs2982368	0	11440188	3	1
1	rs11121724	0	11445223	4	2
1	rs17419268	0	11473323	2	4
1	rs2890085	0	11476541	2	4
1	rs11121734	0	11493868	1	3
1	rs3010217	0	11496715	2	4
1	rs2379159	0	11504514	2	4
1	rs12046038	0	11525533	3	1
1	rs11121750	0	11542899	4	2
1	rs75417796	0	11562412	1	3
1	rs2235665	0	11562490	3	1
1	rs6663540	0	11580479	3	1
1	rs2745291	0	11607932	1	3
1	rs113354179	0	11612833	1	3
1	rs12078550	0	11621262	1	3
1	rs74055108	0	11625977	3	4
1	rs140071917	0	11629134	4	2
1	rs6701965	0	11681568	2	4
1	rs12139487	0	11717300	2	4
1	rs3125815	0	11722688	1	3
1	rs9430591	0	11727678	4	2
1	rs2336030	0	11736600	4	2
1	rs74054215	0	11755021	3	1
1	rs9430624	0	11763677	1	3
1	rs2336034	0	11772340	1	3
1	rs79885019	0	11774744	1	3
1	rs76115885	0	11780038	4	2
1	rs115704035	0	11790094	3	1
1	rs10864532	0	11790687	3	1
1	rs17875956	0	11809567	1	2
1	rs1133398	0	11814631	3	1
1	rs1994798	0	11854755	3	1
1	rs7537765	0	11887303	3	1
1	rs5065	0	11906068	3	1
1	rs5063	0	11907648	4	2
1	rs17037488	0	11909027	4	2
1	rs1076626	0	11923145	1	3
1	rs112122687	0	11926933	1	2
1	rs1009591	0	11928830	2	4
1	rs60600557	0	11935166	1	3
1	rs9661078	0	11936324	1	2
1	rs11583408	0	11942059	3	1
1	rs35575891	0	11942688	1	3
1	rs6674558	0	12000632	3	1
1	rs11802668	0	12000670	2	4
1	rs35958757	0	12012753	1	3
1	rs879690	0	12034805	2	4
1	rs2236055	0	12042261	1	3
1	rs116836244	0	12042739	4	2
1	rs6675934	0	12052405	3	1
1	rs112638989	0	12066418	2	4
1	rs76084874	0	12075563	1	3
1	rs12759042	0	12105332	3	4
1	rs114916358	0	12108777	4	2
1	rs6662024	0	12113240	1	3
1	rs6690493	0	12135526	3	1
1	rs2486316	0	12183245	4	3
1	rs551062	0	12187541	2	4
1	rs7551317	0	12192306	4	2
1	rs1148471	0	12194612	3	1
1	rs3766735	0	12194745	1	3
1	rs1148459	0	12217852	3	4
1	rs80216029	0	12223681	1	3
1	rs496888	0	12232806	2	4
1	rs1148458	0	12233061	1	3
1	rs616645	0	12240824	3	4
1	rs1201157	0	12249031	3	1
1	rs5746016	0	12250979	4	2
1	rs17883933	0	12263586	1	3
1	rs74053364	0	12277803	1	3
1	rs374450	0	12305286	1	3
1	rs6685273	0	12373748	4	2
1	rs17037979	0	12376779	3	4
1	rs475983	0	12508943	3	1
1	rs7519797	0	12515591	4	2
1	rs12137084	0	12521029	1	3
1	rs116732636	0	12540191	2	4
1	rs113608659	0	12543768	4	3
1	rs117470349	0	12561472	3	1
1	rs56089820	0	12596355	3	4
1	rs78001009	0	12597490	1	2
1	rs7522534	0	12604691	2	4
1	rs11121931	0	12617009	1	3
1	rs12057979	0	12624494	3	1
1	rs61776828	0	12637399	2	1
1	rs3128451	0	12641488	3	4
1	rs3128449	0	12641758	3	1
1	rs78721879	0	12653261	1	3
1	rs4618985	0	12671324	2	1
1	rs4240903	0	12675699	1	3
1	rs1892067	0	12686912	2	4
1	rs4845911	0	12693125	1	3
1	rs2255773	0	12739867	3	1
1	rs1419299	0	12740907	4	3
1	rs3010942	0	12740964	4	3
1	rs113676049	0	12758444	2	4
1	rs79035362	0	12775044	4	2
1	rs4361998	0	12785093	4	3
1	rs72860647	0	12800301	2	4
1	rs12059239	0	12821075	3	1
1	rs2884717	0	12830013	4	2
1	rs1812242	0	12835868	4	2
1	rs56973311	0	13797425	3	1
1	rs3013105	3.23791e-319	13802325	2	4
1	rs72864589	0	13804856	4	2
1	rs3845608	0	13809227	3	4
1	rs391744	0	13813404	1	3
1	rs375996	0	13815792	3	1
1	rs10803381	0	13827439	1	3
1	rs2990681	0	13839125	3	1
1	rs3845609	0	13839184	2	4
1	rs424296	0	13845032	1	3
1	rs114331947	0	13851547	3	1
1	rs12750399	0	13852955	1	3
1	rs72866357	0	13857143	1	3
1	rs3856278	0	13859570	3	1
1	rs1610562	0	13874853	2	4
1	rs12042662	0	13885279	3	1
1	rs12735797	0	13905218	1	3
1	rs355021	0	13907789	4	2
1	rs1148455	0	13914230	4	2
1	rs61777779	0	13915681	3	4
1	rs72867951	0	13916317	4	3
1	rs7514217	0	13922799	3	1
1	rs92406	0	13935402	2	1
1	rs4391657	0	13937281	4	2
1	rs876931	0	13944568	2	4
1	rs12085273	0	13948047	4	3
1	rs1772635	0	13948225	2	1
1	rs16852432	0	13949831	3	1
1	rs72867992	0	13953672	3	4
1	rs10803421	0	13956484	2	4
1	rs80122938	0	13957636	4	2
1	rs12561812	0	13973250	4	3
1	rs2495037	0	13992846	3	1
1	rs4077841	0	14020405	2	4
1	rs60839750	0	14061975	3	1
1	rs12059565	0	14090308	3	1
1	rs2359756	0	14096420	3	1
1	rs11580688	0	14117228	1	3
1	rs2281164	0	14130628	3	1
1	rs2244634	0	14134154	3	4
1	rs11588426	0	14141988	3	4
1	rs2697971	0	14148441	4	3
1	rs2495090	0	14155055	4	2
1	rs2697983	0	14157577	1	3
1	rs75997909	0	14180066	4	2
1	rs6665674	0	14185682	1	3
1	rs59801306	0	14189659	1	3
1	rs10927942	0	14190328	1	3
1	rs77106621	0	14202623	3	1
1	rs2744656	0	14205571	1	3
1	rs111543930	0	14209876	3	1
1	rs12091229	0	14213963	3	1
1	rs17350970	0	14216150	4	2
1	rs6429800	0	14228077	3	1
1	rs1203709	0	14228490	4	3
1	rs75105468	0	14230131	2	1
1	rs7536590	0	14232891	4	2
1	rs10803436	0	14245737	1	3
1	rs6429804	0	14250674	3	1
1	rs10489150	0	14253566	3	1
1	rs1005302	0	14256246	3	1
1	rs10927965	0	14273093	4	2
1	rs111578711	0	14291084	3	1
1	rs6429815	0	14294749	1	2
1	rs10927972	0	14297110	1	3
1	rs12024045	0	14297220	3	1
1	rs12028225	0	14301434	3	1
1	rs10489148	0	14313480	4	3
1	rs11585369	0	14322389	1	3
1	rs12129723	0	14331940	1	3
1	rs12566758	0	14338807	2	4
1	rs80151337	0	14344263	4	3
1	rs115030562	0	14345651	4	2
1	rs7529368	0	14349267	3	1
1	rs4662076	0	14357851	4	3
1	rs2206587	0	14358807	3	1
1	rs12748863	0	14376799	1	2
1	rs72861252	0	14392989	3	1
1	rs3817959	0	14408015	1	3
1	rs7515917	0	14439042	2	4
1	rs2157565	0	14444425	2	4
1	rs6686025	0	14463497	3	1
1	rs1934656	0	14468557	2	4
1	rs10803463	0	14468901	4	2
1	rs9803674	0	14490497	2	4
1	rs7542472	0	14493787	2	4
1	rs6692372	0	14495162	3	1
1	rs646835	0	14505595	4	2
1	rs675997	0	14507542	1	2
1	rs10754914	0	14507739	1	3
1	rs577987	0	14509276	3	1
1	rs113625262	0	14523337	4	2
1	rs111913823	0	14530482	1	3
1	rs10803475	0	14561171	4	3
1	rs6683875	0	14567111	3	1
1	rs12077532	0	14588963	3	4
1	rs1339363	0	14611211	1	3
1	rs74057149	0	14611679	1	3
1	rs1538534	0	14622770	3	4
1	rs10927407	0	14629281	1	2
1	rs16853931	0	14647667	1	3
1	rs820628	0	14655712	1	3
1	rs146262680	0	14663605	3	1
1	rs12028092	0	14669229	1	3
1	rs2789746	0	14673025	1	3
1	rs35095692	0	14689481	4	3
1	rs7538154	0	14692672	2	4
1	rs943919	0	14725869	3	1
1	rs12122566	0	14726396	4	2
1	rs4308970	0	14743776	3	1
1	rs1079222	0	14766528	4	2
1	rs6659859	0	14773656	1	3
1	rs6659078	0	14776732	1	2
1	rs183761669	0	14780521	2	4
1	rs10927440	0	14790842	4	2
1	rs2480063	0	14811781	1	3
1	rs16850413	0	14837706	4	3
1	rs61771925	0	14845979	3	1
1	rs116440800	0	14847261	4	2
1	rs3892594	0	14849088	4	2
1	rs6673698	0	14849996	2	4
1	rs79239173	0	14870920	3	1
1	rs4523510	0	14872671	3	1
1	rs12031233	0	14878386	1	3
1	rs115165264	0	14909684	4	3
1	rs10733136	0	14915476	2	4
1	rs566329	0	14932790	4	2
1	rs11576795	0	14937702	2	4
1	rs11578959	0	14944191	4	3
1	rs112782749	0	14945129	2	4
1	rs16850611	0	14951305	4	2
1	rs12758763	0	14960685	2	4
1	rs12079312	0	14966881	2	4
1	rs12354173	0	14973064	2	1
1	rs28730493	0	14974371	3	1
1	rs6429671	0	14984655	2	4
1	rs10737900	0	15014106	1	3
1	rs116651733	0	15024078	1	3
1	rs1883576	0	15044796	2	4
1	rs4661517	0	15050524	1	3
1	rs79969952	0	15053159	3	1
1	rs34172886	0	15059653	3	1
1	rs7521419	0	15076310	1	3
1	rs58313877	0	15082319	4	2
1	rs742467	0	15083515	4	2
1	rs10927540	0	15090012	4	2
1	rs732469	0	15093562	3	1
1	rs78199475	0	15100693	1	3
1	rs12088443	0	15101344	1	3
1	rs4661528	0	15101602	4	2
1	rs57289276	0	15103953	4	2
1	rs11576169	0	15106529	4	2
1	rs1737358	0	15115776	4	3
1	rs7536472	0	15116381	1	3
1	rs3930209	0	15126214	1	3
1	rs10927556	0	15135253	4	3
1	rs149832632	0	15147048	3	1
1	rs3795756	0	15147083	4	2
1	rs116739238	0	15148384	4	2
1	rs804134	0	15150914	3	4
1	rs12127407	4.04739e-320	15152755	2	4
1	rs3845596	0	15189299	3	1
1	rs4661539	0	15192916	1	2
1	rs2807545	0	15193585	3	1
1	rs115910160	0	15195020	4	3
1	rs2801178	0	15208212	4	3
1	rs2807555	0	15226055	4	2
1	rs2807562	0	15234029	1	3
1	rs80173829	0	15251564	2	4
1	rs10927579	0	15253670	1	3
1	rs16851049	0	15276526	2	4
1	rs4661548	0	15277710	1	2
1	rs4421580	0	15289210	4	2
1	rs7517187	0	15300581	1	3
1	rs4661553	0	15304859	4	2
1	rs7522712	0	15307478	1	3
1	rs12567150	0	15314311	3	1
1	rs10754876	0	15329987	1	3
1	rs10803338	0	15330300	4	2
1	rs7541955	0	15331545	2	4
1	rs12022554	0	15338938	3	1
1	rs869712	0	15344403	3	4
1	rs17413451	0	15351283	1	3
1	rs6684496	0	15352820	1	3
1	rs12403509	0	15353941	2	4
1	rs2175771	0	15357505	2	1
1	rs4520412	0	15359967	2	4
1	rs16851168	0	15362356	1	2
1	rs761288	0	15377687	2	4
1	rs140493942	0	15380407	1	3
1	rs113229368	0	15384601	3	4
1	rs1000313	0	15405489	3	1
1	rs61320899	0	15414347	3	1
1	rs476859	0	15428508	4	2
1	rs72640722	0	15434891	3	1
1	rs496567	0	15435257	3	1
1	rs2235788	0	15442795	2	4
1	rs1546906	0	15447498	1	3
1	rs761301	0	15471992	3	4
1	rs61782687	0	15475627	1	2
1	rs6429717	0	15483191	2	1
1	rs4661594	0	15507952	3	4
1	rs10927710	0	15518174	1	3
1	rs7528237	0	15525229	3	1
1	rs59069064	0	15527600	1	3
1	rs3753313	0	15546077	1	3
1	rs549	0	15546825	3	1
1	rs4661327	0	15548673	1	3
1	rs10803369	0	15550525	2	1
1	rs7355207	0	15556314	4	2
1	rs10803370	0	15556940	2	4
1	rs11585810	0	15569712	1	3
1	rs1752021	0	15572070	1	3
1	rs75168753	0	15581215	3	1
1	rs6676098	0	15588759	2	4
1	rs56388951	0	15596286	3	1
1	rs10803376	0	15611118	1	3
1	rs7550951	0	15634796	3	1
1	rs7549599	0	15662606	4	2
1	rs763821	0	15668276	1	3
1	rs12126178	0	15668319	1	3
1	rs2479082	0	15674269	4	2
1	rs2473358	0	15680451	4	3
1	rs4661330	0	15687059	3	1
1	rs876295	0	15697183	3	1
1	rs9919231	0	15708716	1	2
1	rs189018887	0	15712789	3	1
1	rs57862684	0	15713918	1	3
1	rs142146330	0	15732217	4	2
1	rs2092324	0	15733394	3	1
1	rs7525279	0	15745380	2	4
1	rs115972780	0	15745502	3	1
1	rs12070915	0	15746793	2	4
1	rs142324086	0	15748378	4	2
1	rs6693417	0	15763340	3	1
1	rs16851653	0	15779113	1	3
1	rs2020902	0	15834360	3	1
1	rs4646025	0	15838499	4	2
1	rs12736181	0	15869284	1	3
1	rs7542693	0	15886754	3	4
1	rs11580170	0	15909744	4	2
1	rs6661255	0	15929989	1	3
1	rs114815991	0	15960525	1	3
1	rs927207	0	15990552	3	1
1	rs1006147	0	16046109	2	4
1	rs113155232	0	16059978	3	1
1	rs35365738	0	16068364	1	3
1	rs938295	0	16087260	4	2
1	rs7552077	0	16196759	3	1
1	rs16852052	0	16201502	4	3
1	rs6429787	0	16230657	2	4
1	rs10927873	0	16251900	4	2
1	rs59454432	0	16319105	3	1
1	rs1739822	0	16324233	2	4
1	rs1544131	0	16345735	4	2
1	rs10754899	0	16376719	1	3
1	rs9442228	0	16380815	4	3
1	rs9442234	0	16391056	2	4
1	rs12062567	0	16397970	3	1
1	rs28635926	0	16418582	1	3
1	rs28490872	0	16419219	1	3
1	rs58957474	0	16437409	1	3
1	rs11260742	0	16464260	2	4
1	rs78135099	0	16467973	1	3
1	rs1566145	0	16473514	3	1
1	rs4661721	0	16514369	3	1
1	rs80132722	0	16592825	2	4
1	rs11590217	0	16607871	2	1
1	rs11260738	0	16700793	3	1
1	rs11803997	0	16701098	2	1
1	rs11260756	0	16759616	4	2
1	rs74055686	0	16782920	3	1
1	rs156851	0	16814994	2	4
1	rs12059633	0	17292404	3	1
1	rs12745538	0	17299983	3	1
1	rs74058355	0	17302308	4	2
1	rs3738815	0	17314702	4	2
1	rs2647168	0	17340878	4	2
1	rs11203280	0	17342783	4	3
1	rs2746472	0	17349830	4	2
1	rs2746535	0	17392352	1	3
1	rs910233	0	17398429	4	3
1	rs11587313	0	17401694	3	4
1	rs910228	0	17416595	4	2
1	rs2014718	0	17417315	1	3
1	rs910224	0	17432745	3	1
1	rs10788657	1.78e-307	17464780	4	2
1	rs2746479	0	17469692	3	1
1	rs6693480	0	17474394	1	3
1	rs11203312	0	17474938	1	3
1	rs2647154	0	17481244	4	2
1	rs57248334	0	17521574	1	3
1	rs149688853	0	17522617	3	4
1	rs12072538	0	17526704	1	3
1	rs2977274	0	17537623	4	2
1	rs111368955	0	17540096	2	4
1	rs2977283	0	17541949	3	1
1	rs3003482	0	17550601	3	1
1	rs10127662	0	17554853	3	4
1	rs16824005	0	17556179	3	1
1	rs3003409	0	17557837	2	1
1	rs2977313	0	17569949	2	4
1	rs188309569	7.29e-304	17579596	4	2
1	rs3003424	0	17580151	3	1
1	rs3750300	0	17586134	3	1
1	rs2977269	0	17591077	3	1
1	rs2977295	0	17600437	2	1
1	rs6666990	0	17611520	3	1
1	rs7548900	0	17622654	1	2
1	rs2501787	0	17630727	4	2
1	rs2147333	0	17646526	2	4
1	rs16825533	0	17665881	3	1
1	rs11203368	0	17666508	2	4
1	rs1635566	0	17683157	1	3
1	rs74058736	0	17686857	4	3
1	rs1204890	0	17694701	3	4
1	rs10788668	0	17707798	2	4
1	rs2526833	0	17723126	1	3
1	rs1408420	0	17754815	1	3
1	rs148459747	0	17761299	1	3
1	rs115618444	0	17812001	1	3
1	rs79316661	0	17813246	1	2
1	rs11203410	0	17815801	3	1
1	rs11203414	0	17829956	2	4
1	rs4920374	0	17872028	1	3
1	rs1408953	0	17878619	2	4
1	rs78928019	0	17897302	1	3
1	rs4920380	0	17918600	1	3
1	rs16829190	0	17919587	1	3
1	rs12059707	0	17954486	2	1
1	rs113756908	0	17969367	4	2
1	rs112991053	0	17982111	2	4
1	rs869526	0	18000613	1	3
1	rs12023874	0	18025612	1	3
1	rs1553400	0	18042035	3	1
1	rs4920625	0	18043943	4	2
1	rs4920627	0	18047393	4	2
1	rs142243885	0	18049991	4	2
1	rs260514	0	18052645	3	1
1	rs58140973	0	18082176	3	1
1	rs72927118	0	18089687	4	2
1	rs4920381	0	18092615	2	4
1	rs11203456	0	18094337	3	1
1	rs7552919	0	18125179	4	2
1	rs11203470	0	18158327	2	4
1	rs685987	0	18159495	4	3
1	rs11203473	0	18160759	1	3
1	rs587276	0	18193604	4	2
1	rs597865	0	18212230	4	2
1	rs6686929	0	18244707	4	2
1	rs79010616	0	18246102	1	3
1	rs883136	0	18253743	3	1
1	rs623276	0	18263784	3	1
1	rs1572345	0	18271363	3	1
1	rs673567	0	18278257	3	1
1	rs709362	0	18279185	3	4
1	rs16861326	0	18294487	1	3
1	rs16861364	0	18311069	3	1
1	rs6685120	0	18311140	3	1
1	rs181098602	0	18314440	1	3
1	rs11588830	0	18314621	4	2
1	rs1192613	0	18322825	3	1
1	rs12022529	0	18325257	4	2
1	rs10443203	0	18327643	4	2
1	rs6586487	0	18339748	4	2
1	rs794237	0	18342964	1	3
1	rs2355459	0	18349764	1	3
1	rs75002180	0	18367674	1	3
1	rs12073160	0	18382420	3	1
1	rs76444898	0	18402546	3	1
1	rs10492993	0	18404179	2	4
1	rs897496	0	18412381	1	3
1	rs9661386	0	18419341	4	2
1	rs11261023	0	18425983	2	4
1	rs930851	0	18429575	1	3
1	rs11802688	0	18448392	4	2
1	rs12072266	0	18450595	4	2
1	rs12131391	0	18460469	4	2
1	rs9725656	0	18460526	2	4
1	rs75680752	0	18466721	1	3
1	rs72942389	0	18471613	4	2
1	rs9659598	0	18473529	4	2
1	rs4311853	0	18475441	1	3
1	rs12126587	0	18478269	2	4
1	rs4920300	0	18490061	4	2
1	rs11260939	0	18490269	3	1
1	rs10907295	0	18536355	3	1
1	rs11578597	0	18545932	3	1
1	rs1013007	0	18550409	4	2
1	rs12033929	0	18550683	4	2
1	rs10907297	0	18557204	2	4
1	rs113050777	0	18564606	1	2
1	rs1341306	0	18564669	1	3
1	rs109490	0	18572901	1	3
1	rs223198	0	18576713	3	1
1	rs223177	0	18579038	1	2
1	rs409490	0	18589352	1	3
1	rs60003665	0	18590175	1	3
1	rs12401665	0	18597664	2	1
1	rs79544403	0	18611086	4	2
1	rs761585	0	18633940	3	1
1	rs223222	0	18649579	3	1
1	rs223226	0	18650794	2	4
1	rs484128	0	18653919	4	3
1	rs59004454	0	18654235	3	4
1	rs78680682	0	18656607	3	4
1	rs517004	0	18664626	3	4
1	rs35813471	0	18665200	1	3
1	rs59612992	0	18681970	1	3
1	rs10489573	0	18685202	4	2
1	rs4920485	0	18689252	3	1
1	rs945499	0	18705500	1	2
1	rs12566510	0	18705694	3	1
1	rs10492995	0	18707373	2	1
1	rs12138463	0	18724101	1	3
1	rs61763871	0	18726202	4	3
1	rs7512723	0	18728581	4	2
1	rs76147782	0	18731802	4	2
1	rs146078862	0	18737380	1	3
1	rs76200997	0	18746087	4	2
1	rs11261002	0	18747095	3	1
1	rs17437569	0	18765153	2	4
1	rs2946525	0	18768843	2	4
1	rs72655618	0	18771365	1	3
1	rs2946532	0	18772971	2	4
1	rs56288501	0	18775366	1	3
1	rs3007729	0	18795255	2	4
1	rs57900209	0	18804247	4	2
1	rs12061898	0	18805678	3	1
1	rs192852504	0	18805822	3	1
1	rs7528206	0	18807117	2	4
1	rs3007720	0	18813026	4	2
1	rs10907313	0	18814565	2	4
1	rs75593463	0	18816061	2	4
1	rs74056377	0	18816184	1	3
1	rs4531264	0	18816616	2	4
1	rs4920327	0	18829672	3	1
1	rs2745302	0	18839126	1	3
1	rs148411390	0	18848029	1	3
1	rs2816030	0	18857598	2	4
1	rs4375229	0	18874253	1	3
1	rs79741665	0	18881206	4	2
1	rs2816043	0	18892063	1	3
1	rs7549273	0	18904707	1	3
1	rs113444419	0	18907395	1	3
1	rs72937240	0	18929356	1	3
1	rs742070	0	18980399	4	2
1	rs74748774	0	19006459	4	2
1	rs2743208	0	19017855	2	4
1	rs1416464	0	19029546	3	1
1	rs682616	0	19034509	2	4
1	rs624761	0	19044877	2	4
1	rs2236817	0	19049615	1	2
1	rs9439731	0	19059471	2	4
1	rs485874	0	19072926	1	3
1	rs626600	0	19077825	1	3
1	rs12075043	0	19091468	2	1
1	rs74056624	0	19116500	1	3
1	rs7418296	0	19131080	1	3
1	rs7411058	0	19134260	3	1
1	rs12063142	0	19139517	4	2
1	rs4920545	0	19142952	3	1
1	rs4920550	0	19160236	1	3
1	rs3935570	0	19167371	4	3
1	rs7534618	0	19170078	3	4
1	rs28405907	0	19187941	3	1
1	rs6698642	0	19255671	4	2
1	rs4912013	0	19284564	2	4
1	rs1886767	0	19285944	4	3
1	rs56032131	0	19326026	1	3
1	rs1570857	0	19365346	2	1
1	rs7537573	0	19373605	4	2
1	rs12118553	0	19391132	4	3
1	rs10916867	0	19391177	1	3
1	rs11802186	0	19408650	4	2
1	rs16862575	0	19487371	1	3
1	rs6663221	0	19492707	4	2
1	rs7519084	0	19507999	2	4
1	rs12122656	0	19526363	3	1
1	rs710865	0	19568972	3	1
1	rs1042380	0	19584004	1	3
1	rs9729157	0	19618601	2	4
1	rs2227295	0	19638309	1	3
1	rs214341	0	19680558	3	1
1	rs7533994	0	19681273	4	3
1	rs214307	0	19690758	2	4
1	rs7519264	0	19702007	3	1
1	rs17394154	2	19706385	2	1
1	rs6698682	0	19727145	4	3
1	rs77180611	0	19733680	4	2
1	rs6687476	0	19743581	2	4
1	rs4912094	0	19762466	4	2
1	rs1542875	0	19794187	2	1
1	rs10799816	0	19795951	1	3
1	rs6662017	0	19806850	1	2
1	rs186276490	0	19807313	4	2
1	rs10917461	0	19809758	1	2
1	rs16822407	0	19821369	1	2
1	rs12128006	0	19822388	4	3
1	rs10917468	0	19843354	2	4
1	rs6687048	0	19859123	3	1
1	rs12123337	0	19862411	2	4
1	rs4508039	0	19876025	2	1
1	rs12566505	0	19889168	2	4
1	rs56084916	0	19893432	1	3
1	rs12133620	0	19897942	2	4
1	rs12136772	0	19901804	3	1
1	rs860847	0	19927553	1	2
1	rs116395719	0	19960568	1	3
1	rs6658108	0	19995491	1	3
1	rs6666576	0	20013276	1	3
1	rs3813987	0	20015655	2	1
1	rs11581014	0	20018091	2	4
1	rs4484948	0	20041054	1	3
1	rs4326647	0	20056759	2	1
1	rs10917527	0	20057205	2	4
1	rs1782469	0	20064575	2	4
1	rs17378010	0	20078134	2	4
1	rs1473689	0	20080310	4	2
1	rs1983602	0	20081064	1	3
1	rs1266434	0	20099109	3	4
1	rs12117039	0	20127066	2	4
1	rs7513369	0	20138436	2	1
1	rs1317209	0	20140036	1	3
1	rs2154358	0	20143206	1	3
1	rs17396847	0	20144332	1	3
1	rs4509550	0	20158241	2	4
1	rs6426833	0	20171860	1	3
1	rs6690967	0	20183342	4	2
1	rs16823060	0	20188458	3	4
1	rs72658575	0	20202289	2	4
1	rs1111872	0	20240590	2	4
1	rs1572783	0	20243147	3	4
1	rs2233688	0	20250730	3	1
1	rs1796918	0	20262931	2	4
1	rs16823170	0	20266735	3	1
1	rs12132830	0	20278924	1	3
1	rs818963	0	20283943	1	3
1	rs2790482	0	20286121	3	1
1	rs12021852	0	20290088	4	2
1	rs79966703	0	20296874	4	3
1	rs3753827	0	20305887	1	2
1	rs1796923	0	20306279	3	4
1	rs1395470	0	20334629	4	2
1	rs1605321	0	20338267	3	1
1	rs77329710	0	20355218	4	2
1	rs521179	0	20405165	1	3
1	rs525380	0	20409374	1	2
1	rs77456471	0	20425206	4	2
1	rs116693824	0	20433809	4	2
1	rs1395468	0	20435466	3	1
1	rs12091519	0	20436391	3	1
1	rs111368510	0	20440770	1	3
1	rs10916711	0	20441633	3	1
1	rs1567102	0	20444473	4	2
1	rs623784	0	20452434	3	1
1	rs631134	0	20464891	1	3
1	rs6426616	0	20490518	2	4
1	rs2301474	0	20499033	4	2
1	rs1061588	0	20519808	1	3
1	rs2213801	0	20544835	1	3
1	rs6669431	0	20549072	4	2
1	rs7514659	0	20561434	3	4
1	rs4655165	0	20562389	3	1
1	rs16823647	0	20567939	2	4
1	rs6426624	0	20572638	3	1
1	rs743982	0	20583238	1	3
1	rs966366	0	20592340	4	2
1	rs2142629	0	20608200	4	2
1	rs2223225	0	20620323	4	2
1	rs74057849	0	20625450	1	2
1	rs115399645	0	20627436	3	4
1	rs56321439	0	20640210	1	3
1	rs10916762	0	20644752	1	3
1	rs17353088	0	20650550	4	2
1	rs139220086	0	20656718	1	3
1	rs11580208	0	20667005	1	3
1	rs230177	0	20683946	1	3
1	rs230174	0	20686162	4	2
1	rs112102093	0	20705372	1	3
1	rs12045307	0	20717657	2	4
1	rs7552284	0	20726885	1	3
1	rs74056463	0	20730258	3	1
1	rs10916785	0	20731117	2	4
1	rs974332	0	20745485	4	2
1	rs12087853	0	20756045	1	3
1	rs750070	0	20769184	2	1
1	rs74056476	1.65781e-316	20771183	3	1
1	rs11799849	0	20775350	1	3
1	rs6663450	0	20793015	2	4
1	rs75810319	0	20807073	4	3
1	rs16824070	0	20837857	4	2
1	rs74639798	0	20838873	4	2
1	rs11589673	0	20848989	2	4
1	rs569759	0	20860671	2	4
1	rs675397	0	20883422	2	4
1	rs11806424	0	20898890	2	4
1	rs1890004	0	20899066	2	4
1	rs1689924	0	20934796	3	1
1	rs12404655	0	20943195	3	1
1	rs552722	4.45e-308	20945520	2	1
1	rs1614627	0	20946756	1	2
1	rs3121679	0	20965375	4	2
1	rs10799658	0	20984254	4	2
1	rs640742	0	20984554	2	1
1	rs2170336	0	20994952	1	3
1	rs111426636	0	21012097	1	3
1	rs12042868	0	21035578	3	4
1	rs6692553	0	21221497	4	2
1	rs3026913	0	21544601	4	2
1	rs2076281	0	21548068	3	1
1	rs140522661	0	21569591	3	1
1	rs2282715	0	21581765	4	2
1	rs212534	0	21590754	1	3
1	rs11583057	0	21592975	1	3
1	rs212540	0	21593117	2	4
1	rs112301826	0	21614970	4	2
1	rs213010	0	21639167	3	1
1	rs3026827	0	21651179	1	3
1	rs213037	0	21655884	1	3
1	rs12722999	0	21669790	1	3
1	rs2796355	0	21688419	4	3
1	rs4614227	0	21705378	1	3
1	rs10916972	0	21711731	3	1
1	rs72874205	0	21801477	3	1
1	rs16825415	0	21820858	1	3
1	rs1780324	0	21821757	1	3
1	rs16825420	0	21822360	1	3
1	rs1697420	0	21823629	2	4
1	rs192537908	0	21827233	1	3
1	rs1472563	0	21840498	4	2
1	rs1780315	0	21863956	2	4
1	rs1780327	0	21882820	1	3
1	rs10917008	0	21894307	2	4
1	rs74063108	0	21899357	1	3
1	rs1780320	0	21899491	1	3
1	rs2275370	0	21900420	1	3
1	rs2275368	0	21900583	3	1
1	rs1780329	0	21902950	1	2
1	rs1256324	0	21910649	3	1
1	rs60022459	0	21925506	1	3
1	rs12130950	0	21935467	1	3
1	rs829418	0	21943504	1	3
1	rs829411	0	21953138	1	3
1	rs10917029	0	21964134	4	2
1	rs2625408	0	21979230	2	4
1	rs77339487	0	21993250	1	3
1	rs3738091	0	21997282	1	3
1	rs3818942	0	22000026	3	1
1	rs17457107	0	22001421	1	3
1	rs12128325	0	22002867	1	3
1	rs829396	0	22003793	2	4
1	rs112509509	0	22013476	3	1
1	rs333170	0	22033944	4	2
1	rs111462217	0	22040489	3	4
1	rs142123298	0	22063436	1	3
1	rs1632697	0	22072324	2	4
1	rs7538354	0	22076638	2	4
1	rs4654770	0	22147077	1	3
1	rs7556412	0	22168216	2	4
1	rs12043008	0	22168310	3	1
1	rs62642513	0	22169926	1	3
1	rs2454290	0	22199821	3	1
1	rs2501257	0	22228836	3	1
1	rs6698486	0	22244023	4	2
1	rs77573518	0	22246131	1	3
1	rs4233279	0	22251115	4	2
1	rs4654773	0	22252262	1	3
1	rs7531732	0	22275696	1	3
1	rs36070253	0	22285529	1	3
1	rs8179387	0	22290156	3	1
1	rs10917096	0	22308708	3	1
1	rs3117048	0	22345093	1	3
1	rs2501296	0	22346009	1	3
1	rs11582851	0	22365456	4	2
1	rs2501279	0	22368342	2	4
1	rs2501276	0	22373624	4	2
1	rs2056975	0	22408527	1	3
1	rs80344831	0	22424660	1	2
1	rs7515106	0	22473410	2	4
1	rs7517829	0	22480159	3	1
1	rs16826658	0	22485871	3	4
1	rs2807357	0	22491984	3	1
1	rs12747516	0	22494791	1	3
1	rs909813	0	22496703	3	1
1	rs1014986	0	22499222	1	3
1	rs2982285	0	22506253	4	2
1	rs733662	0	22506709	1	3
1	rs10799738	0	22519423	4	2
1	rs2807348	0	22533106	1	3
1	rs17356087	0	22536534	2	4
1	rs35778318	0	22539257	4	2
1	rs1569583	0	22547352	2	4
1	rs2744738	0	22551813	4	2
1	rs2807322	0	22555597	1	3
1	rs11578591	0	22558081	1	2
1	rs2744741	0	22565371	4	2
1	rs6682936	0	22565425	1	2
1	rs2807339	0	22578063	4	2
1	rs2143101	0	22578436	1	3
1	rs2179376	0	22600073	2	4
1	rs76152957	0	22605050	1	2
1	rs111880945	0	22616434	2	4
1	rs116579818	0	22620140	2	4
1	rs6675040	0	22624702	2	1
1	rs6426746	0	22629057	1	3
1	rs112605306	0	22648029	4	2
1	rs6690148	0	22648411	4	2
1	rs10917216	0	22665400	2	1
1	rs3856183	0	22675846	1	3
1	rs10917220	0	22683405	4	2
1	rs12029258	0	22686493	1	2
1	rs7524102	0	22698447	3	1
1	rs116600568	0	22714525	3	1
1	rs11581927	0	22731100	3	1
1	rs147755217	0	22731169	1	3
1	rs7543680	0	22731269	1	3
1	rs6680369	0	22734859	2	4
1	rs7513392	0	22741118	1	3
1	rs10917234	0	22782602	3	1
1	rs112138333	0	22797062	4	2
1	rs112186592	0	22816324	4	2
1	rs115330926	0	22842411	2	1
1	rs766910	0	22872687	2	1
1	rs79717304	0	22895071	3	4
1	rs56218493	0	22902772	4	2
1	rs474152	0	22915081	1	3
1	rs76452513	0	22915858	4	2
1	rs115108929	0	22923536	3	1
1	rs12746274	0	22944024	2	4
1	rs186037	0	22952386	3	1
1	rs12402853	0	22959098	4	2
1	rs58701628	0	22964065	1	3
1	rs12065722	0	22972901	1	3
1	rs12756603	0	22981876	3	1
1	rs631090	0	22986403	2	4
1	rs292007	0	22991512	2	4
1	rs167157	0	23011971	3	4
1	rs74060502	0	23025087	1	3
1	rs72879161	0	23046663	1	3
1	rs72879164	0	23051671	3	1
1	rs10753541	0	23061992	2	4
1	rs6698922	6.95336e-310	23073167	3	1
1	rs1561624	0	23101688	4	3
1	rs114497691	0	23101747	4	2
1	rs2817903	0	23108366	4	2
1	rs893961	0	23118173	2	4
1	rs78666033	0	23121656	4	2
1	rs4506436	0	23127876	4	2
1	rs12090415	0	23155231	1	3
1	rs6687094	0	23156289	3	1
1	rs10753545	0	23158122	3	1
1	rs12410872	0	23169257	4	3
1	rs56341859	0	23171981	4	3
1	rs7519206	0	23174591	1	3
1	rs7413155	0	23184206	1	2
1	rs79005594	0	23184754	3	1
1	rs4655134	0	23198619	3	4
1	rs140047751	0	23203815	2	4
1	rs10158017	0	23209450	2	4
1	rs309500	0	23233600	1	3
1	rs309527	0	23263234	3	4
1	rs112560846	0	23269426	3	4
1	rs4655138	0	23291582	3	1
1	rs144493153	0	23537556	3	4
1	rs6669568	0	23540469	1	3
1	rs75439977	0	23590311	3	4
1	rs601786	0	23686798	3	1
1	rs2849028	0	23688933	1	3
1	rs2092933	4.94066e-324	23711376	2	4
1	rs12087685	0	23727348	4	2
1	rs1767141	0	23734350	1	2
1	rs1198433	0	23756695	1	3
1	rs17184553	0	23767487	4	2
1	rs72867729	0	23796230	2	4
1	rs2282720	0	23839769	3	1
1	rs12094355	0	23862329	4	2
1	rs2071494	0	23884369	2	4
1	rs909535	0	23890737	3	1
1	rs72663243	0	23907099	1	3
1	rs4514282	7.29e-304	23912167	2	4
1	rs2864889	0	23926256	1	3
1	rs2811992	0	23934882	4	2
1	rs6677615	0	23942802	1	3
1	rs80244619	0	23965195	1	3
1	rs34288954	0	23991742	3	4
1	rs622770	0	24040266	4	2
1	rs6424113	0	24063467	4	2
1	rs2076346	0	24083649	2	4
1	rs2473381	0	24112696	2	1
1	rs146824030	0	24130313	2	4
1	rs3123554	0	24196401	1	3
1	rs9424338	0	24222735	3	4
1	rs114720170	0	24240233	3	4
1	rs145024510	0	24369338	3	1
1	rs12401982	0	24372971	4	2
1	rs12139849	0	24386534	2	4
1	rs6682222	0	24392600	1	3
1	rs12719820	0	24404988	4	2
1	rs3923546	0	24414077	4	2
1	rs4487973	0	24417868	4	2
1	rs12568789	4.14452e-317	24422626	4	2
1	rs3934861	0	24431956	3	1
1	rs11249201	0	24452399	2	4
1	rs11577442	0	24453078	3	1
1	rs16829225	0	24470393	4	2
1	rs4649191	0	24479274	4	2
1	rs57507077	0	24491888	4	2
1	rs11249017	0	24496662	2	4
1	rs3932665	0	24511583	4	2
1	rs72650429	0	24516489	1	3
1	rs7552167	0	24518643	1	3
1	rs6691474	0	24525794	3	4
1	rs16860738	0	24532144	2	4
1	rs1416832	0	24532985	1	2
1	rs4648850	0	24558060	1	3
1	rs4648955	0	24568090	1	3
1	rs7516592	0	24572080	1	3
1	rs4648854	0	24589394	1	3
1	rs6424169	0	24590691	1	3
1	rs1572786	0	24616294	4	2
1	rs12080352	0	24633812	4	2
1	rs12401714	0	24666934	3	1
1	rs11591176	0	24675461	4	3
1	rs76904385	0	24680276	1	3
1	rs56974357	0	24683312	4	2
1	rs12086212	0	24708740	4	2
1	rs6694932	0	24743603	1	2
1	rs10489442	0	24749079	4	2
1	rs10903087	0	24755438	1	3
1	rs72882442	1.73834e-310	24773634	1	3
1	rs57455157	0	24777573	1	3
1	rs6688953	0	24788950	1	3
1	rs78842249	0	24802000	3	1
1	rs195734	0	24804018	3	1
1	rs195704	0	24813155	2	4
1	rs196398	0	24833936	3	4
1	rs74060383	0	24838229	3	1
1	rs183746260	0	24862489	4	2
1	rs11231	0	24863285	4	2
1	rs2809964	0	24875490	4	2
1	rs12067682	0	24880383	4	2
1	rs4648997	0	24900952	3	4
1	rs6682647	0	24901850	3	1
1	rs12353957	0	24922056	2	4
1	rs10903095	0	24922129	1	3
1	rs11249141	3.23791e-319	24932733	3	1
1	rs9661044	0	24932942	4	2
1	rs60499336	0	25012162	3	1
1	rs7526415	0	25180321	3	1
1	rs11249186	0	25187878	2	4
1	rs6659125	0	25188127	1	2
1	rs115911286	0	25192012	1	3
1	rs3131513	0	25193155	3	1
1	rs151327254	0	25193659	1	3
1	rs116581099	0	25193857	3	1
1	rs2361150	0	25194299	3	1
1	rs149013753	0	25196648	3	4
1	rs4649032	0	25197586	2	4
1	rs138238766	0	25206318	2	4
1	rs7553295	0	25224010	4	3
1	rs9438859	0	25224321	2	4
1	rs7537912	0	25243598	4	3
1	rs4648888	0	25286151	2	4
1	rs57213527	0	25288485	1	3
1	rs7529070	0	25295580	3	1
1	rs11581762	0	25298408	1	3
1	rs72657064	0	25322176	4	2
1	rs10794668	0	25322777	1	3
1	rs311466	0	25329778	4	2
1	rs311470	0	25331468	1	3
1	rs11249232	0	25331585	3	1
1	rs80044359	0	25355930	1	3
1	rs11249247	0	25359373	4	2
1	rs61333575	0	25373716	4	2
1	rs12031599	0	25391629	4	3
1	rs448385	0	25395133	1	3
1	rs4568778	0	25397967	4	2
1	rs10493026	0	25407854	4	3
1	rs178135	0	25408433	4	3
1	rs72881644	0	25427522	1	3
1	rs115673285	0	25441679	1	3
1	rs7538852	0	25442049	4	2
1	rs3855960	0	25458415	1	3
1	rs12735622	0	25465981	4	2
1	rs112208027	0	25469785	2	4
1	rs926461	0	25486203	3	1
1	rs6600267	0	25508191	4	2
1	rs12736858	0	25521090	4	2
1	rs2375278	0	25529038	1	3
1	rs12092507	0	25557165	1	3
1	rs61776810	0	25859300	1	3
1	rs61776823	0	25887525	1	3
1	rs11563	0	25894853	4	3
1	rs2982304	0	25965178	1	3
1	rs3014717	0	25978927	1	3
1	rs3767892	0	26003101	4	2
1	rs12069061	0	26065150	3	1
1	rs3767880	0	26069415	1	3
1	rs807263	0	26098350	1	3
1	rs72879435	0	26171735	3	1
1	rs6670482	0	26203733	4	2
1	rs159522	0	26219848	1	3
1	rs12037513	0	26224633	3	1
1	rs112769161	0	26240563	4	2
1	rs298433	0	26258915	3	4
1	rs2782814	0	26286840	1	3
1	rs11247834	0	26295770	3	1
1	rs17163462	0	26322104	1	3
1	rs3008241	0	26327751	1	3
1	rs150248337	0	26347985	1	3
1	rs17163470	0	26351382	2	4
1	rs1981135	0	26447739	3	1
1	rs140148714	0	26471821	1	3
1	rs4281320	0	26474439	2	1
1	rs868551	0	26475521	3	1
1	rs10794524	0	26493240	4	2
1	rs6660744	0	26526217	4	2
1	rs77159267	0	26585057	3	1
1	rs6598955	0	26619649	4	2
1	rs3795684	0	26632781	2	4
1	rs4659371	0	26657561	4	2
1	rs7514477	0	26696626	4	2
1	rs7545927	0	26700048	1	3
1	rs183412639	0	26707386	4	2
1	rs7529342	0	26709504	2	4
1	rs4436378	0	26715232	3	1
1	rs74061154	0	26729692	2	4
1	rs7532866	0	26741544	3	1
1	rs12728900	0	26746807	1	3
1	rs149948788	0	26774159	1	3
1	rs1055323	0	26797654	4	2
1	rs2494401	0	26812892	4	2
1	rs4659442	0	26823580	3	4
1	rs10493038	0	26865688	1	3
1	rs2278978	0	26873245	1	3
1	rs6657116	0	26894496	3	1
1	rs74062520	0	26904986	2	4
1	rs566421	0	26909666	1	3
1	rs6598858	0	26909765	4	2
1	rs7551704	0	26917014	3	1
1	rs17162281	0	26948087	4	2
1	rs11809030	0	26988026	1	3
1	rs11247599	0	27161670	2	4
1	rs17162330	0	27236212	2	4
1	rs4970469	0	27312816	1	3
1	rs112273605	0	27333525	4	2
1	rs116324836	0	27334675	4	2
1	rs6669265	0	27361219	1	3
1	rs11247623	0	27530146	2	4
1	rs75973655	0	27543878	2	4
1	rs77535610	0	27655945	4	2
1	rs11247639	0	27679692	1	3
1	rs185797917	0	27740437	4	2
1	rs80066582	0	27819098	4	2
1	rs4908343	0	27931698	3	1
1	rs60694648	0	28024463	3	1
1	rs186476907	0	28136561	1	2
1	rs17362501	0	28160199	4	2
1	rs3753393	0	28169402	3	1
1	rs2236074	0	28211384	1	3
1	rs17162878	0	28220474	1	3
1	rs12058265	0	28221437	2	4
1	rs7536088	0	28234325	3	1
1	rs7524082	0	28264081	2	4
1	rs10902682	0	28274984	1	3
1	rs77611653	0	28292397	1	3
1	rs113598070	0	28366869	4	2
1	rs12144104	0	28406173	1	3
1	rs56309501	0	28414915	3	4
1	rs6598920	0	28432711	1	3
1	rs11806397	0	28450288	1	3
1	rs515649	0	28452889	4	3
1	rs74063631	0	28460891	1	3
1	rs6679420	0	28500834	1	3
1	rs7516655	0	28559100	3	1
1	rs8559	0	28564252	3	1
1	rs10794514	0	28659696	4	3
1	rs74064861	0	28806620	2	4
1	rs182147695	0	28886637	1	3
1	rs111261315	0	29137280	1	3
1	rs678849	0	29145188	2	4
1	rs2236859	0	29160102	3	1
1	rs72665504	0	29173922	1	3
1	rs116504604	0	29182525	1	3
1	rs67299119	0	29191292	3	4
1	rs79559686	0	29210258	1	3
1	rs112984230	0	29221398	1	2
1	rs150088	0	29262533	1	3
1	rs2930836	0	29296948	3	1
1	rs12070152	0	29391396	3	1
1	rs12130351	0	29396947	4	2
1	rs78102920	0	29492852	3	4
1	rs12032476	0	29529943	4	2
1	rs2503017	0	29533080	3	1
1	rs74811232	0	29572838	2	4
1	rs1032425	0	29575605	1	2
1	rs2131556	0	29579826	1	3
1	rs7550930	0	29594563	4	2
1	rs9426315	0	29625375	1	3
1	rs3737606	0	29630956	3	1
1	rs2235937	0	29631909	3	1
1	rs2235938	0	29632600	4	3
1	rs12735793	0	29636976	1	3
1	rs146768641	0	29645881	4	2
1	rs34339625	0	29651392	4	2
1	rs6687854	0	29662770	3	1
1	rs761430	0	29678774	1	2
1	rs6426356	5.18065e-318	29685790	3	4
1	rs116307175	0	29693481	4	2
1	rs212306	0	29719475	3	1
1	rs1408857	0	29743630	4	2
1	rs114664663	0	29752170	2	4
1	rs10915275	0	29761294	4	3
1	rs12407783	0	29762607	4	3
1	rs1408859	0	29766149	3	1
1	rs6658888	0	29783324	1	3
1	rs1000494	0	29789167	4	3
1	rs34181020	0	29793724	4	3
1	rs4654354	0	29794247	4	2
1	rs11804085	0	29794648	2	1
1	rs6694109	0	29801397	2	1
1	rs4078312	0	29815645	4	2
1	rs7530119	0	29847040	3	1
1	rs12074279	0	29854687	1	3
1	rs75169852	0	29865177	4	2
1	rs6677824	0	29867677	4	2
1	rs28452016	0	30038498	1	2
1	rs113555578	0	30044027	4	2
1	rs28689775	0	30056731	3	1
1	rs28698112	0	30057494	2	4
1	rs9660251	0	30068857	4	2
1	rs4949283	0	30090260	1	3
1	rs9283399	0	30097294	1	3
1	rs271321	0	30098510	4	3
1	rs9442466	0	30111858	4	2
1	rs271329	0	30115629	3	1
1	rs12044805	0	30123369	1	3
1	rs187954	0	30134604	1	2
1	rs10915116	0	30147600	4	2
1	rs166604	0	30148652	4	2
1	rs271352	0	30151812	4	2
1	rs271351	0	30152120	1	3
1	rs387232	0	30157559	3	4
1	rs271390	0	30162959	1	3
1	rs4259710	0	30184426	3	1
1	rs72879883	0	30211987	4	2
1	rs995197	0	30215680	2	4
1	rs1348199	0	30219424	3	1
1	rs9726006	0	30222151	2	4
1	rs12090475	0	30229976	4	2
1	rs10914353	0	30235009	1	3
1	rs12145316	0	30245413	4	2
1	rs6425878	0	30262312	4	2
1	rs6691847	0	30265652	4	2
1	rs4949477	0	30277668	3	1
1	rs12070843	0	30284312	1	3
1	rs2166884	4.24399e-314	30288207	1	3
1	rs77149333	0	30293138	4	2
1	rs749663	0	30308744	4	2
1	rs895785	0	30310877	4	2
1	rs7513406	0	30346741	2	4
1	rs10798906	0	30347578	4	2
1	rs1001709	0	30359862	1	3
1	rs10798910	0	30364105	3	1
1	rs16832711	0	30366644	4	2
1	rs4949512	0	30368063	2	4
1	rs10798913	0	30371100	2	4
1	rs10914600	0	30373866	3	1
1	rs6700098	0	30377684	1	3
1	rs10914615	0	30381489	1	3
1	rs268955	0	30393790	3	1
1	rs11583665	0	30419456	3	4
1	rs112744511	0	30429792	1	3
1	rs267704	0	30437008	1	3
1	rs17263039	0	30444979	2	4
1	rs16833145	0	30478106	1	3
1	rs427552	0	30478773	1	2
1	rs10753300	0	30516776	2	4
1	rs17263237	0	30522774	2	4
1	rs12027950	0	30527553	3	1
1	rs116556205	0	30556096	3	4
1	rs2076977	0	30574158	4	2
1	rs7541381	0	30600504	3	1
1	rs16833360	0	30637995	4	2
1	rs147395100	0	30639002	1	3
1	rs7530575	0	30639318	2	4
1	rs72878466	0	30653685	4	2
1	rs7523165	0	30660403	3	1
1	rs10799085	0	30669469	3	1
1	rs16833425	0	30696374	3	1
1	rs467233	0	30697880	2	4
1	rs909623	0	30706530	3	1
1	rs1028313	0	30713476	1	3
1	rs146528705	0	30729652	1	3
1	rs461301	0	30749555	1	3
1	rs77129099	0	30774615	4	3
1	rs117312	0	30789207	3	1
1	rs12733912	0	30795556	2	4
1	rs6425951	0	30803478	4	2
1	rs58400234	0	30840772	3	1
1	rs629157	0	30850315	3	1
1	rs113960991	0	30861186	4	2
1	rs7533179	0	30863705	1	3
1	rs6656216	0	30878285	4	2
1	rs12407007	0	30890532	4	2
1	rs728340	0	30893321	1	2
1	rs12144200	0	30919267	1	3
1	rs610365	0	30923251	3	4
1	rs10915117	0	30924112	4	2
1	rs114117423	0	30943353	1	3
1	rs10915128	0	30956412	3	1
1	rs262631	0	30984542	2	4
1	rs12410039	0	30984757	4	2
1	rs12067717	0	31006306	4	2
1	rs7515295	0	31008382	1	2
1	rs4949270	0	31011165	2	4
1	rs2377368	0	31024967	1	3
1	rs3104435	0	31045509	1	3
1	rs116305296	0	31068337	1	3
1	rs41480347	0	31070186	1	3
1	rs1323844	0	31071864	4	2
1	rs12405343	0	31077669	4	3
1	rs544789	0	31083478	3	1
1	rs587264	0	31084945	4	2
1	rs2647108	0	31087990	3	1
1	rs112763238	0	31090791	1	3
1	rs665053	0	31106667	4	2
1	rs1882027	0	31113232	1	3
1	rs10914172	0	31116813	1	3
1	rs6695960	0	31145051	2	1
1	rs2147081	0	31148956	1	3
1	rs114142767	0	31155294	4	2
1	rs716486	0	31167561	1	3
1	rs12096953	0	31179803	2	4
1	rs1188394	0	31184218	1	2
1	rs3828051	5.30499e-315	31197799	3	1
1	rs12404920	0	31206957	2	4
1	rs1188357	0	31211282	4	3
1	rs1407881	0	31232276	3	1
1	rs942144	0	31238496	1	2
1	rs112847196	0	31239298	1	3
1	rs12736883	0	31241312	1	3
1	rs116013250	0	31242272	1	3
1	rs10914200	0	31249528	1	3
1	rs115699511	0	31265331	2	1
1	rs10798810	0	31276562	3	1
1	rs55634996	0	31277913	1	3
1	rs6683051	0	31295904	1	3
1	rs4949311	0	31308177	3	1
1	rs4551635	0	31311418	1	3
1	rs78547671	0	31312382	1	3
1	rs72657219	0	31317692	2	4
1	rs72880026	0	31319003	1	3
1	rs947644	2.122e-314	31326527	3	1
1	rs12408228	0	31337417	1	2
1	rs4949184	0	31347399	4	2
1	rs12134038	1.65781e-316	31351729	1	3
1	rs10753239	0	31362224	2	4
1	rs7529390	0	31372686	1	2
1	rs147620456	0	31384972	2	4
1	rs7544112	0	31403711	1	3
1	rs6684148	0	31563981	1	3
1	rs10914274	0	31587145	3	1
1	rs12088720	0	31633308	1	3
1	rs72891354	0	31677683	4	3
1	rs74063695	0	31680373	1	3
1	rs7549197	0	31681014	4	2
1	rs6680246	0	31687659	3	1
1	rs6425717	0	31694103	4	2
1	rs112549528	0	31717196	4	2
1	rs7523438	0	31788313	3	1
1	rs4949391	0	31833706	4	3
1	rs11578034	0	31842153	4	2
1	rs6425748	0	31916822	4	2
1	rs11799701	0	31920246	3	1
1	rs115889141	0	31971596	1	3
1	rs2377856	0	31981400	3	1
1	rs6425762	0	31988382	1	2
1	rs28711842	0	32002683	3	4
1	rs77292387	0	32014703	1	2
1	rs3008402	0	32031909	1	3
1	rs7521911	0	32033165	2	4
1	rs76867880	0	32049196	4	2
1	rs77466344	0	32095448	3	1
1	rs7524405	0	32108579	2	1
1	rs16834631	0	32110838	3	4
1	rs1474182	0	32136398	3	1
1	rs4949458	0	32142332	4	3
1	rs57359664	0	32176462	3	1
1	rs4949465	0	32178489	2	4
1	rs7524140	0	32179261	4	2
1	rs77427036	0	32199028	4	2
1	rs138112355	0	32200339	3	1
1	rs12037400	0	32215178	2	1
1	rs147832588	0	32216274	1	3
1	rs630789	0	32241333	2	4
1	rs6656287	0	32252615	4	2
1	rs140511938	0	32262583	1	3
1	rs552124	0	32266026	1	3
1	rs141614244	0	32291889	4	2
1	rs7516503	0	32320956	3	1
1	rs116363353	0	32393307	1	3
1	rs7518297	0	32410643	2	4
1	rs66657694	0	32423414	3	1
1	rs12094507	0	32501215	3	1
1	rs111369049	0	32618819	3	1
1	rs16834930	0	32689417	1	3
1	rs747020	0	32697934	1	3
1	rs1004420	0	32729702	4	3
1	rs695161	0	32743866	3	1
1	rs112447194	0	32744315	1	3
1	rs689905	0	32816271	4	2
1	rs476153	5.18065e-318	32831543	2	4
1	rs148811229	0	32847300	1	3
1	rs115950245	0	32854007	1	3
1	rs16834970	0	32858280	4	2
1	rs181530735	0	32872767	1	3
1	rs10914555	0	32879586	2	4
1	rs113216408	0	32978767	1	3
1	rs12119094	0	32985426	4	3
1	rs1149058	0	33001090	1	3
1	rs9425886	0	33032412	3	4
1	rs74420297	0	33084341	1	3
1	rs704876	0	33088441	2	1
1	rs360505	0	33169917	4	3
1	rs785694	0	33190124	1	3
1	rs360490	0	33221282	1	3
1	rs1764903	0	33254951	1	3
1	rs151208199	0	33406243	3	4
1	rs194663	0	33437042	4	3
1	rs735402	0	33443064	4	2
1	rs4376697	0	33448347	4	3
1	rs17511157	0	33448509	1	3
1	rs150973413	0	33486054	4	2
1	rs804429	0	33565513	1	3
1	rs2075985	0	33586199	3	4
1	rs17542433	0	33600115	3	1
1	rs6678330	0	33626604	4	2
1	rs628466	0	33651739	3	1
1	rs10737366	0	33691951	1	3
1	rs12096069	0	33699403	3	1
1	rs4077439	0	33735361	3	1
1	rs72889809	0	33735988	3	1
1	rs12748225	0	33755543	4	3
1	rs12723104	0	33760197	2	4
1	rs12041371	0	33761662	4	2
1	rs113086634	0	33802007	3	1
1	rs6696096	0	33803171	4	2
1	rs6703787	0	33828260	3	1
1	rs78352465	0	33837588	4	2
1	rs1998623	0	33893290	1	3
[truncated: 145,231 more rows]

## Sheet: S2F
List of 62,371 TIMs that we identified and their time series
TIMs		Time series of allele frequencies														Non-incresing/non-decreasing interval
SNPname	OriginalRow	10,000BP	9,500BP	9,000BP	8,500BP	8,000BP	7,500BP	7,000BP	6,500BP	6,000BP	5,500BP	5,000BP	4,500BP	4,000BP	3,500BP	Length	T_upper	T_lower
rs2887286	7	0.92	0.92	0.9075	0.895	0.8525	0.7875	0.7375	0.6875	0.7275	0.79	0.85	0.91	0.8875	0.88	3500	10K	6.5K
rs6603791	14	0.71	0.71	0.71	0.708571	0.695714	0.682857	0.645714	0.608571	0.571429	0.534286	0.511429	0.493333	0.468	0.4725	6000	10K	4K
rs28508199	17	0.83	0.81	0.798	0.754	0.69	0.624	0.574	0.542	0.538	0.554	0.572	0.604	0.6075	0.613333	4000	10K	6K
rs4648747	19	0.765	0.762	0.755	0.747143	0.731429	0.715714	0.682857	0.652857	0.622857	0.597143	0.588571	0.576667	0.56	0.565	6000	10K	4K
rs436045	27	0.55	0.5875	0.61	0.66	0.734	0.792	0.82	0.818	0.796	0.75	0.72	0.688	0.6875	0.686667	3000	10K	7K
rs260512	30	0.4	0.435	0.456	0.496	0.556	0.584	0.584	0.514	0.432	0.33	0.26	0.226	0.235	0.25	3000	10K	7K
rs2132595	34	0.48	0.475	0.472	0.438	0.386	0.36	0.338	0.39	0.472	0.572	0.646	0.714	0.7125	0.71	3000	10K	7K
rs4648831	35	0.91	0.8925	0.882	0.846	0.792	0.738	0.698	0.684	0.692	0.718	0.744	0.768	0.7675	0.766667	3500	10K	6.5K
rs2645086	37	0.48	0.505	0.52	0.564	0.63	0.688	0.726	0.742	0.734	0.704	0.682	0.646	0.6425	0.636667	3500	10K	6.5K
rs7545940	39	0.83	0.8	0.782	0.746	0.69	0.636	0.606	0.596	0.598	0.62	0.64	0.652	0.65	0.646667	3500	10K	6.5K
rs6665546	40	0.67	0.67	0.6825	0.695	0.7225	0.765	0.81	0.855	0.855	0.84	0.81	0.78	0.805	0.813333	4000	10K	6K
rs3736330	44	0.96	0.96	0.906667	0.853333	0.803333	0.783333	0.78	0.773333	0.816667	0.843333	0.87	0.87	0.826667	0.805	3500	10K	6.5K
rs2494599	45	0.73	0.736	0.746667	0.76	0.787143	0.814286	0.838571	0.857143	0.875714	0.888571	0.904286	0.903333	0.902	0.905	5000	10K	5K
rs10797421	46	0.8	0.755	0.728	0.704	0.668	0.63	0.628	0.584	0.528	0.484	0.442	0.406	0.4075	0.41	5500	10K	4.5K
rs4995304	49	0.59	0.602	0.601667	0.602857	0.584286	0.565714	0.545714	0.514286	0.482857	0.458571	0.425714	0.423333	0.42	0.4175	3000	8.5K	5.5K
rs2246732	50	0.6275	0.638	0.641667	0.648571	0.671429	0.694286	0.74	0.775714	0.811429	0.85	0.881429	0.9	0.926	0.925	6000	10K	4K
rs2842909	59	0.825	0.816	0.813333	0.807143	0.812857	0.818571	0.837143	0.864286	0.891429	0.915714	0.94	0.95	0.964	0.9625	3000	8.5K	5.5K
rs11583804	61	0.785	0.764	0.746667	0.724286	0.687143	0.65	0.594286	0.558571	0.522857	0.49	0.475714	0.461667	0.442	0.445	6000	10K	4K
rs56877975	62	0.9875	0.98	0.963333	0.942857	0.912857	0.882857	0.85	0.824286	0.798571	0.782857	0.784286	0.783333	0.782	0.785	4500	10K	5.5K
rs1572657	65	0.97	0.97	0.94	0.91	0.875	0.8225	0.8125	0.8025	0.815	0.845	0.8625	0.88	0.865	0.86	3000	9.5K	6.5K
rs10797373	66	1	1	0.945	0.89	0.8275	0.7325	0.6975	0.6625	0.655	0.68	0.7	0.72	0.6925	0.683333	4000	10K	6K
rs2981870	71	0.94	0.94	0.935	0.93	0.92	0.9025	0.8925	0.8825	0.8525	0.83	0.805	0.78	0.8125	0.823333	5500	10K	4.5K
rs4648453	73	0.91	0.8925	0.882	0.844	0.788	0.742	0.71	0.68	0.674	0.686	0.688	0.73	0.74	0.756667	4000	10K	6K
rs2817178	74	0.65	0.6325	0.622	0.594	0.554	0.508	0.476	0.458	0.454	0.462	0.476	0.482	0.48	0.476667	4000	10K	6K
rs10909883	76	0.8675	0.872	0.876667	0.882857	0.894286	0.905714	0.922857	0.935714	0.948571	0.96	0.967143	0.971667	0.978	0.9775	6000	10K	4K
rs731031	77	0.9375	0.936	0.913333	0.887143	0.834286	0.781429	0.715714	0.651429	0.587143	0.541429	0.524286	0.516667	0.506	0.5125	6000	10K	4K
rs1798246	78	0.2825	0.314	0.353333	0.404286	0.468571	0.532857	0.594286	0.625714	0.657143	0.672857	0.657143	0.653333	0.648	0.645	4500	10K	5.5K
rs2651929	79	0.9575	0.938	0.93	0.917143	0.881429	0.845714	0.77	0.712857	0.655714	0.594286	0.551429	0.52	0.476	0.48	6000	10K	4K
rs10909907	82	0.93	0.93	0.9175	0.905	0.885	0.8525	0.84	0.8275	0.8125	0.81	0.8	0.79	0.8125	0.82	5500	10K	4.5K
rs17398063	84	0.67	0.676	0.676667	0.678571	0.69	0.701429	0.725714	0.744286	0.762857	0.784286	0.805714	0.816667	0.832	0.8325	6000	10K	4K
rs3002685	85	0.93	0.918	0.898333	0.874286	0.842857	0.811429	0.781429	0.762857	0.744286	0.735714	0.744286	0.746667	0.75	0.7525	4500	10K	5.5K
rs2483266	88	0.4875	0.504	0.511667	0.522857	0.544286	0.565714	0.608571	0.635714	0.662857	0.692857	0.711429	0.728333	0.752	0.75	6000	10K	4K
rs2255212	89	0.5	0.524	0.55	0.584286	0.632857	0.681429	0.731429	0.758571	0.785714	0.804286	0.802857	0.803333	0.804	0.8025	4500	10K	5.5K
rs4415513	91	0.46	0.46	0.4925	0.525	0.565	0.6275	0.6375	0.6475	0.65	0.63	0.63	0.63	0.6125	0.606667	4000	10K	6K
rs12085231	96	0.725	0.74	0.751667	0.768571	0.797143	0.825714	0.867143	0.894286	0.921429	0.947143	0.962857	0.973333	0.988	0.9875	6000	10K	4K
rs868689	97	0.87	0.87	0.8425	0.815	0.7875	0.745	0.7375	0.73	0.7075	0.7	0.685	0.67	0.6775	0.68	5500	10K	4.5K
rs10909969	106	0.835	0.832	0.826667	0.82	0.785714	0.751429	0.711429	0.674286	0.637143	0.602857	0.554286	0.546667	0.536	0.53	6000	10K	4K
rs3765696	111	0.99	0.99	0.9775	0.965	0.9475	0.92	0.9125	0.905	0.89	0.885	0.8725	0.86	0.8775	0.883333	5500	10K	4.5K
rs3819967	112	0.39	0.408	0.435	0.47	0.531429	0.592857	0.658571	0.707143	0.755714	0.791429	0.812857	0.816667	0.822	0.8225	6000	10K	4K
rs72637004	113	0.97	0.97	0.92	0.87	0.805	0.705	0.685	0.665	0.655	0.68	0.675	0.67	0.7025	0.713333	3500	9.5K	6K
rs1181877	115	0.89	0.8625	0.846	0.808	0.752	0.692	0.654	0.634	0.63	0.644	0.662	0.668	0.665	0.66	4000	10K	6K
rs6660459	119	0.81	0.81	0.8	0.79	0.76	0.726667	0.683333	0.66	0.713333	0.776667	0.84	0.84	0.783333	0.755	3500	10K	6.5K
rs4074709	121	0.92	0.9	0.888	0.86	0.82	0.798	0.792	0.818	0.856	0.906	0.938	0.966	0.965	0.963333	3000	10K	7K
rs3205087	122	0.42	0.42	0.4475	0.475	0.51	0.56	0.5675	0.575	0.525	0.46	0.41	0.36	0.395	0.406667	3500	10K	6.5K
rs12724233	126	0.5025	0.522	0.538333	0.56	0.598571	0.637143	0.684286	0.712857	0.741429	0.767143	0.785714	0.793333	0.804	0.805	6000	10K	4K
rs7551771	127	0.52	0.5425	0.556	0.59	0.64	0.688	0.718	0.726	0.718	0.694	0.672	0.654	0.655	0.656667	3500	10K	6.5K
rs4654428	129	0.34	0.34	0.405	0.47	0.5425	0.6525	0.6625	0.6725	0.665	0.62	0.61	0.6	0.595	0.593333	3500	10K	6.5K
rs4654525	130	0.51	0.5525	0.578	0.618	0.68	0.718	0.722	0.694	0.66	0.604	0.572	0.556	0.56	0.566667	3000	10K	7K
rs6672264	133	0.6425	0.644	0.655	0.667143	0.684286	0.701429	0.718571	0.734286	0.75	0.757143	0.748571	0.746667	0.744	0.74	4500	10K	5.5K
rs4440829	135	0.98	0.968	0.956667	0.941429	0.92	0.898571	0.872857	0.858571	0.844286	0.832857	0.83	0.826667	0.822	0.8225	6000	10K	4K
rs10915400	139	0.84	0.84	0.78	0.72	0.64	0.5175	0.515	0.5125	0.5625	0.655	0.6875	0.72	0.7425	0.75	3500	10K	6.5K
rs4391636	140	0.12	0.1975	0.244	0.328	0.454	0.562	0.608	0.622	0.614	0.564	0.532	0.51	0.5125	0.516667	3500	10K	6.5K
rs10915421	141	0.7525	0.748	0.756667	0.765714	0.79	0.814286	0.844286	0.878571	0.912857	0.937143	0.952857	0.956667	0.962	0.96	5000	9.5K	4.5K
rs6676961	142	0.71	0.722	0.716667	0.712857	0.688571	0.664286	0.638571	0.601429	0.564286	0.538571	0.515714	0.515	0.514	0.515	5000	9.5K	4.5K
rs7548756	144	0.92	0.895	0.88	0.836	0.77	0.706	0.662	0.642	0.646	0.672	0.696	0.724	0.725	0.726667	3500	10K	6.5K
rs4654492	150	0.41	0.434	0.458333	0.49	0.531429	0.572857	0.62	0.644286	0.668571	0.685714	0.678571	0.681667	0.686	0.6825	4500	10K	5.5K
rs35392680	153	0.33	0.4125	0.462	0.548	0.678	0.78	0.816	0.836	0.836	0.792	0.776	0.752	0.75	0.746667	4000	10K	6K
rs4512614	155	0.89	0.8725	0.862	0.834	0.792	0.764	0.75	0.764	0.792	0.834	0.862	0.888	0.8875	0.886667	3000	10K	7K
rs966321	157	0.75	0.705	0.678	0.622	0.538	0.484	0.466	0.504	0.562	0.648	0.704	0.746	0.7425	0.736667	3000	10K	7K
rs7529363	159	0.685	0.688	0.688333	0.688571	0.697143	0.705714	0.725714	0.742857	0.76	0.778571	0.798571	0.808333	0.822	0.8225	6000	10K	4K
rs693734	160	0.61	0.625	0.634	0.656	0.688	0.712	0.724	0.73	0.726	0.712	0.706	0.69	0.6875	0.683333	3500	10K	6.5K
rs614534	167	0.8775	0.876	0.875	0.872857	0.855714	0.838571	0.812857	0.788571	0.764286	0.74	0.712857	0.705	0.694	0.6925	6000	10K	4K
rs349393	170	0.8975	0.89	0.871667	0.848571	0.801429	0.754286	0.68	0.612857	0.545714	0.49	0.467143	0.448333	0.422	0.43	6000	10K	4K
rs349390	171	0.7575	0.762	0.756667	0.75	0.718571	0.687143	0.65	0.608571	0.567143	0.532857	0.494286	0.488333	0.48	0.4775	5000	9.5K	4.5K
rs349416	172	0.7825	0.784	0.776667	0.77	0.745714	0.721429	0.697143	0.671429	0.645714	0.627143	0.604286	0.603333	0.602	0.6	5000	9.5K	4.5K
rs508647	173	0.8875	0.886	0.883333	0.88	0.864286	0.848571	0.812857	0.778571	0.744286	0.711429	0.69	0.675	0.654	0.6575	6000	10K	4K
rs706144	176	0.5525	0.554	0.553333	0.554286	0.54	0.525714	0.492857	0.458571	0.424286	0.391429	0.362857	0.348333	0.328	0.33	3000	8.5K	5.5K
rs780586	177	0.98	0.9475	0.928	0.886	0.824	0.778	0.758	0.748	0.754	0.78	0.79	0.816	0.82	0.826667	3500	10K	6.5K
rs780587	179	0.8225	0.836	0.846667	0.862857	0.887143	0.911429	0.94	0.955714	0.971429	0.985714	0.991429	0.995	1	1	6000	10K	4K
rs608210	180	0.61	0.6325	0.646	0.662	0.684	0.706	0.71	0.748	0.788	0.822	0.856	0.868	0.8625	0.853333	5500	10K	4.5K
rs350171	183	0.83	0.83	0.84	0.85	0.87	0.9	0.92	0.94	0.925	0.9	0.875	0.85	0.86	0.863333	3500	10K	6.5K
rs705689	184	0.66	0.66	0.6875	0.715	0.7475	0.7975	0.8075	0.8175	0.835	0.835	0.8475	0.86	0.8425	0.836667	5500	10K	4.5K
rs780606	185	0.64	0.64	0.646667	0.653333	0.683333	0.72	0.743333	0.743333	0.716667	0.703333	0.69	0.69	0.656667	0.64	3500	10K	6.5K
rs608203	189	0.65	0.6275	0.614	0.582	0.532	0.484	0.454	0.438	0.436	0.452	0.466	0.48	0.48	0.48	4000	10K	6K
rs241238	191	0.3525	0.366	0.383333	0.405714	0.451429	0.497143	0.557143	0.604286	0.651429	0.691429	0.717143	0.728333	0.744	0.7425	6000	10K	4K
rs12092980	193	0.8	0.8	0.8175	0.835	0.8575	0.8925	0.9025	0.9125	0.925	0.925	0.9325	0.94	0.9225	0.916667	5500	10K	4.5K
rs171319	194	0.5775	0.588	0.598333	0.611429	0.642857	0.674286	0.728571	0.772857	0.817143	0.858571	0.885714	0.903333	0.928	0.925	6000	10K	4K
rs241275	196	0.89	0.872	0.84	0.8	0.731429	0.662857	0.584286	0.522857	0.461429	0.417143	0.397143	0.39	0.38	0.3825	6000	10K	4K
rs1541318	198	0.39	0.42	0.438	0.476	0.534	0.588	0.618	0.638	0.644	0.63	0.62	0.606	0.605	0.603333	4000	10K	6K
rs532259	200	0.82	0.8375	0.848	0.868	0.898	0.922	0.932	0.94	0.942	0.934	0.932	0.92	0.9175	0.913333	4000	10K	6K
rs12567277	201	0.91	0.8575	0.826	0.76	0.662	0.578	0.536	0.514	0.516	0.55	0.57	0.596	0.5975	0.6	3500	10K	6.5K
rs618751	202	0.44	0.49	0.52	0.572	0.65	0.71	0.73	0.73	0.718	0.68	0.66	0.642	0.6425	0.643333	3500	10K	6.5K
rs164781	203	0.67	0.6525	0.642	0.624	0.598	0.558	0.532	0.512	0.496	0.488	0.494	0.48	0.475	0.466667	4500	10K	5.5K
rs61764967	205	0.385	0.418	0.46	0.515714	0.6	0.684286	0.765714	0.815714	0.865714	0.898571	0.91	0.908333	0.906	0.9075	5000	10K	5K
rs6658403	211	0.8425	0.838	0.825	0.81	0.785714	0.761429	0.731429	0.705714	0.68	0.662857	0.66	0.656667	0.652	0.655	6000	10K	4K
rs1531831	212	0.9975	0.996	0.996667	0.995714	0.987143	0.978571	0.96	0.942857	0.925714	0.907143	0.891429	0.883333	0.872	0.8725	4000	9K	5K
rs10915585	216	0.88	0.8775	0.876	0.858	0.832	0.794	0.758	0.734	0.726	0.726	0.738	0.748	0.7475	0.746667	4500	10K	5.5K
rs2071991	217	0.67	0.67	0.71	0.75	0.8025	0.8825	0.9075	0.9325	0.9075	0.855	0.8175	0.78	0.8	0.806667	3500	10K	6.5K
rs4993529	219	0.62	0.62	0.645	0.67	0.7075	0.765	0.7975	0.83	0.8175	0.785	0.7525	0.72	0.74	0.746667	3500	10K	6.5K
rs72638815	222	0.8325	0.834	0.845	0.857143	0.881429	0.905714	0.93	0.952857	0.975714	0.99	1	1	1	1	6000	10K	4K
rs3820251	224	0.8875	0.892	0.893333	0.895714	0.882857	0.87	0.841429	0.808571	0.775714	0.744286	0.711429	0.698333	0.68	0.68	3000	8.5K	5.5K
rs540299	226	0.89	0.8625	0.846	0.814	0.766	0.726	0.708	0.702	0.706	0.726	0.738	0.748	0.7475	0.746667	3500	10K	6.5K
rs9426484	228	0.485	0.482	0.486667	0.491429	0.524286	0.557143	0.604286	0.654286	0.704286	0.748571	0.794286	0.806667	0.824	0.825	5000	9.5K	4.5K
rs12122126	232	0.8375	0.83	0.825	0.818571	0.8	0.781429	0.752857	0.731429	0.71	0.688571	0.668571	0.66	0.648	0.6475	6000	10K	4K
rs7527319	233	0.7425	0.75	0.755	0.762857	0.748571	0.734286	0.685714	0.63	0.574286	0.518571	0.468571	0.441667	0.404	0.4075	3000	8.5K	5.5K
rs7525315	236	0.6925	0.694	0.681667	0.668571	0.634286	0.6	0.568571	0.535714	0.502857	0.481429	0.457143	0.458333	0.46	0.4575	4500	9.5K	5K
rs2031246	237	0.4975	0.514	0.525	0.54	0.532857	0.525714	0.477143	0.412857	0.348571	0.284286	0.23	0.198333	0.154	0.16	3000	8.5K	5.5K
rs10915668	239	0.61	0.61	0.6	0.59	0.57	0.5375	0.5175	0.4975	0.515	0.545	0.5725	0.6	0.59	0.586667	3500	10K	6.5K
rs10915670	240	0.99	0.98	0.974	0.952	0.918	0.886	0.862	0.864	0.88	0.908	0.934	0.954	0.9525	0.95	3000	10K	7K
rs4654471	244	0.58	0.5975	0.608	0.628	0.656	0.678	0.686	0.68	0.668	0.648	0.634	0.624	0.625	0.626667	3000	10K	7K
rs7555212	245	0.84	0.8175	0.804	0.776	0.732	0.682	0.65	0.638	0.636	0.65	0.67	0.674	0.67	0.663333	4000	10K	6K
rs9426490	248	0.9175	0.904	0.896667	0.885714	0.855714	0.825714	0.785714	0.758571	0.731429	0.702857	0.668571	0.658333	0.644	0.64	6000	10K	4K
rs12127329	252	0.665	0.674	0.686667	0.702857	0.732857	0.762857	0.791429	0.811429	0.831429	0.845714	0.858571	0.858333	0.858	0.86	5000	10K	5K
rs6666330	253	0.94	0.94	0.9325	0.925	0.905	0.8725	0.835	0.7975	0.8	0.815	0.8425	0.87	0.845	0.836667	3500	10K	6.5K
rs1106585	254	0.74	0.73	0.724	0.724	0.722	0.71	0.706	0.642	0.57	0.5	0.44	0.414	0.4225	0.436667	5500	10K	4.5K
rs10915308	257	0.695	0.68	0.675	0.667143	0.64	0.612857	0.567143	0.535714	0.504286	0.468571	0.427143	0.41	0.386	0.3825	6000	10K	4K
rs6603832	262	0.5025	0.51	0.515	0.521429	0.532857	0.544286	0.561429	0.571429	0.581429	0.591429	0.598571	0.603333	0.61	0.61	6000	10K	4K
rs3128689	263	0.7075	0.712	0.72	0.731429	0.747143	0.762857	0.79	0.812857	0.835714	0.854286	0.852857	0.86	0.87	0.865	4500	10K	5.5K
rs10915342	265	0.8925	0.9	0.905	0.912857	0.904286	0.895714	0.861429	0.82	0.778571	0.737143	0.701429	0.681667	0.654	0.6575	3000	8.5K	5.5K
rs4949171	266	0.69	0.684	0.68	0.672857	0.628571	0.584286	0.504286	0.43	0.355714	0.281429	0.211429	0.181667	0.14	0.14	6000	10K	4K
rs10915359	268	0.7575	0.756	0.748333	0.738571	0.712857	0.687143	0.652857	0.62	0.587143	0.56	0.54	0.533333	0.524	0.525	6000	10K	4K
rs9439509	269	0.615	0.618	0.616667	0.615714	0.622857	0.63	0.657143	0.681429	0.705714	0.732857	0.752857	0.768333	0.79	0.7875	3000	8.5K	5.5K
rs12121369	270	0.6	0.594	0.603333	0.612857	0.641429	0.67	0.694286	0.724286	0.754286	0.772857	0.792857	0.79	0.786	0.7875	4500	9.5K	5K
rs10492931	272	0.5075	0.5	0.491667	0.48	0.49	0.5	0.548571	0.604286	0.66	0.718571	0.771429	0.801667	0.844	0.84	3000	8.5K	5.5K
rs534321	276	0.61	0.61	0.61	0.61	0.615	0.62	0.665	0.71	0.745	0.78	0.775	0.77	0.8075	0.82	4500	10K	5.5K
rs10915395	277	0.6875	0.686	0.681667	0.677143	0.658571	0.64	0.602857	0.567143	0.531429	0.498571	0.478571	0.465	0.446	0.45	6000	10K	4K
rs12135834	278	0.4	0.4175	0.428	0.46	0.508	0.55	0.578	0.592	0.588	0.568	0.554	0.528	0.525	0.52	3500	10K	6.5K
rs499416	281	0.82	0.7975	0.784	0.758	0.72	0.686	0.67	0.654	0.646	0.65	0.65	0.658	0.66	0.663333	4000	10K	6K
rs12139398	282	0.58	0.58	0.613333	0.646667	0.686667	0.713333	0.713333	0.706667	0.713333	0.746667	0.78	0.78	0.723333	0.695	3000	10K	7K
rs10492935	283	0.74	0.74	0.7675	0.795	0.83	0.88	0.8975	0.915	0.8975	0.865	0.8375	0.81	0.835	0.843333	3000	9.5K	6.5K
rs12145750	285	0.53	0.555	0.57	0.608	0.664	0.7	0.716	0.666	0.598	0.512	0.446	0.41	0.4175	0.43	3000	10K	7K
rs9286979	286	0.63	0.63	0.645	0.66	0.69	0.7325	0.7625	0.7925	0.77	0.735	0.6975	0.66	0.6825	0.69	3500	10K	6.5K
rs912991	287	0.6725	0.674	0.661667	0.647143	0.621429	0.595714	0.572857	0.548571	0.524286	0.511429	0.508571	0.511667	0.516	0.5175	4500	9.5K	5K
rs2031582	290	0.56	0.56	0.5875	0.615	0.615	0.615	0.5625	0.51	0.495	0.48	0.49	0.5	0.5175	0.523333	3000	8.5K	5.5K
rs76980187	293	0.75	0.78	0.798	0.83	0.878	0.924	0.946	0.96	0.966	0.956	0.948	0.944	0.945	0.946667	4000	10K	6K
rs61759104	296	0.9575	0.95	0.941667	0.93	0.912857	0.895714	0.872857	0.857143	0.841429	0.828571	0.827143	0.823333	0.818	0.82	6000	10K	4K
rs17028133	298	0.79	0.79	0.776667	0.763333	0.733333	0.7	0.646667	0.61	0.633333	0.676667	0.72	0.72	0.676667	0.655	3500	10K	6.5K
rs12134185	299	0.67	0.67	0.6975	0.725	0.77	0.84	0.8775	0.915	0.895	0.85	0.81	0.77	0.7925	0.8	3500	10K	6.5K
rs7522344	302	0.74	0.72	0.708	0.678	0.632	0.6	0.584	0.584	0.598	0.628	0.644	0.672	0.675	0.68	3500	10K	6.5K
rs1775421	303	0.93	0.91	0.898	0.854	0.788	0.742	0.712	0.732	0.78	0.85	0.9	0.956	0.9575	0.96	3000	10K	7K
rs1818038	304	0.6375	0.63	0.616667	0.6	0.568571	0.537143	0.511429	0.492857	0.474286	0.462857	0.448571	0.451667	0.456	0.4525	5000	10K	5K
rs10907200	305	0.59	0.615	0.63	0.664	0.716	0.742	0.748	0.692	0.622	0.534	0.472	0.43	0.435	0.443333	3000	10K	7K
rs11260662	308	0.745	0.742	0.748333	0.754286	0.774286	0.794286	0.81	0.828571	0.847143	0.858571	0.875714	0.873333	0.87	0.8725	4500	9.5K	5K
rs945325	309	0.5	0.5175	0.528	0.564	0.616	0.638	0.646	0.602	0.536	0.454	0.402	0.344	0.3425	0.34	3000	10K	7K
rs9439603	310	0.64	0.634	0.625	0.612857	0.591429	0.57	0.534286	0.504286	0.474286	0.448571	0.438571	0.428333	0.414	0.4175	6000	10K	4K
rs12137393	315	0.61	0.61	0.6	0.59	0.555	0.5025	0.4725	0.4425	0.5125	0.6	0.675	0.75	0.72	0.71	3500	10K	6.5K
rs770703	320	0.77	0.77	0.79	0.81	0.8325	0.8675	0.8725	0.8775	0.875	0.86	0.855	0.85	0.85	0.85	3500	10K	6.5K
rs796396	321	0.78	0.78	0.78	0.78	0.7825	0.785	0.7875	0.79	0.8175	0.845	0.8725	0.9	0.875	0.866667	5000	9.5K	4.5K
rs2649086	325	0.49	0.5175	0.534	0.546	0.564	0.586	0.586	0.62	0.664	0.702	0.736	0.764	0.7625	0.76	5500	10K	4.5K
rs7415495	334	0.88	0.87	0.864	0.84	0.804	0.778	0.76	0.762	0.78	0.81	0.83	0.86	0.8625	0.866667	3000	10K	7K
rs28637880	335	1	1	0.99	0.98	0.9475	0.9	0.855	0.81	0.8275	0.86	0.9	0.94	0.925	0.92	3500	10K	6.5K
rs548726	341	0.96	0.925	0.904	0.86	0.792	0.73	0.696	0.684	0.688	0.716	0.738	0.754	0.7525	0.75	3500	10K	6.5K
rs2134551	345	0.8475	0.846	0.85	0.855714	0.847143	0.838571	0.812857	0.788571	0.764286	0.735714	0.698571	0.683333	0.662	0.66	3000	8.5K	5.5K
rs1295100	350	0.74	0.74	0.7125	0.685	0.65	0.6	0.59	0.58	0.5675	0.57	0.56	0.55	0.57	0.576667	4000	10K	6K
rs11121065	352	1	0.995	0.992	0.97	0.938	0.906	0.878	0.87	0.88	0.9	0.92	0.944	0.945	0.946667	3500	10K	6.5K
rs4908752	355	0.62	0.62	0.6375	0.655	0.6825	0.725	0.7575	0.79	0.79	0.775	0.7525	0.73	0.7525	0.76	4000	10K	6K
rs3789541	356	0.78	0.78	0.8075	0.835	0.865	0.91	0.9175	0.925	0.94	0.94	0.95	0.96	0.9525	0.95	5000	9.5K	4.5K
rs2229002	358	0.46	0.466	0.46	0.452857	0.465714	0.478571	0.528571	0.572857	0.617143	0.67	0.722857	0.753333	0.796	0.795	3000	8.5K	5.5K
rs3810989	359	0.6125	0.614	0.605	0.594286	0.605714	0.617143	0.662857	0.707143	0.751429	0.804286	0.861429	0.89	0.93	0.93	3000	8.5K	5.5K
rs6577565	366	0.88	0.8625	0.852	0.828	0.794	0.75	0.72	0.702	0.694	0.696	0.708	0.702	0.6975	0.69	4000	10K	6K
rs7547093	367	0.6825	0.684	0.68	0.675714	0.681429	0.687143	0.718571	0.748571	0.778571	0.812857	0.84	0.86	0.888	0.885	3000	8.5K	5.5K
rs113269467	372	0.8	0.806	0.813333	0.822857	0.845714	0.868571	0.891429	0.908571	0.925714	0.94	0.957143	0.958333	0.96	0.9625	6000	10K	4K
rs742394	379	0.36	0.36	0.4225	0.485	0.5575	0.6675	0.68	0.6925	0.7025	0.675	0.6825	0.69	0.66	0.65	4000	10K	6K
rs12137794	380	0.81	0.83	0.842	0.866	0.902	0.934	0.95	0.966	0.974	0.97	0.97	0.962	0.96	0.956667	4000	10K	6K
rs200449	381	0.34	0.34	0.395	0.45	0.5075	0.595	0.595	0.595	0.5875	0.55	0.545	0.54	0.5375	0.536667	3500	10K	6.5K
rs3827729	382	0.825	0.828	0.82	0.811429	0.788571	0.765714	0.745714	0.722857	0.7	0.685714	0.672857	0.675	0.678	0.6775	4500	9.5K	5K
rs277671	383	0.71	0.71	0.7375	0.765	0.7975	0.845	0.8525	0.86	0.84	0.805	0.7825	0.76	0.775	0.78	3500	10K	6.5K
rs277665	384	0.8425	0.82	0.796667	0.765714	0.718571	0.671429	0.608571	0.567143	0.525714	0.491429	0.481429	0.47	0.454	0.4575	6000	10K	4K
rs430962	385	0.685	0.688	0.676667	0.664286	0.634286	0.604286	0.565714	0.524286	0.482857	0.452857	0.435714	0.43	0.422	0.425	5000	9.5K	4.5K
rs17030041	388	0.895	0.904	0.906667	0.911429	0.904286	0.897143	0.875714	0.845714	0.815714	0.788571	0.765714	0.755	0.74	0.7425	3000	8.5K	5.5K
rs4908575	390	0.8775	0.858	0.825	0.784286	0.707143	0.63	0.522857	0.434286	0.345714	0.274286	0.242857	0.221667	0.192	0.2	6000	10K	4K
rs6698901	393	0.29	0.29	0.3275	0.365	0.415	0.49	0.51	0.53	0.57	0.585	0.6175	0.65	0.605	0.59	5500	10K	4.5K
rs4908594	397	0.62	0.5925	0.576	0.538	0.482	0.452	0.444	0.488	0.548	0.626	0.678	0.716	0.7125	0.706667	3000	10K	7K
rs2187901	400	0.6	0.61	0.616	0.638	0.672	0.696	0.712	0.69	0.654	0.606	0.568	0.536	0.5375	0.54	3000	10K	7K
rs1010807	403	0.675	0.678	0.683333	0.691429	0.678571	0.665714	0.618571	0.568571	0.518571	0.465714	0.417143	0.39	0.352	0.355	3000	8.5K	5.5K
rs7527268	404	0.79	0.79	0.7375	0.685	0.63	0.5475	0.5275	0.5075	0.4925	0.505	0.5075	0.51	0.495	0.49	4000	10K	6K
rs7527889	408	0.85	0.844	0.828333	0.81	0.771429	0.732857	0.687143	0.647143	0.607143	0.577143	0.555714	0.55	0.542	0.5425	6000	10K	4K
rs6577417	411	0.23	0.2975	0.338	0.406	0.51	0.612	0.66	0.692	0.71	0.692	0.676	0.676	0.68	0.686667	4000	10K	6K
rs4140605	417	0.5	0.5	0.5525	0.605	0.6825	0.7975	0.8075	0.8175	0.7775	0.7	0.675	0.65	0.6125	0.6	3500	10K	6.5K
rs12409413	418	0.84	0.7875	0.756	0.69	0.59	0.508	0.468	0.442	0.44	0.472	0.486	0.52	0.525	0.533333	4000	10K	6K
rs7543711	420	0.63	0.655	0.67	0.7	0.746	0.776	0.786	0.746	0.696	0.63	0.58	0.556	0.5625	0.573333	3000	10K	7K
rs845237	423	1	1	1	0.998571	0.981429	0.964286	0.938571	0.912857	0.887143	0.861429	0.828571	0.82	0.808	0.805	6000	10K	4K
rs4908629	424	0.98	0.975	0.972	0.956	0.932	0.898	0.868	0.854	0.852	0.858	0.874	0.884	0.8825	0.88	4000	10K	6K
rs845234	425	0.97	0.97	0.953333	0.936667	0.9	0.863333	0.78	0.716667	0.713333	0.756667	0.8	0.8	0.73	0.695	3500	9.5K	6K
rs10864301	427	0.87	0.815	0.782	0.712	0.608	0.524	0.484	0.486	0.514	0.576	0.618	0.658	0.6575	0.656667	3000	10K	7K
rs1193220	428	0.82	0.795	0.78	0.746	0.696	0.652	0.628	0.62	0.626	0.648	0.664	0.68	0.68	0.68	3500	10K	6.5K
rs1193245	431	0.54	0.5725	0.592	0.624	0.67	0.708	0.72	0.724	0.722	0.706	0.698	0.692	0.6925	0.693333	3500	10K	6.5K
rs17445205	432	1	1	0.995	0.988571	0.975714	0.962857	0.938571	0.914286	0.89	0.87	0.862857	0.855	0.844	0.8475	6000	10K	4K
rs1011126	435	0.3125	0.326	0.345	0.37	0.424286	0.478571	0.545714	0.6	0.654286	0.7	0.737143	0.748333	0.764	0.765	6000	10K	4K
rs1193182	436	0.85	0.8125	0.79	0.75	0.69	0.64	0.62	0.612	0.614	0.636	0.648	0.658	0.6575	0.656667	3500	10K	6.5K
rs10864304	440	0.9825	0.984	0.985	0.987143	0.972857	0.958571	0.924286	0.888571	0.852857	0.817143	0.782857	0.766667	0.744	0.745	3000	8.5K	5.5K
rs6696544	449	0.58	0.6225	0.648	0.692	0.758	0.808	0.824	0.824	0.814	0.782	0.766	0.748	0.7475	0.746667	3500	10K	6.5K
rs4317829	450	0.97	0.97	0.895	0.82	0.7375	0.615	0.59	0.565	0.5425	0.56	0.555	0.55	0.5525	0.553333	3500	9.5K	6K
rs12139470	452	0.98	0.95	0.932	0.902	0.858	0.82	0.806	0.8	0.8	0.814	0.822	0.826	0.825	0.823333	4000	10K	6K
rs4908660	453	0.74	0.7125	0.696	0.66	0.606	0.558	0.532	0.54	0.562	0.602	0.636	0.656	0.6525	0.646667	3000	10K	7K
rs4908672	454	0.25	0.286	0.32	0.367143	0.432857	0.498571	0.577143	0.621429	0.665714	0.701429	0.705714	0.715	0.728	0.725	6000	10K	4K
rs4908473	455	0.9925	0.988	0.985	0.981429	0.971429	0.961429	0.942857	0.928571	0.914286	0.9	0.89	0.883333	0.874	0.875	6000	10K	4K
rs10779689	457	0.8525	0.848	0.831667	0.812857	0.774286	0.735714	0.691429	0.651429	0.611429	0.582857	0.564286	0.56	0.554	0.555	6000	10K	4K
rs4908480	458	0.49	0.5475	0.582	0.648	0.746	0.824	0.856	0.878	0.88	0.85	0.84	0.816	0.8125	0.806667	4000	10K	6K
rs1044245	459	0.8	0.806	0.818333	0.834286	0.86	0.885714	0.911429	0.931429	0.951429	0.964286	0.965714	0.965	0.964	0.9625	5000	10K	5K
rs875994	464	0.98	0.974	0.97	0.965714	0.95	0.934286	0.89	0.851429	0.812857	0.774286	0.752857	0.731667	0.702	0.7075	6000	10K	4K
rs6657232	465	0.5975	0.59	0.583333	0.572857	0.581429	0.59	0.622857	0.662857	0.702857	0.744286	0.787143	0.806667	0.834	0.8325	3000	8.5K	5.5K
rs10462018	466	0.49	0.54	0.57	0.62	0.696	0.762	0.788	0.812	0.826	0.814	0.812	0.808	0.8075	0.806667	4000	10K	6K
rs504560	470	0.46	0.46	0.52	0.58	0.6525	0.7625	0.7775	0.7925	0.795	0.76	0.76	0.76	0.7375	0.73	4000	10K	6K
rs72634234	480	0.95	0.95	0.8725	0.795	0.705	0.5675	0.5525	0.5375	0.56	0.63	0.655	0.68	0.685	0.686667	3500	10K	6.5K
rs225132	481	0.55	0.6075	0.642	0.698	0.782	0.85	0.872	0.878	0.874	0.842	0.826	0.814	0.815	0.816667	3500	10K	6.5K
rs2045248	483	0.95	0.865	0.814	0.728	0.598	0.5	0.47	0.46	0.468	0.52	0.54	0.568	0.57	0.573333	3500	10K	6.5K
rs7531634	484	0.8	0.788	0.766667	0.74	0.684286	0.628571	0.561429	0.505714	0.45	0.405714	0.371429	0.361667	0.348	0.3475	6000	10K	4K
rs7529511	485	0.9125	0.884	0.845	0.794286	0.72	0.645714	0.582857	0.547143	0.511429	0.492857	0.49	0.498333	0.51	0.5075	5000	10K	5K
rs11121111	486	0.3	0.3	0.38	0.46	0.5525	0.69	0.705	0.72	0.75	0.735	0.7625	0.79	0.7375	0.72	4000	10K	6K
rs12138839	490	0.17	0.17	0.2575	0.345	0.43	0.5575	0.575	0.5925	0.64	0.645	0.6725	0.7	0.695	0.693333	5500	10K	4.5K
rs506403	492	0.92	0.92	0.8925	0.865	0.8225	0.76	0.735	0.71	0.7425	0.795	0.8375	0.88	0.855	0.846667	3500	10K	6.5K
rs367915	494	0.28	0.3625	0.412	0.494	0.616	0.708	0.734	0.73	0.71	0.65	0.62	0.598	0.6	0.603333	3000	10K	7K
rs389709	495	0.91	0.91	0.895	0.88	0.84	0.78	0.73	0.68	0.7125	0.765	0.8225	0.88	0.8525	0.843333	3500	10K	6.5K
rs1107284	499	0.61	0.5925	0.582	0.552	0.508	0.478	0.462	0.474	0.502	0.544	0.572	0.602	0.6025	0.603333	3000	10K	7K
rs2252865	503	0.9175	0.91	0.881667	0.848571	0.78	0.711429	0.658571	0.612857	0.567143	0.541429	0.511429	0.521667	0.536	0.53	5000	10K	5K
rs10864368	511	0.79	0.79	0.77	0.75	0.6875	0.595	0.475	0.355	0.3425	0.36	0.425	0.49	0.4325	0.413333	4000	10K	6K
rs1475734	513	0.7	0.7	0.7325	0.765	0.8025	0.8575	0.8675	0.8775	0.8725	0.85	0.84	0.83	0.835	0.836667	3000	9.5K	6.5K
rs2274332	516	0.66	0.678	0.691667	0.711429	0.735714	0.76	0.8	0.822857	0.845714	0.867143	0.864286	0.875	0.89	0.885	4500	10K	5.5K
rs4908800	519	0.81	0.7975	0.79	0.746	0.68	0.614	0.558	0.542	0.56	0.6	0.64	0.684	0.685	0.686667	3500	10K	6.5K
rs6697763	520	0.79	0.79	0.773333	0.756667	0.73	0.71	0.653333	0.606667	0.596667	0.623333	0.65	0.65	0.596667	0.57	4000	10K	6K
rs6577546	521	0.6	0.6325	0.652	0.696	0.762	0.796	0.804	0.748	0.674	0.578	0.514	0.468	0.4725	0.48	3000	10K	7K
rs17392147	524	0.97	0.9575	0.95	0.916	0.866	0.816	0.776	0.772	0.792	0.828	0.864	0.892	0.89	0.886667	3500	10K	6.5K
rs12025782	526	0.35	0.4025	0.434	0.494	0.584	0.662	0.698	0.72	0.724	0.698	0.684	0.666	0.665	0.663333	4000	10K	6K
rs2505972	527	0.51	0.522	0.538333	0.558571	0.592857	0.627143	0.674286	0.71	0.745714	0.774286	0.784286	0.793333	0.806	0.8025	6000	10K	4K
rs12061918	530	0.94	0.9175	0.904	0.872	0.822	0.79	0.776	0.788	0.814	0.858	0.884	0.916	0.9175	0.92	3000	10K	7K
rs6577556	533	0.57	0.57	0.595	0.62	0.6525	0.7	0.715	0.73	0.71	0.675	0.6475	0.62	0.6425	0.65	3500	10K	6.5K
rs4908527	535	0.14	0.2075	0.248	0.312	0.408	0.49	0.518	0.534	0.54	0.514	0.502	0.496	0.4975	0.5	4000	10K	6K
rs809972	536	1	1	0.96	0.92	0.8675	0.7875	0.785	0.7825	0.81	0.865	0.8825	0.9	0.915	0.92	3500	10K	6.5K
rs4908817	538	0.7	0.72	0.732	0.75	0.778	0.818	0.842	0.862	0.88	0.888	0.884	0.9	0.905	0.913333	4500	10K	5.5K
rs4908826	541	0.9375	0.936	0.938333	0.941429	0.918571	0.895714	0.844286	0.794286	0.744286	0.691429	0.634286	0.61	0.576	0.575	3000	8.5K	5.5K
rs7517538	545	0.75	0.74	0.734	0.706	0.666	0.606	0.554	0.528	0.522	0.528	0.554	0.56	0.555	0.546667	4000	10K	6K
rs9661151	547	0.93	0.92	0.914	0.892	0.86	0.832	0.812	0.816	0.834	0.862	0.886	0.908	0.9075	0.906667	3000	10K	7K
rs1294028	550	0.37	0.41	0.434	0.488	0.57	0.646	0.69	0.724	0.736	0.72	0.71	0.688	0.685	0.68	4000	10K	6K
rs4908842	551	0.54	0.565	0.58	0.624	0.69	0.732	0.754	0.726	0.674	0.6	0.55	0.5	0.5	0.5	3000	10K	7K
rs58412622	553	1	1	1	1	1	0.992	0.984	0.946	0.908	0.87	0.84	0.834	0.84	0.85	5500	10K	4.5K
rs12034064	564	0.67	0.67	0.7025	0.735	0.7675	0.815	0.815	0.815	0.805	0.78	0.77	0.76	0.775	0.78	3500	10K	6.5K
rs57883760	566	0.36	0.36	0.4275	0.495	0.5675	0.6775	0.68	0.6825	0.685	0.65	0.655	0.66	0.6425	0.636667	4000	10K	6K
rs9430184	569	0.57	0.61	0.634	0.68	0.748	0.804	0.828	0.844	0.846	0.826	0.818	0.804	0.8025	0.8	4000	10K	6K
rs4240910	573	0.62	0.62	0.606667	0.591429	0.557143	0.522857	0.49	0.457143	0.424286	0.402857	0.385714	0.386667	0.388	0.3875	5000	10K	5K
rs10779731	575	0.9325	0.934	0.928333	0.922857	0.902857	0.882857	0.86	0.835714	0.811429	0.792857	0.775714	0.773333	0.77	0.77	5000	9.5K	4.5K
rs2273299	585	0.4925	0.524	0.55	0.584286	0.638571	0.692857	0.748571	0.774286	0.8	0.821429	0.837143	0.84	0.844	0.8475	6000	10K	4K
rs11588734	591	0.94	0.9425	0.944	0.93	0.91	0.876	0.84	0.816	0.808	0.806	0.818	0.826	0.825	0.823333	3500	9K	5.5K
rs636291	592	0.57	0.5975	0.614	0.646	0.694	0.724	0.732	0.716	0.69	0.648	0.624	0.6	0.6	0.6	3000	10K	7K
rs616488	593	0.52	0.52	0.55	0.58	0.6225	0.685	0.7075	0.73	0.7075	0.665	0.6325	0.6	0.6225	0.63	3500	10K	6.5K
rs710130	595	0.76	0.75	0.744	0.728	0.704	0.676	0.656	0.648	0.648	0.656	0.668	0.67	0.6675	0.663333	4000	10K	6K
rs4846235	596	0.6	0.62	0.632	0.67	0.726	0.764	0.786	0.742	0.676	0.592	0.526	0.484	0.49	0.5	3000	10K	7K
rs11577757	599	0.8975	0.878	0.876667	0.87	0.85	0.83	0.778571	0.745714	0.712857	0.67	0.634286	0.608333	0.572	0.5725	6000	10K	4K
rs284301	602	0.985	0.976	0.966667	0.954286	0.928571	0.902857	0.875714	0.857143	0.838571	0.822857	0.802857	0.8	0.796	0.7925	6000	10K	4K
rs544722	606	0.8	0.75	0.72	0.656	0.56	0.478	0.436	0.43	0.448	0.498	0.534	0.566	0.565	0.563333	3500	10K	6.5K
rs1776220	615	0.63	0.63	0.6075	0.585	0.56	0.5225	0.515	0.5075	0.48	0.465	0.4425	0.42	0.445	0.453333	5500	10K	4.5K
rs539790	616	0.68	0.7125	0.732	0.766	0.818	0.858	0.872	0.892	0.904	0.898	0.904	0.892	0.8875	0.88	4000	10K	6K
rs526764	618	0.585	0.582	0.596667	0.612857	0.654286	0.695714	0.737143	0.781429	0.825714	0.855714	0.881429	0.881667	0.882	0.8825	5000	9.5K	4.5K
rs12756252	622	0.66	0.654	0.65	0.645714	0.654286	0.662857	0.694286	0.731429	0.768571	0.805714	0.835714	0.853333	0.878	0.875	3000	8.5K	5.5K
rs10864479	624	0.81	0.798	0.801667	0.802857	0.782857	0.762857	0.711429	0.671429	0.631429	0.581429	0.525714	0.498333	0.46	0.4575	3000	8.5K	5.5K
rs1280970	625	0.6925	0.676	0.663333	0.645714	0.62	0.594286	0.562857	0.547143	0.531429	0.517143	0.512857	0.508333	0.502	0.5025	6000	10K	4K
rs2275490	629	0.49	0.53	0.554	0.61	0.694	0.758	0.79	0.8	0.786	0.744	0.722	0.682	0.6775	0.67	3500	10K	6.5K
rs6667397	631	0.92	0.905	0.896	0.858	0.8	0.73	0.672	0.638	0.63	0.642	0.666	0.686	0.685	0.683333	4000	10K	6K
rs1130683	637	0.685	0.694	0.703333	0.715714	0.737143	0.758571	0.78	0.792857	0.805714	0.815714	0.822857	0.823333	0.824	0.825	6000	10K	4K
rs2744854	643	0.53	0.54	0.546	0.534	0.516	0.48	0.436	0.41	0.404	0.404	0.422	0.436	0.435	0.433333	3500	9K	5.5K
rs2982368	645	0.67	0.66	0.654	0.632	0.6	0.566	0.54	0.538	0.55	0.572	0.596	0.612	0.61	0.606667	3500	10K	6.5K
rs17419268	647	0.99	0.984	0.981667	0.978571	0.97	0.961429	0.935714	0.915714	0.895714	0.874286	0.864286	0.851667	0.834	0.8375	6000	10K	4K
rs2890085	648	0.655	0.646	0.633333	0.615714	0.594286	0.572857	0.548571	0.532857	0.517143	0.507143	0.515714	0.515	0.514	0.5175	4500	10K	5.5K
rs11121734	649	0.8	0.8	0.7525	0.705	0.6425	0.55	0.5125	0.475	0.5075	0.57	0.625	0.68	0.63	0.613333	3000	9.5K	6.5K
rs2379159	651	0.7375	0.712	0.691667	0.662857	0.627143	0.591429	0.538571	0.51	0.481429	0.455714	0.46	0.448333	0.432	0.4375	4500	10K	5.5K
rs11121750	653	0.86	0.855	0.852	0.81	0.748	0.668	0.592	0.55	0.546	0.562	0.596	0.632	0.6325	0.633333	4000	10K	6K
rs2745291	657	0.94	0.9125	0.896	0.864	0.816	0.772	0.75	0.74	0.74	0.756	0.768	0.776	0.775	0.773333	4000	10K	6K
rs74055108	660	0.96	0.96	0.96	0.96	0.955	0.95	0.9425	0.935	0.9	0.865	0.8325	0.8	0.835	0.846667	5500	10K	4.5K
rs6701965	662	0.99	0.99	0.9625	0.935	0.8975	0.8425	0.815	0.7875	0.8	0.83	0.86	0.89	0.8625	0.853333	3500	10K	6.5K
rs12139487	663	0.53	0.575	0.602	0.658	0.742	0.818	0.858	0.894	0.91	0.898	0.894	0.876	0.8725	0.866667	4000	10K	6K
rs9430624	668	0.5625	0.57	0.573333	0.578571	0.598571	0.618571	0.648571	0.671429	0.694286	0.718571	0.745714	0.755	0.768	0.77	6000	10K	4K
rs2336034	669	0.9725	0.968	0.96	0.95	0.93	0.91	0.884286	0.862857	0.841429	0.824286	0.814286	0.81	0.804	0.805	6000	10K	4K
rs10864532	673	0.82	0.814	0.79	0.762857	0.72	0.677143	0.642857	0.614286	0.585714	0.574286	0.577143	0.585	0.596	0.5975	4500	10K	5.5K
rs1133398	675	0.5825	0.59	0.603333	0.62	0.655714	0.691429	0.732857	0.767143	0.801429	0.828571	0.845714	0.85	0.856	0.855	6000	10K	4K
rs1994798	676	0.6525	0.642	0.62	0.592857	0.548571	0.504286	0.468571	0.442857	0.417143	0.404286	0.398571	0.405	0.414	0.4125	5000	10K	5K
rs5065	678	0.98	0.9575	0.944	0.91	0.858	0.814	0.788	0.778	0.784	0.808	0.824	0.846	0.8475	0.85	3500	10K	6.5K
rs60600557	684	0.9725	0.974	0.973333	0.972857	0.961429	0.95	0.928571	0.905714	0.882857	0.861429	0.844286	0.836667	0.826	0.8275	5000	9.5K	4.5K
rs9661078	685	0.78	0.74	0.716	0.666	0.592	0.536	0.512	0.49	0.486	0.506	0.508	0.538	0.545	0.556667	4000	10K	6K
rs6674558	688	0.9375	0.93	0.926667	0.921429	0.905714	0.89	0.868571	0.854286	0.84	0.824286	0.802857	0.796667	0.788	0.785	6000	10K	4K
rs11802668	689	0.9975	0.996	0.99	0.982857	0.965714	0.948571	0.928571	0.91	0.891429	0.877143	0.865714	0.863333	0.86	0.86	6000	10K	4K
rs76084874	696	1	1	0.9775	0.955	0.93	0.895	0.8925	0.89	0.9025	0.925	0.9375	0.95	0.9375	0.933333	3500	10K	6.5K
rs12759042	697	0.98	0.945	0.924	0.888	0.836	0.79	0.772	0.75	0.736	0.738	0.734	0.736	0.7375	0.74	4000	10K	6K
rs2486316	701	0.72	0.755	0.776	0.81	0.862	0.892	0.894	0.874	0.848	0.804	0.782	0.764	0.765	0.766667	3000	10K	7K
rs1148471	704	0.84	0.7975	0.772	0.72	0.642	0.56	0.512	0.494	0.494	0.52	0.55	0.556	0.55	0.54	4000	10K	6K
rs3766735	705	0.97	0.97	0.965	0.96	0.9375	0.905	0.865	0.825	0.8325	0.85	0.88	0.91	0.89	0.883333	3000	9.5K	6.5K
rs496888	708	0.38	0.44	0.476	0.544	0.648	0.726	0.756	0.762	0.748	0.698	0.674	0.642	0.64	0.636667	3500	10K	6.5K
rs1201157	711	0.75	0.7025	0.674	0.618	0.534	0.47	0.444	0.446	0.466	0.514	0.542	0.57	0.57	0.57	3000	10K	7K
rs475983	718	0.85	0.85	0.82	0.79	0.76	0.715	0.7025	0.69	0.6875	0.7	0.71	0.72	0.7	0.693333	4000	10K	6K
rs7519797	719	0.76	0.766	0.781667	0.801429	0.828571	0.855714	0.881429	0.901429	0.921429	0.931429	0.927143	0.925	0.922	0.92	4500	10K	5.5K
rs11121931	727	0.8675	0.86	0.846667	0.831429	0.804286	0.777143	0.75	0.73	0.71	0.697143	0.688571	0.688333	0.688	0.6875	6000	10K	4K
rs61776828	729	0.9175	0.91	0.896667	0.88	0.838571	0.797143	0.75	0.71	0.67	0.637143	0.605714	0.6	0.592	0.59	6000	10K	4K
rs3128451	730	0.6525	0.642	0.626667	0.605714	0.575714	0.545714	0.514286	0.492857	0.471429	0.457143	0.455714	0.455	0.454	0.455	6000	10K	4K
rs3128449	731	0.8075	0.8	0.786667	0.768571	0.73	0.691429	0.66	0.635714	0.611429	0.594286	0.57	0.573333	0.578	0.5725	5000	10K	5K
rs4845911	736	0.7	0.694	0.701667	0.708571	0.728571	0.748571	0.771429	0.8	0.828571	0.847143	0.86	0.861667	0.864	0.8625	5000	9.5K	4.5K
rs1419299	738	0.99	0.99	0.98	0.97	0.945	0.905	0.8875	0.87	0.8775	0.9	0.91	0.92	0.94	0.946667	3500	10K	6.5K
rs4361998	742	0.77	0.776	0.776667	0.778571	0.794286	0.81	0.838571	0.861429	0.884286	0.91	0.94	0.951667	0.968	0.97	6000	10K	4K
rs3013105	748	0.99	0.93	0.894	0.834	0.746	0.676	0.654	0.628	0.614	0.628	0.624	0.638	0.6425	0.65	4000	10K	6K
rs375996	752	0.6	0.6	0.6225	0.645	0.68	0.7325	0.78	0.8275	0.8425	0.84	0.82	0.8	0.835	0.846667	4000	10K	6K
rs10803381	753	0.7	0.7325	0.752	0.79	0.846	0.896	0.92	0.944	0.956	0.95	0.95	0.938	0.935	0.93	4000	10K	6K
rs2990681	754	0.5325	0.54	0.558333	0.581429	0.62	0.658571	0.695714	0.725714	0.755714	0.774286	0.781429	0.78	0.778	0.7775	5000	10K	5K
rs3845609	755	0.9875	0.986	0.98	0.974286	0.957143	0.94	0.924286	0.91	0.895714	0.885714	0.872857	0.873333	0.874	0.8725	5000	10K	5K
rs12750399	758	0.5475	0.57	0.596667	0.632857	0.68	0.727143	0.774286	0.8	0.825714	0.841429	0.834286	0.833333	0.832	0.83	4500	10K	5.5K
rs12042662	762	0.94	0.934	0.921667	0.905714	0.858571	0.811429	0.754286	0.702857	0.651429	0.607143	0.561429	0.551667	0.538	0.535	6000	10K	4K
rs355021	764	0.69	0.69	0.7175	0.745	0.77	0.8075	0.8125	0.8175	0.8525	0.875	0.9025	0.93	0.91	0.903333	5500	10K	4.5K
rs7514217	768	0.58	0.575	0.572	0.546	0.508	0.472	0.44	0.42	0.422	0.436	0.448	0.48	0.485	0.493333	3500	10K	6.5K
rs876931	771	0.4275	0.432	0.453333	0.477143	0.511429	0.545714	0.575714	0.601429	0.627143	0.637143	0.628571	0.623333	0.616	0.6125	4500	10K	5.5K
rs12561812	778	0.8775	0.888	0.898333	0.912857	0.932857	0.952857	0.972857	0.982857	0.992857	1	1	1	1	1	6000	10K	4K
rs2495037	779	0.9975	0.996	0.99	0.981429	0.957143	0.932857	0.91	0.888571	0.867143	0.85	0.828571	0.828333	0.828	0.825	6000	10K	4K
rs4077841	780	0.87	0.864	0.846667	0.825714	0.788571	0.751429	0.718571	0.691429	0.664286	0.648571	0.64	0.643333	0.648	0.6475	5000	10K	5K
rs2244634	786	0.8925	0.888	0.883333	0.875714	0.858571	0.841429	0.811429	0.785714	0.76	0.735714	0.722857	0.713333	0.7	0.7025	6000	10K	4K
rs11588426	787	0.97	0.97	0.93	0.89	0.8525	0.795	0.795	0.795	0.8025	0.83	0.84	0.85	0.8375	0.833333	3000	9.5K	6.5K
rs2495090	789	0.8575	0.85	0.85	0.848571	0.84	0.831429	0.802857	0.781429	0.76	0.734286	0.714286	0.698333	0.676	0.6775	6000	10K	4K
rs2744656	796	0.57	0.58	0.586	0.57	0.546	0.496	0.438	0.398	0.382	0.374	0.392	0.408	0.4075	0.406667	3500	9K	5.5K
rs6429800	800	0.48	0.505	0.52	0.56	0.62	0.67	0.7	0.71	0.7	0.67	0.65	0.624	0.6225	0.62	3500	10K	6.5K
rs1203709	801	0.5675	0.584	0.601667	0.624286	0.658571	0.692857	0.73	0.751429	0.772857	0.788571	0.792857	0.795	0.798	0.7975	6000	10K	4K
rs7536590	803	0.8625	0.852	0.83	0.804286	0.772857	0.741429	0.708571	0.685714	0.662857	0.652857	0.667143	0.668333	0.67	0.675	4500	10K	5.5K
rs6429804	805	0.6	0.5875	0.58	0.558	0.524	0.498	0.482	0.5	0.53	0.572	0.606	0.628	0.625	0.62	3000	10K	7K
rs6429815	810	0.55	0.55	0.565	0.58	0.605	0.64	0.6475	0.655	0.65	0.635	0.6325	0.63	0.6125	0.606667	3500	10K	6.5K
rs10927972	811	0.7	0.6875	0.68	0.65	0.604	0.562	0.53	0.502	0.494	0.502	0.506	0.536	0.5425	0.553333	4000	10K	6K
rs12028225	813	0.99	0.99	0.9325	0.875	0.8	0.6875	0.6675	0.6475	0.65	0.69	0.695	0.7	0.725	0.733333	3500	10K	6.5K
rs10489148	814	0.71	0.73	0.742	0.772	0.816	0.86	0.888	0.894	0.886	0.864	0.842	0.826	0.8275	0.83	3500	10K	6.5K
rs7529368	820	0.525	0.546	0.575	0.611429	0.662857	0.714286	0.77	0.805714	0.841429	0.864286	0.861429	0.863333	0.866	0.8625	4500	10K	5.5K
rs4662076	821	0.93	0.8875	0.862	0.816	0.748	0.714	0.714	0.754	0.806	0.88	0.92	0.956	0.955	0.953333	3000	10K	7K
rs12748863	823	0.51	0.55	0.574	0.614	0.674	0.728	0.75	0.758	0.758	0.738	0.724	0.724	0.7275	0.733333	4000	10K	6K
rs3817959	825	0.97	0.9025	0.862	0.762	0.61	0.482	0.408	0.434	0.506	0.63	0.73	0.796	0.7875	0.773333	3000	10K	7K
rs7515917	826	0.86	0.795	0.756	0.69	0.59	0.528	0.518	0.542	0.58	0.652	0.686	0.718	0.7175	0.716667	3000	10K	7K
rs6686025	828	0.87	0.87	0.8075	0.745	0.6825	0.59	0.585	0.58	0.58	0.61	0.615	0.62	0.6075	0.603333	4000	10K	6K
rs1934656	829	0.365	0.38	0.403333	0.432857	0.474286	0.515714	0.557143	0.584286	0.611429	0.627143	0.622857	0.621667	0.62	0.6175	4500	10K	5.5K
rs10803463	830	0.54	0.54	0.555	0.57	0.595	0.635	0.645	0.655	0.6525	0.635	0.6325	0.63	0.6125	0.606667	3500	10K	6.5K
rs7542472	832	0.62	0.6375	0.648	0.674	0.712	0.75	0.774	0.782	0.778	0.762	0.746	0.734	0.735	0.736667	3500	10K	6.5K
rs6692372	833	1	0.9675	0.948	0.91	0.852	0.812	0.798	0.804	0.822	0.86	0.88	0.902	0.9025	0.903333	3000	10K	7K
rs10754914	836	0.87	0.8175	0.786	0.722	0.626	0.544	0.504	0.474	0.466	0.49	0.5	0.526	0.53	0.536667	4000	10K	6K
rs10803475	840	0.7825	0.766	0.756667	0.742857	0.722857	0.702857	0.667143	0.647143	0.627143	0.605714	0.6	0.588333	0.572	0.575	6000	10K	4K
rs12077532	842	0.72	0.72	0.7275	0.735	0.765	0.8075	0.8425	0.8775	0.81	0.73	0.65	0.57	0.6225	0.64	3500	10K	6.5K
rs1339363	843	0.74	0.7	0.676	0.622	0.54	0.49	0.472	0.51	0.57	0.658	0.714	0.764	0.7625	0.76	3000	10K	7K
rs820628	848	1	0.965	0.944	0.906	0.848	0.798	0.776	0.774	0.782	0.81	0.83	0.838	0.835	0.83	3500	10K	6.5K
rs12028092	850	0.76	0.766	0.765	0.765714	0.748571	0.731429	0.691429	0.645714	0.6	0.558571	0.528571	0.511667	0.488	0.4925	3000	8.5K	5.5K
rs7538154	853	0.91	0.9075	0.906	0.884	0.852	0.802	0.754	0.722	0.71	0.708	0.724	0.734	0.7325	0.73	4500	10K	5.5K
rs943919	854	0.83	0.8075	0.794	0.764	0.718	0.686	0.672	0.678	0.696	0.73	0.75	0.77	0.77	0.77	3000	10K	7K
rs12122566	855	0.9025	0.91	0.906667	0.904286	0.888571	0.872857	0.84	0.8	0.76	0.727143	0.71	0.698333	0.682	0.6875	5000	9.5K	4.5K
rs4308970	856	0.5875	0.592	0.591667	0.592857	0.567143	0.541429	0.51	0.474286	0.438571	0.405714	0.358571	0.351667	0.342	0.3375	3000	8.5K	5.5K
rs2480063	862	0.21	0.2775	0.318	0.386	0.49	0.578	0.612	0.622	0.618	0.578	0.554	0.542	0.545	0.55	3500	10K	6.5K
rs61771925	864	0.66	0.666	0.678333	0.692857	0.712857	0.732857	0.758571	0.778571	0.798571	0.811429	0.807143	0.81	0.814	0.81	4500	10K	5.5K
rs6673698	867	0.62	0.614	0.611667	0.608571	0.622857	0.637143	0.657143	0.682857	0.708571	0.732857	0.767143	0.773333	0.782	0.785	3000	8.5K	5.5K
rs10733136	872	0.96	0.9175	0.892	0.85	0.786	0.752	0.752	0.784	0.824	0.886	0.918	0.94	0.9375	0.933333	3000	10K	7K
rs12079312	879	0.6825	0.69	0.696667	0.705714	0.728571	0.751429	0.785714	0.812857	0.84	0.865714	0.89	0.9	0.914	0.915	6000	10K	4K
rs10737900	883	0.26	0.26	0.3125	0.365	0.43	0.53	0.555	0.58	0.535	0.455	0.3975	0.34	0.385	0.4	3500	10K	6.5K
rs34172886	888	0.6675	0.684	0.708333	0.74	0.781429	0.822857	0.864286	0.89	0.915714	0.93	0.92	0.918333	0.916	0.9125	4500	10K	5.5K
rs742467	891	0.675	0.672	0.656667	0.638571	0.605714	0.572857	0.532857	0.495714	0.458571	0.432857	0.424286	0.42	0.414	0.4175	6000	10K	4K
rs10927540	892	0.59	0.585	0.582	0.572	0.558	0.53	0.506	0.49	0.48	0.474	0.482	0.476	0.4725	0.466667	4500	10K	5.5K
rs4661528	896	0.8475	0.852	0.853333	0.855714	0.865714	0.875714	0.894286	0.908571	0.922857	0.938571	0.954286	0.961667	0.972	0.9725	6000	10K	4K
rs3930209	901	0.75	0.7625	0.77	0.788	0.814	0.838	0.852	0.86	0.86	0.852	0.846	0.834	0.8325	0.83	4000	10K	6K
rs10927556	902	0.71	0.7475	0.77	0.808	0.866	0.908	0.92	0.914	0.9	0.866	0.848	0.83	0.83	0.83	3000	10K	7K
rs3795756	904	0.5	0.54	0.564	0.608	0.676	0.736	0.764	0.768	0.76	0.728	0.704	0.696	0.7	0.706667	3500	10K	6.5K
rs804134	906	0.845	0.83	0.813333	0.79	0.758571	0.727143	0.692857	0.672857	0.652857	0.638571	0.638571	0.636667	0.634	0.635	6000	10K	4K
rs3845596	908	0.73	0.6825	0.654	0.6	0.52	0.47	0.458	0.494	0.546	0.624	0.672	0.706	0.7025	0.696667	3000	10K	7K
rs4661539	909	0.3675	0.378	0.393333	0.412857	0.451429	0.49	0.54	0.58	0.62	0.652857	0.674286	0.683333	0.696	0.695	6000	10K	4K
rs2807545	910	0.85	0.79	0.754	0.692	0.6	0.528	0.504	0.494	0.498	0.532	0.546	0.56	0.56	0.56	3500	10K	6.5K
rs2801178	912	0.8025	0.81	0.806667	0.805714	0.79	0.774286	0.755714	0.73	0.704286	0.685714	0.664286	0.661667	0.658	0.6575	5000	9.5K	4.5K
rs10927579	916	0.9875	0.986	0.981667	0.977143	0.962857	0.948571	0.925714	0.904286	0.882857	0.864286	0.85	0.843333	0.834	0.835	6000	10K	4K
rs16851049	917	0.99	0.9725	0.962	0.942	0.914	0.886	0.872	0.864	0.862	0.868	0.874	0.876	0.875	0.873333	4000	10K	6K
rs4661548	918	0.83	0.78	0.75	0.684	0.586	0.518	0.49	0.508	0.552	0.628	0.674	0.724	0.725	0.726667	3000	10K	7K
rs7517187	920	0.9	0.875	0.86	0.816	0.748	0.696	0.664	0.666	0.692	0.742	0.776	0.82	0.8225	0.826667	3000	10K	7K
rs7522712	922	0.85	0.85	0.8225	0.795	0.76	0.705	0.695	0.685	0.675	0.685	0.6775	0.67	0.6925	0.7	4000	10K	6K
rs12567150	923	0.81	0.81	0.8025	0.795	0.7425	0.665	0.6	0.535	0.59	0.67	0.745	0.82	0.8125	0.81	3500	10K	6.5K
rs7541955	926	0.94	0.915	0.9	0.864	0.81	0.77	0.75	0.76	0.786	0.83	0.86	0.892	0.8925	0.893333	3000	10K	7K
rs17413451	929	0.805	0.814	0.818333	0.824286	0.837143	0.85	0.87	0.881429	0.892857	0.905714	0.918571	0.925	0.934	0.935	6000	10K	4K
rs12403509	931	0.94	0.9275	0.92	0.914	0.906	0.896	0.896	0.882	0.864	0.848	0.834	0.82	0.82	0.82	6000	10K	4K
rs2175771	932	0.53	0.53	0.555	0.58	0.6125	0.6625	0.6775	0.6925	0.67	0.63	0.6	0.57	0.5925	0.6	3500	10K	6.5K
rs4520412	933	0.89	0.88	0.874	0.874	0.874	0.862	0.858	0.84	0.814	0.788	0.774	0.746	0.7425	0.736667	6000	10K	4K
rs761288	935	0.93	0.89	0.866	0.82	0.75	0.708	0.698	0.732	0.78	0.852	0.896	0.93	0.9275	0.923333	3000	10K	7K
rs1000313	938	0.98	0.9325	0.904	0.846	0.758	0.7	0.68	0.71	0.76	0.84	0.89	0.93	0.9275	0.923333	3000	10K	7K
rs2235788	943	0.63	0.636	0.63	0.624286	0.608571	0.592857	0.57	0.541429	0.512857	0.492857	0.482857	0.478333	0.472	0.475	5000	9.5K	4.5K
rs1546906	944	0.7775	0.794	0.813333	0.837143	0.87	0.902857	0.935714	0.952857	0.97	0.98	0.978571	0.978333	0.978	0.9775	4500	10K	5.5K
rs6429717	947	0.98	0.98	0.9575	0.935	0.91	0.87	0.8575	0.845	0.855	0.88	0.9	0.92	0.9	0.893333	3500	10K	6.5K
rs10927710	949	0.93	0.93	0.92	0.91	0.885	0.8475	0.8225	0.7975	0.825	0.865	0.9025	0.94	0.925	0.92	3500	10K	6.5K
rs7528237	950	0.685	0.688	0.69	0.694286	0.705714	0.717143	0.747143	0.774286	0.801429	0.828571	0.841429	0.855	0.874	0.87	6000	10K	4K
rs4661327	954	0.7325	0.746	0.753333	0.764286	0.79	0.815714	0.855714	0.882857	0.91	0.938571	0.96	0.971667	0.988	0.9875	6000	10K	4K
rs10803369	955	0.41	0.41	0.45	0.49	0.535	0.605	0.6125	0.62	0.61	0.575	0.5625	0.55	0.55	0.55	3500	10K	6.5K
rs10803370	957	0.87	0.8375	0.818	0.776	0.712	0.65	0.614	0.606	0.614	0.644	0.672	0.684	0.68	0.673333	3500	10K	6.5K
rs56388951	962	0.7	0.6675	0.648	0.614	0.562	0.52	0.504	0.506	0.516	0.544	0.562	0.572	0.57	0.566667	3000	10K	7K
rs10803376	963	0.52	0.555	0.576	0.616	0.676	0.72	0.736	0.748	0.748	0.728	0.724	0.704	0.7	0.693333	4000	10K	6K
rs7550951	964	0.7975	0.808	0.823333	0.844286	0.875714	0.907143	0.938571	0.96	0.981429	0.995714	1	1	1	1	6000	10K	4K
rs12126178	967	0.9675	0.96	0.951667	0.94	0.927143	0.914286	0.895714	0.884286	0.872857	0.864286	0.87	0.866667	0.862	0.865	4500	10K	5.5K
rs876295	971	0.805	0.79	0.781667	0.77	0.745714	0.721429	0.681429	0.655714	0.63	0.602857	0.581429	0.568333	0.55	0.55	6000	10K	4K
rs57862684	974	1	0.97	0.952	0.918	0.866	0.834	0.826	0.834	0.852	0.888	0.904	0.928	0.93	0.933333	3000	10K	7K
rs7525279	977	0.99	0.9125	0.866	0.782	0.654	0.554	0.516	0.508	0.522	0.58	0.61	0.64	0.64	0.64	3500	10K	6.5K
rs12070915	979	0.81	0.81	0.8175	0.825	0.845	0.875	0.905	0.935	0.925	0.905	0.8775	0.85	0.865	0.87	3500	10K	6.5K
rs4646025	984	0.6975	0.684	0.661667	0.632857	0.59	0.547143	0.502857	0.471429	0.44	0.42	0.421429	0.421667	0.422	0.425	4500	10K	5.5K
rs12736181	985	0.6225	0.63	0.636667	0.647143	0.672857	0.698571	0.745714	0.785714	0.825714	0.864286	0.887143	0.903333	0.926	0.9225	6000	10K	4K
rs11580170	987	0.62	0.626	0.623333	0.621429	0.63	0.638571	0.672857	0.701429	0.73	0.764286	0.792857	0.813333	0.842	0.84	3000	8.5K	5.5K
rs927207	990	0.57	0.57	0.596667	0.623333	0.66	0.69	0.723333	0.746667	0.69	0.63	0.57	0.57	0.633333	0.665	3500	10K	6.5K
rs1006147	991	0.95	0.905	0.878	0.824	0.744	0.668	0.628	0.596	0.582	0.594	0.602	0.612	0.6125	0.613333	4000	10K	6K
rs35365738	993	0.8	0.785	0.776	0.752	0.716	0.684	0.664	0.658	0.664	0.682	0.696	0.714	0.715	0.716667	3500	10K	6.5K
rs6429787	997	0.88	0.88	0.88	0.88	0.855	0.8175	0.7825	0.7475	0.78	0.825	0.8675	0.91	0.905	0.903333	3500	10K	6.5K
rs59454432	999	0.71	0.71	0.7425	0.775	0.8125	0.87	0.885	0.9	0.885	0.85	0.825	0.8	0.8225	0.83	3500	10K	6.5K
rs1739822	1000	1	1	0.9875	0.975	0.9525	0.9175	0.885	0.8525	0.8525	0.865	0.8875	0.91	0.89	0.883333	3500	10K	6.5K
rs11590217	1014	0.6	0.6	0.6	0.6	0.6225	0.6575	0.705	0.7525	0.7275	0.69	0.64	0.59	0.6175	0.626667	3500	10K	6.5K
rs11260738	1015	0.2775	0.312	0.356667	0.412857	0.49	0.567143	0.657143	0.714286	0.771429	0.81	0.802857	0.81	0.82	0.8125	4500	10K	5.5K
rs11260756	1017	0.48	0.48	0.503333	0.526667	0.576667	0.63	0.716667	0.776667	0.723333	0.636667	0.55	0.55	0.64	0.685	3500	10K	6.5K
rs156851	1019	1	0.955	0.928	0.838	0.702	0.59	0.514	0.52	0.58	0.686	0.768	0.856	0.8575	0.86	3000	10K	7K
rs12059633	1020	1	1	1	1	0.987143	0.974286	0.938571	0.902857	0.867143	0.831429	0.804286	0.786667	0.762	0.765	6000	10K	4K
rs3738815	1023	0.735	0.738	0.748333	0.76	0.781429	0.802857	0.821429	0.837143	0.852857	0.861429	0.868571	0.866667	0.864	0.865	5000	10K	5K
rs2647168	1024	0.85	0.865	0.874	0.892	0.918	0.94	0.95	0.96	0.964	0.96	0.96	0.95	0.9475	0.943333	4000	10K	6K
rs11203280	1025	0.555	0.564	0.576667	0.591429	0.625714	0.66	0.714286	0.76	0.805714	0.845714	0.868571	0.883333	0.904	0.9	6000	10K	4K
rs910233	1028	0.49	0.51	0.522	0.54	0.568	0.594	0.604	0.616	0.626	0.626	0.628	0.632	0.6325	0.633333	6000	10K	4K
rs2014718	1031	0.51	0.51	0.54	0.57	0.6025	0.65	0.6575	0.665	0.685	0.69	0.705	0.72	0.705	0.7	5500	10K	4.5K
rs910224	1032	0.7675	0.748	0.736667	0.721429	0.73	0.738571	0.767143	0.814286	0.861429	0.907143	0.96	0.976667	1	1	3000	8.5K	5.5K
rs10788657	1033	0.385	0.406	0.43	0.462857	0.525714	0.588571	0.672857	0.737143	0.801429	0.857143	0.892857	0.91	0.934	0.9325	6000	10K	4K
rs2746479	1034	0.71	0.72	0.726	0.75	0.786	0.844	0.894	0.928	0.946	0.952	0.936	0.936	0.94	0.946667	4500	10K	5.5K
rs6693480	1035	0.6775	0.682	0.693333	0.707143	0.738571	0.77	0.811429	0.848571	0.885714	0.915714	0.932857	0.94	0.95	0.9475	6000	10K	4K
rs2977274	1041	0.9	0.87	0.852	0.816	0.762	0.726	0.714	0.726	0.75	0.792	0.816	0.842	0.8425	0.843333	3000	10K	7K
rs2977283	1043	0.81	0.81	0.81	0.81	0.793333	0.766667	0.723333	0.696667	0.72	0.76	0.8	0.8	0.773333	0.76	3500	10K	6.5K
rs3003482	1044	0.8825	0.878	0.878333	0.877143	0.87	0.862857	0.84	0.821429	0.802857	0.781429	0.767143	0.755	0.738	0.74	4000	9K	5K
rs10127662	1045	0.4625	0.488	0.516667	0.554286	0.604286	0.654286	0.718571	0.758571	0.798571	0.828571	0.824286	0.833333	0.846	0.84	4500	10K	5.5K
rs3003409	1047	0.26	0.2975	0.32	0.39	0.494	0.6	0.676	0.718	0.72	0.688	0.654	0.614	0.6125	0.61	4000	10K	6K
rs2977313	1048	0.7525	0.76	0.771667	0.785714	0.808571	0.831429	0.86	0.881429	0.902857	0.918571	0.918571	0.921667	0.926	0.9225	6000	10K	4K
rs3003424	1050	0.7	0.7	0.675	0.65	0.6275	0.595	0.59	0.585	0.57	0.565	0.5575	0.55	0.5425	0.54	6000	10K	4K
rs3750300	1051	1	0.9825	0.972	0.942	0.898	0.868	0.852	0.866	0.896	0.94	0.97	1	1	1	3000	10K	7K
rs2977269	1052	0.96	0.96	0.9175	0.875	0.8225	0.7425	0.715	0.6875	0.6975	0.735	0.7625	0.79	0.765	0.756667	3500	10K	6.5K
rs6666990	1054	0.97	0.945	0.93	0.904	0.864	0.836	0.828	0.832	0.842	0.866	0.878	0.89	0.89	0.89	3000	10K	7K
rs2501787	1056	0.62	0.62	0.615	0.61	0.6	0.5825	0.5725	0.5625	0.51	0.465	0.4175	0.37	0.4225	0.44	5500	10K	4.5K
rs1635566	1060	0.95	0.938	0.921667	0.901429	0.851429	0.801429	0.735714	0.681429	0.627143	0.58	0.54	0.526667	0.508	0.5075	6000	10K	4K
rs10788668	1063	0.68	0.686	0.68	0.674286	0.681429	0.688571	0.721429	0.748571	0.775714	0.811429	0.85	0.871667	0.902	0.9025	3000	8.5K	5.5K
rs2526833	1064	0.4275	0.438	0.44	0.445714	0.468571	0.491429	0.541429	0.581429	0.621429	0.665714	0.702857	0.725	0.756	0.755	6000	10K	4K
rs1408420	1065	0.79	0.796	0.793333	0.792857	0.77	0.747143	0.708571	0.664286	0.62	0.581429	0.542857	0.53	0.512	0.5125	5000	9.5K	4.5K
rs11203414	1070	0.55	0.565	0.574	0.598	0.634	0.68	0.714	0.734	0.742	0.738	0.724	0.722	0.725	0.73	4000	10K	6K
rs4920374	1071	0.7525	0.736	0.706667	0.668571	0.617143	0.565714	0.52	0.49	0.46	0.445714	0.455714	0.461667	0.47	0.4725	4500	10K	5.5K
rs4920380	1074	0.635	0.638	0.635	0.632857	0.612857	0.592857	0.565714	0.535714	0.505714	0.48	0.448571	0.441667	0.432	0.43	5000	9.5K	4.5K
rs16829190	1075	0.995	0.992	0.991667	0.99	0.981429	0.972857	0.95	0.93	0.91	0.888571	0.872857	0.861667	0.846	0.8475	6000	10K	4K
rs12059707	1076	0.75	0.7625	0.77	0.794	0.83	0.872	0.904	0.924	0.93	0.924	0.912	0.904	0.905	0.906667	4000	10K	6K
rs12023874	1080	0.7	0.706	0.718333	0.734286	0.761429	0.788571	0.824286	0.854286	0.884286	0.907143	0.915714	0.921667	0.93	0.9275	6000	10K	4K
rs4920381	1088	0.49	0.5175	0.534	0.568	0.618	0.654	0.668	0.676	0.672	0.652	0.646	0.628	0.625	0.62	3500	10K	6.5K
rs587276	1094	0.9075	0.906	0.895	0.882857	0.842857	0.802857	0.76	0.718571	0.677143	0.644286	0.605714	0.601667	0.596	0.5925	6000	10K	4K
rs6686929	1096	0.495	0.51	0.511667	0.517143	0.507143	0.497143	0.48	0.448571	0.417143	0.392857	0.367143	0.361667	0.354	0.355	3000	8.5K	5.5K
rs623276	1099	0.79	0.784	0.773333	0.76	0.737143	0.714286	0.685714	0.662857	0.64	0.622857	0.615714	0.611667	0.606	0.6075	6000	10K	4K
rs1572345	1100	0.72	0.708	0.701667	0.691429	0.668571	0.645714	0.604286	0.574286	0.544286	0.512857	0.49	0.475	0.454	0.455	6000	10K	4K
rs673567	1101	0.28	0.28	0.33	0.38	0.44	0.53	0.55	0.57	0.61	0.62	0.65	0.68	0.6375	0.623333	5500	10K	4.5K
rs16861364	1104	0.57	0.57	0.605	0.64	0.6675	0.7075	0.715	0.7225	0.7575	0.78	0.8	0.82	0.83	0.833333	6000	10K	4K
rs6685120	1105	0.92	0.8575	0.82	0.744	0.63	0.552	0.524	0.526	0.554	0.62	0.65	0.698	0.7025	0.71	3000	10K	7K
rs1192613	1108	0.635	0.626	0.628333	0.63	0.644286	0.658571	0.682857	0.715714	0.748571	0.774286	0.791429	0.798333	0.808	0.805	5000	9.5K	4.5K
rs10443203	1110	0.38	0.4125	0.432	0.482	0.558	0.654	0.724	0.766	0.784	0.776	0.748	0.742	0.7475	0.756667	4000	10K	6K
rs2355459	1113	0.82	0.82	0.8	0.78	0.756667	0.74	0.71	0.683333	0.716667	0.763333	0.81	0.81	0.75	0.72	3500	10K	6.5K
rs9661386	1119	0.9425	0.938	0.925	0.908571	0.881429	0.854286	0.821429	0.792857	0.764286	0.744286	0.742857	0.74	0.736	0.74	6000	10K	4K
rs930851	1121	0.8575	0.862	0.856667	0.851429	0.828571	0.805714	0.768571	0.727143	0.685714	0.651429	0.624286	0.613333	0.598	0.6	5000	9.5K	4.5K
rs12131391	1124	0.48	0.5125	0.532	0.584	0.662	0.744	0.8	0.838	0.85	0.836	0.818	0.794	0.7925	0.79	4000	10K	6K
rs9725656	1125	0.67	0.67	0.65	0.63	0.603333	0.586667	0.556667	0.533333	0.55	0.58	0.61	0.61	0.563333	0.54	3500	10K	6.5K
rs9659598	1128	1	1	1	1	0.995714	0.991429	0.972857	0.954286	0.935714	0.917143	0.908571	0.898333	0.884	0.8875	6000	10K	4K
rs4311853	1129	0.78	0.78	0.766667	0.753333	0.733333	0.716667	0.69	0.67	0.713333	0.766667	0.82	0.82	0.76	0.73	3500	10K	6.5K
rs12126587	1130	0.83	0.795	0.774	0.734	0.676	0.628	0.608	0.602	0.608	0.632	0.646	0.66	0.66	0.66	3500	10K	6.5K
rs10907295	1133	0.86	0.86	0.825	0.79	0.745	0.675	0.665	0.655	0.655	0.68	0.68	0.68	0.7025	0.71	4000	10K	6K
rs1013007	1135	0.57	0.6025	0.622	0.654	0.704	0.754	0.778	0.798	0.812	0.808	0.804	0.81	0.8125	0.816667	4000	10K	6K
rs12033929	1136	1	1	0.9725	0.945	0.9175	0.875	0.875	0.875	0.85	0.84	0.815	0.79	0.8175	0.826667	5500	10K	4.5K
rs109490	1140	0.92	0.89	0.872	0.838	0.786	0.754	0.746	0.754	0.772	0.808	0.824	0.848	0.85	0.853333	3000	10K	7K
rs223198	1141	0.62	0.62	0.6225	0.625	0.6275	0.63	0.655	0.68	0.7075	0.735	0.7375	0.74	0.7675	0.776667	6000	10K	4K
rs409490	1143	0.7975	0.796	0.793333	0.79	0.797143	0.804286	0.828571	0.854286	0.88	0.907143	0.932857	0.946667	0.966	0.965	3000	8.5K	5.5K
rs12401665	1145	0.9225	0.912	0.905	0.894286	0.868571	0.842857	0.81	0.787143	0.764286	0.741429	0.717143	0.71	0.7	0.6975	6000	10K	4K
rs761585	1147	0.54	0.54	0.54	0.58	0.62	0.635	0.68	0.66	0.61	0.63	0.65	0.65	0.65	0.575	3000	10K	7K
rs517004	1153	1	1	0.995	0.99	0.9725	0.9475	0.9175	0.8875	0.89	0.9	0.92	0.94	0.925	0.92	3500	10K	6.5K
rs35813471	1154	0.76	0.775	0.784	0.808	0.842	0.858	0.862	0.826	0.778	0.72	0.68	0.65	0.6525	0.656667	3000	10K	7K
rs12566510	1159	1	1	0.9975	0.995	0.9725	0.94	0.9	0.86	0.8675	0.885	0.9125	0.94	0.925	0.92	3500	10K	6.5K
rs61763871	1162	0.95	0.95	0.9425	0.935	0.915	0.885	0.8575	0.83	0.845	0.87	0.9	0.93	0.9125	0.906667	3500	10K	6.5K
rs7512723	1163	0.72	0.708	0.701667	0.692857	0.67	0.647143	0.602857	0.57	0.537143	0.502857	0.477143	0.46	0.436	0.4375	6000	10K	4K
rs11261002	1167	0.45	0.465	0.474	0.5	0.538	0.562	0.574	0.548	0.508	0.456	0.418	0.39	0.3925	0.396667	3000	10K	7K
rs2946532	1171	0.7425	0.738	0.733333	0.727143	0.705714	0.684286	0.661429	0.642857	0.624286	0.607143	0.581429	0.578333	0.574	0.57	6000	10K	4K
rs12061898	1175	0.5	0.5	0.5	0.514	0.534	0.562	0.59	0.602	0.6	0.592	0.576	0.564	0.565	0.566667	3500	10K	6.5K
rs4920327	1183	0.94	0.8925	0.864	0.818	0.75	0.676	0.64	0.614	0.596	0.6	0.61	0.596	0.59	0.58	4000	10K	6K
rs2745302	1184	0.5725	0.574	0.568333	0.562857	0.574286	0.585714	0.615714	0.644286	0.672857	0.707143	0.751429	0.768333	0.792	0.795	3000	8.5K	5.5K
rs2816030	1186	0.965	0.95	0.938333	0.922857	0.902857	0.882857	0.854286	0.84	0.825714	0.812857	0.811429	0.805	0.796	0.7975	6000	10K	4K
rs72937240	1192	0.7725	0.792	0.81	0.834286	0.868571	0.902857	0.94	0.958571	0.977143	0.991429	0.994286	0.996667	1	1	6000	10K	4K
rs742070	1193	0.48	0.48	0.496667	0.513333	0.55	0.59	0.59	0.57	0.503333	0.476667	0.45	0.45	0.413333	0.395	3000	10K	7K
rs2743208	1195	0.6	0.6425	0.668	0.718	0.792	0.86	0.894	0.928	0.946	0.94	0.94	0.926	0.9225	0.916667	4000	10K	6K
rs1416464	1196	0.83	0.83	0.83	0.83	0.7875	0.725	0.6575	0.59	0.6375	0.705	0.7775	0.85	0.8325	0.826667	3500	10K	6.5K
rs624761	1198	0.62	0.655	0.676	0.716	0.774	0.808	0.814	0.778	0.73	0.664	0.622	0.592	0.595	0.6	3000	10K	7K
rs9439731	1200	0.525	0.522	0.521667	0.52	0.531429	0.542857	0.564286	0.588571	0.612857	0.635714	0.66	0.668333	0.68	0.68	3000	8.5K	5.5K
rs7418296	1205	0.87	0.8425	0.826	0.796	0.752	0.724	0.718	0.736	0.762	0.802	0.826	0.848	0.8475	0.846667	3000	10K	7K
rs7411058	1206	0.51	0.51	0.5625	0.615	0.6725	0.7575	0.7675	0.7775	0.78	0.755	0.7525	0.75	0.7525	0.753333	4000	10K	6K
rs12063142	1207	0.5	0.5375	0.56	0.596	0.65	0.684	0.688	0.648	0.602	0.538	0.494	0.476	0.4825	0.493333	3000	10K	7K
rs4920545	1208	0.8	0.7825	0.772	0.73	0.666	0.594	0.536	0.514	0.52	0.548	0.584	0.614	0.6125	0.61	3500	10K	6.5K
rs7534618	1211	0.525	0.528	0.541667	0.558571	0.582857	0.607143	0.648571	0.687143	0.725714	0.754286	0.747143	0.756667	0.77	0.76	4500	10K	5.5K
rs28405907	1212	0.44	0.4775	0.5	0.534	0.586	0.632	0.648	0.656	0.66	0.646	0.638	0.638	0.64	0.643333	4000	10K	6K
rs6698642	1213	0.69	0.708	0.716667	0.728571	0.755714	0.782857	0.827143	0.854286	0.881429	0.911429	0.938571	0.953333	0.974	0.975	6000	10K	4K
rs4912013	1214	0.3	0.3	0.35	0.4	0.4725	0.58	0.605	0.63	0.62	0.575	0.5625	0.55	0.52	0.51	3500	10K	6.5K
rs1886767	1215	1	0.9775	0.964	0.94	0.904	0.878	0.87	0.876	0.888	0.912	0.926	0.938	0.9375	0.936667	3000	10K	7K
rs1570857	1217	0.8	0.7775	0.764	0.736	0.696	0.662	0.646	0.628	0.62	0.624	0.622	0.634	0.6375	0.643333	4000	10K	6K
rs7537573	1218	0.32	0.3575	0.38	0.42	0.48	0.542	0.574	0.59	0.596	0.582	0.566	0.57	0.575	0.583333	4000	10K	6K
rs6663221	1223	0.41	0.455	0.482	0.53	0.6	0.664	0.692	0.706	0.708	0.688	0.674	0.67	0.6725	0.676667	4000	10K	6K
rs7519084	1224	0.76	0.735	0.72	0.698	0.666	0.638	0.63	0.622	0.616	0.62	0.62	0.618	0.6175	0.616667	4000	10K	6K
rs12122656	1225	0.9925	0.988	0.986667	0.984286	0.971429	0.958571	0.931429	0.908571	0.885714	0.861429	0.838571	0.826667	0.81	0.81	6000	10K	4K
rs1042380	1227	0.81	0.804	0.793333	0.781429	0.761429	0.741429	0.717143	0.698571	0.68	0.667143	0.662857	0.66	0.656	0.6575	6000	10K	4K
rs9729157	1228	0.92	0.885	0.864	0.82	0.754	0.686	0.646	0.624	0.618	0.634	0.652	0.664	0.6625	0.66	4000	10K	6K
rs2227295	1229	0.55	0.55	0.5925	0.635	0.68	0.7475	0.755	0.7625	0.785	0.785	0.8025	0.82	0.8025	0.796667	5500	10K	4.5K
rs214341	1230	0.79	0.7675	0.754	0.714	0.656	0.606	0.574	0.56	0.568	0.594	0.612	0.644	0.6475	0.653333	3500	10K	6.5K
rs7533994	1231	0.98	0.9425	0.92	0.87	0.796	0.74	0.714	0.732	0.77	0.832	0.876	0.91	0.9075	0.903333	3000	10K	7K
rs7519264	1233	1	1	0.965	0.93	0.8775	0.8	0.765	0.73	0.755	0.805	0.8475	0.89	0.8625	0.853333	3500	10K	6.5K
rs17394154	1234	1	0.975	0.96	0.932	0.888	0.854	0.84	0.85	0.868	0.902	0.926	0.94	0.9375	0.933333	3000	10K	7K
rs1542875	1239	0.8325	0.828	0.823333	0.817143	0.798571	0.78	0.738571	0.701429	0.664286	0.628571	0.61	0.593333	0.57	0.575	6000	10K	4K
rs10799816	1240	0.41	0.428	0.44	0.457143	0.484286	0.511429	0.544286	0.56	0.575714	0.591429	0.601429	0.606667	0.614	0.615	6000	10K	4K
rs10917461	1243	0.62	0.62	0.6525	0.685	0.715	0.76	0.7675	0.775	0.805	0.82	0.84	0.86	0.855	0.853333	5500	10K	4.5K
rs6687048	1247	0.87	0.852	0.845	0.834286	0.811429	0.788571	0.752857	0.734286	0.715714	0.692857	0.67	0.658333	0.642	0.64	6000	10K	4K
rs4508039	1249	0.68	0.68	0.653333	0.626667	0.586667	0.553333	0.55	0.56	0.593333	0.596667	0.6	0.6	0.623333	0.635	3000	10K	7K
rs12566505	1250	0.77	0.77	0.785	0.8	0.83	0.875	0.9075	0.94	0.9225	0.89	0.855	0.82	0.8425	0.85	3500	10K	6.5K
rs6658108	1256	0.78	0.78	0.785	0.79	0.8075	0.835	0.875	0.915	0.9225	0.92	0.9	0.88	0.9	0.906667	3500	9.5K	6K
rs4484948	1260	0.8575	0.85	0.843333	0.835714	0.817143	0.798571	0.77	0.748571	0.727143	0.707143	0.69	0.681667	0.67	0.67	6000	10K	4K
rs4326647	1261	0.605	0.608	0.601667	0.595714	0.562857	0.53	0.488571	0.444286	0.4	0.362857	0.321429	0.313333	0.302	0.3	5000	9.5K	4.5K
rs17378010	1264	1	0.985	0.976	0.954	0.92	0.884	0.86	0.844	0.838	0.844	0.852	0.86	0.86	0.86	4000	10K	6K
rs1473689	1265	0.63	0.63	0.655	0.68	0.71	0.755	0.7725	0.79	0.785	0.765	0.7475	0.73	0.75	0.756667	3500	10K	6.5K
rs1983602	1266	0.9675	0.966	0.965	0.962857	0.952857	0.942857	0.925714	0.91	0.894286	0.878571	0.862857	0.856667	0.848	0.8475	6000	10K	4K
rs1266434	1267	0.6025	0.604	0.603333	0.602857	0.594286	0.585714	0.565714	0.544286	0.522857	0.502857	0.487143	0.478333	0.466	0.4675	5000	9.5K	4.5K
rs1317209	1270	0.67	0.67	0.6975	0.725	0.765	0.825	0.8375	0.85	0.8575	0.845	0.8525	0.86	0.8275	0.816667	4000	10K	6K
rs17396847	1272	0.28	0.3325	0.364	0.422	0.508	0.588	0.626	0.628	0.614	0.572	0.536	0.524	0.53	0.54	3500	10K	6.5K
rs4509550	1273	0.8025	0.798	0.775	0.748571	0.707143	0.665714	0.631429	0.601429	0.571429	0.558571	0.561429	0.568333	0.578	0.58	4500	10K	5.5K
rs6426833	1274	0.59	0.5825	0.578	0.556	0.524	0.482	0.446	0.43	0.43	0.44	0.46	0.474	0.4725	0.47	4000	10K	6K
rs6690967	1275	0.6575	0.662	0.661667	0.661429	0.638571	0.615714	0.582857	0.545714	0.508571	0.474286	0.434286	0.425	0.412	0.41	5000	9.5K	4.5K
rs16823060	1276	0.4725	0.48	0.493333	0.51	0.548571	0.587143	0.625714	0.657143	0.688571	0.712857	0.737143	0.738333	0.74	0.7425	6000	10K	4K
rs72658575	1277	0.59	0.59	0.59	0.59	0.6225	0.6725	0.735	0.7975	0.7325	0.65	0.555	0.46	0.5125	0.53	3500	10K	6.5K
rs1572783	1279	0.77	0.785	0.794	0.816	0.85	0.876	0.89	0.88	0.86	0.828	0.804	0.786	0.7875	0.79	3000	10K	7K
rs2233688	1280	0.6425	0.662	0.685	0.715714	0.76	0.804286	0.854286	0.885714	0.917143	0.94	0.942857	0.946667	0.952	0.95	6000	10K	4K
rs1796918	1281	0.9575	0.956	0.958333	0.96	0.95	0.94	0.914286	0.89	0.865714	0.838571	0.812857	0.8	0.782	0.7825	3000	8.5K	5.5K
rs818963	1284	0.955	0.94	0.923333	0.901429	0.862857	0.824286	0.764286	0.718571	0.672857	0.632857	0.617143	0.601667	0.58	0.585	6000	10K	4K
rs2790482	1285	0.7675	0.766	0.763333	0.76	0.725714	0.691429	0.644286	0.598571	0.552857	0.508571	0.45	0.436667	0.418	0.4125	6000	10K	4K
rs12021852	1286	0.8475	0.858	0.87	0.885714	0.881429	0.877143	0.844286	0.801429	0.758571	0.711429	0.657143	0.633333	0.6	0.6	3000	8.5K	5.5K
rs3753827	1288	0.77	0.77	0.7325	0.695	0.635	0.545	0.5	0.455	0.5075	0.59	0.665	0.74	0.69	0.673333	3500	10K	6.5K
rs521179	1293	1	0.9725	0.956	0.924	0.876	0.85	0.846	0.868	0.9	0.948	0.974	1	1	1	3000	10K	7K
rs1395468	1297	0.97	0.97	0.9375	0.905	0.8675	0.8125	0.79	0.7675	0.77	0.79	0.81	0.83	0.8	0.79	3000	9.5K	6.5K
rs10916711	1300	0.5775	0.582	0.591667	0.602857	0.625714	0.648571	0.665714	0.678571	0.691429	0.698571	0.708571	0.705	0.7	0.7025	5000	10K	5K
rs1567102	1301	0.94	0.94	0.94	0.94	0.9175	0.885	0.845	0.805	0.8275	0.86	0.9	0.94	0.925	0.92	3500	10K	6.5K
rs6426616	1304	0.73	0.7025	0.686	0.636	0.56	0.478	0.418	0.4	0.41	0.446	0.488	0.51	0.505	0.496667	3500	10K	6.5K
rs2301474	1305	0.755	0.77	0.771667	0.777143	0.761429	0.745714	0.72	0.68	0.64	0.607143	0.57	0.561667	0.55	0.55	3000	8.5K	5.5K
rs2213801	1307	0.9225	0.918	0.921667	0.924286	0.91	0.895714	0.857143	0.822857	0.788571	0.748571	0.707143	0.686667	0.658	0.6575	3000	8.5K	5.5K
rs4655165	1310	0.28	0.34	0.376	0.444	0.544	0.616	0.64	0.604	0.548	0.46	0.4	0.366	0.3725	0.383333	3000	10K	7K
rs6426624	1312	0.63	0.6225	0.618	0.628	0.642	0.668	0.7	0.724	0.732	0.736	0.728	0.714	0.7125	0.71	3500	9K	5.5K
rs966366	1314	0.2675	0.296	0.321667	0.355714	0.408571	0.461429	0.524286	0.56	0.595714	0.625714	0.641429	0.65	0.662	0.6625	6000	10K	4K
rs2142629	1315	0.6375	0.63	0.618333	0.604286	0.571429	0.538571	0.501429	0.471429	0.441429	0.417143	0.395714	0.391667	0.386	0.385	6000	10K	4K
rs2223225	1316	0.43	0.43	0.4475	0.465	0.49	0.53	0.545	0.56	0.5425	0.51	0.485	0.46	0.475	0.48	3500	10K	6.5K
rs56321439	1319	1	1	1	1	0.992857	0.985714	0.967143	0.948571	0.93	0.911429	0.897143	0.888333	0.876	0.8775	6000	10K	4K
rs10916762	1320	0.55	0.58	0.598	0.638	0.698	0.748	0.774	0.81	0.83	0.83	0.84	0.82	0.8125	0.8	5000	10K	5K
rs17353088	1321	0.99	0.984	0.97	0.954286	0.918571	0.882857	0.851429	0.825714	0.8	0.782857	0.76	0.761667	0.764	0.76	5000	10K	5K
rs11580208	1323	0.6275	0.638	0.646667	0.658571	0.644286	0.63	0.594286	0.548571	0.502857	0.455714	0.392857	0.373333	0.346	0.3425	3000	8.5K	5.5K
rs12045307	1327	0.9325	0.934	0.93	0.927143	0.908571	0.89	0.872857	0.854286	0.835714	0.821429	0.798571	0.798333	0.798	0.795	5000	9.5K	4.5K
rs7552284	1328	0.8	0.81	0.816	0.832	0.856	0.88	0.896	0.904	0.904	0.896	0.888	0.878	0.8775	0.876667	4000	10K	6K
rs10916785	1330	0.46	0.4675	0.472	0.494	0.528	0.566	0.598	0.606	0.598	0.578	0.554	0.536	0.5375	0.54	3500	10K	6.5K
rs974332	1331	0.9075	0.912	0.915	0.92	0.892857	0.865714	0.821429	0.772857	0.724286	0.675714	0.61	0.593333	0.57	0.565	3000	8.5K	5.5K
rs12087853	1332	0.76	0.76	0.7875	0.815	0.85	0.9	0.91	0.92	0.875	0.815	0.7675	0.72	0.755	0.766667	3500	10K	6.5K
rs11799849	1335	0.5775	0.582	0.578333	0.575714	0.558571	0.541429	0.515714	0.485714	0.455714	0.431429	0.412857	0.406667	0.398	0.4	5000	9.5K	4.5K
rs75810319	1337	0.9925	0.994	0.995	0.995714	0.987143	0.978571	0.948571	0.917143	0.885714	0.854286	0.834286	0.818333	0.796	0.8	3000	8.5K	5.5K
rs16824070	1338	0.7575	0.762	0.763333	0.767143	0.775714	0.784286	0.801429	0.814286	0.827143	0.841429	0.851429	0.858333	0.868	0.8675	6000	10K	4K
rs569759	1341	0.64	0.646	0.663333	0.684286	0.727143	0.77	0.81	0.844286	0.878571	0.901429	0.921429	0.92	0.918	0.92	5000	10K	5K
rs675397	1342	0.495	0.504	0.521667	0.542857	0.581429	0.62	0.652857	0.677143	0.701429	0.715714	0.728571	0.725	0.72	0.7225	5000	10K	5K
rs1890004	1344	0.53	0.53	0.5525	0.575	0.605	0.65	0.6625	0.675	0.6925	0.695	0.7075	0.72	0.6925	0.683333	5500	10K	4.5K
rs1689924	1345	0.7975	0.766	0.723333	0.668571	0.598571	0.528571	0.46	0.421429	0.382857	0.362857	0.382857	0.386667	0.392	0.3975	4500	10K	5.5K
rs12404655	1346	0.675	0.684	0.695	0.708571	0.737143	0.765714	0.807143	0.84	0.872857	0.901429	0.917143	0.926667	0.94	0.9375	6000	10K	4K
rs1614627	1348	0.79	0.79	0.8175	0.845	0.88	0.9325	0.935	0.9375	0.9225	0.89	0.88	0.87	0.8575	0.853333	3500	10K	6.5K
rs3121679	1349	0.65	0.674	0.698333	0.731429	0.777143	0.822857	0.872857	0.9	0.927143	0.947143	0.945714	0.948333	0.952	0.95	4500	10K	5.5K
rs10799658	1350	0.8825	0.872	0.853333	0.831429	0.787143	0.742857	0.7	0.667143	0.634286	0.611429	0.59	0.59	0.59	0.5875	5500	10K	4.5K
rs640742	1351	0.82	0.82	0.7675	0.715	0.66	0.58	0.575	0.57	0.5825	0.62	0.635	0.65	0.6375	0.633333	3500	10K	6.5K
rs2170336	1352	0.995	0.992	0.98	0.965714	0.944286	0.922857	0.9	0.88	0.86	0.848571	0.852857	0.853333	0.854	0.8575	4500	10K	5.5K
rs12042868	1354	0.855	0.858	0.855	0.852857	0.842857	0.832857	0.815714	0.795714	0.775714	0.76	0.75	0.745	0.738	0.74	5000	9.5K	4.5K
rs2282715	1359	0.775	0.778	0.786667	0.795714	0.817143	0.838571	0.86	0.878571	0.897143	0.91	0.922857	0.923333	0.924	0.925	6000	10K	4K
rs212534	1360	0.85	0.85	0.8075	0.765	0.6825	0.5575	0.4675	0.3775	0.41	0.485	0.5675	0.65	0.6025	0.586667	3500	10K	6.5K
rs212540	1362	0.69	0.69	0.675	0.66	0.62	0.56	0.5425	0.525	0.5625	0.62	0.65	0.68	0.7075	0.716667	3500	10K	6.5K
rs213010	1364	0.55	0.5525	0.554	0.58	0.62	0.676	0.73	0.766	0.778	0.776	0.758	0.74	0.74	0.74	4000	10K	6K
rs3026827	1365	1	0.9875	0.98	0.96	0.93	0.906	0.892	0.898	0.914	0.94	0.96	0.976	0.975	0.973333	3000	10K	7K
rs213037	1366	0.9975	0.996	0.99	0.982857	0.965714	0.948571	0.925714	0.904286	0.882857	0.865714	0.857143	0.853333	0.848	0.85	6000	10K	4K
rs12722999	1367	0.9	0.88	0.868	0.844	0.808	0.786	0.78	0.792	0.812	0.844	0.862	0.88	0.88	0.88	3000	10K	7K
rs2796355	1368	0.845	0.83	0.801667	0.767143	0.691429	0.615714	0.544286	0.487143	0.43	0.388571	0.344286	0.345	0.346	0.34	5000	10K	5K
rs1780324	1373	0.45	0.45	0.4775	0.505	0.54	0.5925	0.6	0.6075	0.6025	0.58	0.575	0.57	0.5625	0.56	3500	10K	6.5K
rs1697420	1375	0.685	0.706	0.728333	0.757143	0.798571	0.84	0.881429	0.902857	0.924286	0.938571	0.94	0.94	0.94	0.94	6000	10K	4K
rs1472563	1377	0.4175	0.434	0.456667	0.485714	0.534286	0.582857	0.644286	0.69	0.735714	0.771429	0.782857	0.791667	0.804	0.8	6000	10K	4K
rs1780315	1378	0.375	0.402	0.435	0.478571	0.548571	0.618571	0.682857	0.721429	0.76	0.785714	0.801429	0.798333	0.794	0.7975	5000	10K	5K
rs1780327	1379	0.3025	0.328	0.35	0.38	0.44	0.5	0.584286	0.644286	0.704286	0.76	0.8	0.82	0.848	0.8475	6000	10K	4K
rs10917008	1380	0.8175	0.81	0.793333	0.772857	0.731429	0.69	0.647143	0.611429	0.575714	0.55	0.527143	0.525	0.522	0.52	6000	10K	4K
rs1780320	1382	0.61	0.61	0.6175	0.625	0.6425	0.6675	0.7025	0.7375	0.7425	0.74	0.72	0.7	0.725	0.733333	4000	10K	6K
rs2275370	1383	0.5375	0.554	0.576667	0.605714	0.651429	0.697143	0.747143	0.781429	0.815714	0.84	0.85	0.853333	0.858	0.8575	6000	10K	4K
rs1780329	1385	0.775	0.778	0.781667	0.787143	0.802857	0.818571	0.838571	0.855714	0.872857	0.888571	0.904286	0.908333	0.914	0.915	6000	10K	4K
rs1256324	1386	0.84	0.84	0.84	0.84	0.822857	0.805714	0.768571	0.731429	0.694286	0.657143	0.622857	0.606667	0.584	0.585	5000	9.5K	4.5K
rs12130950	1388	0.67	0.7025	0.722	0.762	0.822	0.876	0.904	0.91	0.902	0.874	0.852	0.842	0.845	0.85	3500	10K	6.5K
rs829418	1389	0.97	0.97	0.95	0.93	0.905	0.87	0.865	0.86	0.8675	0.885	0.8925	0.9	0.9	0.9	3000	9.5K	6.5K
rs829411	1390	0.85	0.85	0.825	0.8	0.77	0.7225	0.72	0.7175	0.7325	0.765	0.7775	0.79	0.795	0.796667	3500	10K	6.5K
rs10917029	1391	0.89	0.89	0.8825	0.875	0.8525	0.8175	0.795	0.7725	0.7975	0.835	0.8675	0.9	0.89	0.886667	3500	10K	6.5K
rs2625408	1392	0.575	0.578	0.573333	0.57	0.581429	0.592857	0.624286	0.652857	0.681429	0.715714	0.752857	0.77	0.794	0.795	3000	8.5K	5.5K
rs3738091	1394	0.56	0.56	0.565	0.57	0.5875	0.6125	0.6375	0.6625	0.65	0.63	0.605	0.58	0.595	0.6	3500	10K	6.5K
rs17457107	1396	0.79	0.79	0.8125	0.835	0.8625	0.905	0.925	0.945	0.9475	0.935	0.9225	0.91	0.9275	0.933333	4000	10K	6K
rs12128325	1397	0.9725	0.968	0.96	0.951429	0.932857	0.914286	0.892857	0.875714	0.858571	0.845714	0.832857	0.83	0.826	0.825	6000	10K	4K
rs829396	1398	0.73	0.73	0.745	0.76	0.7775	0.8025	0.8075	0.8125	0.84	0.86	0.885	0.91	0.8875	0.88	5500	10K	4.5K
rs333170	1400	0.8825	0.866	0.848333	0.825714	0.797143	0.768571	0.73	0.707143	0.684286	0.667143	0.672857	0.666667	0.658	0.6625	4500	10K	5.5K
rs7538354	1404	0.505	0.502	0.521667	0.542857	0.591429	0.64	0.68	0.722857	0.765714	0.79	0.815714	0.81	0.802	0.805	4500	9.5K	5K
rs4654770	1405	0.72	0.7375	0.748	0.77	0.804	0.826	0.834	0.816	0.79	0.752	0.726	0.708	0.71	0.713333	3000	10K	7K
rs4654773	1414	0.525	0.558	0.591667	0.635714	0.697143	0.758571	0.827143	0.864286	0.901429	0.928571	0.93	0.935	0.942	0.94	6000	10K	4K
rs8179387	1417	0.71	0.7325	0.746	0.746	0.746	0.714	0.664	0.626	0.606	0.586	0.598	0.602	0.6	0.596667	3000	8.5K	5.5K
rs2501276	1423	0.8	0.8	0.8225	0.845	0.875	0.9225	0.9225	0.9225	0.9	0.86	0.845	0.83	0.8175	0.813333	3500	10K	6.5K
rs7515106	1426	0.84	0.852	0.851667	0.852857	0.831429	0.81	0.771429	0.721429	0.671429	0.628571	0.591429	0.578333	0.56	0.5625	3000	8.5K	5.5K
rs7517829	1427	0.64	0.646	0.64	0.634286	0.614286	0.594286	0.557143	0.514286	0.471429	0.437143	0.421429	0.41	0.394	0.4	5000	9.5K	4.5K
rs16826658	1428	0.69	0.702	0.711667	0.724286	0.717143	0.71	0.681429	0.641429	0.601429	0.56	0.511429	0.493333	0.468	0.4675	3000	8.5K	5.5K
rs909813	1431	0.95	0.9325	0.922	0.898	0.86	0.826	0.806	0.796	0.796	0.81	0.82	0.83	0.83	0.83	4000	10K	6K
rs1014986	1432	0.815	0.806	0.803333	0.797143	0.807143	0.817143	0.834286	0.86	0.885714	0.908571	0.94	0.946667	0.956	0.9575	3000	8.5K	5.5K
rs2982285	1433	0.71	0.698	0.685	0.667143	0.621429	0.575714	0.49	0.415714	0.341429	0.271429	0.228571	0.198333	0.156	0.1625	6000	10K	4K
rs35778318	1438	0.525	0.534	0.538333	0.545714	0.562857	0.58	0.617143	0.645714	0.674286	0.704286	0.721429	0.736667	0.758	0.755	6000	10K	4K
rs1569583	1439	0.835	0.826	0.808333	0.785714	0.751429	0.717143	0.677143	0.645714	0.614286	0.592857	0.59	0.586667	0.582	0.585	6000	10K	4K
rs2744738	1440	0.64	0.64	0.64	0.64	0.61	0.58	0.505714	0.431429	0.357143	0.282857	0.224286	0.19	0.142	0.1475	6000	10K	4K
rs2143101	1446	0.58	0.6075	0.624	0.654	0.7	0.738	0.754	0.776	0.79	0.788	0.794	0.784	0.78	0.773333	4000	10K	6K
rs6426746	1452	0.7375	0.736	0.73	0.722857	0.728571	0.734286	0.764286	0.795714	0.827143	0.862857	0.895714	0.915	0.942	0.94	3000	8.5K	5.5K
rs6690148	1454	0.845	0.854	0.85	0.847143	0.828571	0.81	0.771429	0.724286	0.677143	0.638571	0.618571	0.605	0.586	0.5925	5000	9.5K	4.5K
rs10917216	1455	0.48	0.486	0.5	0.517143	0.568571	0.62	0.691429	0.757143	0.822857	0.88	0.931429	0.948333	0.972	0.9725	6000	10K	4K
rs3856183	1456	0.62	0.62	0.613333	0.606667	0.573333	0.526667	0.5	0.5	0.543333	0.566667	0.59	0.59	0.623333	0.64	3500	10K	6.5K
rs7524102	1459	0.9	0.9	0.8825	0.865	0.8325	0.7825	0.75	0.7175	0.73	0.76	0.79	0.82	0.8025	0.796667	3500	10K	6.5K
rs11581927	1461	1	0.9875	0.98	0.958	0.926	0.894	0.872	0.868	0.876	0.894	0.912	0.924	0.9225	0.92	3500	10K	6.5K
rs7543680	1463	0.88	0.874	0.855	0.831429	0.787143	0.742857	0.707143	0.677143	0.647143	0.63	0.614286	0.62	0.628	0.625	5000	10K	5K
rs10917234	1466	0.75	0.756	0.746667	0.737143	0.717143	0.697143	0.678571	0.654286	0.63	0.617143	0.614286	0.616667	0.62	0.6225	4500	9.5K	5K
rs474152	1473	0.68	0.6625	0.652	0.62	0.572	0.52	0.482	0.466	0.468	0.486	0.508	0.52	0.5175	0.513333	3500	10K	6.5K
rs12746274	1476	0.6775	0.676	0.668333	0.66	0.672857	0.685714	0.728571	0.772857	0.817143	0.867143	0.918571	0.943333	0.978	0.9775	3000	8.5K	5.5K
rs631090	1482	0.98	0.98	0.975	0.97	0.955	0.9325	0.89	0.8475	0.83	0.82	0.835	0.85	0.825	0.816667	4500	10K	5.5K
rs292007	1483	0.71	0.716	0.728333	0.742857	0.737143	0.731429	0.685714	0.634286	0.582857	0.524286	0.465714	0.433333	0.388	0.39	3000	8.5K	5.5K
rs10753541	1488	0.635	0.644	0.638333	0.632857	0.608571	0.584286	0.562857	0.532857	0.502857	0.482857	0.46	0.461667	0.464	0.4625	4500	9.5K	5K
rs1561624	1490	0.94	0.9325	0.928	0.928	0.928	0.922	0.922	0.906	0.884	0.862	0.846	0.828	0.8275	0.826667	6000	10K	4K
rs2817903	1492	0.88	0.88	0.8725	0.865	0.84	0.8025	0.7725	0.7425	0.775	0.82	0.865	0.91	0.8875	0.88	3500	10K	6.5K
rs893961	1493	0.8925	0.894	0.876667	0.858571	0.821429	0.784286	0.731429	0.677143	0.622857	0.584286	0.574286	0.565	0.552	0.56	5000	9.5K	4.5K
rs78666033	1494	0.9125	0.914	0.905	0.894286	0.871429	0.848571	0.824286	0.798571	0.772857	0.755714	0.744286	0.743333	0.742	0.7425	5000	9.5K	4.5K
rs12090415	1496	0.585	0.594	0.59	0.588571	0.575714	0.562857	0.55	0.528571	0.507143	0.494286	0.482857	0.483333	0.484	0.485	4500	9.5K	5K
rs10753545	1498	0.49	0.49	0.5	0.51	0.5325	0.565	0.5825	0.6	0.5825	0.555	0.5325	0.51	0.52	0.523333	3500	10K	6.5K
rs7519206	1501	0.8	0.7625	0.74	0.692	0.62	0.576	0.562	0.572	0.6	0.652	0.676	0.716	0.72	0.726667	3000	10K	7K
rs7413155	1502	0.4825	0.49	0.506667	0.525714	0.567143	0.608571	0.664286	0.712857	0.761429	0.8	0.821429	0.831667	0.846	0.8425	6000	10K	4K
rs4655134	1504	0.92	0.9125	0.908	0.886	0.854	0.832	0.816	0.834	0.868	0.912	0.946	0.978	0.9775	0.976667	3000	10K	7K
rs309500	1507	0.465	0.474	0.475	0.478571	0.488571	0.498571	0.518571	0.53	0.541429	0.557143	0.572857	0.581667	0.594	0.595	6000	10K	4K
rs4655138	1510	0.5125	0.514	0.518333	0.522857	0.537143	0.551429	0.574286	0.595714	0.617143	0.635714	0.65	0.656667	0.666	0.665	6000	10K	4K
rs2849028	1515	0.4075	0.424	0.45	0.482857	0.534286	0.585714	0.64	0.678571	0.717143	0.742857	0.747143	0.748333	0.75	0.7475	6000	10K	4K
rs2092933	1516	0.65	0.6825	0.702	0.742	0.802	0.856	0.884	0.912	0.926	0.92	0.92	0.906	0.9025	0.896667	4000	10K	6K
rs1198433	1519	0.56	0.56	0.605	0.65	0.705	0.7875	0.8025	0.8175	0.795	0.745	0.7175	0.69	0.7	0.703333	3500	10K	6.5K
rs2282720	1522	0.6825	0.672	0.66	0.644286	0.611429	0.578571	0.545714	0.522857	0.5	0.481429	0.461429	0.46	0.458	0.455	6000	10K	4K
rs2071494	1524	1	1	0.9925	0.985	0.98	0.9725	0.9725	0.9725	0.95	0.93	0.91	0.89	0.9025	0.906667	5500	10K	4.5K
rs2864889	1528	0.6	0.6175	0.628	0.656	0.696	0.718	0.726	0.704	0.668	0.62	0.59	0.556	0.555	0.553333	3000	10K	7K
rs6677615	1530	0.81	0.795	0.786	0.744	0.68	0.634	0.6	0.61	0.65	0.712	0.756	0.812	0.815	0.82	3000	10K	7K
rs622770	1533	0.77	0.77	0.7475	0.725	0.6825	0.6175	0.5825	0.5475	0.58	0.635	0.6825	0.73	0.71	0.703333	3500	10K	6.5K
rs2076346	1535	0.74	0.7625	0.776	0.806	0.85	0.872	0.876	0.844	0.8	0.742	0.706	0.678	0.68	0.683333	3000	10K	7K
rs3123554	1538	0.41	0.4275	0.438	0.482	0.55	0.612	0.66	0.678	0.666	0.63	0.6	0.556	0.5525	0.546667	3500	10K	6.5K
rs12139849	1543	0.81	0.804	0.79	0.774286	0.748571	0.722857	0.701429	0.685714	0.67	0.662857	0.661429	0.665	0.67	0.67	5000	10K	5K
rs6682222	1544	0.94	0.92	0.908	0.882	0.842	0.816	0.806	0.818	0.84	0.876	0.898	0.92	0.92	0.92	3000	10K	7K
rs3923546	1546	0.71	0.704	0.698333	0.691429	0.665714	0.64	0.602857	0.571429	0.54	0.51	0.48	0.47	0.456	0.455	6000	10K	4K
rs4487973	1547	0.545	0.554	0.558333	0.565714	0.561429	0.557143	0.531429	0.497143	0.462857	0.43	0.405714	0.39	0.368	0.3725	3000	8.5K	5.5K
rs12568789	1548	0.97	0.96	0.954	0.934	0.904	0.878	0.86	0.862	0.876	0.9	0.92	0.936	0.935	0.933333	3000	10K	7K
rs3934861	1549	0.5575	0.562	0.558333	0.555714	0.542857	0.53	0.512857	0.491429	0.47	0.454286	0.442857	0.44	0.436	0.4375	5000	9.5K	4.5K
rs11249201	1550	0.6	0.6	0.635	0.67	0.7125	0.7775	0.8025	0.8275	0.8225	0.795	0.7725	0.75	0.775	0.783333	3500	10K	6.5K
rs16829225	1552	0.9725	0.962	0.945	0.922857	0.887143	0.851429	0.808571	0.775714	0.742857	0.718571	0.711429	0.706667	0.7	0.7025	6000	10K	4K
rs11249017	1555	0.7325	0.716	0.695	0.667143	0.618571	0.57	0.525714	0.497143	0.468571	0.448571	0.43	0.431667	0.434	0.43	5000	10K	5K
rs72650429	1557	1	1	0.99	0.98	0.96	0.943333	0.9	0.866667	0.86	0.88	0.9	0.9	0.863333	0.845	4000	10K	6K
rs6691474	1559	0.9675	0.96	0.96	0.958571	0.942857	0.927143	0.898571	0.877143	0.855714	0.83	0.8	0.788333	0.772	0.77	6000	10K	4K
rs16860738	1560	0.63	0.63	0.69	0.75	0.823333	0.876667	0.88	0.87	0.83	0.84	0.85	0.85	0.8	0.775	3000	10K	7K
rs7516592	1564	0.85	0.85	0.82	0.79	0.7575	0.7075	0.7	0.6925	0.675	0.675	0.6625	0.65	0.665	0.67	5500	10K	4.5K
rs1572786	1567	0.33	0.3725	0.398	0.446	0.518	0.58	0.608	0.628	0.634	0.616	0.608	0.596	0.595	0.593333	4000	10K	6K
rs12401714	1569	0.75	0.735	0.726	0.704	0.672	0.634	0.608	0.594	0.59	0.596	0.608	0.608	0.605	0.6	4000	10K	6K
rs11591176	1570	0.8	0.806	0.815	0.825714	0.841429	0.857143	0.878571	0.894286	0.91	0.921429	0.921429	0.925	0.93	0.9275	6000	10K	4K
rs6694932	1574	0.7375	0.742	0.758333	0.777143	0.808571	0.84	0.865714	0.887143	0.908571	0.918571	0.92	0.915	0.908	0.9075	5000	10K	5K
rs10489442	1575	0.7	0.7	0.7025	0.705	0.7275	0.76	0.7975	0.835	0.7975	0.75	0.695	0.64	0.6725	0.683333	3000	9.5K	6.5K
rs10903087	1576	0.52	0.54	0.552	0.588	0.64	0.686	0.716	0.708	0.68	0.636	0.598	0.572	0.575	0.58	3000	10K	7K
rs195734	1581	0.61	0.61	0.61	0.61	0.62	0.636667	0.69	0.733333	0.753333	0.736667	0.72	0.72	0.763333	0.785	4000	10K	6K
rs195704	1582	0.36	0.42	0.456	0.516	0.606	0.674	0.694	0.704	0.702	0.67	0.66	0.648	0.6475	0.646667	3500	10K	6.5K
rs196398	1583	0.79	0.7425	0.714	0.656	0.57	0.5	0.468	0.472	0.496	0.548	0.584	0.608	0.605	0.6	3000	10K	7K
rs11231	1586	0.63	0.6725	0.698	0.746	0.816	0.884	0.918	0.936	0.94	0.922	0.906	0.9	0.9025	0.906667	4000	10K	6K
rs2809964	1587	0.37	0.37	0.405	0.44	0.4675	0.51	0.5125	0.515	0.5425	0.555	0.5725	0.59	0.5925	0.593333	5000	9.5K	4.5K
rs6682647	1590	1	1	0.99	0.98	0.975	0.965	0.945	0.925	0.895	0.87	0.865	0.86	0.835	0.826667	6000	10K	4K
rs10903095	1592	0.22	0.28	0.316	0.384	0.486	0.568	0.602	0.586	0.55	0.48	0.43	0.402	0.4075	0.416667	3000	10K	7K
rs11249141	1593	0.93	0.8825	0.854	0.79	0.694	0.61	0.564	0.552	0.566	0.612	0.646	0.676	0.675	0.673333	3500	10K	6.5K
rs7526415	1596	1	0.9675	0.948	0.884	0.788	0.672	0.582	0.546	0.548	0.582	0.636	0.658	0.65	0.636667	3500	10K	6.5K
rs6659125	1598	0.82	0.82	0.795	0.77	0.7375	0.6875	0.68	0.6725	0.72	0.785	0.8325	0.88	0.8475	0.836667	3500	10K	6.5K
rs2361150	1603	0.85	0.8225	0.806	0.778	0.736	0.704	0.694	0.682	0.676	0.684	0.682	0.688	0.69	0.693333	4000	10K	6K
rs4649032	1605	0.73	0.6975	0.678	0.63	0.558	0.476	0.42	0.402	0.406	0.434	0.472	0.486	0.48	0.47	3500	10K	6.5K
rs7553295	1607	0.91	0.89	0.878	0.834	0.766	0.69	0.63	0.604	0.606	0.632	0.666	0.69	0.6875	0.683333	3500	10K	6.5K
rs4648888	1610	0.475	0.49	0.51	0.535714	0.577143	0.618571	0.661429	0.69	0.718571	0.738571	0.748571	0.75	0.752	0.7525	6000	10K	4K
rs7529070	1612	0.27	0.27	0.325	0.38	0.4425	0.535	0.545	0.555	0.55	0.515	0.5075	0.5	0.495	0.493333	3500	10K	6.5K
rs11581762	1613	0.78	0.7875	0.792	0.798	0.806	0.814	0.816	0.838	0.86	0.88	0.9	0.906	0.9025	0.896667	5500	10K	4.5K
rs72657064	1614	0.8025	0.81	0.823333	0.841429	0.867143	0.892857	0.918571	0.937143	0.955714	0.967143	0.965714	0.965	0.964	0.9625	4500	10K	5.5K
rs10794668	1615	0.83	0.83	0.816667	0.803333	0.756667	0.7	0.663333	0.66	0.696667	0.713333	0.73	0.73	0.773333	0.795	3500	10K	6.5K
rs311470	1617	0.86	0.84	0.828	0.802	0.762	0.74	0.734	0.766	0.808	0.864	0.902	0.926	0.9225	0.916667	3000	10K	7K
rs448385	1623	0.755	0.74	0.723333	0.702857	0.661429	0.62	0.57	0.534286	0.498571	0.468571	0.444286	0.436667	0.426	0.425	6000	10K	4K
rs4568778	1624	0.57	0.5775	0.582	0.57	0.552	0.508	0.458	0.428	0.416	0.41	0.43	0.436	0.4325	0.426667	3500	9K	5.5K
rs926461	1633	0.43	0.4825	0.514	0.57	0.654	0.726	0.756	0.796	0.822	0.82	0.83	0.82	0.815	0.806667	4000	10K	6K
rs12736858	1635	0.95	0.9325	0.922	0.9	0.866	0.84	0.828	0.842	0.864	0.898	0.924	0.94	0.9375	0.933333	3000	10K	7K
rs2375278	1636	0.88	0.87	0.864	0.836	0.794	0.758	0.73	0.73	0.75	0.784	0.812	0.838	0.8375	0.836667	3500	10K	6.5K
rs61776810	1638	0.83	0.83	0.7775	0.725	0.6725	0.5925	0.585	0.5775	0.5675	0.585	0.5825	0.58	0.58	0.58	4000	10K	6K
rs61776823	1639	0.98	0.915	0.876	0.78	0.636	0.496	0.408	0.374	0.384	0.442	0.496	0.536	0.5325	0.526667	3500	10K	6.5K
rs11563	1640	0.25	0.25	0.2975	0.345	0.405	0.4975	0.5325	0.5675	0.545	0.49	0.445	0.4	0.4425	0.456667	3500	10K	6.5K
rs3014717	1642	0.725	0.722	0.725	0.728571	0.754286	0.78	0.818571	0.86	0.901429	0.938571	0.974286	0.985	1	1	5000	9.5K	4.5K
rs298433	1652	0.88	0.8575	0.844	0.818	0.78	0.754	0.746	0.746	0.754	0.774	0.782	0.798	0.8	0.803333	3500	10K	6.5K
rs11247834	1654	0.8	0.8	0.79	0.78	0.7525	0.71	0.6825	0.655	0.695	0.75	0.8	0.85	0.825	0.816667	3000	9.5K	6.5K
rs3008241	1656	0.87	0.87	0.8675	0.865	0.8425	0.8075	0.78	0.7525	0.78	0.82	0.855	0.89	0.89	0.89	3500	10K	6.5K
rs1981135	1659	0.87	0.8525	0.842	0.79	0.71	0.64	0.584	0.586	0.626	0.694	0.752	0.816	0.8175	0.82	3000	10K	7K
rs4281320	1661	0.73	0.73	0.74	0.75	0.77	0.786667	0.82	0.843333	0.83	0.8	0.77	0.77	0.81	0.83	3500	10K	6.5K
rs6598955	1666	0.95	0.9225	0.906	0.852	0.772	0.708	0.666	0.688	0.742	0.822	0.886	0.938	0.935	0.93	3000	10K	7K
rs3795684	1667	0.95	0.932	0.898333	0.857143	0.797143	0.737143	0.69	0.66	0.63	0.618571	0.624286	0.635	0.65	0.65	4500	10K	5.5K
rs4659371	1668	0.62	0.6525	0.672	0.716	0.78	0.83	0.854	0.844	0.816	0.768	0.734	0.71	0.7125	0.716667	3000	10K	7K
rs7514477	1669	0.59	0.59	0.6375	0.685	0.74	0.825	0.83	0.835	0.83	0.795	0.7925	0.79	0.77	0.763333	3500	10K	6.5K
rs7529342	1672	0.52	0.5475	0.564	0.596	0.642	0.69	0.716	0.73	0.734	0.724	0.712	0.708	0.71	0.713333	4000	10K	6K
rs4436378	1673	0.4775	0.482	0.485	0.49	0.504286	0.518571	0.554286	0.585714	0.617143	0.648571	0.662857	0.678333	0.7	0.695	6000	10K	4K
rs74061154	1674	0.66	0.695	0.716	0.758	0.82	0.878	0.908	0.91	0.898	0.866	0.838	0.828	0.8325	0.84	3500	10K	6.5K
rs2494401	1679	0.9975	0.996	0.986667	0.975714	0.954286	0.932857	0.912857	0.894286	0.875714	0.864286	0.855714	0.856667	0.858	0.8575	5000	10K	5K
rs2278978	1682	0.88	0.88	0.8775	0.875	0.85	0.81	0.7575	0.705	0.7125	0.735	0.7725	0.81	0.79	0.783333	3500	10K	6.5K
rs6598858	1686	0.41	0.41	0.45	0.49	0.5325	0.595	0.595	0.595	0.625	0.635	0.6675	0.7	0.6575	0.643333	5500	10K	4.5K
rs11809030	1689	0.73	0.73	0.695	0.66	0.62	0.56	0.5575	0.555	0.5675	0.6	0.61	0.62	0.62	0.62	3500	10K	6.5K
rs11247599	1690	0.56	0.56	0.5575	0.555	0.5325	0.5	0.4525	0.405	0.41	0.425	0.4575	0.49	0.4675	0.46	3500	10K	6.5K
rs6669265	1695	0.26	0.26	0.33	0.4	0.4675	0.5675	0.5675	0.5675	0.59	0.58	0.6	0.62	0.6075	0.603333	4000	10K	6K
rs11247639	1699	0.7825	0.772	0.758333	0.74	0.717143	0.694286	0.662857	0.641429	0.62	0.604286	0.611429	0.606667	0.6	0.605	4500	10K	5.5K
rs4908343	1702	0.97	0.9375	0.918	0.88	0.822	0.786	0.776	0.802	0.84	0.898	0.934	0.962	0.96	0.956667	3000	10K	7K
rs17362501	1705	0.77	0.77	0.7725	0.775	0.7825	0.795	0.8025	0.81	0.8325	0.85	0.87	0.89	0.865	0.856667	5500	10K	4.5K
rs2236074	1707	0.4275	0.444	0.461667	0.484286	0.528571	0.572857	0.634286	0.68	0.725714	0.765714	0.791429	0.805	0.824	0.8225	6000	10K	4K
rs7536088	1710	0.385	0.394	0.41	0.428571	0.471429	0.514286	0.571429	0.62	0.668571	0.708571	0.737143	0.748333	0.764	0.7625	6000	10K	4K
rs12144104	1715	0.805	0.808	0.811667	0.815714	0.802857	0.79	0.748571	0.704286	0.66	0.614286	0.577143	0.555	0.524	0.5275	3000	8.5K	5.5K
rs6598920	1717	0.5	0.5225	0.536	0.566	0.61	0.642	0.656	0.644	0.62	0.582	0.556	0.536	0.5375	0.54	3000	10K	7K
rs10794514	1724	0.63	0.6125	0.602	0.576	0.536	0.504	0.486	0.484	0.494	0.518	0.534	0.558	0.56	0.563333	3500	10K	6.5K
rs678849	1728	0.92	0.8575	0.82	0.732	0.6	0.502	0.454	0.474	0.532	0.634	0.702	0.768	0.7675	0.766667	3000	10K	7K
rs150088	1735	1	0.95	0.92	0.876	0.81	0.748	0.726	0.696	0.67	0.666	0.658	0.646	0.645	0.643333	6000	10K	4K
rs2930836	1736	1	0.93	0.888	0.806	0.682	0.598	0.57	0.572	0.6	0.67	0.7	0.75	0.755	0.763333	3000	10K	7K
rs12032476	1740	0.14	0.2075	0.248	0.31	0.402	0.486	0.516	0.544	0.564	0.554	0.552	0.56	0.5625	0.566667	4000	10K	6K
rs74811232	1742	0.995	0.992	0.991667	0.99	0.974286	0.958571	0.911429	0.867143	0.822857	0.777143	0.748571	0.725	0.692	0.6975	6000	10K	4K
rs2131556	1744	0.86	0.86	0.855	0.85	0.8275	0.795	0.755	0.715	0.7275	0.75	0.785	0.82	0.8	0.793333	3500	10K	6.5K
rs7550930	1745	0.87	0.87	0.84	0.81	0.765	0.6975	0.6775	0.6575	0.705	0.775	0.8275	0.88	0.8475	0.836667	3500	10K	6.5K
rs9426315	1746	0.85	0.85	0.84	0.83	0.79	0.73	0.6475	0.565	0.565	0.585	0.6375	0.69	0.6475	0.633333	4000	10K	6K
rs3737606	1747	0.88	0.88	0.87	0.86	0.835	0.7975	0.7675	0.7375	0.7525	0.78	0.81	0.84	0.825	0.82	3500	10K	6.5K
rs12735793	1750	1	1	0.975	0.95	0.915	0.8625	0.8575	0.8525	0.865	0.895	0.9025	0.91	0.93	0.936667	3500	10K	6.5K
rs34339625	1752	1	1	0.9725	0.945	0.9075	0.8525	0.8525	0.8525	0.875	0.915	0.9275	0.94	0.955	0.96	3500	10K	6.5K
rs6687854	1753	0.55	0.55	0.565	0.58	0.6125	0.66	0.7075	0.755	0.75	0.73	0.695	0.66	0.695	0.706667	3500	10K	6.5K
rs761430	1754	0.715	0.7	0.696667	0.691429	0.674286	0.657143	0.62	0.597143	0.574286	0.545714	0.521429	0.505	0.482	0.4825	6000	10K	4K
rs6426356	1755	0.785	0.752	0.726667	0.691429	0.644286	0.597143	0.535714	0.505714	0.475714	0.448571	0.444286	0.433333	0.418	0.42	6000	10K	4K
rs212306	1757	0.16	0.22	0.256	0.344	0.478	0.586	0.646	0.644	0.602	0.514	0.452	0.392	0.3925	0.393333	3000	10K	7K
rs1408859	1762	0.85	0.7975	0.766	0.702	0.606	0.528	0.492	0.49	0.51	0.562	0.596	0.624	0.6225	0.62	3500	10K	6.5K
rs1000494	1764	0.605	0.602	0.581667	0.558571	0.515714	0.472857	0.438571	0.407143	0.375714	0.36	0.351429	0.358333	0.368	0.3675	5000	10K	5K
rs34181020	1765	0.835	0.844	0.853333	0.865714	0.887143	0.908571	0.934286	0.951429	0.968571	0.982857	0.99	0.993333	0.998	0.9975	6000	10K	4K
rs4654354	1766	0.7225	0.736	0.756667	0.781429	0.812857	0.844286	0.877143	0.897143	0.917143	0.927143	0.917143	0.916667	0.916	0.9125	4500	10K	5.5K
rs11804085	1767	0.435	0.45	0.456667	0.467143	0.492857	0.518571	0.552857	0.572857	0.592857	0.615714	0.641429	0.65	0.662	0.665	6000	10K	4K
rs7530119	1770	0.99	0.965	0.95	0.924	0.884	0.856	0.848	0.854	0.866	0.892	0.906	0.916	0.915	0.913333	3000	10K	7K
rs6677824	1773	0.7875	0.78	0.756667	0.728571	0.681429	0.634286	0.595714	0.564286	0.532857	0.517143	0.508571	0.515	0.524	0.5225	5000	10K	5K
rs28689775	1776	0.75	0.75	0.706667	0.663333	0.62	0.596667	0.563333	0.53	0.543333	0.566667	0.59	0.59	0.533333	0.505	3500	10K	6.5K
rs9660251	1778	0.4875	0.504	0.516667	0.534286	0.568571	0.602857	0.642857	0.667143	0.691429	0.714286	0.738571	0.745	0.754	0.7575	6000	10K	4K
rs4949283	1779	0.52	0.5725	0.604	0.658	0.738	0.818	0.856	0.876	0.884	0.866	0.848	0.85	0.855	0.863333	4000	10K	6K
rs271321	1781	0.87	0.87	0.835	0.8	0.7625	0.7075	0.6975	0.6875	0.67	0.67	0.66	0.65	0.655	0.656667	5500	10K	4.5K
rs12044805	1784	0.85	0.85	0.8225	0.795	0.765	0.72	0.7175	0.715	0.7375	0.775	0.7975	0.82	0.8025	0.796667	3500	10K	6.5K
rs166604	1787	0.6	0.618	0.626667	0.64	0.664286	0.688571	0.735714	0.765714	0.795714	0.828571	0.848571	0.866667	0.892	0.89	6000	10K	4K
rs271351	1789	0.63	0.675	0.702	0.75	0.822	0.886	0.914	0.94	0.954	0.944	0.942	0.934	0.9325	0.93	4000	10K	6K
rs4259710	1792	0.87	0.87	0.8175	0.765	0.71	0.6275	0.615	0.6025	0.5825	0.59	0.58	0.57	0.5775	0.58	4000	10K	6K
rs995197	1794	0.73	0.724	0.706667	0.685714	0.644286	0.602857	0.567143	0.537143	0.507143	0.488571	0.472857	0.476667	0.482	0.48	5000	10K	5K
rs1348199	1795	0.8575	0.832	0.808333	0.777143	0.74	0.702857	0.642857	0.607143	0.571429	0.541429	0.55	0.535	0.514	0.5225	4500	10K	5.5K
rs10914353	1798	0.655	0.676	0.688333	0.705714	0.731429	0.757143	0.802857	0.828571	0.854286	0.881429	0.892857	0.908333	0.93	0.9275	6000	10K	4K
rs6425878	1800	0.87	0.83	0.806	0.764	0.7	0.662	0.656	0.674	0.702	0.752	0.776	0.802	0.8025	0.803333	3000	10K	7K
rs6691847	1801	0.96	0.954	0.946667	0.935714	0.917143	0.898571	0.871429	0.85	0.828571	0.81	0.804286	0.798333	0.79	0.7925	6000	10K	4K
rs4949477	1802	0.63	0.62	0.614	0.582	0.534	0.47	0.414	0.386	0.382	0.394	0.422	0.438	0.435	0.43	4000	10K	6K
rs2166884	1804	1	0.9625	0.94	0.902	0.844	0.784	0.754	0.74	0.734	0.748	0.764	0.758	0.7525	0.743333	4000	10K	6K
rs749663	1806	0.46	0.495	0.516	0.556	0.614	0.65	0.658	0.622	0.574	0.508	0.464	0.44	0.445	0.453333	3000	10K	7K
rs895785	1807	0.665	0.686	0.698333	0.717143	0.745714	0.774286	0.82	0.845714	0.871429	0.898571	0.91	0.923333	0.942	0.94	6000	10K	4K
rs10798910	1811	0.19	0.26	0.302	0.392	0.528	0.632	0.68	0.704	0.694	0.638	0.614	0.56	0.5525	0.54	3500	10K	6.5K
rs16832711	1812	0.93	0.912	0.89	0.862857	0.808571	0.754286	0.685714	0.634286	0.582857	0.54	0.507143	0.495	0.478	0.4775	6000	10K	4K
rs4949512	1813	0.98	0.968	0.955	0.937143	0.911429	0.885714	0.86	0.845714	0.831429	0.821429	0.818571	0.818333	0.818	0.8175	6000	10K	4K
rs10798913	1814	0.93	0.895	0.874	0.832	0.768	0.724	0.708	0.712	0.73	0.77	0.79	0.816	0.8175	0.82	3000	10K	7K
rs10914600	1815	0.55	0.55	0.5475	0.545	0.52	0.4825	0.4575	0.4325	0.4525	0.485	0.5075	0.53	0.5525	0.56	3500	10K	6.5K
rs10914615	1817	0.44	0.446	0.451667	0.458571	0.497143	0.535714	0.608571	0.675714	0.742857	0.808571	0.864286	0.891667	0.93	0.9275	6000	10K	4K
rs268955	1818	0.9225	0.924	0.925	0.925714	0.91	0.894286	0.875714	0.855714	0.835714	0.815714	0.785714	0.781667	0.776	0.7725	3000	8.5K	5.5K
rs11583665	1819	0.495	0.504	0.511667	0.522857	0.538571	0.554286	0.571429	0.58	0.588571	0.595714	0.595714	0.596667	0.598	0.5975	6000	10K	4K
rs17263039	1822	0.835	0.838	0.84	0.842857	0.851429	0.86	0.88	0.897143	0.914286	0.931429	0.941429	0.95	0.962	0.96	6000	10K	4K
rs10753300	1825	0.5825	0.59	0.593333	0.598571	0.618571	0.638571	0.671429	0.697143	0.722857	0.75	0.78	0.791667	0.808	0.81	6000	10K	4K
rs17263237	1826	0.7075	0.718	0.715	0.712857	0.68	0.647143	0.605714	0.554286	0.502857	0.46	0.408571	0.4	0.388	0.385	5000	9.5K	4.5K
rs16833360	1831	0.8625	0.864	0.858333	0.851429	0.827143	0.802857	0.772857	0.741429	0.71	0.684286	0.66	0.655	0.648	0.6475	5000	9.5K	4.5K
rs7530575	1833	0.4775	0.488	0.508333	0.534286	0.577143	0.62	0.672857	0.715714	0.758571	0.79	0.795714	0.801667	0.81	0.805	6000	10K	4K
rs7523165	1835	0.58	0.58	0.6025	0.625	0.6475	0.68	0.68	0.68	0.6875	0.685	0.6925	0.7	0.695	0.693333	4000	10K	6K
rs10799085	1836	0.7375	0.742	0.746667	0.752857	0.745714	0.738571	0.707143	0.671429	0.635714	0.598571	0.568571	0.55	0.524	0.5275	3000	8.5K	5.5K
rs16833425	1837	0.7375	0.742	0.741667	0.741429	0.751429	0.761429	0.792857	0.82	0.847143	0.877143	0.9	0.916667	0.94	0.9375	3000	8.5K	5.5K
rs467233	1838	0.6625	0.676	0.681667	0.691429	0.707143	0.722857	0.748571	0.761429	0.774286	0.79	0.798571	0.806667	0.818	0.8175	6000	10K	4K
rs461301	1842	0.59	0.59	0.6375	0.685	0.7375	0.8175	0.8275	0.8375	0.8325	0.8	0.79	0.78	0.785	0.786667	3500	10K	6.5K
rs117312	1844	0.585	0.582	0.571667	0.56	0.538571	0.517143	0.498571	0.482857	0.467143	0.458571	0.452857	0.455	0.458	0.4575	5000	10K	5K
rs12733912	1845	0.7875	0.792	0.776667	0.761429	0.714286	0.667143	0.617143	0.562857	0.508571	0.47	0.432857	0.43	0.426	0.425	5000	9.5K	4.5K
rs6425951	1846	0.45	0.456	0.471667	0.491429	0.54	0.588571	0.638571	0.682857	0.727143	0.761429	0.8	0.803333	0.808	0.8125	6000	10K	4K
rs629157	1848	0.91	0.8825	0.866	0.826	0.766	0.73	0.716	0.748	0.798	0.868	0.914	0.952	0.95	0.946667	3000	10K	7K
rs7533179	1850	0.81	0.7875	0.774	0.738	0.686	0.642	0.616	0.61	0.622	0.65	0.67	0.696	0.6975	0.7	3500	10K	6.5K
rs6656216	1851	0.44	0.446	0.468333	0.495714	0.552857	0.61	0.655714	0.695714	0.735714	0.76	0.787143	0.78	0.77	0.775	5000	10K	5K
rs12407007	1852	1	0.985	0.976	0.95	0.912	0.882	0.864	0.874	0.898	0.934	0.962	0.988	0.9875	0.986667	3000	10K	7K
rs728340	1853	0.73	0.73	0.736667	0.744286	0.732857	0.721429	0.687143	0.652857	0.618571	0.578571	0.527143	0.506667	0.478	0.475	3000	8.5K	5.5K
rs12144200	1854	0.71	0.71	0.6975	0.685	0.6725	0.655	0.655	0.655	0.6375	0.625	0.6075	0.59	0.6	0.603333	5500	10K	4.5K
rs10915128	1858	0.66	0.648	0.636667	0.621429	0.591429	0.561429	0.504286	0.458571	0.412857	0.37	0.352857	0.333333	0.306	0.3125	6000	10K	4K
rs262631	1859	0.57	0.576	0.588333	0.602857	0.627143	0.651429	0.672857	0.688571	0.704286	0.712857	0.718571	0.716667	0.714	0.715	5000	10K	5K
rs12405343	1869	0.42	0.438	0.456667	0.481429	0.514286	0.547143	0.592857	0.621429	0.65	0.672857	0.671429	0.68	0.692	0.6875	4500	10K	5.5K
rs665053	1874	0.88	0.84	0.816	0.786	0.742	0.692	0.674	0.646	0.616	0.6	0.59	0.562	0.5575	0.55	6000	10K	4K
rs1882027	1875	0.62	0.62	0.65	0.68	0.7075	0.7475	0.7525	0.7575	0.785	0.8	0.82	0.84	0.8375	0.836667	5500	10K	4.5K
rs716486	1880	0.6275	0.626	0.621667	0.617143	0.621429	0.625714	0.647143	0.67	0.692857	0.718571	0.741429	0.755	0.774	0.7725	3000	8.5K	5.5K
rs1188394	1882	0.4625	0.464	0.468333	0.472857	0.485714	0.498571	0.514286	0.528571	0.542857	0.554286	0.564286	0.566667	0.57	0.57	6000	10K	4K
rs12404920	1884	0.77	0.7725	0.774	0.758	0.734	0.692	0.648	0.622	0.614	0.614	0.632	0.646	0.645	0.643333	3000	9K	6K
rs1188357	1885	0.71	0.71	0.68	0.65	0.61	0.58	0.58	0.59	0.623333	0.626667	0.63	0.63	0.653333	0.665	3000	10K	7K
rs12736883	1889	0.54	0.5825	0.608	0.646	0.704	0.756	0.774	0.802	0.826	0.83	0.84	0.846	0.845	0.843333	5500	10K	4.5K
rs10798810	1893	0.705	0.696	0.676667	0.652857	0.608571	0.564286	0.524286	0.492857	0.461429	0.441429	0.424286	0.426667	0.43	0.4275	5000	10K	5K
rs55634996	1894	0.97	0.95	0.938	0.918	0.888	0.87	0.868	0.882	0.9	0.928	0.944	0.952	0.95	0.946667	3000	10K	7K
rs6683051	1895	0.9125	0.908	0.9	0.89	0.867143	0.844286	0.811429	0.782857	0.754286	0.73	0.712857	0.705	0.694	0.695	6000	10K	4K
rs4949311	1896	0.42	0.4775	0.512	0.582	0.686	0.774	0.816	0.812	0.784	0.722	0.676	0.65	0.655	0.663333	3000	10K	7K
rs72657219	1899	0.78	0.792	0.8	0.811429	0.831429	0.851429	0.878571	0.894286	0.91	0.925714	0.938571	0.945	0.954	0.955	6000	10K	4K
rs72880026	1900	0.99	0.98	0.974	0.944	0.898	0.838	0.786	0.758	0.752	0.762	0.786	0.798	0.795	0.79	4000	10K	6K
rs947644	1901	0.7375	0.748	0.746667	0.748571	0.74	0.731429	0.704286	0.667143	0.63	0.6	0.587143	0.575	0.558	0.565	3000	8.5K	5.5K
rs4949184	1903	0.57	0.57	0.6125	0.655	0.7075	0.7875	0.805	0.8225	0.8325	0.815	0.8175	0.82	0.805	0.8	4000	10K	6K
rs12134038	1904	0.83	0.83	0.836667	0.843333	0.866667	0.896667	0.933333	0.953333	0.903333	0.846667	0.79	0.79	0.833333	0.855	3500	10K	6.5K
rs10753239	1905	0.77	0.77	0.7375	0.705	0.6375	0.5375	0.4625	0.3875	0.4125	0.47	0.535	0.6	0.565	0.553333	3500	10K	6.5K
rs6684148	1909	0.52	0.556	0.59	0.637143	0.707143	0.777143	0.854286	0.897143	0.94	0.974286	0.985714	0.991667	1	1	6000	10K	4K
rs12088720	1911	0.94	0.94	0.923333	0.906667	0.883333	0.866667	0.843333	0.826667	0.846667	0.873333	0.9	0.9	0.866667	0.85	3500	10K	6.5K
rs7549197	1914	0.42	0.4875	0.528	0.604	0.716	0.8	0.83	0.812	0.772	0.696	0.648	0.616	0.62	0.626667	3000	10K	7K
rs6680246	1915	0.38	0.38	0.42	0.46	0.5075	0.5775	0.585	0.5925	0.5825	0.55	0.54	0.53	0.5225	0.52	3500	10K	6.5K
rs6425717	1916	0.61	0.61	0.6375	0.665	0.695	0.7425	0.75	0.7575	0.7375	0.7	0.675	0.65	0.6675	0.673333	3500	10K	6.5K
rs7523438	1918	0.5775	0.57	0.563333	0.554286	0.541429	0.528571	0.501429	0.481429	0.461429	0.442857	0.442857	0.433333	0.42	0.425	6000	10K	4K
rs4949391	1919	0.63	0.66	0.678	0.718	0.778	0.84	0.878	0.894	0.894	0.874	0.852	0.84	0.8425	0.846667	4000	10K	6K
rs6425748	1921	0.8425	0.832	0.813333	0.79	0.742857	0.695714	0.638571	0.591429	0.544286	0.507143	0.482857	0.475	0.464	0.465	6000	10K	4K
rs6425762	1925	0.54	0.57	0.588	0.58	0.566	0.506	0.422	0.364	0.338	0.318	0.344	0.36	0.3575	0.353333	3500	9K	5.5K
rs77292387	1927	0.9925	0.988	0.978333	0.967143	0.951429	0.935714	0.92	0.908571	0.897143	0.891429	0.895714	0.896667	0.898	0.9	4500	10K	5.5K
rs7524405	1932	0.68	0.68	0.6675	0.655	0.6175	0.5625	0.5075	0.4525	0.485	0.535	0.5975	0.66	0.6175	0.603333	3500	10K	6.5K
rs16834631	1933	0.9975	0.996	0.988333	0.978571	0.958571	0.938571	0.917143	0.897143	0.877143	0.862857	0.852857	0.851667	0.85	0.85	6000	10K	4K
rs1474182	1934	0.61	0.61	0.61	0.61	0.593333	0.57	0.513333	0.473333	0.5	0.56	0.62	0.62	0.553333	0.52	3500	10K	6.5K
rs4949465	1937	0.95	0.95	0.943333	0.935714	0.91	0.884286	0.858571	0.832857	0.807143	0.787143	0.762857	0.761667	0.76	0.7575	6000	10K	4K
rs7524140	1938	0.96	0.96	0.953333	0.944286	0.914286	0.884286	0.837143	0.79	0.742857	0.701429	0.67	0.656667	0.638	0.64	6000	10K	4K
rs12037400	1941	0.83	0.85	0.862	0.884	0.916	0.948	0.964	0.972	0.974	0.966	0.958	0.956	0.9575	0.96	4000	10K	6K
rs630789	1943	0.7	0.6725	0.656	0.618	0.56	0.504	0.47	0.458	0.462	0.486	0.508	0.522	0.52	0.516667	3500	10K	6.5K
rs6656287	1944	0.6525	0.672	0.698333	0.732857	0.782857	0.832857	0.877143	0.902857	0.928571	0.942857	0.942857	0.938333	0.932	0.9325	5000	10K	5K
rs7516503	1948	0.85	0.85	0.835	0.82	0.8	0.7675	0.7525	0.7375	0.74	0.755	0.7675	0.78	0.7675	0.763333	3500	10K	6.5K
rs1004420	1956	0.955	0.946	0.925	0.898571	0.864286	0.83	0.794286	0.767143	0.74	0.725714	0.738571	0.74	0.742	0.7475	4500	10K	5.5K
rs476153	1960	1	0.9725	0.956	0.926	0.882	0.854	0.848	0.856	0.872	0.902	0.916	0.93	0.93	0.93	3000	10K	7K
rs12119094	1967	0.985	0.976	0.973333	0.968571	0.954286	0.94	0.914286	0.897143	0.88	0.86	0.84	0.83	0.816	0.815	6000	10K	4K
rs9425886	1969	0.4925	0.488	0.498333	0.51	0.535714	0.561429	0.588571	0.62	0.651429	0.671429	0.678571	0.678333	0.678	0.675	4500	9.5K	5K
rs360490	1974	1	0.965	0.944	0.906	0.85	0.792	0.762	0.75	0.748	0.764	0.782	0.78	0.775	0.766667	4000	10K	6K
rs1764903	1975	0.45	0.515	0.554	0.614	0.702	0.784	0.814	0.84	0.858	0.848	0.844	0.852	0.855	0.86	4000	10K	6K
rs194663	1977	1	0.955	0.928	0.868	0.778	0.692	0.642	0.626	0.634	0.672	0.706	0.728	0.725	0.72	3500	10K	6.5K
rs735402	1978	0.9725	0.968	0.965	0.961429	0.947143	0.932857	0.894286	0.86	0.825714	0.791429	0.772857	0.755	0.73	0.735	6000	10K	4K
rs17511157	1980	0.52	0.52	0.5675	0.615	0.6775	0.7725	0.8025	0.8325	0.8025	0.74	0.695	0.65	0.68	0.69	3500	10K	6.5K
rs804429	1982	0.9	0.894	0.878333	0.86	0.837143	0.814286	0.787143	0.765714	0.744286	0.732857	0.742857	0.741667	0.74	0.745	4500	10K	5.5K
rs2075985	1983	0.87	0.87	0.865	0.86	0.828571	0.797143	0.742857	0.688571	0.634286	0.584286	0.54	0.521667	0.496	0.4975	6000	10K	4K
rs17542433	1984	0.9	0.8925	0.888	0.868	0.836	0.804	0.778	0.774	0.784	0.806	0.828	0.844	0.8425	0.84	3500	10K	6.5K
rs628466	1986	0.89	0.884	0.885	0.885714	0.867143	0.848571	0.805714	0.768571	0.731429	0.69	0.647143	0.626667	0.598	0.5975	3000	8.5K	5.5K
rs12748225	1991	0.67	0.6925	0.706	0.74	0.792	0.84	0.87	0.884	0.882	0.862	0.846	0.828	0.8275	0.826667	3500	10K	6.5K
rs12723104	1992	0.845	0.842	0.841667	0.84	0.825714	0.811429	0.77	0.731429	0.692857	0.652857	0.624286	0.603333	0.574	0.5775	6000	10K	4K
rs1998623	1998	0.67	0.67	0.685	0.7	0.7275	0.77	0.79	0.81	0.7775	0.73	0.69	0.65	0.67	0.676667	3500	10K	6.5K
rs12564600	1999	0.71	0.735	0.75	0.782	0.83	0.86	0.87	0.842	0.802	0.746	0.708	0.682	0.685	0.69	3000	10K	7K
rs10914729	2000	0.685	0.676	0.66	0.64	0.595714	0.551429	0.511429	0.48	0.448571	0.425714	0.398571	0.4	0.402	0.3975	5000	10K	5K
rs5007951	2004	0.9675	0.948	0.925	0.894286	0.857143	0.82	0.777143	0.752857	0.728571	0.712857	0.725714	0.723333	0.72	0.725	4500	10K	5.5K
rs6667558	2005	0.9775	0.964	0.946667	0.924286	0.882857	0.841429	0.774286	0.72	0.665714	0.618571	0.597143	0.578333	0.552	0.5575	6000	10K	4K
rs292808	2006	0.52	0.52	0.55	0.58	0.61	0.6525	0.6525	0.6525	0.6575	0.65	0.655	0.66	0.66	0.66	4000	10K	6K
rs416391	2007	1	1	0.99	0.978571	0.957143	0.935714	0.92	0.904286	0.888571	0.881429	0.878571	0.883333	0.89	0.89	5000	10K	5K
rs11586497	2008	0.48	0.5325	0.564	0.622	0.71	0.764	0.776	0.754	0.716	0.648	0.614	0.574	0.5725	0.57	3000	10K	7K
rs2131774	2011	0.88	0.8425	0.82	0.774	0.706	0.664	0.652	0.664	0.692	0.742	0.766	0.798	0.8	0.803333	3000	10K	7K
rs12733436	2012	0.44	0.44	0.46	0.48	0.493333	0.493333	0.51	0.533333	0.54	0.53	0.52	0.52	0.56	0.58	4000	10K	6K
rs72662036	2013	0.64	0.67	0.701667	0.742857	0.8	0.857143	0.914286	0.942857	0.971429	0.99	0.988571	0.988333	0.988	0.9875	4500	10K	5.5K
rs618915	2016	0.7	0.7325	0.752	0.782	0.828	0.874	0.894	0.916	0.934	0.936	0.938	0.946	0.9475	0.95	6000	10K	4K
rs732889	2018	0.37	0.37	0.41	0.45	0.5	0.5775	0.59	0.6025	0.5975	0.565	0.5575	0.55	0.535	0.53	3000	9.5K	6.5K
rs668310	2019	0.82	0.8425	0.856	0.88	0.916	0.94	0.946	0.932	0.912	0.88	0.86	0.846	0.8475	0.85	3000	10K	7K
rs16835734	2020	0.995	0.992	0.99	0.988571	0.977143	0.965714	0.937143	0.911429	0.885714	0.86	0.838571	0.825	0.806	0.8075	6000	10K	4K
rs10914766	2021	0.4	0.418	0.436667	0.461429	0.5	0.538571	0.59	0.624286	0.658571	0.687143	0.695714	0.705	0.718	0.715	6000	10K	4K
rs478205	2033	0.79	0.8125	0.826	0.848	0.882	0.908	0.916	0.92	0.92	0.908	0.904	0.898	0.8975	0.896667	4000	10K	6K
rs476463	2034	0.96	0.96	0.9425	0.925	0.9	0.86	0.8375	0.815	0.8275	0.855	0.8825	0.91	0.885	0.876667	3500	10K	6.5K
rs4652974	2035	0.36	0.36	0.3875	0.415	0.455	0.515	0.5525	0.59	0.59	0.57	0.545	0.52	0.5475	0.556667	4000	10K	6K
rs10798993	2039	1	0.99	0.984	0.95	0.9	0.844	0.796	0.776	0.782	0.804	0.832	0.856	0.855	0.853333	3500	10K	6.5K
rs3842834	2040	0.35	0.362	0.376667	0.397143	0.441429	0.485714	0.545714	0.594286	0.642857	0.685714	0.717143	0.73	0.748	0.7475	6000	10K	4K
rs1015266	2041	0.7725	0.762	0.748333	0.73	0.687143	0.644286	0.601429	0.568571	0.535714	0.508571	0.475714	0.473333	0.47	0.465	6000	10K	4K
rs911213	2042	0.46	0.478	0.506667	0.542857	0.598571	0.654286	0.702857	0.734286	0.765714	0.782857	0.785714	0.78	0.772	0.7725	5000	10K	5K
rs1884981	2043	0.35	0.35	0.386667	0.423333	0.453333	0.463333	0.493333	0.53	0.533333	0.516667	0.5	0.5	0.56	0.59	3500	9.5K	6K
rs1923140	2046	0.68	0.68	0.65	0.62	0.58	0.52	0.5125	0.505	0.515	0.545	0.5525	0.56	0.5775	0.583333	3500	10K	6.5K
rs10799000	2048	0.9825	0.972	0.97	0.964286	0.951429	0.938571	0.901429	0.874286	0.847143	0.815714	0.8	0.781667	0.756	0.76	6000	10K	4K
rs1570089	2052	0.86	0.86	0.845	0.83	0.805	0.7675	0.755	0.7425	0.74	0.75	0.75	0.75	0.7675	0.773333	4000	10K	6K
rs911216	2053	0.695	0.698	0.716667	0.738571	0.774286	0.81	0.837143	0.861429	0.885714	0.895714	0.895714	0.888333	0.878	0.8775	5000	10K	5K
rs6425863	2056	0.53	0.555	0.57	0.604	0.654	0.692	0.71	0.692	0.66	0.612	0.576	0.552	0.555	0.56	3000	10K	7K
rs549048	2059	0.585	0.588	0.585	0.581429	0.568571	0.555714	0.531429	0.504286	0.477143	0.454286	0.441429	0.433333	0.422	0.425	5000	9.5K	4.5K
rs10799013	2064	0.8275	0.808	0.786667	0.758571	0.714286	0.67	0.612857	0.574286	0.535714	0.504286	0.494286	0.485	0.472	0.475	6000	10K	4K
rs517542	2068	0.78	0.7575	0.744	0.704	0.644	0.578	0.53	0.508	0.508	0.528	0.554	0.568	0.565	0.56	4000	10K	6K
rs6701050	2070	0.81	0.775	0.754	0.714	0.654	0.608	0.59	0.578	0.578	0.598	0.604	0.622	0.625	0.63	4000	10K	6K
rs3131529	2071	0.7875	0.78	0.77	0.755714	0.728571	0.701429	0.655714	0.617143	0.578571	0.544286	0.528571	0.515	0.496	0.5	6000	10K	4K
rs1065964	2078	0.38	0.38	0.435	0.49	0.5775	0.71	0.745	0.78	0.7825	0.74	0.74	0.74	0.6775	0.656667	4000	10K	6K
rs771132	2080	0.68	0.655	0.64	0.606	0.554	0.512	0.49	0.498	0.52	0.56	0.59	0.61	0.6075	0.603333	3000	10K	7K
rs12406216	2081	0.73	0.73	0.715	0.7	0.675	0.6375	0.6175	0.5975	0.6125	0.64	0.665	0.69	0.6725	0.666667	3500	10K	6.5K
rs297804	2082	0.88	0.88	0.855	0.83	0.7875	0.725	0.695	0.665	0.6975	0.75	0.795	0.84	0.8175	0.81	3500	10K	6.5K
rs11577248	2083	0.5325	0.534	0.53	0.525714	0.511429	0.497143	0.478571	0.458571	0.438571	0.422857	0.412857	0.41	0.406	0.4075	5000	9.5K	4.5K
rs10914894	2085	0.61	0.59	0.578	0.554	0.518	0.5	0.498	0.518	0.546	0.586	0.608	0.63	0.63	0.63	3000	10K	7K
rs10914896	2086	0.68	0.6975	0.708	0.728	0.758	0.794	0.816	0.828	0.834	0.83	0.82	0.824	0.8275	0.833333	4000	10K	6K
rs1880418	2090	0.72	0.72	0.7	0.68	0.6425	0.5875	0.5525	0.5175	0.545	0.59	0.635	0.68	0.655	0.646667	3000	9.5K	6.5K
rs1917247	2092	0.89	0.89	0.875	0.86	0.84	0.81	0.8025	0.795	0.775	0.765	0.7475	0.73	0.7475	0.753333	5500	10K	4.5K
rs741990	2094	0.66	0.6775	0.688	0.706	0.734	0.766	0.784	0.796	0.804	0.802	0.796	0.8	0.8025	0.806667	4000	10K	6K
rs705197	2095	0.9075	0.9	0.89	0.877143	0.86	0.842857	0.822857	0.81	0.797143	0.788571	0.792857	0.791667	0.79	0.7925	4500	10K	5.5K
rs1883109	2101	0.7075	0.706	0.711667	0.717143	0.71	0.702857	0.664286	0.627143	0.59	0.547143	0.512857	0.488333	0.454	0.4575	3000	8.5K	5.5K
rs12728095	2104	0.8175	0.804	0.801667	0.795714	0.808571	0.821429	0.844286	0.88	0.915714	0.945714	0.98	0.988333	1	1	3000	8.5K	5.5K
rs9988545	2111	1	1	1	1	1	1	0.9725	0.945	0.9175	0.89	0.89	0.89	0.865	0.856667	6000	10K	4K
rs2359382	2113	0.58	0.5725	0.568	0.592	0.628	0.686	0.75	0.78	0.78	0.768	0.734	0.708	0.71	0.713333	3000	9K	6K
rs10158825	2117	0.665	0.656	0.646667	0.632857	0.594286	0.555714	0.495714	0.444286	0.392857	0.344286	0.305714	0.288333	0.264	0.265	6000	10K	4K
rs10753313	2118	0.755	0.746	0.745	0.742857	0.73	0.717143	0.681429	0.654286	0.627143	0.595714	0.571429	0.553333	0.528	0.53	6000	10K	4K
rs927656	2125	0.63	0.64	0.646	0.668	0.702	0.742	0.774	0.784	0.78	0.764	0.742	0.73	0.7325	0.736667	3500	10K	6.5K
rs9887842	2130	0.985	0.976	0.963333	0.947143	0.924286	0.901429	0.881429	0.87	0.858571	0.852857	0.854286	0.856667	0.86	0.86	4500	10K	5.5K
rs56240044	2135	0.56	0.5975	0.62	0.652	0.702	0.756	0.78	0.798	0.814	0.812	0.806	0.82	0.825	0.833333	4000	10K	6K
rs6693844	2139	0.6725	0.686	0.695	0.707143	0.688571	0.67	0.622857	0.562857	0.502857	0.442857	0.372857	0.348333	0.314	0.3125	3000	8.5K	5.5K
rs12074386	2141	0.6275	0.632	0.638333	0.647143	0.675714	0.704286	0.745714	0.782857	0.82	0.854286	0.887143	0.898333	0.914	0.915	6000	10K	4K
rs6703979	2142	0.5825	0.584	0.598333	0.614286	0.635714	0.657143	0.677143	0.695714	0.714286	0.721429	0.71	0.706667	0.702	0.6975	4500	10K	5.5K
rs4653112	2144	1	0.9775	0.964	0.94	0.904	0.886	0.886	0.904	0.928	0.964	0.982	1	1	1	3000	10K	7K
rs2184187	2146	0.78	0.774	0.768333	0.761429	0.741429	0.721429	0.7	0.684286	0.668571	0.654286	0.632857	0.63	0.626	0.6225	6000	10K	4K
rs4652869	2148	0.695	0.692	0.675	0.654286	0.618571	0.582857	0.557143	0.534286	0.511429	0.501429	0.497143	0.505	0.516	0.515	5000	10K	5K
rs6686482	2149	0.8425	0.844	0.845	0.847143	0.857143	0.867143	0.881429	0.894286	0.907143	0.92	0.934286	0.938333	0.944	0.945	6000	10K	4K
rs622965	2155	0.85	0.862	0.875	0.891429	0.915714	0.94	0.964286	0.977143	0.99	0.998571	0.998571	0.998333	0.998	0.9975	5000	10K	5K
rs274132	2160	0.985	0.976	0.97	0.961429	0.942857	0.924286	0.895714	0.875714	0.855714	0.835714	0.822857	0.815	0.804	0.805	6000	10K	4K
rs272827	2163	0.72	0.714	0.713333	0.711429	0.705714	0.7	0.682857	0.671429	0.66	0.645714	0.634286	0.625	0.612	0.6125	6000	10K	4K
rs6701311	2168	1	0.975	0.96	0.926	0.876	0.834	0.812	0.78	0.762	0.76	0.75	0.77	0.7775	0.79	5000	10K	5K
rs1339766	2170	0.55	0.5775	0.594	0.634	0.692	0.738	0.762	0.78	0.78	0.762	0.756	0.726	0.72	0.71	4000	10K	6K
rs4462104	2174	0.68	0.68	0.706667	0.733333	0.766667	0.79	0.81	0.823333	0.756667	0.693333	0.63	0.63	0.696667	0.73	3500	10K	6.5K
rs4233207	2175	0.605	0.602	0.595	0.585714	0.565714	0.545714	0.522857	0.502857	0.482857	0.467143	0.452857	0.45	0.446	0.445	6000	10K	4K
rs4503315	2177	0.66	0.6425	0.632	0.598	0.546	0.508	0.484	0.482	0.5	0.536	0.558	0.594	0.5975	0.603333	3500	10K	6.5K
rs17498436	2178	0.6125	0.608	0.6	0.591429	0.594286	0.597143	0.621429	0.65	0.678571	0.711429	0.744286	0.761667	0.786	0.785	3000	8.5K	5.5K
rs4026409	2180	0.65	0.66	0.666	0.694	0.738	0.8	0.854	0.878	0.882	0.87	0.84	0.832	0.8375	0.846667	4000	10K	6K
rs4653197	2182	0.5275	0.532	0.56	0.594286	0.661429	0.728571	0.795714	0.858571	0.921429	0.962857	0.988571	0.988333	0.988	0.9875	5000	10K	5K
rs12063741	2185	0.48	0.525	0.552	0.602	0.678	0.76	0.806	0.84	0.86	0.854	0.842	0.846	0.85	0.856667	4000	10K	6K
rs72918759	2186	0.8725	0.88	0.89	0.904286	0.924286	0.944286	0.964286	0.977143	0.99	0.998571	1	1	1	1	6000	10K	4K
rs11263921	2187	0.67	0.67	0.6925	0.715	0.7575	0.8225	0.8775	0.9325	0.9275	0.9	0.86	0.82	0.855	0.866667	3500	10K	6.5K
rs12144657	2189	0.97	0.97	0.9075	0.845	0.7725	0.6625	0.65	0.6375	0.6225	0.645	0.6325	0.62	0.655	0.666667	3500	9.5K	6K
rs906228	2194	0.81	0.7875	0.774	0.744	0.698	0.676	0.672	0.706	0.752	0.814	0.852	0.886	0.885	0.883333	3000	10K	7K
rs10796891	2197	0.7975	0.802	0.805	0.81	0.828571	0.847143	0.877143	0.902857	0.928571	0.954286	0.977143	0.986667	1	1	6000	10K	4K
rs3012032	2201	0.8075	0.806	0.806667	0.807143	0.818571	0.83	0.852857	0.877143	0.901429	0.924286	0.941429	0.95	0.962	0.96	5000	9.5K	4.5K
rs1160752	2210	0.9	0.9	0.8675	0.835	0.8	0.745	0.74	0.735	0.765	0.815	0.8475	0.88	0.85	0.84	3500	10K	6.5K
rs475866	2211	0.9575	0.944	0.925	0.901429	0.86	0.818571	0.765714	0.725714	0.685714	0.654286	0.641429	0.633333	0.622	0.625	6000	10K	4K
rs535620	2214	0.68	0.68	0.68	0.675	0.67	0.665	0.65	0.6	0.56	0.62	0.68	0.68	0.68	0.59	4000	10K	6K
rs3753771	2215	0.45	0.45	0.4975	0.545	0.6025	0.6875	0.7075	0.7275	0.7175	0.68	0.66	0.64	0.65	0.653333	3500	10K	6.5K
rs581878	2217	0.5525	0.548	0.545	0.541429	0.548571	0.555714	0.584286	0.617143	0.65	0.682857	0.705714	0.721667	0.744	0.74	3000	8.5K	5.5K
rs849943	2221	1	1	0.9825	0.965	0.9425	0.91	0.905	0.9	0.8875	0.885	0.8725	0.86	0.8775	0.883333	5500	10K	4.5K
rs218394	2225	0.7925	0.806	0.818333	0.834286	0.854286	0.874286	0.9	0.912857	0.925714	0.935714	0.931429	0.935	0.94	0.9375	4500	10K	5.5K
rs215756	2230	0.7325	0.74	0.741667	0.745714	0.73	0.714286	0.684286	0.647143	0.61	0.575714	0.538571	0.526667	0.51	0.51	3000	8.5K	5.5K
rs215820	2233	0.43	0.48	0.51	0.574	0.672	0.746	0.78	0.814	0.824	0.8	0.8	0.762	0.7525	0.736667	4000	10K	6K
rs7541661	2236	0.57	0.57	0.57	0.566	0.562	0.554	0.546	0.51	0.478	0.446	0.418	0.42	0.4275	0.44	5000	10K	5K
rs949586	2238	0.86	0.815	0.788	0.738	0.662	0.596	0.566	0.562	0.572	0.608	0.634	0.65	0.6475	0.643333	3500	10K	6.5K
rs2811625	2241	0.47	0.488	0.505	0.527143	0.574286	0.621429	0.677143	0.715714	0.754286	0.788571	0.821429	0.83	0.842	0.845	6000	10K	4K
rs16824128	2242	0.9825	0.978	0.968333	0.955714	0.935714	0.915714	0.891429	0.871429	0.851429	0.837143	0.835714	0.833333	0.83	0.8325	6000	10K	4K
rs4653291	2243	0.5625	0.582	0.606667	0.638571	0.697143	0.755714	0.811429	0.848571	0.885714	0.912857	0.937143	0.936667	0.936	0.94	5000	10K	5K
rs10796907	2244	0.2	0.2775	0.324	0.404	0.524	0.614	0.642	0.644	0.628	0.572	0.546	0.52	0.52	0.52	3500	10K	6.5K
rs10908350	2245	0.59	0.596	0.6	0.605714	0.594286	0.582857	0.554286	0.52	0.485714	0.451429	0.415714	0.401667	0.382	0.3825	3000	8.5K	5.5K
rs4653296	2248	0.09	0.1525	0.19	0.284	0.426	0.572	0.668	0.738	0.764	0.742	0.716	0.68	0.6775	0.673333	4000	10K	6K
rs61776214	2250	0.66	0.66	0.65	0.64	0.6275	0.61	0.605	0.6	0.5625	0.53	0.495	0.46	0.495	0.506667	5500	10K	4.5K
rs55967339	2251	0.515	0.53	0.56	0.595714	0.655714	0.715714	0.774286	0.818571	0.862857	0.89	0.902857	0.901667	0.9	0.9	5000	10K	5K
rs11264081	2252	0.84	0.8075	0.788	0.738	0.664	0.604	0.57	0.566	0.586	0.63	0.66	0.698	0.7	0.703333	3500	10K	6.5K
rs6687329	2253	0.94	0.94	0.89	0.84	0.77	0.665	0.62	0.575	0.595	0.65	0.695	0.74	0.7075	0.696667	3500	10K	6.5K
rs10908367	2255	0.67	0.67	0.705	0.74	0.7775	0.835	0.8475	0.86	0.86	0.84	0.83	0.82	0.83	0.833333	4000	10K	6K
rs525379	2257	0.86	0.86	0.84	0.82	0.79	0.745	0.725	0.705	0.6575	0.625	0.5875	0.55	0.6025	0.62	5500	10K	4.5K
rs649593	2261	0.95	0.8875	0.85	0.766	0.64	0.544	0.498	0.466	0.468	0.512	0.526	0.582	0.5925	0.61	3500	10K	6.5K
rs579689	2262	0.99	0.99	0.9625	0.935	0.9025	0.8525	0.8375	0.8225	0.8375	0.87	0.895	0.92	0.8975	0.89	3500	10K	6.5K
rs3795494	2265	0.89	0.8375	0.806	0.752	0.672	0.598	0.566	0.538	0.522	0.532	0.536	0.54	0.54	0.54	4000	10K	6K
rs7528185	2269	0.97	0.94	0.922	0.876	0.808	0.75	0.716	0.706	0.718	0.752	0.776	0.804	0.805	0.806667	3500	10K	6.5K
rs11211383	2272	0.69	0.7	0.706	0.728	0.76	0.79	0.812	0.83	0.834	0.828	0.824	0.804	0.8	0.793333	4000	10K	6K
rs12408171	2273	0.29	0.3475	0.382	0.448	0.548	0.656	0.718	0.754	0.77	0.752	0.726	0.726	0.7325	0.743333	4000	10K	6K
rs12120240	2275	0.79	0.8	0.806	0.808	0.812	0.82	0.82	0.836	0.858	0.878	0.894	0.908	0.9075	0.906667	5500	10K	4.5K
rs535056	2276	0.67	0.67	0.65	0.63	0.6175	0.5975	0.5975	0.5975	0.5775	0.565	0.5525	0.54	0.53	0.526667	6000	10K	4K
rs7533892	2279	0.5825	0.584	0.585	0.585714	0.605714	0.625714	0.671429	0.715714	0.76	0.804286	0.844286	0.865	0.894	0.8925	6000	10K	4K
rs4593783	2281	0.28	0.28	0.345	0.41	0.4875	0.605	0.63	0.655	0.6075	0.52	0.46	0.4	0.4425	0.456667	3500	10K	6.5K
rs10789143	2286	0	0.095	0.152	0.256	0.412	0.568	0.648	0.716	0.756	0.744	0.732	0.728	0.73	0.733333	4000	10K	6K
rs1564119	2288	0.29	0.3325	0.358	0.42	0.512	0.602	0.658	0.694	0.702	0.68	0.66	0.634	0.6325	0.63	4000	10K	6K
rs928158	2294	0.39	0.4225	0.442	0.484	0.546	0.598	0.624	0.644	0.648	0.632	0.626	0.606	0.6025	0.596667	4000	10K	6K
rs2637884	2296	0.94	0.88	0.844	0.796	0.724	0.66	0.644	0.602	0.56	0.542	0.516	0.502	0.505	0.51	5500	10K	4.5K
rs1543632	2298	0.71	0.71	0.683333	0.656667	0.61	0.57	0.56	0.57	0.57	0.54	0.51	0.51	0.583333	0.62	3000	10K	7K
rs1329966	2300	0.38	0.4425	0.48	0.554	0.666	0.752	0.788	0.794	0.776	0.72	0.69	0.652	0.65	0.646667	3500	10K	6.5K
rs2480699	2301	0.55	0.5575	0.562	0.554	0.544	0.522	0.494	0.472	0.464	0.458	0.464	0.476	0.4775	0.48	3500	9K	5.5K
rs6679637	2302	0.76	0.785	0.8	0.828	0.87	0.91	0.93	0.928	0.918	0.894	0.872	0.862	0.865	0.87	3000	10K	7K
rs12134400	2303	0.81	0.81	0.7725	0.735	0.6875	0.6175	0.605	0.5925	0.5525	0.535	0.4975	0.46	0.515	0.533333	5500	10K	4.5K
rs2040073	2304	0.46	0.4925	0.512	0.566	0.646	0.71	0.748	0.732	0.688	0.618	0.564	0.522	0.525	0.53	3000	10K	7K
rs1419152	2305	0.49	0.5375	0.566	0.622	0.706	0.768	0.792	0.784	0.758	0.704	0.672	0.642	0.6425	0.643333	3000	10K	7K
rs72667521	2306	0.8875	0.886	0.891667	0.898571	0.914286	0.93	0.945714	0.962857	0.98	0.991429	1	1	1	1	5000	9.5K	4.5K
rs7530233	2308	0.82	0.82	0.78	0.74	0.6825	0.5975	0.59	0.5825	0.61	0.665	0.6825	0.7	0.725	0.733333	3500	10K	6.5K
rs2256357	2309	0.96	0.9325	0.916	0.88	0.826	0.764	0.724	0.696	0.682	0.686	0.698	0.7	0.6975	0.693333	4000	10K	6K
rs12120998	2312	0.8475	0.858	0.863333	0.87	0.867143	0.864286	0.845714	0.817143	0.788571	0.761429	0.74	0.728333	0.712	0.715	3000	8.5K	5.5K
rs2247973	2313	0.5525	0.548	0.545	0.54	0.548571	0.557143	0.577143	0.601429	0.625714	0.65	0.68	0.69	0.704	0.705	3000	8.5K	5.5K
rs2992434	2315	0.78	0.77	0.764	0.75	0.728	0.702	0.684	0.672	0.666	0.668	0.674	0.674	0.6725	0.67	4000	10K	6K
rs1971467	2332	0.99	0.99	0.94	0.89	0.84	0.765	0.765	0.765	0.7625	0.785	0.7825	0.78	0.78	0.78	4000	10K	6K
rs12125390	2333	0.75	0.744	0.73	0.714286	0.675714	0.637143	0.592857	0.554286	0.515714	0.485714	0.46	0.455	0.448	0.4475	6000	10K	4K
rs4970621	2336	0.83	0.818	0.81	0.798571	0.777143	0.755714	0.728571	0.712857	0.697143	0.681429	0.667143	0.661667	0.654	0.6525	6000	10K	4K
rs11211260	2338	0.49	0.5175	0.534	0.582	0.654	0.736	0.796	0.826	0.83	0.81	0.78	0.76	0.7625	0.766667	4000	10K	6K
rs594797	2340	0.92	0.92	0.91	0.9	0.883333	0.866667	0.84	0.82	0.843333	0.876667	0.91	0.91	0.876667	0.86	3500	10K	6.5K
rs695023	2341	0.91	0.91	0.86	0.81	0.76	0.685	0.685	0.685	0.6925	0.725	0.7325	0.74	0.7275	0.723333	3500	10K	6.5K
rs1930564	2343	0.39	0.39	0.42	0.45	0.496667	0.536667	0.553333	0.553333	0.55	0.57	0.59	0.59	0.536667	0.51	3000	9.5K	6.5K
rs6675193	2347	0.68	0.69	0.696	0.722	0.762	0.81	0.85	0.866	0.864	0.848	0.824	0.81	0.8125	0.816667	3500	10K	6.5K
rs1925681	2348	0.58	0.568	0.551667	0.53	0.54	0.55	0.605714	0.672857	0.74	0.814286	0.895714	0.933333	0.986	0.985	3000	8.5K	5.5K
rs4147108	2350	0.9425	0.926	0.913333	0.895714	0.87	0.844286	0.795714	0.762857	0.73	0.698571	0.694286	0.678333	0.656	0.6625	6000	10K	4K
rs4494114	2352	0.71	0.6725	0.65	0.608	0.544	0.49	0.466	0.466	0.478	0.512	0.536	0.548	0.545	0.54	3500	10K	6.5K
rs6422258	2355	1	0.98	0.968	0.946	0.914	0.888	0.878	0.876	0.88	0.894	0.902	0.91	0.91	0.91	3500	10K	6.5K
rs6696013	2358	0.69	0.69	0.715	0.74	0.77	0.8175	0.8275	0.8375	0.825	0.795	0.7775	0.76	0.7725	0.776667	3500	10K	6.5K
rs4660779	2359	0.68	0.655	0.64	0.644	0.65	0.686	0.742	0.786	0.806	0.824	0.812	0.796	0.795	0.793333	3500	9K	5.5K
rs1555745	2360	0.91	0.91	0.91	0.896	0.876	0.848	0.82	0.804	0.802	0.806	0.818	0.83	0.83	0.83	4000	10K	6K
rs11205599	2361	0.85	0.81	0.786	0.746	0.688	0.638	0.62	0.602	0.592	0.6	0.6	0.604	0.605	0.606667	4000	10K	6K
rs7535282	2363	0.68	0.68	0.723333	0.766667	0.816667	0.846667	0.88	0.906667	0.86	0.81	0.76	0.76	0.826667	0.86	3500	10K	6.5K
rs10888715	2366	0.5825	0.584	0.58	0.575714	0.592857	0.61	0.65	0.688571	0.727143	0.77	0.818571	0.838333	0.866	0.8675	3000	8.5K	5.5K
rs4660293	2371	0.775	0.766	0.768333	0.768571	0.782857	0.797143	0.814286	0.84	0.865714	0.884286	0.902857	0.905	0.908	0.9075	5000	9.5K	4.5K
rs12045644	2374	0.81	0.82	0.826	0.844	0.872	0.896	0.912	0.914	0.906	0.888	0.874	0.862	0.8625	0.863333	3500	10K	6.5K
rs1148945	2375	0.72	0.72	0.7175	0.715	0.68	0.6275	0.5825	0.5375	0.6	0.68	0.755	0.83	0.805	0.796667	3000	9.5K	6.5K
rs784621	2378	0.91	0.8975	0.89	0.872	0.846	0.824	0.812	0.808	0.812	0.824	0.832	0.844	0.845	0.846667	3500	10K	6.5K
rs784601	2379	0.56	0.5675	0.572	0.556	0.534	0.5	0.46	0.434	0.43	0.432	0.446	0.468	0.47	0.473333	3000	9K	6K
rs704771	2382	0.77	0.77	0.7875	0.805	0.835	0.88	0.91	0.94	0.93	0.905	0.8775	0.85	0.8675	0.873333	3500	10K	6.5K
rs12565115	2384	0.86	0.865	0.868	0.86	0.848	0.822	0.792	0.774	0.768	0.766	0.778	0.784	0.7825	0.78	3500	9K	5.5K
rs230271	2389	0.3	0.3	0.345	0.39	0.45	0.5375	0.55	0.5625	0.5675	0.545	0.5525	0.56	0.5275	0.516667	4000	10K	6K
rs7542907	2395	0.69	0.7175	0.734	0.768	0.82	0.852	0.862	0.84	0.806	0.754	0.722	0.692	0.6925	0.693333	3000	10K	7K
rs11207370	2401	0.77	0.78	0.786	0.808	0.84	0.866	0.884	0.888	0.878	0.858	0.844	0.824	0.8225	0.82	3500	10K	6.5K
rs6700346	2403	0.52	0.5525	0.572	0.616	0.682	0.752	0.796	0.822	0.83	0.816	0.798	0.788	0.79	0.793333	4000	10K	6K
rs3765483	2407	1	1	0.993333	0.986667	0.973333	0.956667	0.906667	0.863333	0.846667	0.863333	0.88	0.88	0.836667	0.815	4000	10K	6K
rs209583	2411	0.54	0.54	0.545	0.55	0.555	0.5625	0.5625	0.5625	0.59	0.615	0.6425	0.67	0.645	0.636667	5500	10K	4.5K
rs2982510	2412	0.57	0.6	0.618	0.664	0.732	0.788	0.82	0.824	0.806	0.766	0.738	0.708	0.7075	0.706667	3500	10K	6.5K
rs427371	2414	0.73	0.7525	0.766	0.79	0.826	0.858	0.872	0.886	0.894	0.89	0.89	0.888	0.8875	0.886667	4000	10K	6K
rs209607	2417	0.91	0.91	0.8825	0.855	0.7775	0.66	0.5775	0.495	0.5625	0.67	0.77	0.87	0.8375	0.826667	3500	10K	6.5K
rs12733709	2418	0.6	0.6	0.635	0.67	0.715	0.7825	0.7925	0.8025	0.7975	0.77	0.765	0.76	0.745	0.74	3500	10K	6.5K
rs3969615	2419	0.62	0.61	0.604	0.584	0.556	0.516	0.484	0.464	0.456	0.456	0.468	0.47	0.4675	0.463333	4500	10K	5.5K
rs7512061	2421	0.98	0.98	0.96	0.94	0.91	0.8625	0.85	0.8375	0.84	0.86	0.865	0.87	0.8875	0.893333	3500	10K	6.5K
rs4660438	2425	0.38	0.4225	0.448	0.484	0.538	0.594	0.616	0.644	0.67	0.678	0.684	0.7	0.7025	0.706667	6000	10K	4K
rs10489166	2426	1	0.93	0.888	0.796	0.66	0.58	0.556	0.612	0.704	0.84	0.92	1	1	1	3000	10K	7K
rs7520333	2429	0.6725	0.668	0.655	0.638571	0.612857	0.587143	0.547143	0.511429	0.475714	0.448571	0.45	0.441667	0.43	0.4375	4500	10K	5.5K
rs11208830	2434	0.885	0.87	0.858333	0.842857	0.817143	0.791429	0.75	0.722857	0.695714	0.67	0.658571	0.646667	0.63	0.6325	6000	10K	4K
rs4660459	2435	0.4	0.4225	0.436	0.476	0.538	0.592	0.628	0.628	0.606	0.562	0.526	0.494	0.495	0.496667	3500	10K	6.5K
rs1571257	2436	0.5	0.5225	0.536	0.556	0.584	0.608	0.614	0.63	0.644	0.65	0.66	0.662	0.66	0.656667	5500	10K	4.5K
rs11209075	2442	0.9125	0.908	0.895	0.88	0.854286	0.828571	0.808571	0.792857	0.777143	0.77	0.765714	0.77	0.776	0.775	5000	10K	5K
rs10081967	2444	0.98	0.9375	0.912	0.856	0.774	0.704	0.668	0.656	0.666	0.702	0.726	0.752	0.7525	0.753333	3500	10K	6.5K
rs12120974	2445	0.54	0.5675	0.584	0.61	0.648	0.68	0.69	0.704	0.714	0.712	0.716	0.716	0.715	0.713333	4000	10K	6K
rs7515340	2447	0.62	0.62	0.6225	0.625	0.645	0.6775	0.705	0.7325	0.7125	0.68	0.65	0.62	0.6225	0.623333	3500	10K	6.5K
rs16827810	2454	0.6825	0.684	0.693333	0.704286	0.728571	0.752857	0.79	0.825714	0.861429	0.89	0.905714	0.915	0.928	0.925	6000	10K	4K
rs4453027	2455	0.5775	0.57	0.56	0.548571	0.528571	0.508571	0.487143	0.472857	0.458571	0.448571	0.442857	0.441667	0.44	0.44	6000	10K	4K
rs12144160	2456	0.5	0.5075	0.512	0.53	0.558	0.584	0.604	0.624	0.632	0.63	0.63	0.61	0.605	0.596667	4000	10K	6K
rs2268677	2458	0.83	0.8225	0.818	0.824	0.834	0.862	0.896	0.918	0.928	0.934	0.922	0.916	0.9175	0.92	3500	9K	5.5K
rs12123384	2459	0.6	0.6	0.6125	0.625	0.655	0.7025	0.74	0.7775	0.7325	0.67	0.605	0.54	0.5875	0.603333	3500	10K	6.5K
rs11209799	2460	0.5425	0.55	0.56	0.572857	0.591429	0.61	0.645714	0.674286	0.702857	0.727143	0.73	0.741667	0.758	0.7525	6000	10K	4K
rs2364544	2464	0.36	0.3875	0.404	0.45	0.52	0.572	0.602	0.626	0.626	0.602	0.596	0.554	0.545	0.53	4000	10K	6K
rs61229336	2465	0.5475	0.552	0.57	0.59	0.63	0.67	0.72	0.765714	0.811429	0.844286	0.858571	0.865	0.874	0.87	6000	10K	4K
rs12041455	2468	0.51	0.555	0.582	0.634	0.71	0.758	0.77	0.734	0.682	0.606	0.558	0.524	0.5275	0.533333	3000	10K	7K
rs2483692	2472	0.39	0.4225	0.442	0.482	0.542	0.59	0.612	0.592	0.558	0.504	0.462	0.44	0.445	0.453333	3000	10K	7K
rs11210339	2476	0.7075	0.706	0.715	0.724286	0.742857	0.761429	0.788571	0.817143	0.845714	0.865714	0.868571	0.873333	0.88	0.875	5000	9.5K	4.5K
rs10749832	2479	0.69	0.69	0.6675	0.645	0.61	0.555	0.5275	0.5	0.525	0.57	0.61	0.65	0.62	0.61	3500	10K	6.5K
rs1570355	2480	0.48	0.486	0.485	0.485714	0.494286	0.502857	0.525714	0.542857	0.56	0.581429	0.602857	0.615	0.632	0.6325	4000	9K	5K
rs12045563	2482	0.66	0.685	0.7	0.728	0.77	0.804	0.818	0.81	0.794	0.764	0.742	0.728	0.73	0.733333	3000	10K	7K
rs1073926	2489	0.71	0.71	0.7075	0.705	0.68	0.6425	0.605	0.5675	0.585	0.615	0.6475	0.68	0.675	0.673333	3500	10K	6.5K
rs661662	2490	0.66	0.654	0.651667	0.647143	0.631429	0.615714	0.581429	0.552857	0.524286	0.494286	0.471429	0.456667	0.436	0.4375	6000	10K	4K
rs783431	2493	0.69	0.6975	0.702	0.716	0.736	0.76	0.778	0.79	0.794	0.792	0.786	0.782	0.7825	0.783333	4000	10K	6K
rs2786486	2497	0.8925	0.894	0.883333	0.871429	0.845714	0.82	0.79	0.758571	0.727143	0.705714	0.695714	0.693333	0.69	0.6925	5000	9.5K	4.5K
rs702225	2498	0.65	0.65	0.67	0.69	0.715	0.7525	0.7525	0.7525	0.74	0.715	0.7075	0.7	0.6925	0.69	3500	10K	6.5K
rs12137179	2500	0.445	0.454	0.475	0.5	0.542857	0.585714	0.627143	0.66	0.692857	0.712857	0.721429	0.72	0.718	0.7175	5000	10K	5K
rs6672120	2501	0.55	0.55	0.57	0.59	0.615	0.6525	0.6625	0.6725	0.695	0.705	0.7225	0.74	0.7175	0.71	5500	10K	4.5K
rs343389	2505	0.54	0.54	0.543333	0.547143	0.567143	0.587143	0.634286	0.681429	0.728571	0.772857	0.798571	0.818333	0.846	0.84	6000	10K	4K
rs6600408	2515	0.63	0.62	0.614	0.596	0.568	0.536	0.512	0.506	0.51	0.524	0.542	0.55	0.5475	0.543333	3500	10K	6.5K
rs10789424	2520	0.695	0.692	0.686667	0.68	0.657143	0.634286	0.587143	0.542857	0.498571	0.457143	0.434286	0.416667	0.392	0.3975	6000	10K	4K
rs3738499	2521	0.425	0.44	0.46	0.484286	0.525714	0.567143	0.617143	0.652857	0.688571	0.715714	0.728571	0.735	0.744	0.7425	6000	10K	4K
rs719676	2524	0.89	0.87	0.858	0.808	0.734	0.66	0.602	0.582	0.596	0.634	0.672	0.71	0.71	0.71	3500	10K	6.5K
rs323720	2525	0.7725	0.768	0.761667	0.754286	0.737143	0.72	0.69	0.664286	0.638571	0.615714	0.601429	0.591667	0.578	0.58	6000	10K	4K
rs11210747	2529	0.5	0.5175	0.528	0.562	0.612	0.672	0.718	0.742	0.746	0.734	0.712	0.696	0.6975	0.7	4000	10K	6K
rs17382631	2530	0.84	0.846	0.856667	0.87	0.89	0.91	0.93	0.944286	0.958571	0.967143	0.964286	0.963333	0.962	0.96	4500	10K	5.5K
rs841859	2531	0.69	0.69	0.725	0.76	0.8	0.86	0.86	0.86	0.8425	0.805	0.7925	0.78	0.78	0.78	3500	10K	6.5K
rs6600429	2532	0.8625	0.84	0.825	0.804286	0.761429	0.718571	0.652857	0.608571	0.564286	0.52	0.485714	0.466667	0.44	0.44	6000	10K	4K
rs2792599	2536	0.87	0.87	0.865	0.86	0.841429	0.822857	0.808571	0.794286	0.78	0.77	0.752857	0.755	0.758	0.755	5000	10K	5K
rs1754145	2541	0.845	0.836	0.828333	0.817143	0.82	0.822857	0.842857	0.871429	0.9	0.93	0.965714	0.98	1	1	3000	8.5K	5.5K
rs2643015	2544	0.735	0.738	0.733333	0.728571	0.714286	0.7	0.685714	0.668571	0.651429	0.64	0.628571	0.628333	0.628	0.6275	5000	9.5K	4.5K
rs1467809	2549	0.4425	0.45	0.461667	0.475714	0.5	0.524286	0.558571	0.585714	0.612857	0.634286	0.64	0.646667	0.656	0.6525	6000	10K	4K
rs1334973	2550	0.5725	0.574	0.568333	0.562857	0.545714	0.528571	0.495714	0.461429	0.427143	0.398571	0.384286	0.373333	0.358	0.3625	5000	9.5K	4.5K
rs11210858	2551	0.7175	0.71	0.698333	0.684286	0.647143	0.61	0.561429	0.52	0.478571	0.442857	0.411429	0.401667	0.388	0.3875	6000	10K	4K
rs2782641	2552	0.6275	0.62	0.61	0.595714	0.601429	0.607143	0.641429	0.682857	0.724286	0.77	0.82	0.843333	0.876	0.875	3000	8.5K	5.5K
rs10789439	2554	0.7575	0.75	0.745	0.737143	0.707143	0.677143	0.63	0.59	0.55	0.51	0.47	0.455	0.434	0.4325	6000	10K	4K
rs1013793	2555	0.64	0.628	0.628333	0.625714	0.641429	0.657143	0.682857	0.72	0.757143	0.787143	0.818571	0.826667	0.838	0.8375	3000	8.5K	5.5K
rs556667	2558	0.94	0.94	0.935	0.93	0.91	0.88	0.8575	0.835	0.86	0.895	0.9275	0.96	0.9525	0.95	3500	10K	6.5K
rs3791118	2561	0.7975	0.814	0.823333	0.837143	0.86	0.882857	0.915714	0.932857	0.95	0.968571	0.98	0.988333	1	1	6000	10K	4K
rs2248829	2562	0.97	0.9625	0.958	0.936	0.904	0.87	0.842	0.832	0.838	0.854	0.872	0.888	0.8875	0.886667	3500	10K	6.5K
rs1978195	2564	0.39	0.3975	0.402	0.438	0.492	0.568	0.638	0.676	0.684	0.674	0.642	0.622	0.625	0.63	4000	10K	6K
rs16831558	2565	1	0.975	0.96	0.932	0.888	0.85	0.832	0.824	0.824	0.84	0.85	0.856	0.855	0.853333	4000	10K	6K
rs942755	2567	0.63	0.63	0.61	0.59	0.556667	0.526667	0.5	0.486667	0.556667	0.623333	0.69	0.69	0.63	0.6	3500	10K	6.5K
rs6698333	2568	0.75	0.7125	0.69	0.636	0.554	0.478	0.432	0.424	0.44	0.484	0.522	0.548	0.545	0.54	3500	10K	6.5K
rs7544459	2569	0.87	0.83	0.806	0.76	0.692	0.636	0.612	0.616	0.634	0.674	0.702	0.718	0.715	0.71	3000	10K	7K
rs6682866	2572	0.64	0.685	0.712	0.76	0.832	0.89	0.912	0.924	0.924	0.9	0.89	0.876	0.875	0.873333	4000	10K	6K
rs325163	2578	0.61	0.61	0.6125	0.615	0.6375	0.67	0.71	0.75	0.735	0.71	0.675	0.64	0.6575	0.663333	3500	10K	6.5K
rs3866643	2583	0.58	0.5825	0.584	0.606	0.638	0.686	0.732	0.76	0.768	0.766	0.748	0.736	0.7375	0.74	4000	10K	6K
rs11210996	2584	0.76	0.76	0.785	0.81	0.84	0.885	0.89	0.895	0.905	0.9	0.91	0.92	0.9	0.893333	4000	10K	6K
rs1340647	2585	0.845	0.848	0.851667	0.857143	0.87	0.882857	0.902857	0.92	0.937143	0.952857	0.964286	0.97	0.978	0.9775	6000	10K	4K
rs1417371	2587	0.78	0.805	0.82	0.842	0.876	0.904	0.912	0.928	0.942	0.944	0.952	0.952	0.95	0.946667	5500	10K	4.5K
rs6429541	2589	0.375	0.39	0.415	0.447143	0.491429	0.535714	0.574286	0.598571	0.622857	0.634286	0.63	0.625	0.618	0.6175	4500	10K	5.5K
rs10890308	2593	0.57	0.57	0.57	0.546	0.51	0.486	0.462	0.498	0.558	0.63	0.69	0.738	0.735	0.73	3000	10K	7K
rs746733	2594	0.86	0.835	0.82	0.774	0.704	0.654	0.624	0.638	0.678	0.742	0.786	0.836	0.8375	0.84	3000	10K	7K
rs270764	2597	0.91	0.855	0.822	0.756	0.656	0.58	0.548	0.576	0.626	0.71	0.77	0.806	0.8	0.79	3000	10K	7K
rs156652	2600	0.78	0.7275	0.696	0.632	0.534	0.476	0.46	0.486	0.534	0.616	0.658	0.714	0.7175	0.723333	3000	10K	7K
rs17387066	2603	0.83	0.82	0.814	0.786	0.744	0.72	0.704	0.724	0.764	0.818	0.854	0.894	0.895	0.896667	3000	10K	7K
rs6668417	2604	0.77	0.7125	0.678	0.612	0.514	0.452	0.436	0.456	0.496	0.568	0.604	0.646	0.6475	0.65	3000	10K	7K
rs3444	2608	0.72	0.7075	0.7	0.676	0.64	0.61	0.59	0.594	0.612	0.642	0.666	0.684	0.6825	0.68	3000	10K	7K
rs6683133	2610	0.55	0.55	0.56	0.57	0.6025	0.65	0.6775	0.705	0.625	0.53	0.445	0.36	0.41	0.426667	3500	10K	6.5K
rs6678831	2611	0.76	0.7375	0.724	0.694	0.65	0.612	0.592	0.582	0.584	0.6	0.61	0.622	0.6225	0.623333	3500	10K	6.5K
rs3219487	2620	0.73	0.7425	0.75	0.772	0.806	0.848	0.88	0.898	0.904	0.898	0.884	0.878	0.88	0.883333	4000	10K	6K
rs2153608	2621	0.87	0.87	0.878333	0.887143	0.88	0.872857	0.85	0.827143	0.804286	0.774286	0.73	0.715	0.694	0.69	3000	8.5K	5.5K
rs10789477	2628	0.595	0.61	0.62	0.634286	0.655714	0.677143	0.71	0.728571	0.747143	0.765714	0.772857	0.781667	0.794	0.7925	6000	10K	4K
rs2236560	2632	0.54	0.534	0.525	0.514286	0.521429	0.528571	0.568571	0.614286	0.66	0.71	0.757143	0.783333	0.82	0.8175	3000	8.5K	5.5K
rs12125573	2636	0.45	0.45	0.45	0.555	0.66	0.66	0.715	0.65	0.53	0.555	0.58	0.58	0.58	0.495	3000	10K	7K
rs17357676	2638	0.63	0.6375	0.642	0.67	0.712	0.756	0.794	0.824	0.832	0.826	0.818	0.794	0.79	0.783333	4000	10K	6K
rs9865	2639	0.97	0.95	0.938	0.912	0.872	0.838	0.82	0.802	0.794	0.8	0.8	0.816	0.82	0.826667	4000	10K	6K
rs1571138	2643	0.34	0.34	0.415	0.49	0.58	0.715	0.735	0.755	0.7475	0.695	0.6825	0.67	0.66	0.656667	3500	10K	6.5K
rs661902	2644	0.5325	0.528	0.535	0.542857	0.565714	0.588571	0.622857	0.661429	0.7	0.73	0.745714	0.753333	0.764	0.76	5000	9.5K	4.5K
rs10890400	2646	1	0.97	0.952	0.906	0.836	0.786	0.76	0.78	0.822	0.888	0.934	0.976	0.975	0.973333	3000	10K	7K
rs1886119	2647	0.89	0.8625	0.846	0.806	0.744	0.688	0.654	0.646	0.656	0.688	0.714	0.732	0.73	0.726667	3500	10K	6.5K
rs4660351	2648	0.7475	0.752	0.75	0.748571	0.762857	0.777143	0.807143	0.832857	0.858571	0.888571	0.924286	0.938333	0.958	0.96	3000	8.5K	5.5K
rs12045245	2649	0.85	0.856	0.84	0.822857	0.787143	0.751429	0.717143	0.677143	0.637143	0.614286	0.602857	0.605	0.608	0.61	4500	9.5K	5K
rs1745371	2650	0.45	0.49	0.514	0.548	0.6	0.652	0.672	0.69	0.706	0.704	0.702	0.714	0.7175	0.723333	4000	10K	6K
rs12138736	2652	0.3275	0.35	0.38	0.418571	0.472857	0.527143	0.595714	0.642857	0.69	0.724286	0.722857	0.731667	0.744	0.7375	4500	10K	5.5K
rs12145313	2655	0.83	0.8225	0.818	0.8	0.774	0.738	0.708	0.688	0.68	0.68	0.69	0.692	0.69	0.686667	4500	10K	5.5K
rs3766240	2658	0.33	0.33	0.39	0.45	0.51	0.6	0.605	0.61	0.62	0.6	0.605	0.61	0.615	0.616667	4000	10K	6K
rs3766231	2659	0.42	0.42	0.4775	0.535	0.5925	0.68	0.7	0.72	0.7425	0.735	0.7375	0.74	0.755	0.76	4000	10K	6K
rs2218191	2662	0.805	0.814	0.818333	0.824286	0.818571	0.812857	0.782857	0.744286	0.705714	0.668571	0.642857	0.625	0.6	0.605	3000	8.5K	5.5K
rs1440487	2664	0.75	0.75	0.765	0.78	0.77	0.7575	0.7125	0.6675	0.665	0.665	0.6825	0.7	0.7125	0.716667	3000	8.5K	5.5K
rs6429608	2665	0.4125	0.438	0.456667	0.482857	0.522857	0.562857	0.621429	0.655714	0.69	0.722857	0.737143	0.751667	0.772	0.77	6000	10K	4K
rs7553243	2666	0.4975	0.514	0.516667	0.524286	0.545714	0.567143	0.618571	0.654286	0.69	0.732857	0.764286	0.788333	0.822	0.82	6000	10K	4K
rs608804	2667	0.97	0.95	0.938	0.916	0.884	0.868	0.868	0.888	0.914	0.95	0.97	0.988	0.9875	0.986667	3000	10K	7K
rs58201914	2668	0.99	0.984	0.975	0.962857	0.948571	0.934286	0.914286	0.9	0.885714	0.875714	0.881429	0.878333	0.874	0.8775	4500	10K	5.5K
rs720413	2669	0.33	0.3975	0.438	0.518	0.64	0.726	0.758	0.72	0.656	0.55	0.48	0.432	0.4375	0.446667	3000	10K	7K
rs632233	2671	0.8025	0.804	0.791667	0.778571	0.752857	0.727143	0.677143	0.625714	0.574286	0.534286	0.527143	0.511667	0.49	0.5	5000	9.5K	4.5K
rs1039469	2679	0.775	0.772	0.758333	0.741429	0.707143	0.672857	0.628571	0.587143	0.545714	0.514286	0.498571	0.491667	0.482	0.485	6000	10K	4K
rs3737772	2682	0.9875	0.98	0.971667	0.961429	0.938571	0.915714	0.882857	0.857143	0.831429	0.808571	0.792857	0.785	0.774	0.775	6000	10K	4K
rs74569605	2686	0.8325	0.846	0.853333	0.862857	0.878571	0.894286	0.921429	0.935714	0.95	0.965714	0.977143	0.986667	1	1	6000	10K	4K
rs6588196	2687	0.6	0.6075	0.612	0.642	0.688	0.75	0.806	0.838	0.846	0.838	0.814	0.796	0.7975	0.8	4000	10K	6K
rs6662814	2688	0.5475	0.546	0.543333	0.54	0.532857	0.525714	0.507143	0.49	0.472857	0.457143	0.455714	0.448333	0.438	0.4425	6000	10K	4K
rs7555040	2689	0.855	0.846	0.841667	0.834286	0.84	0.845714	0.862857	0.888571	0.914286	0.938571	0.967143	0.976667	0.99	0.99	3000	8.5K	5.5K
rs4603175	2690	0.4225	0.424	0.443333	0.465714	0.498571	0.531429	0.56	0.587143	0.614286	0.625714	0.618571	0.613333	0.606	0.6025	4500	10K	5.5K
rs11577621	2691	0.8375	0.824	0.806667	0.784286	0.741429	0.698571	0.621429	0.557143	0.492857	0.435714	0.412857	0.388333	0.354	0.3625	6000	10K	4K
rs4926858	2692	0.72	0.738	0.756667	0.781429	0.815714	0.85	0.89	0.912857	0.935714	0.952857	0.954286	0.958333	0.964	0.9625	6000	10K	4K
rs10789509	2695	0.88	0.8625	0.852	0.816	0.762	0.702	0.656	0.63	0.626	0.64	0.66	0.68	0.68	0.68	4000	10K	6K
rs11211540	2698	1	1	0.9675	0.935	0.9	0.845	0.845	0.845	0.87	0.915	0.9375	0.96	0.9525	0.95	3500	10K	6.5K
rs17420782	2704	0.92	0.914	0.906667	0.897143	0.878571	0.86	0.838571	0.822857	0.807143	0.794286	0.784286	0.781667	0.778	0.7775	6000	10K	4K
rs978246	2705	0.8275	0.826	0.831667	0.837143	0.827143	0.817143	0.792857	0.77	0.747143	0.718571	0.68	0.666667	0.648	0.645	3000	8.5K	5.5K
rs6656330	2706	0.69	0.7275	0.75	0.79	0.85	0.902	0.924	0.922	0.91	0.878	0.854	0.842	0.845	0.85	3000	10K	7K
rs11211579	2711	0.17	0.24	0.282	0.376	0.516	0.642	0.712	0.73	0.71	0.644	0.592	0.552	0.555	0.56	3500	10K	6.5K
rs2506987	2712	0.42	0.4625	0.488	0.542	0.622	0.666	0.676	0.624	0.552	0.454	0.392	0.346	0.35	0.356667	3000	10K	7K
rs931937	2713	0.795	0.768	0.726667	0.674286	0.595714	0.517143	0.445714	0.4	0.354286	0.328571	0.328571	0.335	0.344	0.345	5000	10K	5K
rs12407853	2716	1	1	0.985	0.97	0.9475	0.915	0.9025	0.89	0.9	0.92	0.935	0.95	0.94	0.936667	3500	10K	6.5K
rs17103715	2719	0.615	0.624	0.638333	0.655714	0.691429	0.727143	0.758571	0.781429	0.804286	0.82	0.837143	0.835	0.832	0.835	5000	10K	5K
rs1561573	2721	0.35	0.35	0.3875	0.425	0.4675	0.5325	0.5625	0.5925	0.595	0.575	0.5525	0.53	0.5625	0.573333	3500	9.5K	6K
rs12085966	2722	0.58	0.63	0.66	0.714	0.796	0.87	0.904	0.926	0.934	0.914	0.902	0.89	0.89	0.89	4000	10K	6K
rs12134443	2726	0.63	0.635	0.638	0.614	0.578	0.538	0.494	0.466	0.466	0.478	0.494	0.536	0.5425	0.553333	3000	9K	6K
rs10789518	2727	0.54	0.54	0.545	0.55	0.5925	0.655	0.7325	0.81	0.795	0.76	0.705	0.65	0.6725	0.68	3500	10K	6.5K
rs10890507	2728	0.97	0.9175	0.886	0.836	0.762	0.698	0.676	0.664	0.66	0.68	0.69	0.688	0.685	0.68	4000	10K	6K
rs946836	2729	0.53	0.53	0.545	0.562857	0.6	0.637143	0.671429	0.705714	0.74	0.761429	0.777143	0.775	0.772	0.7725	5000	10K	5K
rs10493130	2730	0.93	0.89	0.866	0.816	0.742	0.7	0.69	0.722	0.772	0.846	0.888	0.928	0.9275	0.926667	3000	10K	7K
rs10493131	2732	0.7	0.7	0.7075	0.715	0.7375	0.7725	0.8125	0.8525	0.85	0.835	0.8075	0.78	0.8025	0.81	3000	9.5K	6.5K
rs6676465	2734	0.55	0.565	0.574	0.602	0.646	0.69	0.722	0.742	0.746	0.734	0.722	0.704	0.7025	0.7	4000	10K	6K
rs2270973	2741	0.6175	0.61	0.606667	0.601429	0.614286	0.627143	0.655714	0.691429	0.727143	0.761429	0.797143	0.81	0.828	0.8275	3000	8.5K	5.5K
rs728864	2743	0.95	0.895	0.862	0.798	0.702	0.634	0.61	0.632	0.674	0.748	0.794	0.828	0.825	0.82	3000	10K	7K
rs1722709	2746	0.505	0.496	0.491667	0.484286	0.498571	0.512857	0.551429	0.598571	0.645714	0.691429	0.737143	0.756667	0.784	0.7825	3000	8.5K	5.5K
rs1004833	2749	0.6125	0.626	0.636667	0.651429	0.67	0.688571	0.728571	0.755714	0.782857	0.808571	0.808571	0.823333	0.844	0.8375	6000	10K	4K
rs10489600	2750	0.07	0.1525	0.202	0.298	0.44	0.55	0.594	0.602	0.58	0.512	0.476	0.436	0.435	0.433333	3500	10K	6.5K
rs11802990	2751	0.6275	0.644	0.661667	0.685714	0.728571	0.771429	0.822857	0.858571	0.894286	0.924286	0.942857	0.95	0.96	0.96	6000	10K	4K
rs58284153	2754	1	0.9675	0.948	0.906	0.844	0.806	0.794	0.818	0.858	0.918	0.954	0.986	0.985	0.983333	3000	10K	7K
rs12031922	2755	0.47	0.47	0.5	0.53	0.56	0.576667	0.59	0.603333	0.583333	0.566667	0.55	0.55	0.576667	0.59	3500	10K	6.5K
rs7515225	2759	0.82	0.82	0.795	0.77	0.7275	0.665	0.6575	0.65	0.675	0.72	0.735	0.75	0.775	0.783333	3500	10K	6.5K
rs2803270	2760	0.33	0.375	0.402	0.446	0.512	0.57	0.592	0.61	0.62	0.608	0.604	0.604	0.605	0.606667	4000	10K	6K
rs11802042	2762	0.92	0.915	0.912	0.894	0.866	0.838	0.814	0.804	0.808	0.822	0.836	0.854	0.855	0.856667	3500	10K	6.5K
rs2798095	2763	0.8975	0.878	0.856667	0.827143	0.76	0.692857	0.604286	0.534286	0.464286	0.401429	0.35	0.331667	0.306	0.305	6000	10K	4K
rs1539529	2764	0.7175	0.704	0.711667	0.717143	0.747143	0.777143	0.801429	0.838571	0.875714	0.898571	0.927143	0.923333	0.918	0.92	4500	9.5K	5K
rs61772810	2766	0.28	0.37	0.424	0.514	0.648	0.77	0.82	0.84	0.842	0.8	0.77	0.768	0.775	0.786667	4000	10K	6K
rs2798123	2767	0.87	0.8475	0.834	0.802	0.756	0.706	0.674	0.658	0.656	0.668	0.684	0.692	0.69	0.686667	4000	10K	6K
rs923028	2768	0.73	0.7125	0.702	0.682	0.652	0.614	0.59	0.572	0.56	0.558	0.564	0.558	0.555	0.55	4500	10K	5.5K
rs11811953	2769	0.99	0.9775	0.97	0.938	0.89	0.832	0.784	0.752	0.742	0.748	0.764	0.778	0.7775	0.776667	4000	10K	6K
rs72681003	2770	0.98	0.9675	0.96	0.94	0.91	0.882	0.864	0.852	0.85	0.858	0.864	0.874	0.875	0.876667	4000	10K	6K
rs320019	2771	0.5575	0.568	0.571667	0.578571	0.604286	0.63	0.66	0.68	0.7	0.722857	0.758571	0.765	0.774	0.78	6000	10K	4K
rs11205517	2772	1	1	0.9825	0.965	0.9375	0.895	0.885	0.875	0.885	0.91	0.92	0.93	0.9425	0.946667	3500	10K	6.5K
rs319993	2773	0.59	0.605	0.614	0.608	0.6	0.55	0.488	0.442	0.414	0.388	0.404	0.396	0.39	0.38	3500	9K	5.5K
rs319981	2774	0.55	0.562	0.565	0.571429	0.56	0.548571	0.52	0.48	0.44	0.404286	0.372857	0.36	0.342	0.345	3000	8.5K	5.5K
rs1385152	2779	0.63	0.67	0.694	0.736	0.8	0.844	0.856	0.838	0.81	0.76	0.73	0.708	0.71	0.713333	3000	10K	7K
rs6697870	2781	0.56	0.56	0.563333	0.565714	0.555714	0.545714	0.521429	0.497143	0.472857	0.445714	0.417143	0.405	0.388	0.3875	3000	8.5K	5.5K
rs1473455	2782	0.83	0.83	0.825	0.82	0.805	0.7825	0.74	0.6975	0.68	0.67	0.685	0.7	0.6725	0.663333	4500	10K	5.5K
rs75308984	2795	1	0.9875	0.98	0.958	0.926	0.904	0.892	0.902	0.924	0.956	0.978	1	1	1	3000	10K	7K
rs2494884	2798	0.71	0.71	0.721667	0.734286	0.754286	0.774286	0.8	0.825714	0.851429	0.867143	0.862857	0.865	0.868	0.8625	4500	10K	5.5K
rs6588376	2799	0.84	0.84	0.85	0.86	0.84	0.8125	0.74	0.6675	0.66	0.66	0.695	0.73	0.71	0.703333	3000	8.5K	5.5K
rs4926853	2803	0.82	0.785	0.764	0.718	0.648	0.586	0.552	0.546	0.558	0.594	0.622	0.642	0.64	0.636667	3500	10K	6.5K
rs12118892	2812	0.85	0.865	0.874	0.89	0.916	0.942	0.956	0.96	0.96	0.95	0.94	0.936	0.9375	0.94	4000	10K	6K
rs72902776	2814	0.8175	0.81	0.816667	0.822857	0.84	0.857143	0.872857	0.895714	0.918571	0.931429	0.938571	0.936667	0.934	0.9325	4500	9.5K	5K
rs1464081	2815	0.63	0.63	0.665	0.7	0.7325	0.78	0.7825	0.785	0.8	0.8	0.81	0.82	0.825	0.826667	6000	10K	4K
rs11205869	2829	1	1	0.9825	0.965	0.9425	0.91	0.8875	0.865	0.8625	0.87	0.885	0.9	0.875	0.866667	4000	10K	6K
rs12130751	2831	0.825	0.822	0.816667	0.808571	0.794286	0.78	0.747143	0.717143	0.687143	0.66	0.654286	0.641667	0.624	0.63	6000	10K	4K
rs6702037	2835	0.44	0.446	0.45	0.455714	0.47	0.484286	0.511429	0.532857	0.554286	0.575714	0.591429	0.601667	0.616	0.615	6000	10K	4K
rs4926906	2840	0.93	0.93	0.93	0.93	0.9175	0.8975	0.88	0.8625	0.84	0.825	0.8075	0.79	0.825	0.836667	5500	10K	4.5K
rs17106988	2841	0.99	0.99	0.9825	0.975	0.96	0.94	0.9325	0.925	0.9075	0.895	0.8775	0.86	0.8875	0.896667	5500	10K	4.5K
rs17373952	2847	0.78	0.8075	0.824	0.854	0.898	0.936	0.952	0.968	0.976	0.97	0.97	0.964	0.9625	0.96	4000	10K	6K
rs6671552	2849	0.99	0.99	0.98	0.97	0.9625	0.95	0.95	0.95	0.9	0.855	0.8075	0.76	0.8025	0.816667	5500	10K	4.5K
rs554870	2851	0.8275	0.826	0.811667	0.795714	0.771429	0.747143	0.728571	0.711429	0.694286	0.688571	0.691429	0.696667	0.704	0.705	4500	10K	5.5K
rs6682749	2852	0.4725	0.498	0.525	0.56	0.602857	0.645714	0.698571	0.727143	0.755714	0.775714	0.762857	0.768333	0.776	0.77	4500	10K	5.5K
rs706497	2853	0.83	0.805	0.79	0.764	0.726	0.694	0.682	0.68	0.684	0.7	0.71	0.712	0.71	0.706667	3500	10K	6.5K
rs683661	2854	0.515	0.512	0.513333	0.512857	0.521429	0.53	0.561429	0.595714	0.63	0.661429	0.677143	0.693333	0.716	0.71	3000	8.5K	5.5K
rs1001512	2860	0.8125	0.826	0.836667	0.851429	0.874286	0.897143	0.927143	0.944286	0.961429	0.977143	0.985714	0.991667	1	1	6000	10K	4K
rs28451553	2862	0.84	0.8275	0.82	0.79	0.744	0.71	0.686	0.704	0.742	0.796	0.838	0.876	0.875	0.873333	3000	10K	7K
rs1769299	2867	0.71	0.71	0.675	0.64	0.5975	0.5325	0.5225	0.5125	0.5475	0.605	0.6425	0.68	0.6575	0.65	3500	10K	6.5K
rs1288367	2868	0.61	0.61	0.6325	0.655	0.6775	0.71	0.7225	0.735	0.7475	0.75	0.75	0.75	0.765	0.77	6000	10K	4K
rs10888768	2869	0.4	0.4	0.4475	0.495	0.55	0.6325	0.6425	0.6525	0.6325	0.585	0.5625	0.54	0.55	0.553333	3500	10K	6.5K
rs78717670	2872	0.94	0.9325	0.928	0.906	0.874	0.842	0.816	0.802	0.804	0.816	0.828	0.85	0.8525	0.856667	3500	10K	6.5K
rs5174	2874	0.46	0.46	0.496667	0.533333	0.58	0.613333	0.616667	0.61	0.6	0.62	0.64	0.64	0.586667	0.56	3000	10K	7K
rs10788950	2875	0.5725	0.574	0.58	0.587143	0.608571	0.63	0.661429	0.691429	0.721429	0.747143	0.768571	0.776667	0.788	0.7875	6000	10K	4K
rs10493173	2880	1	0.9825	0.972	0.938	0.888	0.85	0.826	0.836	0.866	0.912	0.946	0.976	0.975	0.973333	3000	10K	7K
rs1288520	2882	0.75	0.725	0.71	0.67	0.61	0.574	0.558	0.572	0.606	0.66	0.69	0.736	0.74	0.746667	3000	10K	7K
rs2788029	2884	0.87	0.8325	0.81	0.772	0.714	0.668	0.652	0.656	0.668	0.7	0.72	0.732	0.73	0.726667	3000	10K	7K
rs12143675	2886	0.67	0.6975	0.714	0.748	0.798	0.83	0.84	0.832	0.812	0.776	0.758	0.734	0.7325	0.73	3000	10K	7K
rs1288590	2890	0.66	0.645	0.636	0.61	0.572	0.544	0.528	0.546	0.578	0.622	0.656	0.68	0.6775	0.673333	3000	10K	7K
rs12033075	2893	0.91	0.9	0.894	0.868	0.83	0.808	0.794	0.82	0.864	0.92	0.96	1	1	1	3000	10K	7K
rs6588480	2897	1	1	0.9875	0.975	0.9325	0.87	0.8125	0.755	0.7775	0.82	0.87	0.92	0.8975	0.89	3500	10K	6.5K
rs559991	2899	1	0.9775	0.964	0.936	0.894	0.858	0.84	0.824	0.818	0.826	0.828	0.838	0.84	0.843333	4000	10K	6K
rs9700109	2901	0.7	0.72	0.732	0.762	0.808	0.838	0.852	0.806	0.746	0.67	0.61	0.578	0.585	0.596667	3000	10K	7K
rs529674	2905	0.99	0.955	0.934	0.884	0.81	0.74	0.698	0.692	0.708	0.748	0.784	0.806	0.8025	0.796667	3500	10K	6.5K
rs74084747	2906	0.76	0.775	0.784	0.8	0.824	0.844	0.852	0.86	0.864	0.86	0.86	0.854	0.8525	0.85	4000	10K	6K
rs10159298	2909	0.97	0.952	0.928333	0.898571	0.858571	0.818571	0.777143	0.752857	0.728571	0.714286	0.72	0.72	0.72	0.7225	4500	10K	5.5K
rs3006894	2910	0.93	0.924	0.908333	0.89	0.842857	0.795714	0.75	0.71	0.67	0.64	0.604286	0.603333	0.602	0.5975	6000	10K	4K
rs10888801	2911	0.7675	0.76	0.73	0.694286	0.63	0.565714	0.481429	0.404286	0.327143	0.271429	0.257143	0.245	0.228	0.2375	6000	10K	4K
rs7539908	2913	0.77	0.77	0.78	0.79	0.81	0.83	0.863333	0.886667	0.876667	0.853333	0.83	0.83	0.856667	0.87	3500	10K	6.5K
rs797906	2915	0.74	0.74	0.725	0.71	0.69	0.66	0.6525	0.645	0.625	0.615	0.5975	0.58	0.6075	0.616667	5500	10K	4.5K
rs4927033	2916	0.99	0.9725	0.962	0.94	0.908	0.89	0.886	0.9	0.922	0.954	0.972	0.988	0.9875	0.986667	3000	10K	7K
rs1181185	2920	0.98	0.9425	0.92	0.878	0.814	0.778	0.772	0.802	0.844	0.908	0.944	0.976	0.975	0.973333	3000	10K	7K
rs4926616	2924	0.495	0.51	0.526667	0.548571	0.58	0.611429	0.64	0.654286	0.668571	0.677143	0.678571	0.676667	0.674	0.675	5000	10K	5K
rs2294512	2925	0.775	0.784	0.776667	0.77	0.748571	0.727143	0.707143	0.678571	0.65	0.632857	0.621429	0.623333	0.626	0.6275	4500	9.5K	5K
rs12758219	2927	1	1	0.935	0.87	0.8	0.695	0.6625	0.63	0.6275	0.66	0.685	0.71	0.665	0.65	4000	10K	6K
rs12065056	2933	0.84	0.795	0.768	0.718	0.642	0.576	0.546	0.546	0.56	0.6	0.63	0.644	0.64	0.633333	3500	10K	6.5K
rs660514	2937	0.96	0.9225	0.9	0.846	0.766	0.706	0.676	0.686	0.72	0.78	0.82	0.864	0.865	0.866667	3000	10K	7K
rs4927071	2944	0.74	0.755	0.764	0.788	0.826	0.84	0.842	0.8	0.746	0.678	0.634	0.594	0.595	0.596667	3000	10K	7K
rs12410868	2946	0.9725	0.968	0.966667	0.964286	0.948571	0.932857	0.897143	0.865714	0.834286	0.801429	0.775714	0.76	0.738	0.74	6000	10K	4K
rs113111638	2948	0.96	0.96	0.955	0.95	0.925	0.8875	0.85	0.8125	0.8325	0.865	0.9025	0.94	0.9225	0.916667	3500	10K	6.5K
rs582220	2949	0.6775	0.676	0.678333	0.68	0.697143	0.714286	0.735714	0.758571	0.781429	0.801429	0.828571	0.833333	0.84	0.8425	5000	9.5K	4.5K
rs3820110	2950	0.43	0.4375	0.442	0.464	0.498	0.55	0.596	0.624	0.636	0.636	0.618	0.616	0.62	0.626667	4000	10K	6K
rs603901	2951	0.5725	0.574	0.578333	0.582857	0.601429	0.62	0.645714	0.67	0.694286	0.715714	0.737143	0.743333	0.752	0.7525	6000	10K	4K
rs3753406	2952	0.86	0.845	0.836	0.804	0.756	0.704	0.664	0.652	0.66	0.684	0.712	0.734	0.7325	0.73	3500	10K	6.5K
rs6694076	2954	0.6325	0.622	0.615	0.605714	0.612857	0.62	0.644286	0.678571	0.712857	0.747143	0.782857	0.796667	0.816	0.815	3000	8.5K	5.5K
rs6695534	2955	0.83	0.83	0.8025	0.775	0.7475	0.705	0.7025	0.7	0.705	0.725	0.7325	0.74	0.7325	0.73	3500	10K	6.5K
rs12120218	2957	0.79	0.79	0.7875	0.785	0.7625	0.7275	0.6925	0.6575	0.6925	0.74	0.79	0.84	0.8175	0.81	3500	10K	6.5K
rs12092071	2959	0.685	0.694	0.698333	0.704286	0.715714	0.727143	0.755714	0.775714	0.795714	0.817143	0.828571	0.841667	0.86	0.8575	6000	10K	4K
rs10489565	2960	0.97	0.97	0.9525	0.935	0.9075	0.865	0.8575	0.85	0.86	0.885	0.8925	0.9	0.9175	0.923333	3000	9.5K	6.5K
rs1543369	2963	0.93	0.93	0.923333	0.916667	0.903333	0.89	0.84	0.796667	0.79	0.82	0.85	0.85	0.796667	0.77	4000	10K	6K
rs1928719	2965	0.765	0.768	0.773333	0.78	0.794286	0.808571	0.834286	0.857143	0.88	0.9	0.91	0.918333	0.93	0.9275	6000	10K	4K
rs382327	2967	0.79	0.775	0.766	0.748	0.72	0.696	0.684	0.684	0.69	0.706	0.718	0.724	0.7225	0.72	3500	10K	6.5K
rs12030551	2968	0.8025	0.792	0.781667	0.767143	0.745714	0.724286	0.704286	0.694286	0.684286	0.677143	0.675714	0.676667	0.678	0.6775	5000	10K	5K
rs1888182	2971	0.42	0.42	0.43	0.44	0.453333	0.463333	0.5	0.533333	0.543333	0.526667	0.51	0.51	0.556667	0.58	4000	10K	6K
rs299870	2973	0.8	0.8	0.803333	0.806667	0.82	0.84	0.876667	0.903333	0.86	0.8	0.74	0.74	0.803333	0.835	3500	10K	6.5K
rs12563214	2976	1	0.99	0.984	0.954	0.908	0.87	0.84	0.848	0.878	0.924	0.962	1	1	1	3000	10K	7K
rs300271	2978	0.77	0.75	0.738	0.712	0.672	0.64	0.624	0.632	0.65	0.682	0.706	0.72	0.7175	0.713333	3000	10K	7K
rs1655526	2980	1	1	0.9975	0.995	0.97	0.9325	0.895	0.8575	0.8775	0.91	0.945	0.98	0.9725	0.97	3500	10K	6.5K
rs10736390	2982	0.4875	0.504	0.518333	0.537143	0.532857	0.528571	0.494286	0.444286	0.394286	0.341429	0.281429	0.256667	0.222	0.2225	3000	8.5K	5.5K
rs10888858	2983	0.91	0.8575	0.826	0.758	0.656	0.59	0.566	0.586	0.632	0.712	0.756	0.812	0.815	0.82	3000	10K	7K
rs570218	2985	0.68	0.7	0.712	0.736	0.774	0.808	0.826	0.836	0.838	0.826	0.818	0.808	0.8075	0.806667	4000	10K	6K
rs12759955	2994	0.55	0.6075	0.642	0.702	0.792	0.862	0.886	0.886	0.872	0.828	0.804	0.786	0.7875	0.79	3500	10K	6.5K
rs2270000	2996	1	0.975	0.96	0.924	0.872	0.83	0.808	0.81	0.828	0.862	0.886	0.906	0.905	0.903333	3000	10K	7K
rs4926659	2998	0.91	0.91	0.8525	0.795	0.7175	0.6025	0.58	0.5575	0.5575	0.595	0.5975	0.6	0.6375	0.65	4000	10K	6K
rs7532565	3004	0.93	0.9025	0.886	0.836	0.762	0.69	0.64	0.642	0.672	0.726	0.778	0.812	0.8075	0.8	3000	10K	7K
rs11206473	3005	0.75	0.75	0.7575	0.765	0.79	0.83	0.875	0.92	0.9175	0.9	0.87	0.84	0.86	0.866667	3500	10K	6.5K
rs6588539	3006	0.52	0.5525	0.572	0.616	0.684	0.736	0.762	0.736	0.692	0.624	0.572	0.542	0.5475	0.556667	3000	10K	7K
rs1076528	3007	0.4075	0.418	0.435	0.457143	0.502857	0.548571	0.605714	0.652857	0.7	0.738571	0.764286	0.773333	0.786	0.785	6000	10K	4K
rs2500321	3009	0.9025	0.892	0.876667	0.857143	0.834286	0.811429	0.777143	0.752857	0.728571	0.711429	0.722857	0.716667	0.708	0.715	4500	10K	5.5K
rs2864124	3013	0.63	0.63	0.625	0.618571	0.604286	0.59	0.575714	0.561429	0.547143	0.537143	0.528571	0.528333	0.528	0.5275	6000	10K	4K
rs2182833	3019	0.745	0.736	0.728333	0.718571	0.725714	0.732857	0.764286	0.804286	0.844286	0.885714	0.927143	0.946667	0.974	0.9725	3000	8.5K	5.5K
rs11206538	3027	0.62	0.62	0.618333	0.617143	0.601429	0.585714	0.538571	0.491429	0.444286	0.398571	0.374286	0.351667	0.32	0.3275	6000	10K	4K
rs17111903	3031	0.79	0.78	0.774	0.746	0.706	0.672	0.646	0.66	0.694	0.74	0.78	0.812	0.81	0.806667	3000	10K	7K
[truncated: 61,149 more rows]

## Sheet: S2G
List of 24,311 nonTIMs that we identified and their time series
[truncated: 24,311 more rows]
