# Supplementary material for: Temporal population structure, a genetic dating method for ancient Eurasian genomes from the past 10,000 years
Source: Cell Rep Methods. 2022 Aug 22;2(8):100270. doi: 10.1016/j.crmeth.2022.100270 (PMC9421539; doi:10.1016/j.crmeth.2022.100270)
Supplement: Table S3. Evaluating the accuracy of TPS and predictions, related to Figure 5B — (S3A) TPS results for ancient and modern samples from the Eurasian database (Table S1), with 8 temporal components calculated for all markers. Columns include sample ID, mean date and standard deviation of the published data (BP), TPS statistics: predicted date (BP), and the difference between TPS and the published data—all in years. (S3B) TPS results for ancient and modern samples from the Eurasian database (Table S1), with 8 temporal components calculated for non-TIMs. Columns include sample ID, mean date and standard deviation of the published data (BP), TPS statistics: predicted date (BP), and the difference between TPS and the published data—all in years. (S3C) TPS results for ancient and modern samples from the Eurasian database (Table S1), with 8 temporal components calculated for TIMs. Columns include sample ID, mean date and standard deviation of the published data (BP), TPS statistics: predicted date (BP), and the difference between TPS and the published data—all in years. (S3D) TPS results for dating family relatives. Columns include sample ID, family ID, the 8 temporal components, country of origin, dating method (Direct: IntCal20 or Context: Archaeological), mean published date (BP) and the full date, and finally, TPS predicted date (BP) and the difference from the mean published date—all in years. (S3E) TPS results for 740 ancient samples from the Eurasian database (Table S1), with 8 temporal components calculated for all markers. Columns include sample ID, mean date and standard deviation of the published data (BP), TPS statistics: predicted date (BP), and the difference between TPS and the published data—all in years. (S3F) TPS results for ancient and modern samples from a random matrix of 4,898 × 10 with random values [0,100]. Columns include sample ID, mean date, TPS statistics: predicted date (BP), and the difference between TPS and the published data—all in years. (S3G) TPS results for ancient and modern samples with 10 PCs. Columns include sampl [file mmc4.xlsx]

## Sheet: Legend
S3A, S3B, S3C, S3E	:::--->
	A	sampleID
	B to F	Ancient Components
	G to I	Modern Components
	J	Country
	K	Dating (Method)	For modern samples, this column is empty
	L	Mean date (BP)
	M	Full Date	Full Date: One of two formats. (Format 1) 95.4% CI calibrated radiocarbon age (Conventional Radiocarbon Age BP, Lab number) e.g. 2624-2350 calBCE (3990±40 BP, Ua-35016). (Format 2) Archaeological context range, e.g. 2500-1700 BCE
	N	TPS predicted date (BP)
	O	difference abs(Mean date (BP) - TPS predicted date (BP))
S3D	:::--->
	A	sampleID
	B	familyID
	C to G	Ancient Components
	H toJ	Modern Components
	K	Country
	L	Dating (Method)	For modern samples, this column is empty
	M	Mean date (BP)
	N	Full Date	Full Date: One of two formats. (Format 1) 95.4% CI calibrated radiocarbon age (Conventional Radiocarbon Age BP, Lab number) e.g. 2624-2350 calBCE (3990±40 BP, Ua-35016). (Format 2) Archaeological context range, e.g. 2500-1700 BCE
	O	TPS predicted date (BP)
	P	difference abs(Mean date (BP) - TPS predicted date (BP))
S3F	:::--->
	A	sampleID
	B to k	Random numbers
	L	Mean date (BP)
	M	Full Date	Full Date: One of two formats. (Format 1) 95.4% CI calibrated radiocarbon age (Conventional Radiocarbon Age BP, Lab number) e.g. 2624-2350 calBCE (3990±40 BP, Ua-35016). (Format 2) Archaeological context range, e.g. 2500-1700 BCE
	N	TPS predicted date (BP)
	O	difference abs(Mean date (BP) - TPS predicted date (BP))
S3G	:::--->
	A	sampleID
	B to k	PC1 TO PC10
	L	Country
	M	Dating (Method)	For modern samples, this column is empty
	N	Mean date (BP)
	O	Full Date	Full Date: One of two formats. (Format 1) 95.4% CI calibrated radiocarbon age (Conventional Radiocarbon Age BP, Lab number) e.g. 2624-2350 calBCE (3990±40 BP, Ua-35016). (Format 2) Archaeological context range, e.g. 2500-1700 BCE
	P	TPS predicted date (BP)
	Q	difference abs(Mean date (BP) - TPS predicted date (BP))

## Sheet: S3A
TPS results
Sample ID	AncientComponent1	AncientComponent2	AncientComponent3	AncientComponent4	AncientComponent5	ModernComponent1	ModernComponent2	ModernComponent3	Country	Dating	Mean date (BP)	Full Date	TPS predicted date (BP)	difference
NA18973	0.637458	0.049074	0.019206	0.008773	1e-05	0.011145	0.10234	0.808064	JPT		10		10	0
NA20532	0.274704	0.021854	0.010973	0.000364	0.018131	0.012454	0.724455	0.029006	TSI		10		10	0
HG00451	0.638258	0.039858	0.023347	0.010443	1e-05	0.008428	0.092656	0.824272	CHS		10		10	0
MOK26A.SG	0.22051	0.093404	0.013738	0.053978	0.007609	0.016511	0.581296	0.023604	Serbia	Context: Archaeological - Period	3900	2100-1800 BCE	2470	1430
HAL001.SG	0.481382	0.198618	0.032029	0.053626	0.030479	0.028284	0.557956	0.019583	Russia	Direct: IntCal20	4504	2830-2468 calBCE (4037±32 BP, UBA-41617)	4070	434
I4250_published	0.21815	0.079672	0.006569	0.056274	0.077783	1e-05	0.568641	1e-05	Germany	Direct: IntCal20	4220	2441-2147 calBCE (3825±26 BP, BRAMS1219)	2943	1277
VK278.SG	0.317754	0.081005	0.01025	0.059399	0.041812	0.036566	0.590556	0.019172	Denmark	Context: Archaeological - Period	1000	800-1100 CE	1686	686
VK232.SG	0.37436	0.128351	0.003806	0.079173	1e-05	0.041256	0.593204	0.021263	Sweden	Context: Archaeological - Period	975	900-1050 CE	1498	523
DA134.SG	0.585358	0.222228	0.086348	0.04119	0.014448	0.030644	0.49661	0.081096	Russia	Context: Archaeological - Period	2300	800 BCE - 100 CE	2201	99
MIB010	0.344264	0.16477	0.03119	0.084333	0.032163	0.01221	0.497459	0.029891	Czech Republic	Direct: IntCal20	3846	1960-1777 calBCE (3556±19 BP, MAMS-30469)	3861	15
DEE001	0.490356	0.11461	0.053553	0.00701	1e-05	0.017962	0.279263	0.452653	Mongolia	Direct: IntCal20	540	1328-1436 calCE (531±20 BP, MAMS-41136)	1529	989
NA19003	0.633512	0.046008	0.024216	0.007782	1e-05	0.009938	0.100999	0.807688	JPT		10		10	0
HG02075	0.63166	0.052085	0.030186	0.009486	1e-05	0.010053	0.095615	0.79828	KHV		10		10	0
I1890	0.894988	1e-05	1e-05	0.003816	0.020697	0.034302	0.557349	1e-05	Hungary	Context: Archaeological - Period	6875	5100-4750 BCE	6393	482
MIB031	0.402602	0.177535	0.034593	0.071301	0.000117	0.010778	0.569828	0.017034	Czech Republic	Direct: IntCal20	3791	1931-1770 calBCE (3527±19 BP, MAMS-30471)	3597	194
SEC006	0.759468	0.008358	1e-05	0.060904	0.00514	0.015963	0.553222	0.006478	Italy	Direct: IntCal20	4331	2461-2297 calBCE (3888±19 BP, MAMS-38293)	5319	988
PG2002	0.564772	0.36141	0.120673	0.056847	0.026142	0.013719	0.344404	0.039074	Russia	Direct: IntCal20	4361	2476-2303 calBCE (3929±22 BP, MAMS-29815)	5037	676
I7580	0.300196	0.175313	0.032058	0.102099	0.022717	0.013587	0.475123	0.009086	United Kingdom	Direct: IntCal20	3087	1257-1016 calBCE (2935±35 BP, SUERC-25537)	3832	745
I6470	0.407028	0.067844	1e-05	0.110545	0.006742	0.016413	0.520499	0.016131	Spain	Direct: IntCal20	3609	1746-1540 calBCE (3375±35 BP, Poz-49177)	3300	309
ALA020	0.69074	0.097958	0.115236	0.002164	0.025961	0.021574	0.379127	0.025239	Turkey	Direct: IntCal20	3395	1504-1397 calBCE (3167±29 BP, MAMS-33688)	4744	1349
I2860	0.294658	0.170625	0.008586	0.090064	0.010809	0.016383	0.523532	0.007215	United Kingdom	Direct: IntCal20	2824	969-812 calBCE (2738±29 BP, SUERC-68715)	3769	945
HG02397	0.632034	0.030521	0.03756	0.019241	1e-05	0.010931	0.092603	0.805035	CDX		10		21	11
HG00656	0.640212	0.043252	0.025757	0.007019	1e-05	0.007666	0.086163	0.830122	CHS		10		10	0
I2087	0.283524	0.210882	0.253011	1e-05	1e-05	0.022802	0.268553	0.066378	Turkmenistan	Direct: IntCal20	4051	2197-2034 calBCE (3715±20 BP, PSUAMS-2335)	3929	122
ANI153	0.874032	1e-05	1e-05	0.106909	1e-05	0.016003	0.445142	0.05335	Bulgaria	Direct: IntCal20	6434	4550-4368 calBCE (5657±30 BP, OxA-13692)	4593	1841
HG03872	0.573472	0.146609	0.135541	0.002666	0.001241	0.050996	0.340826	0.28874	ITU		10		10	0
I7211	0.233316	0.133229	0.025026	0.113534	0.013887	0.01215	0.476372	0.007416	Czech Republic	Direct: IntCal20	4183	2296-2143 calBCE (3800±20 BP, PSUAMS-4345)	3879	304
I4314	0.255232	1e-05	1.3e-05	1e-05	0.170931	1e-05	0.561575	0.043586	Uzbekistan	Direct: IntCal20	3756	1884-1700 calBCE (3480±25 BP, PSUAMS-2800)	3508	248
FLR014	0.875988	0.01964	1e-05	0.064736	0.005014	0.013629	0.509196	0.008719	France	Direct: IntCal20	6426	4546-4368 calBCE (5650±30 BP, Beta-413164)	5463	963
NA12890	0.415144	0.096097	0.002425	0.072141	0.026863	0.008031	0.652586	0.029313	CEU		10		345	335
Ma911.WGC	0.520196	0.061224	0.06637	0.065315	0.014662	0.084837	0.16535	0.482225	Malaysia	Direct: IntCal20	4303	2463-2209 calBCE (3872±33 BP, OxA-X-2711-57)	2505	1798
I3977	0.572012	0.248049	0.107664	0.066027	0.00892	0.014546	0.363484	0.157201	Kazakhstan	Direct: IntCal20	3015	1190-999 calBCE (2885±20 BP, PSUAMS-2507)	3049	34
I7420	0.405102	0.178876	0.234293	0.003699	0.005201	0.033745	0.346622	0.079999	Uzbekistan	Context: Archaeological - Period	3750	2000-1600 BCE	3828	78
I6764	0.803576	1e-05	1e-05	0.09099	0.021089	0.031617	0.480727	0.014605	United Kingdom	Context: Archaeological - Period	5100	3800-2500 BCE	4956	144
HG03950	0.588922	0.135425	0.14439	0.008809	1e-05	0.052329	0.324377	0.309004	STU		10		10	0
HG00351	0.554346	0.075648	0.012445	0.075371	1e-05	0.003633	0.719585	0.070365	FIN		10		10	0
RISE391.SG	0.640212	0.198959	0.062806	0.070065	1e-05	0.088474	0.579666	1e-05	Kazakhstan	Direct: IntCal20	3924	2126-1885 calBCE (3612±34 BP, OxA-30998)	4203	279
GOL001.SG	0.552574	0.260231	0.069778	0.063976	1e-05	0.015898	0.503951	0.042327	Russia	Direct: IntCal20	4441	2575-2348 calBCE (3968±32 BP, UBA-41616)	3607	834
SUA007	0.771588	0.004927	1e-05	0.075696	0.013736	0.020361	0.528719	0.003597	Italy	Direct: IntCal20	3904	2026-1888 calBCE (3597±22 BP, MAMS-39540)	5162	1258
MIG012	0.248056	0.1824	1e-05	0.081771	0.031131	0.020158	0.482801	0.005641	Czech Republic	Context: Archaeological - Period	3800	2000-1700 BCE	3977	177
HG00407	0.640212	0.030104	0.0159	0.009376	0.003076	0.010166	0.098186	0.833183	CHS		10		10	0
HG00119	0.472232	0.047315	0.005257	0.045205	0.007477	0.004826	0.788709	0.017211	GBR		10		10	0
I12448	0.493446	0.197626	0.232688	0.020064	0.032481	0.035827	0.21196	0.195961	Pakistan	Context: Archaeological - Period	2850	1000-800 BCE	2951	101
I8340	0.395292	0.043295	1e-05	0.128188	0.022296	0.013675	0.533644	1e-05	Spain	Context: Archaeological - Period	2375	500-350 BCE	3355	980
I1895_published	1.1074	0.051091	1e-05	0.053633	1e-05	0.024054	0.422082	0.012212	Hungary	Direct: IntCal20	7195	5318-5077 calBCE (6267±33 BP, MAMS-14809)	5758	1437
HG00360	0.538308	0.069169	0.014606	0.077786	0.015614	0.004449	0.705929	0.061486	FIN		10		10	0
I6751.SG	0.594676	0.012413	1e-05	0.10512	1e-05	0.024133	0.541774	0.007812	United Kingdom	Context: Archaeological - Period	5650	3800-3600 BCE	5670	20
N25.SG	0.591952	0.012601	0.001564	0.031019	0.003851	0.020457	0.605848	0.016615	Poland	Context: Archaeological - Period	6250	4600-4000 BCE	6230	20
AITI_66_d	0.595128	0.123922	1e-05	0.101581	0.023787	0.012042	0.406854	0.022963	Germany	Direct: IntCal20	3761	1917-1694 calBCE (3489±34 BP, MAMS-21580)	3943	182
I1583.SG	1.29793	0.017507	0.000402	0.00332	0.004117	0.022818	0.455815	0.011481	Turkey	Direct: IntCal20	8273	6424-6233 calBCE (7460±50 BP, Poz-82231)	7301	972
I12515	0.34932	0.095037	0.014828	0.053799	0.008299	0.04532	0.50717	0.028159	Spain	Context: Archaeological - Period	750	1100-1300 CE	1563	813
I0823	0.670176	0.030252	1e-05	0.13149	1e-05	0.028055	0.472755	0.009826	Spain	Context: Archaeological - Period	4500	2850-2250 BCE	4472	28
SCH009	1.31152	0.003709	1e-05	0.011459	0.008777	0.010481	0.459534	0.018093	Germany	Context: Archaeological - Period	7050	5200-5000 BCE	7278	228
HG03973	0.585822	0.138595	0.15561	0.008126	1e-05	0.047981	0.332264	0.290209	ITU		10		10	0
HG02061	0.640212	0.052563	0.027274	0.012968	1e-05	0.013631	0.097827	0.795717	KHV		10		10	0
SFI-15.SG	0.422712	0.06749	0.052658	1e-05	0.013045	0.060886	0.496387	0.043788	Lebanon	Direct: IntCal20	2027	170 calBCE - 17 calCE (2067±33 BP, UBA-40967)	2407	380
I6788	0.27572	0.252417	0.024745	0.124259	0.034419	0.01183	0.35414	0.015935	Kazakhstan	Direct: IntCal20	3674	1870-1631 calBCE (3425±20 BP, PSUAMS-2921)	3983	309
VK161.SG	0.449304	0.027377	0.09181	0.043288	0.102186	0.01273	0.622934	0.004211	Russia	Context: Archaeological - Period	850	900-1300 CE	2498	1648
I0736	1.75523	0.019319	1e-05	0.009644	1e-05	0.011299	0.355293	0.005559	Turkey	Context: Archaeological - Period	8300	6500-6200 BCE	7730	570
I4255	0.413524	0.262957	0.069085	0.083077	0.01027	0.01477	0.421946	0.02454	Uzbekistan	Context: Archaeological - Period	3050	1200-1000 BCE	3890	840
SFI-50.SG	0.49724	0.055426	0.06078	0.010069	0.01394	0.070655	0.47471	0.030053	Lebanon	Context: Archaeological - Period	2385	540-330 BCE	2703	318
I6263	0.532468	0.233852	0.073097	0.071088	0.006935	0.010984	0.294506	0.255656	Mongolia	Direct: IntCal20	2221	358-170 calBCE (2185±20 BP, PSUAMS-7273)	2488	267
I5428	0.7996	0.013909	1e-05	0.121752	0.003323	0.03255	0.450043	0.018454	Portugal	Direct: IntCal20	5165	3352-3101 calBCE (4510±25 BP, PSUAMS-8227)	4996	169
POST_35_d	0.316776	0.206264	0.050075	0.119187	1e-05	0.016579	0.439854	0.006303	Germany	Direct: IntCal20	3932	2035-1899 calBCE (3621±20 BP, MAMS-18962)	3884	48
6DT3.SG	0.44266	0.123656	0.024055	0.084204	0.013718	0.027345	0.617152	0.011083	United Kingdom	Context: Archaeological - Period	1750	50-350 CE	1109	641
NA20510	0.270646	0.036161	0.005217	0.010338	0.002344	0.016217	0.72184	0.02309	TSI		10		10	0
I1982	0.368722	1e-05	1e-05	0.052374	0.103131	1e-05	0.641562	0.067148	Spain	Direct: IntCal20	3558	1735-1532 calBCE (3340±30 BP, Beta-350136)	4263	705
HG00557	0.636726	0.036267	0.024928	0.014899	1e-05	0.007449	0.077297	0.837397	CHS		10		10	0
I4139	0.29035	0.048058	0.039427	0.10984	0.181716	0.010085	0.42514	0.010793	Czech Republic	Context: Archaeological - Period	4150	2500-1900 BCE	3830	320
HG00324	0.558244	0.069428	0.011454	0.066692	0.013521	0.003748	0.720384	0.073779	FIN		10		10	0
VK508.SG	0.489202	0.098968	0.006764	0.093048	0.017332	0.024307	0.668714	0.015351	Estonia	Context: Archaeological - Period	1200	700-800 CE	1259	59
NA18567	0.637106	0.037322	0.01783	0.011067	1e-05	0.00836	0.100826	0.823022	CHB		10		10	0
MX183	0.837128	0.005841	0.005452	0.098851	0.004868	0.019427	0.486318	0.009904	Switzerland	Direct: IntCal20	5160	3344-3036 calBCE (4486±28 BP, MAMS-27568)	5201	41
OTTM_84_d	0.34652	0.138002	0.070591	0.069453	1e-05	0.030442	0.362888	0.081927	Germany	Direct: IntCal20	3503	1622-1461 calBCE (3283±32 BP, MAMS-21543)	2725	778
I5523	0.250646	0.242082	0.005506	0.101577	0.002413	0.012325	0.42118	0.020125	Germany	Context: Archaeological - Period	4250	2800-1800 BCE	3857	393
Bar31.SG	0.875328	0.032703	0.001478	0.015303	0.008283	0.054913	0.494859	0.013571	Turkey	Direct: IntCal20	8272	6417-6236 calBCE (7457±44 BP, UBA-29838)	6022	2250
R22.SG	0.463432	1e-05	1e-05	0.054222	0.004859	0.023874	0.62457	0.016538	Italy	Direct: IntCal20	3868	2015-1826 calBCE (3570±20 BP, UCIAMS-198885)	4875	1007
I5371	0.644932	1e-05	1e-05	0.122458	0.005429	0.025557	0.525234	1e-05	United Kingdom	Context: Archaeological - Period	5600	4000-3300 BCE	5681	81
R16.SG	0.687676	0.027595	0.002485	0.042335	1e-05	0.025177	0.559422	0.010998	Italy	Direct: IntCal20	7202	5309-5126 calBCE (6255±20 BP, UCIAMS-198585)	5448	1754
I12471	0.412044	0.21026	0.183479	0.030138	1e-05	0.045822	0.250407	0.165789	Pakistan	Context: Archaeological - Period	2850	1000-800 BCE	2784	66
NA18940	0.640212	0.034124	0.026104	0.013827	1e-05	0.015156	0.101696	0.809073	JPT		10		10	0
I6459	0.746672	0.076632	0.081142	0.006983	0.024325	0.046365	0.380343	0.037484	Jordan	Direct: IntCal20	3234	1386-1212 calBCE (3025±20 BP, PSUAMS-3719)	3398	164
HG00106	0.510158	0.068114	0.005204	0.044496	0.003021	0.003353	0.793517	0.017256	GBR		10		49	39
HG02231	0.305934	0.055691	1e-05	0.046199	0.009014	0.014441	0.685349	0.022147	IBS		10		100	90
I6545	0.35253	0.224399	0.214457	0.024943	0.032287	0.041188	0.179015	0.13986	Pakistan	Direct: IntCal20	2821	925-826 calBCE (2740±20 BP, PSUAMS-2786)	2870	49
rath2.SG	0.410212	0.151875	0.019077	0.073972	0.02364	0.051512	0.550452	0.014462	Ireland	Direct: IntCal20	3819	2026-1700 calBCE (3539±54 BP, UBA-8705)	2618	1201
I6670	0.273664	0.106767	0.004153	0.15815	1e-05	0.030668	0.516957	1e-05	Turkmenistan	Context: Archaeological - Period	4450	2700-2300 BCE	3263	1187
Log04.SG	0.277974	0.141066	0.031957	0.016375	0.016373	0.04414	0.559276	0.009683	Greece	Context: Archaeological - Period	4250	2600-2000 BCE	2443	1807
I5370	0.84066	0.051279	1e-05	0.099801	1e-05	0.001725	0.473905	0.003047	United Kingdom	Context: Archaeological - Period	5600	4000-3300 BCE	4499	1101
VLI045	0.332074	0.16051	0.031802	0.097115	0.034858	0.007895	0.502372	0.011369	Czech Republic	Direct: IntCal20	3943	2194-1778 calBCE (3623±58 BP, UBA-27395)	3820	123
I10264	1.02956	0.065525	0.118445	0.02842	0.017162	0.04045	0.261268	0.051281	Israel	Direct: IntCal20	3750	1881-1697 calBCE (3470±20 BP, OS-139224)	3386	364
RISE674.SG	0.629308	0.267236	0.02523	0.069889	0.015523	0.031647	0.229776	0.355237	Russia	Direct: IntCal20	4064	2284-1972 calBCE (3719±46 BP, UBA-31596)	4241	177
I16163	0.72494	0.042194	1e-05	0.038915	0.003696	0.020942	0.536295	0.016655	Italy	Direct: IntCal20	2576	757-423 calBCE (2465±20 BP, PSUAMS-6682)	4257	1681
vik_grt036.SG	0.415598	0.120963	0.005499	0.068977	0.014967	0.036689	0.610827	0.029762	Sweden	Direct: IntCal20	870	994-1158 calCE (985±35 BP, Ua-22734)	1121	251
VOR004.SG	0.530258	0.23725	0.040308	0.061821	0.026119	0.025366	0.533258	0.020891	Russia	Direct: IntCal20	4698	2879-2626 calBCE (4153±33 BP, UBA-41640)	4093	605
VK173.SG	0.427518	0.103775	0.016645	0.078511	0.012709	0.048685	0.6182	0.015118	United Kingdom	Context: Archaeological - Period	1010	880-1000 CE	1087	77
NA20800	0.225734	0.05463	0.010181	0.012137	1e-05	0.017503	0.665529	0.032762	TSI		10		10	0
VK175.SG	0.443454	0.101804	0.011232	0.0894	0.02292	0.045133	0.611619	0.019503	United Kingdom	Context: Archaeological - Period	1010	880-1000 CE	1041	31
I2655	0.237996	0.138342	0.009396	0.083148	0.032839	0.012536	0.510766	0.011856	United Kingdom	Direct: IntCal20	3311	1445-1268 calBCE (3105±35 BP, SUERC-9172)	3811	500
NA18536	0.63592	0.032549	0.010305	0.003039	1e-05	0.002737	0.065355	0.88385	CHB		10		10	0
s19_X12_1.SG	0.542636	0.085001	1e-05	0.09927	1e-05	0.009179	0.716623	0.041108	Estonia	Direct: IntCal20	2767	896-787 calBCE (2652±26 BP, SUERC-80011)	481	2286
I4565	0.54648	1e-05	1e-05	0.097176	0.009657	0.017796	0.565045	0.013628	Spain	Direct: IntCal20	4915	3022-2907 calBCE (4355±20 BP, PSUAMS-2866)	5276	361
HG01816	0.636902	0.04373	0.036668	0.016187	1e-05	0.011003	0.086596	0.804142	CDX		10		10	0
BERG157-7.SG	0.585356	1e-05	1e-05	0.051517	0.022327	0.027566	0.588318	0.003855	France	Direct: IntCal20	6112	4319-4050 calBCE (5335±35 BP, Poz-53888)	4693	1419
RISE554.SG	0.592964	0.19607	0.037552	0.088716	0.023398	0.073747	0.108702	0.448182	Russia	Direct: IntCal20	2878	1009-835 calBCE (2782±30 BP, OxA-31141)	3457	579
KO1005	0.22575	0.12468	0.013943	0.077036	0.009187	0.016464	0.540226	0.011223	Czech Republic	Direct: IntCal20	4331	2463-2296 calBCE (3892±24 BP, MAMS-30784)	3529	802
VK177.SG	0.385766	0.091697	0.01175	0.072008	0.030981	0.039724	0.602013	0.024595	United Kingdom	Context: Archaeological - Period	1010	880-1000 CE	1030	20
I1788	0.351538	0.155158	0.275612	0.015717	0.016166	0.037174	0.266581	0.089245	Turkmenistan	Direct: IntCal20	3947	2130-1896 calBCE (3630±30 BP, PSUAMS-2066)	4055	108
I4559	0.287732	0.00355	1e-05	0.116718	0.033833	0.019091	0.579056	0.015751	Spain	Context: Archaeological - Period	3550	1700-1500 BCE	4135	585
I12561	0.589144	0.009975	1e-05	0.061449	1e-05	0.021733	0.59947	1e-05	Spain	Context: Archaeological - Period	2550	700-500 BCE	5352	2802
HG01334	0.41706	0.097636	0.017472	0.075775	0.011513	0.004009	0.650147	0.031862	GBR		10		312	302
OTTM_152	0.274676	0.237022	1e-05	0.077386	1e-05	1e-05	0.502774	1e-05	Germany	Direct: IntCal20	3513	1620-1505 calBCE (3295±28 BP, MAMS-21557)	3919	406
I5883	0.580626	0.211959	0.063991	0.379247	0.01369	0.016033	0.278781	0.006497	Ukraine	Direct: IntCal20	7048	5209-4998 calBCE (6140±25 BP, PSUAMS-2827)	6356	692
NA20514	0.267062	0.02251	0.00781	0.005501	0.003168	0.016286	0.722082	0.036058	TSI		10		10	0
IKI009	0.84438	0.150719	0.075309	1e-05	1e-05	0.031217	0.327161	0.044421	Turkey	Direct: IntCal20	5206	3370-3105 calBCE (4552±22 BP, MAMS-40674)	4005	1201
NA20520	0.299696	0.025297	0.006749	0.003494	0.000197	0.016685	0.74642	0.03089	TSI		10		19	9
IKI016	0.967724	0.133266	0.052928	1e-05	1e-05	0.011397	0.361449	0.038951	Turkey	Direct: IntCal20	5396	3519-3371 calBCE (4671±22 BP, MAMS-40676)	4889	507
MA2213_final.SG	0.38224	0.045503	0.049851	0.005904	0.011286	0.051434	0.556956	0.023448	Turkey	Context: Archaeological - Period	4700	3000-2500 BCE	2484	2216
GNM1076.SG	0.36176	0.009837	0.00261	0.089715	0.004119	0.026075	0.605481	0.011666	Ireland	Direct: IntCal20	5135	3366-2935 calBCE (4488±62 BP, UBA-37807)	5244	109
NA20588	0.219786	0.061052	0.013048	0.018189	0.005042	0.014952	0.644322	0.033171	TSI		10		10	0
SCH014	1.22911	0.013454	1e-05	1e-05	1e-05	0.021739	0.492478	0.004963	Germany	Context: Archaeological - Period	7050	5200-5000 BCE	7374	324
I4063	0.969608	0.01537	1e-05	0.059344	0.005483	0.021159	0.49558	0.000593	Italy	Direct: IntCal20	6832	4987-4794 calBCE (5995±30 BP, PSUAMS-2263)	6071	761
VK160.SG	0.420596	0.140839	1e-05	0.065373	0.014697	0.042588	0.601541	0.025134	Russia	Context: Archaeological - Period	850	900-1300 CE	1557	707
VAD001	0.3598	0.057166	0.006934	0.088145	0.021447	0.014652	0.545744	0.015904	Spain	Direct: IntCal20	3641	1872-1547 calBCE (3400±35 BP, Ua-36345)	3423	218
I3985	0.772312	0.068613	0.088752	0.006186	0.014918	0.038738	0.404865	0.024793	Jordan	Direct: IntCal20	3280	1415-1230 calBCE (3065±30 BP, PSUAMS-1992)	3703	423
I3577	0.5906	0.09426	1e-05	0.07838	0.040226	0.060231	0.406268	0.012917	Spain	Context: Archaeological - Period	1450	400-600 CE	3315	1865
VK165.SG	0.434804	0.109082	0.014286	0.078827	0.00788	0.036148	0.62441	0.026652	United Kingdom	Context: Archaeological - Period	1010	880-1000 CE	1035	25
HG00689	0.640212	0.03791	0.024278	0.008583	1e-05	0.008744	0.088633	0.831832	CHS		10		10	0
I10941	0.566752	0.052308	1e-05	0.109609	1e-05	0.012759	0.499985	0.023573	Gibraltar	Context: Archaeological - Period	3600	1900-1400 BCE	3548	52
WEHR_1474	0.236212	0.119487	0.018772	0.072493	0.0209	0.018003	0.515647	0.015586	Germany	Direct: IntCal20	3924	2030-1900 calBCE (3614±19 BP, MAMS-18930)	3035	889
NA19074	0.63706	0.043281	0.022808	0.010351	0.001949	0.010121	0.09921	0.810693	JPT		10		10	0
I2789	0.943532	1e-05	1e-05	0.049053	0.007999	0.02211	0.524867	1e-05	Hungary	Context: Archaeological - Period	5650	3800-3600 BCE	6078	428
HG03722	0.59871	0.151765	0.128638	0.011391	0.003273	0.055564	0.311642	0.316965	ITU		10		10	0
VK251.SG	0.470492	0.107619	0.040018	0.099904	0.052401	0.060086	0.529792	0.02531	Sweden	Context: Archaeological - Period	975	900-1050 CE	1467	492
MX252	0.3364	0.107357	0.022552	0.093053	0.02133	0.012502	0.482015	0.017033	Germany	Direct: IntCal20	3808	1945-1772 calBCE (3537±22 BP, MAMS-21973)	3749	59
HG00956	0.635162	0.040194	0.03251	0.006724	1e-05	0.010258	0.104495	0.803274	CDX		10		10	0
R1015.SG	0.44614	0.073791	0.002303	0.067902	1e-05	0.020045	0.554686	0.009671	Italy	Context: Archaeological - Period	2800	900-800 BCE	2820	20
I1540	0.48839	0.327156	1e-05	0.191642	1e-05	0.00525	0.400001	1e-05	Germany	Context: Archaeological - Period	4225	2500-2050 BCE	4024	201
ALA004	0.807404	0.081874	0.099805	0.007164	0.012431	0.027337	0.370565	0.038916	Turkey	Direct: IntCal20	3773	1896-1746 calBCE (3507±23 BP, MAMS-33677)	4195	422
WEZ51.SG	0.215672	0.004784	1e-05	0.103484	0.040715	1e-05	0.603316	0.0354	Germany	Context: Archaeological - Period	3200	1300-1200 BCE	3917	717
HG00158	0.442688	0.095957	0.016123	0.068805	0.009876	0.008195	0.672499	0.029774	GBR		10		10	0
HOP001	0.295376	0.14095	0.015361	0.080491	0.029484	0.009337	0.539218	0.01273	Czech Republic	Direct: IntCal20	4240	2452-2201 calBCE (3837±24 BP, MAMS-30798)	3566	674
HG00620	0.640212	0.037991	0.024023	0.005674	1e-05	0.006808	0.090513	0.83497	CHS		10		10	0
I12643	0.242262	1e-05	0.088803	0.120228	0.138593	0.029515	0.423855	1e-05	Spain	Direct: IntCal20	2553	758-416 calBCE (2460±30 BP, Beta 449091)	3336	783
VK373.SG	0.399338	0.089714	0.005649	0.064325	0.023832	0.027441	0.637521	0.031071	Denmark	Context: Archaeological - Period	1000	800-1100 CE	1022	22
HG04211	0.578706	0.13791	0.150557	0.003898	0.010563	0.050727	0.341992	0.27359	ITU		10		14	4
NA18998	0.636774	0.049621	0.022077	0.010168	1e-05	0.010296	0.09698	0.809118	JPT		10		10	0
NA18533	0.638462	0.035739	0.012027	0.003752	0.000202	0.002454	0.060708	0.884232	CHB		10		10	0
HG00346	0.50521	0.090699	1e-05	0.072903	0.004352	0.002688	0.692991	0.068846	FIN		10		204	194
MIB074	0.369196	0.280985	0.048444	0.109699	1e-05	0.015778	0.398024	0.011542	Czech Republic	Direct: IntCal20	4014	2140-1961 calBCE (3674±25 BP, CRL-20096)	3786	228
HG00543	0.638092	0.044213	0.016569	0.006243	1e-05	0.008388	0.090552	0.832955	CHS		10		10	0
I0704_published	1.2848	0.029375	1e-05	1.9e-05	1e-05	0.020531	0.468787	1e-05	Bulgaria	Direct: IntCal20	7892	6059-5839 calBCE (7070±50 BP, Poz-81119)	7218	674
s19_X13_1.SG	0.600638	1e-05	1e-05	0.130091	1e-05	1e-05	0.850062	1e-05	Estonia	Direct: IntCal20	2583	774-481 calBCE (2485±30 BP, Hela-2127)	2186	397
I3040_all.SG	0.904672	0.00664	0.006723	0.069664	0.009893	0.017636	0.489003	0.014213	United Kingdom	Context: Archaeological - Period	5525	3650-3500 BCE	5238	287
I6195	0.523066	0.177689	0.254874	0.035826	0.003804	0.042491	0.267288	0.159446	Pakistan	Direct: IntCal20	2911	1012-906 calBCE (2810±20 BP, PSUAMS-2841)	2305	606
VK275.SG	0.391188	0.082185	0.034174	0.071335	0.016107	0.029719	0.61583	0.026128	Denmark	Context: Archaeological - Period	1000	900-1000 CE	1008	8
I6467	1.24673	1e-05	1e-05	0.051904	0.028855	1e-05	0.360731	0.086739	Portugal	Context: Archaeological - Period	4450	2700-2300 BCE	6145	1695
HG01510	0.291836	0.047231	0.006904	0.044241	0.013992	0.024007	0.65806	0.031368	IBS		10		24	14
VK264.SG	0.41159	0.112264	0.032789	0.072794	0.016511	0.048524	0.595308	0.007489	United Kingdom	Context: Archaeological - Period	953	970-1025 CE	2592	1639
NA11829	0.432464	0.102113	0.006951	0.074349	0.003766	0.004884	0.680739	0.023314	CEU		10		10	0
I1808	0.452328	0.142405	0.165205	0.045844	0.092527	0.047857	0.286589	0.12562	Pakistan	Direct: IntCal20	1121	706-945 calCE (1200±30 BP, Beta-428663)	2636	1515
N20.SG	0.467056	0.003668	1e-05	0.082933	0.008583	0.015499	0.588547	0.023937	Poland	Direct: IntCal20	5467	3633-3377 calBCE (4735±35 BP, Poz-71315)	5446	21
ROUQW.SG	0.234528	0.000637	0.005171	0.099094	0.013293	0.013616	0.619042	0.030457	France	Direct: IntCal20	5165	3356-3101 calBCE (4515±25 BP, UCAIMS-229422)	4700	465
I4178	0.218748	0.181526	0.000117	0.109965	1e-05	0.021944	0.46538	0.006313	Hungary	Context: Archaeological - Period	4300	2500-2200 BCE	3873	427
I6585	0.8337	1e-05	1.5e-05	0.178155	0.071256	1e-05	0.327751	0.054319	Spain	Direct: IntCal20	4181	2397-2069 calBCE (3797±32 BP, Ua-43525)	4285	104
I10269	0.715152	1e-05	0.000112	0.134873	0.048131	0.041255	0.354949	0.081824	Israel	Context: Archaeological - Period	3600	1700-1600 BCE	4647	1047
s19_X11_1.SG	0.493282	0.174058	0.003407	0.149764	0.008855	0.027641	0.562791	1e-05	Estonia	Direct: IntCal20	2906	1046-857 calBCE (2805±26 BP, SUERC-80010)	3090	184
NA20807	0.254466	0.06048	0.01444	0.020794	0.003204	0.021539	0.651706	0.034953	TSI		10		68	58
HG00693	0.638512	0.03036	0.020759	0.008022	1e-05	0.008694	0.10424	0.827054	CHS		10		10	0
NA11832	0.391164	0.075949	0.020975	0.056997	0.009376	0.010179	0.678561	0.023429	CEU		10		10	0
I1907_published	0.906732	0.01055	0.001616	0.054138	0.002281	0.017219	0.518194	0.009262	Hungary	Direct: IntCal20	6183	4334-4060 calBCE (5380±30 BP, Beta-310033)	5601	582
HG04100	0.60502	0.141922	0.134497	0.012066	1e-05	0.055518	0.331643	0.306738	STU		10		10	0
CHL006	0.299162	0.208403	0.018236	0.089918	0.021762	0.019038	0.460932	0.011176	Czech Republic	Direct: IntCal20	3897	2030-1882 calBCE (3591±28 BP, MAMS-40618)	3932	35
PB768.SG	0.468612	0.017272	0.001493	0.096635	1e-05	0.022181	0.585187	1e-05	Ireland	Direct: IntCal20	5475	3639-3376 calBCE (4751±55 BP, UBA-38309)	5227	248
I2382	1.15402	0.034384	1e-05	0.071918	0.014686	0.029605	0.400826	1e-05	Hungary	Context: Archaeological - Period	7350	5500-5300 BCE	6813	537
I7030	0.521742	0.215469	0.075677	0.065217	0.018747	0.01382	0.235399	0.316426	Mongolia	Direct: IntCal20	2244	389-208 calBCE (2250±20 BP, PSUAMS-3722)	2289	45
I0563	0.584082	0.159891	0.052374	0.044331	0.003407	0.01658	0.208379	0.486963	Kazakhstan	Context: Archaeological - Period	2300	400-300 BCE	1366	934
NA19077	0.638148	0.045137	0.023046	0.006317	1e-05	0.01122	0.099079	0.814148	JPT		10		10	0
VK452.SG	0.541666	0.089796	0.036284	0.076572	0.000623	0.032633	0.668503	0.046307	Sweden	Context: Archaeological - Period	975	900-1050 CE	1121	146
R969.SG	0.222476	0.079776	0.010184	0.020071	0.006743	0.033079	0.60653	0.027939	Italy	Context: Archaeological - Period	300	1600-1700 CE	1484	1184
NA12341	0.431912	0.096379	0.012188	0.068288	0.003683	0.016441	0.679446	0.019414	CEU		10		462	452
I6761	0.91156	0.00685	0.005349	0.092479	0.011202	0.017917	0.478246	1e-05	United Kingdom	Context: Archaeological - Period	5525	3650-3500 BCE	5371	154
NA18974	0.63407	0.04266	0.028611	0.005888	1e-05	0.007764	0.095943	0.816044	JPT		10		10	0
PG2001	0.568552	0.346047	0.130402	0.06805	0.035556	0.011292	0.332797	0.040017	Russia	Direct: IntCal20	6850	4994-4802 calBCE (6012±28 BP, MAMS-110564)	4696	2154
vik_84001.SG	0.443828	0.092615	0.006361	0.088642	0.02917	0.049397	0.605141	0.030472	Sweden	Direct: IntCal20	964	895-1033 calCE (1055±30 BP, Ua-22712)	1146	182
I7499	0.34998	0.044454	0.030531	0.028586	0.017755	0.067392	0.52038	0.043349	Spain	Context: Archaeological - Period	900	1000-1100 CE	1407	507
I6590	0.260192	0.159995	0.026057	0.111856	0.012113	0.013073	0.467298	0.019588	Germany	Context: Archaeological - Period	4200	2500-2000 BCE	3909	291
MIB041	0.322178	0.205435	0.039851	0.105123	1e-05	0.017359	0.473186	1e-05	Czech Republic	Direct: IntCal20	3773	1898-1746 calBCE (3507±24 BP, CRL-19419)	3921	148
EKA1.SG	0.503776	0.118597	0.026467	0.09389	0.014977	0.05205	0.590628	0.035164	Estonia	Direct: IntCal20	4195	2447-2136 calBCE (3805±35 BP, Poz-15499)	1092	3103
KNE007	0.335934	0.129545	0.029919	0.07673	0.054794	0.013902	0.519237	0.023724	Czech Republic	Direct: IntCal20	3977	2133-1947 calBCE (3651±20 BP, MAMS-30774)	3351	626
I10372	0.883392	0.046693	1e-05	0.01617	0.005925	0.021961	0.513227	0.015108	Italy	Direct: IntCal20	3198	1377-1130 calBCE (3005±20 BP, PSUAMS-5891)	4600	1402
I0559	0.4604	0.014818	1e-05	0.107718	1e-05	0.030912	0.571363	1e-05	Germany	Direct: IntCal20	5530	3646-3528 calBCE (4815±26 BP, MAMS-22818)	5321	209
HG03854	0.572974	0.14922	0.144729	0.006264	0.006924	0.048462	0.311295	0.299478	STU		10		10	0
I1787	0.640198	0.17407	0.293427	1e-05	1e-05	0.05041	0.428879	0.053176	Turkmenistan	Direct: IntCal20	4023	2140-1977 calBCE (3680±20 BP, PSUAMS-2310)	3218	805
HG03681	0.579624	0.141487	0.139707	0.009164	1e-05	0.052812	0.325371	0.301145	STU		10		10	0
HG03765	0.57781	0.170694	0.132029	0.014624	1e-05	0.036944	0.394086	0.220402	PJL		10		14	4
DA190.SG	0.471692	0.152314	0.109586	1e-05	1e-05	0.042835	0.57011	0.040866	Russia	Direct: IntCal20	1263	610-775 calCE (1351±32 BP, UBA-31237)	3031	1768
NA12282	0.365374	0.082245	0.003257	0.057557	0.005418	0.010778	0.676884	0.026431	CEU		10		10	0
GRG035	0.836164	0.026552	0.003232	0.071329	1e-05	0.02001	0.509758	1e-05	France	Context: Archaeological - Period	6450	5000-4000 BCE	5173	1277
MIB040	0.390032	0.165723	0.020867	0.104134	0.019759	0.013337	0.531109	0.019971	Czech Republic	Direct: IntCal20	3829	1957-1773 calBCE (3548±24 BP, CRL-19417)	3665	164
HG03774	0.584822	0.139888	0.161738	0.009043	1e-05	0.052821	0.330963	0.277833	ITU		10		21	11
I6935	0.423692	0.061271	0.068731	0.017972	0.015004	0.032674	0.49106	0.047308	India	Direct: IntCal20	143	1671-1945 calCE (150±15 BP, PSUAMS-5472)	1289	1146
HG01858	0.630918	0.044622	0.024482	0.013518	1e-05	0.010036	0.100535	0.802139	KHV		10		10	0
HG00698	0.634758	0.038469	0.01853	0.008354	1e-05	0.009731	0.09787	0.824298	CHS		10		10	0
I2395	0.913148	0.018559	0.004831	0.058146	1e-05	0.023027	0.507072	1e-05	Hungary	Context: Archaeological - Period	6200	4500-4000 BCE	5855	345
OBKR_2_d	0.328396	0.142478	0.079441	0.075105	1e-05	1e-05	0.418196	0.042603	Germany	Direct: IntCal20	3906	2026-1890 calBCE (3599±22 BP, MAMS-18888)	3560	346
KOP001	0.32032	0.125904	0.024407	0.097638	0.00631	0.026826	0.478766	1e-05	Czech Republic	Context: Archaeological - Period	4250	2400-2200 BCE	3680	570
HG01867	0.633238	0.04495	0.026283	0.011187	1e-05	0.012021	0.100192	0.80186	KHV		10		10	0
I6761.SG	0.874592	0.017482	0.002775	0.098653	0.009948	0.018129	0.474297	1e-05	United Kingdom	Context: Archaeological - Period	5525	3650-3500 BCE	5282	243
VK387.SG	0.472042	0.107712	0.024062	0.074768	0.029016	0.031978	0.631648	0.01672	Norway	Context: Archaeological - Period	950	900-1100 CE	1111	161
PMI002	0.282258	0.133716	0.003502	0.07613	0.013228	0.026954	0.538185	0.029297	Czech Republic	Direct: IntCal20	4171	2294-2140 calBCE (3791±24 BP, MAMS-19125)	2623	1548
HG02087	0.636852	0.04596	0.029381	0.011204	1e-05	0.009096	0.100297	0.802362	KHV		10		10	0
DA129.SG	0.547156	0.189564	0.07322	0.056603	0.021755	0.03766	0.380524	0.194137	Kazakhstan	Direct: IntCal20	2333	539-208 calBCE (2324±42 BP, UBA-31231)	2113	220
VLI032	0.6707	1e-05	1e-05	0.122583	0.001566	0.018237	0.520631	0.009229	Czech Republic	Direct: IntCal20	4682	2870-2583 calBCE (4132±24 BP, MAMS-41362)	5354	672
I2354	0.950156	0.031883	1e-05	0.048922	1e-05	0.011021	0.490392	0.020165	Hungary	Context: Archaeological - Period	6200	4500-4000 BCE	5163	1037
XN172	1.2735	0.034664	1e-05	0.057485	0.007106	0.017804	0.398121	0.006378	Germany	Direct: IntCal20	7101	5297-5056 calBCE (6214±25 BP, MAMS-36732)	6671	430
SUC006	0.766588	0.008644	0.002423	0.045862	0.009217	0.012936	0.55501	0.014204	Italy	Direct: IntCal20	4347	2468-2306 calBCE (3909±19 BP, MAMS-38299)	5511	1164
VK398.SG	0.418502	0.091067	0.018011	0.064688	0.014453	0.031847	0.66235	0.00672	Sweden	Context: Archaeological - Period	900	900-1200 CE	1154	254
VK544.SG	0.437424	0.094603	0.022631	0.070012	0.023349	0.048344	0.621789	0.017868	Ireland	Context: Archaeological - Period	1100	800-900 CE	1083	17
RISE681.SG	0.640212	0.342035	0.047947	0.04291	0.000205	0.040161	0.265987	0.260745	Russia	Context: Archaeological - Period	4300	2900-1800 BCE	4032	268
I2606	0.744684	0.012888	0.003157	0.115387	0.014152	0.019557	0.476122	0.012508	United Kingdom	Context: Archaeological - Period	5065	3330-2900 BCE	5079	14
HG03945	0.555646	0.141534	0.126948	0.012277	1e-05	0.048696	0.343848	0.284394	STU		10		10	0
HG00371	0.53662	0.074642	0.017465	0.077918	0.02505	0.003285	0.672207	0.077628	FIN		10		10	0
VK428.SG	0.5076	0.130976	0.018921	0.066754	0.018897	0.045661	0.650493	0.001983	Sweden	Context: Archaeological - Period	975	900-1050 CE	1481	506
HG00256	0.40954	0.077306	0.009514	0.0644	0.019365	0.006635	0.68342	0.024015	GBR		10		10	0
VK148.SG	0.48253	0.094595	0.022755	0.073283	0.022389	0.030318	0.614348	0.063462	United Kingdom	Context: Archaeological - Period	1010	880-1000 CE	1068	58
VK483.SG	0.464702	0.087188	0.028229	0.102671	0.023485	0.03043	0.62629	0.013942	Estonia	Direct: IntCal20	1191	674-877 calCE (1250±30 BP, Beta-509632)	1177	14
I4312	0.281764	0.237229	0.269247	0.009577	0.006624	0.029978	0.214157	0.053954	Uzbekistan	Direct: IntCal20	3609	1741-1549 calBCE (3370±20 BP, PSUAMS-2516)	4623	1014
HG01863	0.637528	0.026378	0.03443	0.012157	1e-05	0.011266	0.103898	0.810509	KHV		10		10	0
VK553.SG	0.443778	0.097776	0.00643	0.076108	0.021001	0.02461	0.673445	0.002403	Estonia	Context: Archaeological - Period	1200	700-800 CE	1065	135
I12136_published	0.452238	0.224864	0.199828	0.009446	1e-05	0.052573	0.245649	0.173634	Pakistan	Context: Archaeological - Period	2850	1000-800 BCE	2719	131
R474.SG	0.240604	0.104989	1e-05	0.049433	0.007517	0.022704	0.588316	0.006822	Italy	Context: Archaeological - Period	2600	700-600 BCE	3438	838
I10001	0.446692	0.227026	0.185272	0.019128	0.007201	0.042892	0.245278	0.176433	Pakistan	Context: Archaeological - Period	2850	1000-800 BCE	2827	23
NIK003.SG	0.557034	0.187113	0.083866	0.050874	1e-05	0.023076	0.586613	0.026849	Russia	Direct: IntCal20	4430	2624-2296 calBCE (3972±54 BP, UBA-41627)	3898	532
BNL009	0.349832	0.124644	0.064977	0.077413	0.033078	0.018766	0.514115	0.021807	Czech Republic	Direct: IntCal20	3975	2135-1941 calBCE (3649±24 BP, MAMS-30779)	3511	464
kzb003.SG	0.637714	0.195574	0.058213	0.090351	1e-05	0.024361	0.57545	0.054782	Russia	Direct: IntCal20	3653	1870-1619 calBCE (3410±30 BP, Beta-451577)	2738	915
I4629	0.535922	0.335143	0.095148	0.07511	0.041716	0.016343	0.371605	0.01278	Latvia	Direct: IntCal20	4842	3091-2671 calBCE (4280±60 BP, Ua-19811)	4723	119
OTTM_142	0.261948	0.147333	0.017153	0.093132	0.019728	0.013969	0.472553	0.010586	Germany	Direct: IntCal20	3527	1687-1502 calBCE (3309±37 BP, MAMS-21554)	3968	441
HG02186	0.635284	0.040508	0.033789	0.005592	1e-05	0.011735	0.097765	0.808127	CDX		10		10	0
HG00179	0.600514	0.029388	1e-05	0.046669	0.004812	0.00244	0.818017	0.078804	FIN		10		10	0
I5364	0.471668	0.258988	0.064592	0.156877	1e-05	1e-05	0.359963	0.075278	United Kingdom	Direct: IntCal20	2644	793-567 calBCE (2540±20 BP, PSUAMS-8587)	3605	961
NA19060	0.640212	0.043731	0.026441	0.006584	1e-05	0.014581	0.094626	0.814017	JPT		10		10	0
s19_VII4_1.SG	0.52196	0.144415	1e-05	0.142988	0.009661	0.024842	0.584144	0.034804	Estonia	Direct: IntCal20	2493	750-402 calBCE (2425±35 BP, Poz-98210)	1965	528
I4888	0.278908	0.152216	0.016496	0.090378	1e-05	0.017988	0.483743	0.009385	Czech Republic	Direct: IntCal20	4038	2195-2027 calBCE (3700±20 BP, PSUAMS-2846)	3940	98
I6775	0.305024	0.180794	0.05001	0.095502	0.033856	0.020305	0.443168	0.008762	United Kingdom	Context: Archaeological - Period	4150	2500-1900 BCE	3867	283
VK466.SG	0.423464	0.12197	0.039359	0.099599	0.005541	0.021135	0.566179	0.037833	Russia	Context: Archaeological - Period	950	900-1100 CE	1501	551
OBKR_86	0.270032	0.167145	0.021359	0.100093	0.023262	0.01368	0.480741	0.00862	Germany	Direct: IntCal20	3926	2035-1892 calBCE (3615±24 BP, MAMS-18907)	3935	9
ORC002	0.631584	0.007934	1e-05	0.049636	0.012544	0.014456	0.581631	0.015835	Italy	Direct: IntCal20	2249	391-208 calBCE (2255±22 BP, MAMS-38281)	5398	3149
HG00472	0.638064	0.02865	0.025829	0.006674	1e-05	0.00686	0.100005	0.830889	CHS		10		10	0
NA18979	0.634504	0.038717	0.021895	0.007431	0.004079	0.011657	0.097645	0.815712	JPT		10		10	0
I2924	0.30242	0.204198	0.282055	0.003452	0.005113	0.038858	0.247907	0.049512	Iran	Direct: IntCal20	4715	2882-2636 calBCE (4170±25 BP, PSUAMS-2262)	4686	29
ans003.SG	0.36868	1e-05	1e-05	0.134192	1e-05	0.049155	0.553294	0.011101	Sweden	Direct: IntCal20	5282	3525-3097 calBCE (4595±65 BP, Ua-3783; 4560±30 BP, Beta-432256)	5062	220
HG00234	0.463038	0.089606	0.02305	0.062301	1e-05	0.005818	0.71258	0.018038	GBR		10		42	32
MIB003	0.3232	0.185922	1e-05	0.063792	0.023875	0.019686	0.52661	0.021589	Czech Republic	Direct: IntCal20	3810	1942-1773 calBCE (3538±19 BP, MAMS-30483)	3930	120
RISE600.SG	0.577244	0.19438	0.035476	0.046126	0.019299	0.033265	0.322101	0.317859	Russia	Context: Archaeological - Period	2451	1000-1 BCE	2506	55
HG00246	0.378372	0.091392	0.003647	0.058826	0.011021	0.009671	0.660512	0.034	GBR		10		10	0
HG02029	0.637842	0.036572	0.032319	0.003055	0.001201	0.009828	0.092365	0.823465	KHV		10		10	0
NA19056	0.634266	0.051125	0.025616	0.011108	1e-05	0.012587	0.095127	0.801445	JPT		10		10	0
NA18638	0.640212	0.032871	0.030774	0.003489	1e-05	0.00935	0.101798	0.821698	CHB		10		10	0
I2470_published	0.695328	0.066839	1e-05	0.103429	0.016336	0.025424	0.453559	0.000513	Spain	Direct: IntCal20	3275	1412-1227 calBCE (3060±30 BP, Beta-299307)	3847	572
SB338B2_lib.SG	0.932456	0.009388	1e-05	0.109331	1e-05	0.016885	0.454737	0.016466	United Kingdom	Direct: IntCal20	5657	3781-3643 calBCE (4934±35 BP, OxA-34336)	5459	198
PB1794.SG	0.383732	1e-05	1e-05	0.071259	1e-05	0.035422	0.631176	0.006122	Ireland	Direct: IntCal20	5486	3642-3377 calBCE (4764±54 BP, UBA-39197)	4843	643
I12645	0.769612	0.043014	0.009427	0.074182	0.120428	0.071258	0.307035	0.022195	Spain	Context: Archaeological - Period	750	1100-1300 CE	4277	3527
I12223	0.266172	1e-05	0.156611	0.035357	1e-05	0.012983	0.540205	0.028223	Italy	Direct: IntCal20	1597	257-415 calCE (1700±25 BP, PSUAMS-5427)	4597	3000
Bar8.SG	0.959332	0.02152	0.003865	0.020028	0.013787	0.046284	0.47394	0.020685	Turkey	Direct: IntCal20	8064	6221-6021 calBCE (7238±38 BP, UBA-29837)	6483	1581
NA12400	0.402402	0.100216	0.006998	0.062438	0.014096	0.005769	0.668122	0.023446	CEU		10		20	10
GRG022	0.74242	0.00535	1e-05	0.081021	1e-05	0.021831	0.541461	0.004656	France	Context: Archaeological - Period	6450	5000-4000 BCE	5313	1137
NA12043	0.411684	0.08898	0.008625	0.061609	0.016475	0.006891	0.676733	0.026413	CEU		10		10	0
I5470_published	0.242054	0.006728	1e-05	0.065654	0.168735	1e-05	0.559763	1e-05	United Kingdom	Direct: IntCal20	3477	1615-1447 calBCE (3260±35 BP,SUERC-2868)	3715	238
I11462	0.45275	0.213818	0.277005	1e-05	1e-05	0.042749	0.273505	0.099162	Iran	Direct: IntCal20	4844	2911-2881 calBCE (4270±20 BP, PSUAMS-4778)	4045	799
I8198	0.74566	0.021426	0.002295	0.090092	0.009197	0.027753	0.476659	0.026106	Spain	Context: Archaeological - Period	4650	2900-2500 BCE	4977	327
HG02687	0.575714	0.152632	0.130524	0.018581	1e-05	0.052532	0.333482	0.27998	PJL		10		32	22
HG00448	0.637914	0.047341	0.02457	0.007836	1e-05	0.008955	0.08831	0.821819	CHS		10		10	0
HG00178	0.59845	0.023407	0.004879	0.044817	0.004131	0.001953	0.831484	0.068438	FIN		10		30	20
OTTM_151ind2	0.559416	0.100436	0.006933	0.064423	0.01693	0.020859	0.488556	0.001953	Germany	Direct: IntCal20	3507	1617-1504 calBCE (3288±27 BP, MAMS-21556)	3558	51
POST_12	0.537374	0.242751	0.101087	0.103834	0.041624	1e-05	0.436952	0.022314	Germany	Direct: IntCal20	4036	2193-1985 calBCE (3697±20 BP, MAMS-18956)	4275	239
HG02067	0.63824	0.044175	0.031393	0.002511	1e-05	0.013858	0.110696	0.796361	KHV		10		10	0
I1981	0.675044	0.044613	0.02194	0.164325	0.014903	0.022125	0.402612	0.000662	Spain	Direct: IntCal20	4891	3013-2889 calBCE (4320±30 BP, Beta-301223)	3714	1177
VK492.SG	0.427934	0.07044	0.015134	0.082999	0.040645	0.022409	0.638622	0.023603	Estonia	Context: Archaeological - Period	1200	700-800 CE	1140	60
HG00177	0.60572	0.046581	0.003426	0.05628	1e-05	0.002495	0.795669	0.078283	FIN		10		10	0
HG02139	0.630402	0.045644	0.020133	0.012056	0.002848	0.010555	0.107478	0.79637	KHV		10		10	0
MIS002	0.324	0.192893	0.023685	0.099808	1e-05	0.020169	0.491941	0.013377	Czech Republic	Direct: IntCal20	3883	2020-1883 calBCE (3582±19 BP, MAMS-30494)	3970	87
WEHR_1415child	0.224836	0.174988	0.018594	0.080968	0.040769	0.011632	0.446528	0.010253	Germany	Direct: IntCal20	3902	2022-1891 calBCE (3596±19 BP, MAMS-18928)	4018	116
RISE503.SG	0.560434	0.277564	0.043687	0.042234	1e-05	0.030818	0.527174	0.038613	Russia	Direct: IntCal20	3547	1731-1510 calBCE (3328±38 BP, OxA-31445)	3619	72
Jeb8.SG	0.29038	0.086723	0.03294	0.111753	0.051129	0.016424	0.498413	0.027691	France	Context: Archaeological - Period	2450	600-400 BCE	3399	949
VK314.SG	0.376606	0.075095	0.039776	0.037499	0.018302	0.033512	0.663993	1e-05	Denmark	Context: Archaeological - Period	1075	850-900 CE	2567	1492
I3374	0.471868	0.214202	0.297105	0.006388	0.008882	0.030316	0.275891	0.083034	Turkmenistan	Direct: IntCal20	3966	2131-1942 calBCE (3645±20 BP, PSUAMS-2317)	4224	258
ALA002	0.758568	0.047676	0.07674	0.005614	0.016839	0.037481	0.422501	0.043449	Turkey	Direct: IntCal20	3388	1499-1398 calBCE (3158±22 BP, MAMS-33676)	3777	389
I7022	0.556678	0.172521	0.061886	0.059635	0.010819	0.01954	0.208025	0.425796	Mongolia	Direct: IntCal20	2244	389-208 calBCE (2250±20 BP, PSUAMS-4000)	2098	146
AITI_77B_d	0.331916	0.078102	1e-05	0.087649	0.008372	0.022992	0.648707	1e-05	Germany	Direct: IntCal20	3743	1890-1688 calBCE (3469±35 BP, MAMS-21585)	2182	1561
NA11919	0.425744	0.091048	0.02978	0.051429	0.00455	0.006489	0.686092	0.023369	CEU		10		621	611
JK1963	0.48941	1e-05	0.102142	0.111376	0.100975	1e-05	0.311615	0.298462	Finland	Context: Archaeological - Period	1400	300-800 CE	1569	169
HG02682	0.553032	0.157675	0.12894	0.011675	0.010734	0.033478	0.411376	0.202521	PJL		10		16	6
NA20787	0.217946	0.063181	0.015851	0.023076	0.004376	0.020018	0.631458	0.030897	TSI		10		49	39
I3583_published	0.79974	0.070962	0.010151	0.089916	1e-05	0.086388	0.362229	0.02035	Spain	Context: Archaeological - Period	1450	400-600 CE	5800	4350
HG00565	0.637422	0.035222	0.02287	0.010496	1e-05	0.008729	0.083301	0.837967	CHS		10		10	0
VK418.SG	0.469862	0.096745	0.033875	0.075199	0.015211	0.029648	0.653567	0.01057	Norway	Context: Archaeological - Period	1600	300-400 CE	1241	359
MOK28A.SG	0.329168	0.090666	0.004311	0.105292	0.014525	0.020868	0.591055	0.017751	Serbia	Context: Archaeological - Period	3900	2100-1800 BCE	2564	1336
NE4.SG	0.70556	1e-05	1e-05	0.043936	0.027351	0.045576	0.513852	0.032817	Hungary	Direct: IntCal20	7057	5210-5003 calBCE (6153±33 BP, OxA-28020)	5269	1788
I1154	1.46346	0.055236	1e-05	1e-05	1e-05	0.060111	0.331451	0.027249	Israel	Context: Archaeological - Period	5950	4500-3500 BCE	6396	446
irk032.SG	0.511188	0.076855	0.021713	0.004721	1e-05	0.04088	0.221477	0.569822	Russia	Direct: IntCal20	613	1279-1394 calCE (660±30 BP, Beta-453089)	951	338
DA89.SG	0.556256	0.121497	0.097372	0.027428	0.014291	0.04018	0.364031	0.293213	Kazakhstan	Direct: IntCal20	1231	645-822 calCE (1315±45 BP, UBA-31206)	851	380
VK338.SG	0.428402	0.111921	1e-05	0.088418	0.007289	0.02607	0.632654	0.027723	Denmark	Context: Archaeological - Period	1000	900-1000 CE	1094	94
I3352	0.506206	0.207262	0.193647	0.022229	1e-05	0.057346	0.242591	0.209902	India	Direct: IntCal20	1166	688-878 calCE (1235±20 BP, PSUAMS-5465)	1978	812
I2659	0.747212	0.010529	1e-05	0.123671	0.010823	0.017519	0.481813	0.008775	United Kingdom	Direct: IntCal20	5637	3766-3640 calBCE (4914±27 BP, SUERC-68702)	5439	198
VK366.SG	0.389326	0.117136	0.004439	0.080057	1e-05	0.025993	0.627947	0.018966	Denmark	Context: Archaeological - Period	1000	900-1000 CE	1216	216
I10272	1.34894	0.05303	1e-05	0.050834	1e-05	0.003992	0.39482	1e-05	Croatia	Direct: IntCal20	6023	4230-3967 calBCE (5240±40 BP, Beta-233122)	6713	690
I0698_published	1.36616	0.034632	0.002172	0.016871	1e-05	0.023071	0.41814	0.003505	Bulgaria	Context: Archaeological - Period	7900	6000-5900 BCE	7230	670
HG04076	0.569546	0.146216	0.130357	0.008771	1e-05	0.053401	0.318882	0.30702	ITU		10		10	0
NA18627	0.640212	0.042312	0.023559	0.010507	1e-05	0.008525	0.084432	0.830645	CHB		10		10	0
HG00105	0.491478	0.041336	1e-05	0.043379	0.015078	0.00593	0.807236	0.012654	GBR		10		53	43
HG03744	0.587222	0.128942	0.142113	0.012383	1e-05	0.053494	0.320803	0.31575	STU		10		10	0
HG01852	0.637082	0.046797	0.025227	0.007175	1e-05	0.013682	0.110265	0.79527	KHV		10		10	0
CBT015	0.754268	0.083234	0.06847	0.004437	1e-05	0.031596	0.432951	0.030677	Turkey	Direct: IntCal20	5525	3637-3526 calBCE (4787±28 BP, MAMS-41633)	4935	590
I12294	0.39388	0.209904	0.09269	0.059485	1e-05	0.023736	0.350235	0.140764	Tajikistan	Direct: IntCal20	1958	51 calBCE - 61 calCE (2020±20 BP, PSUAMS-6160)	2248	290
ALA039	0.525528	0.094171	0.108485	0.004844	0.007804	0.043428	0.431949	0.017879	Turkey	Direct: IntCal20	3337	1491-1301 calBCE (3125±24 BP, MAMS-33700)	3238	99
NA20815	0.236882	0.054913	0.019232	0.029871	1e-05	0.020232	0.649344	0.024721	TSI		10		96	86
HG03491	0.586794	0.158389	0.126916	0.00887	1e-05	0.051537	0.353638	0.27392	PJL		10		10	0
I2368	1.27941	0.001422	1e-05	0.066335	0.015813	0.024156	0.412344	1e-05	Hungary	Context: Archaeological - Period	5025	3300-2850 BCE	6724	1699
ILK001	0.630728	0.005183	0.001735	0.110858	0.008198	0.023622	0.523262	0.009402	Ukraine	Direct: IntCal20	4773	2900-2701 calBCE (4221±22 BP, MAMS-30072)	5634	861
HG02395	0.640208	0.040456	0.024632	0.003389	1e-05	0.011258	0.105822	0.81442	CDX		10		10	0
I2453	0.395354	0.193298	0.053224	0.104674	0.023868	0.013006	0.468919	0.02057	United Kingdom	Direct: IntCal20	4122	2290-2038 calBCE (3760±35 BP, Poz-83404)	3988	134
LugarCanto42.SG	0.41736	0.013526	0.001488	0.087715	0.003912	0.042913	0.573107	0.01294	Portugal	Context: Archaeological - Period	5950	4500-3500 BCE	5084	866
BNL008	0.324238	0.176035	0.009081	0.091477	0.009429	0.012826	0.512218	0.030937	Czech Republic	Direct: IntCal20	3926	2112-1892 calBCE (3615±26 BP, MAMS-30778)	3858	68
I6226	0.520014	0.219884	0.090667	0.057866	0.010453	0.015744	0.228359	0.316919	Mongolia	Direct: IntCal20	2220	361-170 calBCE (2190±25 BP, PSUAMS-7270)	2393	173
I5037	0.477816	0.247881	1e-05	1e-05	0.05426	1e-05	0.418308	1e-05	Czech Republic	Context: Archaeological - Period	4100	2300-2000 BCE	4257	157
NA18615	0.640212	0.032874	0.021665	0.003636	0.00097	0.007225	0.10813	0.82549	CHB		10		10	0
VK99.SG	0.456038	0.083315	0.034942	0.083694	0.027216	0.0193	0.63292	0.026516	Iceland	Context: Archaeological - Period	850	900-1300 CE	1059	209
VK391.SG	0.454154	0.11089	0.025502	0.095535	0.023681	0.032241	0.604603	0.014509	Norway	Context: Archaeological - Period	1450	400-600 CE	1235	215
I2430	1.10117	0.032912	1e-05	0.034953	0.006153	0.020437	0.460587	0.009599	Bulgaria	Direct: IntCal20	6448	4602-4403 calBCE (5670±30 BP, Beta-432806)	6584	136
HG02166	0.633188	0.050097	0.026896	0.003881	1e-05	0.01291	0.088486	0.814199	CDX		10		10	0
NA12156	0.41932	0.101585	0.011823	0.073666	0.004293	0.007016	0.666885	0.024277	CEU		10		10	0
HG02130	0.636788	0.041442	0.040573	0.009044	0.004126	0.012799	0.092593	0.797701	KHV		10		10	0
car004-ALL_DATA.SG	0.731348	1e-05	1e-05	0.151416	0.050068	0.026944	0.428647	1e-05	Ireland	Direct: IntCal20	5517	3638-3386 calBCE (4770±30 BP, Beta-468275)	4968	549
MX192	0.283714	0.206399	0.00097	0.11532	0.022681	0.012113	0.452197	0.012062	Switzerland	Direct: IntCal20	4470	2571-2467 calBCE (3994±20 BP, BE-7997.1.1)	4007	463
I6668	0.323918	0.183163	0.241505	0.010258	0.018238	0.032591	0.279366	0.076722	Turkmenistan	Context: Archaeological - Period	3250	1600-1000 BCE	3842	592
HG01608	0.304626	0.061299	0.002031	0.056326	0.007348	0.026521	0.644964	0.033708	IBS		10		56	46
NA18747	0.640212	0.049855	0.009203	0.006931	1e-05	0.00923	0.099231	0.825531	CHB		10		10	0
I0507	0.549196	0.27337	0.042132	0.078588	0.002964	0.011361	0.452676	0.093392	Kazakhstan	Direct: IntCal20	3668	1873-1622 calBCE (3420±30 BP, Beta-391199)	2843	825
NA20543	0.249234	0.047867	0.020128	0.031144	0.011214	0.014988	0.651965	0.027193	TSI		10		25	15
HG00183	0.595298	0.040747	0.003403	0.044483	0.001227	0.001321	0.815575	0.070778	FIN		10		10	0
I12140_published	0.377622	0.112634	0.224045	0.073943	0.060819	0.015561	0.210744	0.170948	Pakistan	Context: Archaeological - Period	2850	1000-800 BCE	3183	333
MIB015	0.374658	0.133791	0.01594	0.104678	0.0295	0.012766	0.541188	0.029351	Czech Republic	Direct: IntCal20	3770	1892-1746 calBCE (3502±24 BP, MAMS-30460)	2942	828
HG02137	0.63129	0.051788	0.037661	0.009483	1e-05	0.01259	0.081745	0.802252	KHV		10		10	0
I6746_all.SG	0.460232	0.004342	0.002215	0.086827	0.004934	0.024998	0.58856	0.013008	United Kingdom	Direct: IntCal20	5526	3697-3384 calBCE (4809±45 BP, UBA-30800)	5378	148
I1955	0.21352	0.133849	0.156713	0.018085	0.013254	0.036265	0.376916	0.051561	Iran	Direct: IntCal20	389	1480-1640 calCE (330±30 BP, Beta-432801)	3842	3453
I4787	0.48647	0.265393	0.067764	0.098877	0.012757	0.013786	0.438921	0.025621	Kazakhstan	Direct: IntCal20	3216	1382-1134 calBCE (3015±20 BP, PSUAMS-2614)	4160	944
GRG057	0.8892	0.006382	1e-05	0.059274	0.004325	0.015352	0.532289	1e-05	France	Direct: IntCal20	6615	4786-4547 calBCE (5815±45 BP, Lyon-4449, SacA-8632)	5461	1154
VK433.SG	0.426712	0.112424	0.014547	0.075707	0.026204	0.02627	0.62266	0.015428	Sweden	Context: Archaeological - Period	975	900-1050 CE	1210	235
I2618	0.296962	0.175461	0.042086	0.096877	0.018936	0.014862	0.480133	1e-05	United Kingdom	Direct: IntCal20	3993	2137-1950 calBCE (3660±28 BP, OxA-26254)	3679	314
VK279.SG	0.463612	0.111037	0.015516	0.091798	0.017262	0.024365	0.642595	0.009118	Denmark	Context: Archaeological - Period	1000	900-1000 CE	1053	53
MA2210_final.SG	0.405784	0.053596	0.055072	0.003074	0.016726	0.050513	0.533383	0.026132	Turkey	Context: Archaeological - Period	4700	3000-2500 BCE	2592	2108
HG01765	0.309592	0.046997	0.008329	0.048474	0.010481	0.02679	0.66609	0.027518	IBS		10		10	0
I4351	0.598232	0.120509	0.156949	0.019658	0.024487	0.076397	0.26765	0.024733	Iran	Direct: IntCal20	7920	6065-5889 calBCE (7100±45 BP, PSUAMS-2151)	4603	3317
HG04019	0.587372	0.141626	0.143431	0.006656	1e-05	0.050699	0.345178	0.285971	ITU		10		10	0
I7569	0.250774	0.279913	1e-05	0.118949	0.006915	0.007473	0.386851	0.00516	United Kingdom	Direct: IntCal20	3484	1615-1453 calBCE (3266±30 BP, SUERC-74472)	4118	634
I2791_published	0.927988	0.016644	0.002479	0.058403	1e-05	0.02271	0.499761	0.007938	Hungary	Direct: IntCal20	5523	3649-3516 calBCE (4800±40 BP, Poz-82206)	5864	341
XN211	1.20593	0.042156	1e-05	0.05034	0.03596	0.036306	0.373677	1e-05	Germany	Direct: IntCal20	7068	5212-5031 calBCE (6165±25 BP, MAMS-36733)	6673	395
CL53	0.253128	0.148932	0.045867	0.065356	1e-05	0.016353	0.49099	0.009153	Italy	Context: Archaeological - Period	1345	580-630 CE	3919	2574
HG00290	0.561398	0.067283	0.010368	0.082381	0.027885	0.003957	0.692158	0.076552	FIN		10		139	129
NA20801	0.239036	0.049603	0.005995	0.02611	1e-05	0.017176	0.675336	0.025171	TSI		10		10	0
vbj003.minus.SG	0.50912	0.093388	1e-05	0.312986	0.031063	0.057219	0.433628	0.006149	Sweden	Direct: IntCal20	4879	3011-2883 calBCE (4306±33 BP, Ua-57856)	3244	1635
I11929	1.06433	0.017916	1e-05	0.067197	0.025088	0.026727	0.433493	0.003428	Hungary	Context: Archaeological - Period	6150	4300-4100 BCE	6549	399
prs016-ALL_DATA.SG	0.470648	0.005282	0.000926	0.056414	0.004015	0.026098	0.61367	0.015876	Ireland	Direct: IntCal20	5539	3651-3528 calBCE (4830±30 BP, Beta-446180)	4914	625
HG00260	0.430128	0.095511	0.021517	0.066014	0.024216	0.005215	0.658491	0.023983	GBR		10		15	5
HG00478	0.640206	0.042546	0.027932	0.010447	1e-05	0.008131	0.078331	0.832589	CHS		10		10	0
I5382	0.244948	0.181843	0.037257	0.096248	0.013422	0.025517	0.448061	1e-05	United Kingdom	Direct: IntCal20	4070	2282-1980 calBCE (3725±40 BP, OxA-8728)	3949	121
NA18939	0.640212	0.043104	0.035242	0.009773	1e-05	0.008076	0.091269	0.812515	JPT		10		10	0
NO3423.SG	0.383966	0.103053	0.008027	0.089473	0.026243	0.032431	0.607836	0.004803	United Kingdom	Context: Archaeological - Period	1200	600-900 CE	1861	661
MIB029	0.27963	0.189819	0.035645	0.094165	0.003738	0.016671	0.479651	1e-05	Czech Republic	Direct: IntCal20	3785	1929-1751 calBCE (3521±23 BP, CRL-19412)	3950	165
I3349	0.4334	0.172785	0.161369	0.023332	0.024855	0.047106	0.234115	0.233023	India	Direct: IntCal20	1101	772-950 calCE (1180±25 BP, PSUAMS-5463)	1425	324
I6939	0.5647	0.060936	0.05597	0.012459	1e-05	0.020938	0.508048	0.040406	India	Direct: IntCal20	128	1681-1940 calCE (130±20 BP, PSUAMS-5438)	2669	2541
s19_V10_2.SG	0.530034	0.115231	0.019693	0.123015	0.023975	0.039434	0.575541	0.048011	Estonia	Direct: IntCal20	2573	775-421 calBCE (2484±40 BP, UBA-26115)	1619	954
NA20796	0.244932	0.047743	0.023758	0.018048	1e-05	0.018366	0.65939	0.035035	TSI		10		10	0
CBT003	0.882316	0.094511	0.032669	1e-05	1e-05	0.027895	0.419868	0.0444	Turkey	Context: Archaeological - Period	5450	3600-3400 BCE	5058	392
MK3003	0.553754	0.308781	0.110663	0.066282	0.04984	0.008853	0.384747	0.027594	Russia	Direct: IntCal20	4477	2580-2470 calBCE (4020±22 BP, MAMS-29809)	4701	224
HG00334	0.500998	0.07406	0.004409	0.080903	0.022751	0.003219	0.689895	0.055146	FIN		10		10	0
RA45	1.06167	0.043481	1e-05	0.080699	1e-05	0.021154	0.422729	0.006441	Switzerland	Direct: IntCal20	4975	3098-2924 calBCE (4408±21 BP, BE-8008.1.1)	6364	1389
Kivutkalns194	0.31495	0.151433	0.007644	0.161634	0.022669	0.022178	0.463127	0.008674	Latvia	Direct: IntCal20	2298	407-228 calBCE (2298±28 BP, Hela-3737)	3052	754
SUC002	0.798328	0.010262	1e-05	0.071935	0.003945	0.020997	0.522971	0.010239	Italy	Direct: IntCal20	4081	2204-2038 calBCE (3736±19 BP, MAMS-38295)	4495	414
I6794	0.356766	0.202677	0.025342	0.093374	0.016456	0.01144	0.486164	0.022815	Kazakhstan	Direct: IntCal20	3715	1876-1687 calBCE (3445±20 BP, PSUAMS-2926)	3900	185
NA20761	0.241484	0.053664	0.014529	0.026349	0.001055	0.016419	0.652848	0.035761	TSI		10		97	87
HG02047	0.629922	0.047092	0.025633	0.013132	1e-05	0.011981	0.095973	0.801024	KHV		10		10	0
NA18561	0.640212	0.037449	0.022011	0.001092	0.006279	0.008071	0.114334	0.810754	CHB		10		10	0
HG00123	0.493556	0.054021	0.007543	0.036644	0.018672	0.002826	0.795046	0.011909	GBR		10		10	0
HG02787	0.567392	0.139706	0.124151	0.018948	0.004573	0.045841	0.336708	0.293652	PJL		10		183	173
VK437.SG	0.640212	0.000685	0.04693	0.172464	0.032426	0.056727	0.661548	0.029209	Sweden	Context: Archaeological - Period	975	900-1050 CE	2500	1525
DA164.SG	0.424456	0.106491	0.09095	0.009388	0.029013	0.023141	0.561135	0.071994	Russia	Context: Archaeological - Period	850	850-1350 CE	1618	768
s19_IIIt_1.SG	0.4298	0.120921	1e-05	0.06089	1e-05	0.027789	0.685154	1e-05	Estonia	Context: Archaeological - Period	600	1250-1450 CE	2426	1826
I2596	0.349658	0.22899	0.030302	0.1051	1e-05	0.01759	0.463876	0.008845	United Kingdom	Direct: IntCal20	4086	2276-2035 calBCE (3739±30 BP, NZA-32484)	3871	215
VK520.SG	0.432536	0.092413	0.012216	0.088144	0.026551	0.021817	0.63054	0.024472	Norway	Context: Archaeological - Period	1000	900-1000 CE	1126	126
kzb004.SG	0.640212	0.179914	0.087795	0.065988	0.044731	0.063869	0.557682	1e-05	Russia	Direct: IntCal20	3661	1872-1620 calBCE (3415±31 BP, Ua-56444)	3378	283
HG02086	0.636354	0.043458	0.030168	0.012759	1e-05	0.01199	0.102753	0.796923	KHV		10		10	0
NA20533	0.242202	0.066504	0.0158	0.032584	4.8e-05	0.018261	0.637149	0.030639	TSI		10		184	174
I8218	0.410706	0.216595	0.12905	0.030699	0.018971	0.040694	0.278092	0.171137	Pakistan	Direct: IntCal20	1949	47 calBCE - 62 calCE (2010±20 BP, PSUAMS-6195)	1769	180
I1029	0.450444	0.218993	0.039365	0.060295	0.012579	0.009926	0.532405	0.031544	Russia	Direct: IntCal20	3830	2012-1772 calBCE (3549±29 BP, OxA-12531)	3886	56
HG01746	0.33043	0.0545	0.014093	0.061665	1e-05	0.019062	0.669124	0.026645	IBS		10		538	528
I6224	0.46548	0.212536	0.065626	0.065607	1e-05	0.016358	0.25734	0.295147	Mongolia	Direct: IntCal20	2225	370-197 calBCE (2210±20 BP, PSUAMS-7268)	2534	309
HG02026	0.638308	0.042424	0.026866	0.00779	0.002102	0.010992	0.10365	0.805215	KHV		10		10	0
I3954	0.581824	0.392422	0.116475	0.064879	0.047292	0.012687	0.324921	0.01212	Russia	Direct: IntCal20	4690	2874-2586 calBCE (4140±25 BP, PSUAMS-2293)	4877	187
I6766	0.858796	0.015086	0.003243	0.105435	0.005861	0.035142	0.449047	0.011429	United Kingdom	Context: Archaeological - Period	5100	3800-2500 BCE	5081	19
N36.SG	0.524068	0.010527	0.001123	0.046456	0.006088	0.01973	0.610402	0.014598	Poland	Context: Archaeological - Period	6250	4600-4000 BCE	4294	1956
HG00608	0.640212	0.03368	0.026058	0.003216	1e-05	0.007272	0.091592	0.838161	CHS		10		10	0
I3343	0.431392	0.216236	0.181155	1e-05	1e-05	0.061389	0.186505	0.250276	India	Direct: IntCal20	1109	772-893 calCE (1185±20 BP, PSUAMS-5433)	2199	1090
MA2212_final.SG	0.439168	0.062842	0.046997	0.002734	0.008672	0.050877	0.523936	0.03409	Turkey	Context: Archaeological - Period	4700	3000-2500 BCE	2538	2162
I2746	1.08651	0.020656	1e-05	1e-05	1e-05	0.018789	0.51388	0.014959	Hungary	Context: Archaeological - Period	6700	5000-4500 BCE	6847	147
HG01602	0.283634	0.061673	0.006506	0.044321	1e-05	0.030747	0.646595	0.031849	IBS		10		10	0
I4319_published	0.323366	0.373567	1e-05	1e-05	1e-05	0.042999	0.25238	0.17259	Kazakhstan	Direct: IntCal20	3632	1749-1617 calBCE (3395±25 BP, PSUAMS-2543)	3080	552
I12034	0.26904	0.094257	1e-05	0.081104	1e-05	0.017193	0.562876	0.017231	Spain	Context: Archaeological - Period	1350	500-700 CE	3365	2015
HG00140	0.412626	0.103014	0.017633	0.060473	0.011255	0.005767	0.663363	0.024691	GBR		10		10	0
VK395.SG	0.487022	0.096137	0.001557	0.093155	0.023145	0.022171	0.645076	0.042155	Sweden	Context: Archaeological - Period	900	900-1200 CE	1141	241
I1883	1.14514	1e-05	1e-05	0.045977	0.021777	0.033266	0.452606	1e-05	Hungary	Direct: IntCal20	7146	5303-5066 calBCE (6233±23 BP, MAMS-14145)	6959	187
FIL004	1.07284	0.014469	1e-05	0.077742	1e-05	0.013459	0.452223	0.01382	Italy	Direct: IntCal20	5155	3338-3029 calBCE (4472±25 BP, MAMS-38276)	6224	1069
HG01849	0.628884	0.041752	0.033484	0.007405	1e-05	0.00934	0.109542	0.792794	KHV		10		10	0
NA20527	0.28594	0.025804	0.007305	0.000776	0.010338	0.01388	0.742256	0.022495	TSI		10		19	9
HG00122	0.473318	0.067443	0.006795	0.047106	0.008451	0.003025	0.765171	0.018552	GBR		10		10	0
Tep006.SG	0.729224	0.017138	0.025641	0.004767	0.005563	0.055817	0.524766	0.023944	Turkey	Direct: IntCal20	8099	6223-6072 calBCE (7280±30 BP, Beta-410035)	5920	2179
I3576	0.577076	0.051863	1e-05	0.042507	0.020197	0.062661	0.491908	0.026529	Spain	Direct: IntCal20	1468	421-542 calCE (1595±25 BP, PSUAMS-2117)	1462	6
I12456	0.327716	0.218478	0.149056	0.064153	0.033586	0.041553	0.171893	0.165022	Pakistan	Context: Archaeological - Period	2850	1000-800 BCE	2340	510
SUC007	0.709996	0.016816	0.002756	0.11433	0.005439	0.015597	0.499235	0.00827	Italy	Direct: IntCal20	4321	2462-2290 calBCE (3880±22 BP, MAMS-38300)	5102	781
NA19007	0.640212	0.047568	0.02619	0.00407	1e-05	0.009396	0.100702	0.812054	JPT		10		10	0
RISE719.SG	0.64021	0.310137	0.053429	0.077638	1e-05	0.024309	0.19985	0.334616	Russia	Context: Archaeological - Period	4300	2900-1800 BCE	4038	262
I8504	0.424396	0.238024	0.272703	1e-05	0.024623	0.035856	0.255041	0.065826	Turkmenistan	Direct: IntCal20	4963	3096-2919 calBCE (4400±25 BP, PSUAMS-3986)	4255	708
I0073	0.99098	0.040321	1e-05	0.001495	0.003573	0.017035	0.499737	0.030026	Greece	Context: Archaeological - Period	4000	2400-1700 BCE	5007	1007
I6760_all.SG	0.477628	0.002484	1e-05	0.079123	1e-05	0.015423	0.617181	0.006304	United Kingdom	Direct: IntCal20	5781	3946-3710 calBCE (5023±34 BP, OxA-17173)	5381	400
TUC006	0.776768	0.000697	1e-05	0.07964	0.016164	0.015674	0.520523	0.013043	Czech Republic	Direct: IntCal20	4879	3011-2889 calBCE (4318±23 BP, MAMS-30754)	4823	56
R1285.SG	0.304508	0.057812	0.012228	0.02045	0.010472	0.032054	0.602223	0.028576	Italy	Direct: IntCal20	935	978-1120 calCE (1025±25 BP, UCIAMS-213634)	931	4
HG00525	0.636204	0.038988	0.024832	1e-05	0.000722	0.006612	0.102819	0.824003	CHS		10		10	0
I4332	0.592392	0.102181	0.003908	0.051585	0.009937	0.017474	0.49076	0.015999	Croatia	Direct: IntCal20	3508	1613-1508 calBCE (3290±20 BP, PSUAMS-2258)	3444	64
HG03687	0.59011	0.141483	0.139349	0.008661	0.005596	0.054228	0.329779	0.295844	STU		10		10	0
NA12718	0.41651	0.079128	0.009183	0.058664	0.014176	0.003921	0.695344	0.027724	CEU		10		10	0
NA18563	0.640212	0.036872	0.013683	0.002523	0.002315	0.006452	0.111036	0.82711	CHB		10		10	0
I2745	0.946812	0.028079	1e-05	0.034973	0.014595	0.017148	0.508424	1e-05	Hungary	Context: Archaeological - Period	7050	5300-4900 BCE	6091	959
SFI-35.SG	0.471164	0.07114	0.064184	0.00386	0.001906	0.076784	0.481259	0.023017	Lebanon	Context: Archaeological - Period	2385	540-330 BCE	2526	141
HG03781	0.597276	0.135106	0.137449	0.011371	0.002135	0.046633	0.355714	0.290114	ITU		10		10	0
I3496_published	0.437512	0.073026	1e-05	0.053159	1e-05	0.019274	0.573773	0.011311	Spain	Context: Archaeological - Period	2200	300-200 BCE	3172	972
HG00232	0.401572	0.098189	0.003117	0.049409	0.008465	0.008623	0.692631	0.020237	GBR		10		10	0
Ajvide53.SG	0.6402	0.239851	0.029811	0.377017	1e-05	0.014121	0.339164	1e-05	Sweden	Context: Archaeological - Period	4700	2900-2600 BCE	6547	1847
Aes4	0.77798	0.00111	0.00505	0.087569	0.016102	0.015691	0.503956	0.015968	Switzerland	Direct: IntCal20	4970	3098-2921 calBCE (4405±23 BP, BE-8675.1.1)	5357	387
VK438.SG	0.457208	0.156011	1e-05	0.124024	0.032804	0.041126	0.537455	0.017059	Sweden	Context: Archaeological - Period	975	900-1050 CE	2673	1698
I8212	0.359496	0.085064	0.032418	0.058644	1e-05	1e-05	0.54406	0.029863	Spain	Context: Archaeological - Period	2375	500-350 BCE	2478	103
SHT002	0.557446	0.361923	0.084168	0.073613	0.033721	0.012483	0.363995	0.028703	Mongolia	Direct: IntCal20	4996	3316-2916 calBCE (4410±31 BP, OxA-36221)	4679	317
I6124	0.284514	0.185843	0.243455	1e-05	1e-05	0.050843	0.264646	0.077333	Turkmenistan	Direct: IntCal20	4042	2196-2029 calBCE (3705±20 BP, PSUAMS-2804)	4040	2
I6120	0.522234	0.351865	1e-05	0.015678	0.11527	1e-05	0.458159	1e-05	Turkmenistan	Context: Archaeological - Period	4000	2500-1600 BCE	4173	173
HG01771	0.273932	0.058674	0.004649	0.049554	0.001318	0.014567	0.667104	0.020986	IBS		10		36	26
N44.SG	0.534098	0.250069	0.049036	0.062226	0.023686	0.035449	0.501726	0.024741	Poland	Direct: IntCal20	4400	2571-2305 calBCE (3950±35 BP, Poz-77329)	4352	48
NA18565	0.640212	0.039518	0.026836	0.009513	1e-05	0.006809	0.088644	0.82866	CHB		10		10	0
VK145.SG	0.463838	0.099803	0.028328	0.061344	0.018798	0.0441	0.64117	0.01826	United Kingdom	Context: Archaeological - Period	1010	880-1000 CE	1074	64
DA237.SG	0.606732	0.163157	0.011383	0.088319	0.019572	0.038524	0.454883	0.207412	Finland	Direct: IntCal20	1388	436-644 calCE (1508±38 BP, UBA-32346)	2177	789
I6942	0.583656	0.153945	0.148868	0.034226	0.009073	0.064045	0.220535	0.341021	India	Direct: IntCal20	1118	774-885 calCE (1200±20 BP, PSUAMS-5469)	1131	13
ERS1790731.SG	0.559588	0.050825	0.042801	0.006352	0.02002	0.080007	0.460417	0.039623	Lebanon	Context: Archaeological - Period	3750	1900-1700 BCE	2927	823
NA19067	0.632714	0.046715	0.027016	0.008047	0.00161	0.011138	0.087913	0.813802	JPT		10		10	0
LBR003	0.645608	0.008974	1e-05	0.126696	0.004595	0.018542	0.515753	0.00397	France	Direct: IntCal20	6680	4842-4606 calBCE (5864±45 BP, LTL-12315A)	5378	1302
I1885	0.991144	1e-05	1e-05	1e-05	0.021067	0.027606	0.519645	0.023808	Hungary	Direct: IntCal20	7228	5363-5216 calBCE (6321±28 BP, MAMS-14830)	6440	788
VK550.SG	0.453578	0.088115	0.018448	0.078094	0.021002	0.027138	0.653559	0.020318	Estonia	Context: Archaeological - Period	1200	700-800 CE	1061	139
HG01615	0.312192	0.051838	0.014822	0.041986	0.011593	0.024432	0.659831	0.031479	IBS		10		10	0
VLI071	0.452214	0.264609	0.049485	0.099601	0.030742	0.029042	0.415214	0.017298	Czech Republic	Direct: IntCal20	4715	2882-2635 calBCE (4171±26 BP, MAMS-45798)	4160	555
HG00881	0.640212	0.033241	0.029369	0.011014	1e-05	0.013228	0.103236	0.809892	CDX		10		10	0
TU875_SX9	0.907324	0.012442	1e-05	0.084663	1e-05	0.016306	0.49967	1e-05	Switzerland	Direct: IntCal20	6338	4445-4341 calBCE (5537±22 BP, BE-7984.1.1)	5248	1090
I7594	0.536332	0.030422	1e-05	0.05963	0.014974	0.017231	0.562346	0.021246	Spain	Direct: IntCal20	5396	3518-3371 calBCE (4670±22 BP, MAMS-16356)	3751	1645
I6468	0.366196	0.099602	1e-05	0.073224	0.011641	0.022263	0.507665	0.033988	Czech Republic	Context: Archaeological - Period	4150	2500-1900 BCE	2809	1341
I1992	0.329276	0.142747	0.223199	2.1e-05	0.017689	0.036842	0.315063	0.10896	Pakistan	Direct: IntCal20	3025	1203-941 calBCE (2890±30 BP, Beta-428665)	3494	469
NA20542	0.257868	0.048036	0.008347	0.030137	0.01079	0.02057	0.65437	0.036568	TSI		10		19	9
DA222.SG	0.564286	0.119242	0.058788	0.018687	0.000375	0.035847	0.325767	0.40332	Kazakhstan	Context: Archaeological - Period	1100	750-950 CE	10	1090
NA07051	0.422586	0.108925	0.003454	0.060015	0.010727	0.00592	0.680894	0.021243	CEU		10		44	34
I2869	0.560804	0.087941	0.039802	0.022702	0.022857	0.029591	0.460214	0.036634	India	Direct: IntCal20	143	1671-1945 calCE (150±15 BP, PSUAMS-5459)	2089	1946
NA18611	0.638026	0.041461	0.025798	0.007915	1e-05	0.005883	0.095032	0.822799	CHB		10		10	0
I6936	0.345688	0.080046	0.030823	0.021665	0.016339	0.017088	0.548439	0.039119	India	Direct: IntCal20	127	1683-1936 calCE (125±20 BP, PSUAMS-5468)	2019	1892
scy304.SG	0.399626	0.144684	0.064165	0.051082	0.053917	0.049498	0.482874	0.033478	Moldova	Direct: IntCal20	2213	367-155 calBCE (2185±30 BP, Poz-91116)	2545	332
R1016.SG	0.32664	0.014671	0.012468	0.052069	0.015068	0.021647	0.613332	0.029027	Italy	Context: Archaeological - Period	2750	900-700 BCE	5017	2267
VK462.SG	0.3967	0.047239	1e-05	0.132397	0.064099	0.023588	0.579439	0.031462	Sweden	Context: Archaeological - Period	975	900-1050 CE	2600	1625
OBN007	0.933184	0.020721	1e-05	0.022174	0.001305	0.013454	0.533888	0.015093	France	Direct: IntCal20	6377	4536-4349 calBCE (5601±45 BP, LTL-18528A)	6175	202
ALA013	0.70006	0.085783	0.075848	1e-05	1e-05	0.038428	0.431416	0.033432	Turkey	Direct: IntCal20	3734	1880-1690 calBCE (3457±24 BP, MAMS-33681)	4054	320
MX191	0.361192	0.186079	0.050956	0.105941	0.037235	0.019677	0.435762	0.024829	Switzerland	Direct: IntCal20	4523	2837-2472 calBCE (4050±30 BP,¬†ETH-44196.2)	3974	549
KON003	0.41603	0.230868	0.031451	0.067205	0.084651	0.023574	0.450141	1e-05	Czech Republic	Context: Archaeological - Period	4650	2900-2500 BCE	4065	585
I12147	0.445734	0.24776	0.209986	0.03024	1e-05	0.042257	0.240522	0.131975	Pakistan	Direct: IntCal20	3052	1203-1014 calBCE (2910±25 BP, PSUAMS-5426)	2818	234
I2977	0.828888	0.020474	0.001477	0.093836	0.007953	0.019099	0.484822	0.005058	United Kingdom	Direct: IntCal20	4843	3010-2708 calBCE (4275±33 BP, SUERC-69072)	5079	236
NA19001	0.640212	0.055785	0.023642	0.009686	1e-05	0.013196	0.089019	0.808651	JPT		10		10	0
PRU004	0.424846	0.237961	0.045198	0.08897	0.036883	0.007361	0.464049	0.011885	Czech Republic	Direct: IntCal20	4264	2455-2204 calBCE (3848±24 BP, MAMS-44707)	3923	341
MOK25A.SG	0.2468	0.098295	1e-05	0.067058	0.021781	0.015605	0.585266	0.015268	Serbia	Context: Archaeological - Period	3900	2100-1800 BCE	3185	715
DA29.SG	0.521986	0.090333	0.045114	0.087284	0.018038	0.02016	0.6473	0.032648	Kazakhstan	Context: Archaeological - Period	550	1200-1600 CE	1576	1026
I0172	0.241796	0.011837	1e-05	0.046668	0.00177	0.043434	0.647903	0.027871	Germany	Direct: IntCal20	5155	3363-3029 calBCE (4502±48 BP, Erl-8699)	4367	788
I7719	0.371202	0.197507	0.156271	0.031123	0.004322	0.048186	0.25308	0.174995	Pakistan	Context: Archaeological - Period	2250	400-200 BCE	2083	167
NIEcap3c	0.50872	0.063682	1e-05	0.042139	0.026057	0.023546	0.547193	0.010136	Germany	Context: Archaeological - Period	1345	580-630 CE	2493	1148
HG00146	0.42605	0.074166	0.010568	0.067475	0.010174	0.00582	0.700697	0.024009	GBR		10		10	0
HG02113	0.633294	0.045765	0.025621	0.010753	1e-05	0.008616	0.107228	0.798537	KHV		10		10	0
VLI079	0.59804	0.042803	1e-05	0.086783	0.018799	0.011631	0.516989	0.013417	Czech Republic	Direct: IntCal20	4623	2856-2501 calBCE (4095±23 BP, MAMS-47026)	3440	1183
CHN001	0.543482	0.179874	0.049139	0.063779	0.007433	0.028493	0.288818	0.334088	Mongolia	Direct: IntCal20	2226	356-173 calBCE (2188±15 BP, GrM-12941)	2382	156
poz44.SG	0.606282	0.266127	0.057905	0.101533	0.020693	0.032061	0.45903	0.045676	Poland	Direct: IntCal20	4663	2866-2577 calBCE (4117±28 BP, UBA-16633)	3645	1018
I5374	0.821892	0.020278	1e-05	0.09973	0.03707	0.029757	0.447614	1e-05	United Kingdom	Direct: IntCal20	4480	2663-2456 calBCE (4008±39 BP, OxA-16460)	4751	271
I7024	0.504868	0.205614	0.064109	0.061265	0.019034	0.013828	0.367425	0.201043	Mongolia	Direct: IntCal20	2244	389-208 calBCE (2250±20 BP, PSUAMS-4002)	2530	286
NA18960	0.640212	0.049009	0.030693	1e-05	1e-05	0.012483	0.100189	0.807596	JPT		10		10	0
ASH135	1.15702	0.046583	0.070199	0.023363	0.053321	0.071891	0.233173	0.052155	Israel	Context: Archaeological - Period	3100	1200-1100 BCE	4722	1622
VK159.SG	0.44307	0.177854	0.008093	0.070564	1e-05	0.030096	0.598168	0.016635	Russia	Context: Archaeological - Period	950	900-1100 CE	2731	1781
OBKR_66_d	0.457112	0.142153	0.000511	0.086024	0.057878	0.045367	0.347777	0.045954	Germany	Direct: IntCal20	3918	2029-1897 calBCE (3609±22 BP, MAMS-18896)	3187	731
HG03238	0.543012	0.145924	0.138754	0.007878	0.011966	0.031559	0.440016	0.175293	PJL		10		558	548
I3770	0.45688	0.236399	0.05943	0.090391	0.012745	0.014251	0.438181	0.056926	Kazakhstan	Direct: IntCal20	3968	2134-1936 calBCE (3645±25 BP, PSUAMS-2079)	3603	365
DA8.SG	0.552776	0.193609	0.038726	0.075309	0.026227	0.03643	0.44502	0.140952	Russia	Context: Archaeological - Period	2850	1000-800 BCE	2894	44
NA18557	0.638138	0.024398	0.010926	0.00218	1e-05	0.001269	0.070933	0.889237	CHB		10		10	0
s19_X10_1.SG	0.539846	0.137427	0.02724	0.14763	1e-05	0.023383	0.563952	0.050167	Estonia	Direct: IntCal20	3075	1218-1017 calBCE (2926±28 BP, SUERC-80026)	1808	1267
I11527	0.587606	0.329227	0.201189	0.032592	1e-05	0.025558	0.283924	0.101187	Kyrgyzstan	Direct: IntCal20	3943	2122-1926 calBCE (3630±20 BP, PSUAMS-4750)	3441	502
I2598_published	0.356812	0.203156	0.007282	0.065306	0.029539	0.006956	0.54604	1e-05	United Kingdom	Direct: IntCal20	3998	2139-1950 calBCE (3664±30 BP, NZA-32494)	3748	250
I3490	0.548672	0.051957	1e-05	0.132014	1e-05	0.023354	0.48216	0.01327	Spain	Context: Archaeological - Period	3450	1850-1150 BCE	3285	165
HG01798	0.631278	0.041935	0.019825	0.009232	1e-05	0.007902	0.096099	0.82052	CDX		10		10	0
HUGO_168	0.302458	0.21161	0.020959	0.102521	0.014919	0.007611	0.463775	0.009717	Germany	Direct: IntCal20	4167	2291-2140 calBCE (3788±23 BP, MAMS-18913)	3919	248
I3920	1.00157	0.070777	0.009685	0.019709	0.008736	0.033339	0.432244	0.01506	Greece	Direct: IntCal20	5734	3938-3658 calBCE (5000±25 BP, UCIAMS-186359)	4230	1504
I6557	0.424344	0.257765	0.254097	0.031302	0.017699	0.042445	0.154553	0.134196	Pakistan	Context: Archaeological - Period	2850	1000-800 BCE	3317	467
HG02079	0.636618	0.035395	0.032415	0.012784	1e-05	0.013307	0.099428	0.804854	KHV		10		10	0
NA19010	0.635058	0.049173	0.020514	0.0156	1e-05	0.012415	0.089818	0.809883	JPT		10		10	0
HG04209	0.571004	0.146865	0.134236	0.013906	1e-05	0.051253	0.323865	0.295251	ITU		10		10	0
I2988	0.828356	0.000451	0.002299	0.091433	0.010279	0.015508	0.499341	0.013542	United Kingdom	Direct: IntCal20	5397	3516-3362 calBCE (4645±29 BP, SUERC-68711)	5168	229
HG00699	0.63468	0.043041	0.02376	1e-05	1e-05	0.00936	0.085645	0.835398	CHS		10		10	0
I8203	0.220912	0.084903	1e-05	0.075698	1e-05	0.011889	0.598289	0.019542	Spain	Context: Archaeological - Period	2150	300-100 BCE	2622	472
I0945	0.499572	0.248772	0.048157	0.078537	0.009873	0.016324	0.525195	0.002813	Russia	Context: Archaeological - Period	3900	2200-1700 BCE	3956	56
NA11894	0.417024	0.091475	0.013357	0.066967	0.00887	0.006536	0.680062	0.021129	CEU		10		10	0
NA20582	0.245092	0.064593	0.019103	0.016161	1e-05	0.015943	0.650303	0.036317	TSI		10		10	0
HG03849	0.600012	0.133246	0.144942	0.009663	0.00308	0.054511	0.326743	0.307705	STU		10		10	0
I3023	0.511476	1e-05	0.01693	0.098973	0.01878	0.020248	0.547868	0.009265	United Kingdom	Context: Archaeological - Period	5300	3750-2950 BCE	5115	185
AITI_37_d	0.351006	1e-05	1e-05	0.119406	0.138224	1e-05	0.597718	1e-05	Germany	Direct: IntCal20	3850	2018-1775 calBCE (3560±28 BP, MAMS-21569)	3868	18
I7720	0.422666	0.230141	0.178922	0.020061	1e-05	0.041745	0.230069	0.190269	Pakistan	Context: Archaeological - Period	2250	400-200 BCE	2482	232
I12472	0.39851	0.194179	0.224106	0.040347	0.021465	0.054534	0.12049	0.224018	Pakistan	Context: Archaeological - Period	2850	1000-800 BCE	2725	125
NA18543	0.640212	0.026148	0.012109	0.00555	1e-05	0.00112	0.067738	0.887313	CHB		10		10	0
I2029_published	1.05202	0.032748	1e-05	0.017664	0.006787	0.028194	0.488821	0.002714	Germany	Direct: IntCal20	7100	5299-5049 calBCE (6211±32 BP, KIA-40349)	6304	796
OBR004	0.463618	0.225913	0.063333	0.089686	0.039753	0.009493	0.459944	0.02357	Czech Republic	Direct: IntCal20	4512	2831-2472 calBCE (4048±26 BP, MAMS-38483)	4214	298
I2922	0.32262	0.195116	0.279468	0.003187	0.00768	0.032234	0.268106	0.055403	Iran	Direct: IntCal20	4043	2198-1985 calBCE (3705±25 BP, PSUAMS-2227)	4258	215
MK5009	0.519108	0.35418	0.123555	0.069319	0.021755	0.011126	0.34028	0.019223	Russia	Direct: IntCal20	4705	2879-2631 calBCE (4160±30 BP, MAMS-110549)	4715	10
JK2065	0.318464	0.160341	0.018474	0.102385	0.003391	0.003233	0.533578	0.017714	Finland	Context: Archaeological - Period	1400	300-800 CE	3804	2404
MX257	0.217808	0.142591	0.024199	0.096491	0.014998	0.020592	0.482629	0.003991	Germany	Direct: IntCal20	3742	1880-1694 calBCE (3463±21 BP, BE-9212.1.1)	3553	189
I2495	0.781236	0.09631	0.05406	0.009808	0.000131	0.027619	0.438337	0.018367	Turkey	Direct: IntCal20	4355	2560-2295 calBCE (3925±35 BP, Poz-81111)	4770	415
HG03991	0.577354	0.158158	0.139655	0.00576	1e-05	0.050512	0.317895	0.29657	STU		10		10	0
PDA001	0.42862	0.205646	0.060404	0.094049	0.008196	0.008064	0.506797	0.011037	Czech Republic	Direct: IntCal20	4017	2140-1973 calBCE (3675±22 BP, MAMS-30755)	3952	65
R8.SG	0.7783	0.014846	0.004245	0.019123	1e-05	0.023692	0.554119	0.029333	Italy	Direct: IntCal20	7708	5830-5718 calBCE (6880±20 BP, UCIAMS-198580)	6400	1308
PG2004	0.597084	0.412936	0.130549	0.081796	1e-05	0.01742	0.293106	0.042609	Russia	Direct: IntCal20	6088	4240-4047 calBCE (5304±25 BP, MAMS-11210)	4759	1329
I1765_d	0.61378	0.162293	0.177168	0.145558	1e-05	0.034638	0.467097	1e-05	United Kingdom	Direct: IntCal20	4156	2344-2039 calBCE (3780±40 BP, OxA-8729)	3616	540
HG00171	0.615198	0.04266	1e-05	0.052106	1e-05	0.00145	0.814151	0.077095	FIN		10		10	0
cim357.SG	0.470306	0.225657	0.025516	0.043065	0.01498	0.043654	0.461525	0.10064	Moldova	Direct: IntCal20	2808	916-804 calBCE (2705±35 BP, Poz-91084)	2490	318
VK389.SG	0.471468	0.121987	0.017291	0.083744	0.035064	0.042254	0.597152	0.018125	Norway	Context: Archaeological - Period	1000	900-1000 CE	1173	173
HG02367	0.637558	0.03808	0.025946	0.010782	1e-05	0.012554	0.103579	0.807713	CDX		10		10	0
I0260	0.869444	0.026995	1e-05	0.103995	0.010048	1e-05	0.436147	0.045376	Spain	Context: Archaeological - Period	4500	2850-2250 BCE	4789	289
I7671	0.53367	0.385556	0.107851	0.08524	0.035526	0.017432	0.289126	0.025988	Russia	Direct: IntCal20	4729	2885-2674 calBCE (4185±20 BP, PSUAMS-4275)	4778	49
VK319.SG	0.390052	0.082688	0.02893	0.072337	0.023369	0.036644	0.613375	0.017566	Denmark	Context: Archaeological - Period	1150	700-900 CE	1022	128
NA18617	0.63043	0.041123	0.024714	0.006279	1e-05	0.008017	0.086875	0.828082	CHB		10		10	0
I4789	0.433312	0.238402	0.049834	0.095579	0.009533	0.016658	0.469708	0.016826	Kazakhstan	Direct: IntCal20	3487	1614-1461 calBCE (3270±25 BP, PSUAMS-2964)	3792	305
I0574	0.50137	0.211535	0.082035	0.064225	0.047178	0.020195	0.407329	0.098072	Russia	Context: Archaeological - Period	2250	400-200 BCE	2478	228
I0115	0.313566	0.367772	1e-05	0.108014	1e-05	0.003892	0.356958	1e-05	Germany	Direct: IntCal20	3815	1959-1751 calBCE (3540±31 BP, MAMS-21494)	4005	190
I6624	0.348772	0.123252	1e-05	0.105823	0.018084	0.015921	0.48551	0.004148	Germany	Context: Archaeological - Period	4200	2500-2000 BCE	3776	424
NA07000	0.429244	0.088194	0.012645	0.065154	0.009993	0.007449	0.679646	0.031424	CEU		10		10	0
MA110	0.611632	0.009145	0.00108	0.083636	0.007606	0.047138	0.522989	0.015441	Italy	Direct: IntCal20	3097	1224-1049 calBCE (2941±24 BP, MAMS-26893)	4829	1732
PB754.SG	0.397228	1e-05	0.00244	0.099045	0.006003	0.021447	0.590607	0.021084	Ireland	Direct: IntCal20	5375	3523-3193 calBCE (4622±41 BP, UBA-39196)	5219	156
Aes22	0.843084	0.005931	1e-05	0.099619	0.005563	0.019265	0.498773	1e-05	Switzerland	Direct: IntCal20	4740	2892-2677 calBCE (4199±23 BP, BE-9190.1.1)	5182	442
I0407	0.469736	0.008245	1e-05	0.109557	1e-05	0.025046	0.553769	0.025871	Spain	Context: Archaeological - Period	5700	3900-3600 BCE	5130	570
NA20810	0.242138	0.056193	0.026032	0.020911	0.005792	0.015483	0.643163	0.033379	TSI		10		10	0
I3741	0.914808	1e-05	1e-05	0.06246	0.014517	0.018038	0.514646	0.001559	Italy	Direct: IntCal20	3088	1221-1021 calBCE (2935±25 BP, PSUAMS-2118)	5681	2593
KOB007	0.55814	0.012513	1e-05	0.101905	1e-05	0.023021	0.562939	1e-05	Czech Republic	Direct: IntCal20	5632	3762-3638 calBCE (4908±25 BP, MAMS-45786)	5554	78
PB1327.SG	0.461384	0.030192	1e-05	0.073732	1e-05	0.019742	0.582519	0.018392	Ireland	Direct: IntCal20	5407	3626-3356 calBCE (4667±54 BP, UBA-39195)	3476	1931
I3860	0.640212	0.390153	0.113975	0.085675	0.02829	0.019663	0.2773	0.084934	Kazakhstan	Direct: IntCal20	3603	1739-1546 calBCE (3365±20 BP, PSUAMS-2492)	3751	148
I0159.SG	0.542586	0.036363	0.0295	0.056175	1e-05	0.015497	0.796423	0.017209	United Kingdom	Direct: IntCal20	1234	643-821 calCE (1320±45 BP, OxA-X-2565-12)	889	345
HG00264	0.434498	0.104724	0.011831	0.072764	0.016465	0.007239	0.657114	0.026998	GBR		10		10	0
RISE500.SG	0.613218	0.144545	0.08248	0.050861	0.002847	0.041116	0.618466	0.046177	Russia	Context: Archaeological - Period	3550	1700-1500 BCE	2344	1206
I7196	0.222756	0.125458	0.022525	0.094091	0.015534	0.014124	0.510118	0.002404	Czech Republic	Context: Archaeological - Period	4250	2800-1800 BCE	3658	592
I12980	0.488586	0.194326	0.136647	0.017418	1e-05	0.041083	0.382646	0.152047	Pakistan	Context: Archaeological - Period	2850	1000-800 BCE	1172	1678
I3033	0.704364	1e-05	1e-05	0.105428	1e-05	0.029947	0.528435	1e-05	United Kingdom	Direct: IntCal20	5533	3700-3518 calBCE (4819±42 BP, UBA-32284)	5223	310
HG02790	0.59995	0.148922	0.125372	0.015614	1e-05	0.045658	0.346825	0.297458	PJL		10		10	0
DA139.SG	0.506752	0.182476	0.077383	0.041676	0.010897	0.039921	0.483141	0.097766	Russia	Context: Archaeological - Period	2300	800 BCE - 100 CE	1810	490
Kou01.SG	0.737076	0.034407	0.00245	0.004203	0.003776	0.049505	0.537833	0.0235	Greece	Context: Archaeological - Period	4250	2600-2000 BCE	4975	725
I5076	0.730772	0.02537	1e-05	0.098532	1e-05	0.027551	0.490456	0.01532	Portugal	Direct: IntCal20	5146	3336-3026 calBCE (4465±25 BP, PSUAMS-3902)	5025	121
RISE394.SG	0.640212	0.03726	0.056113	0.017234	0.013476	0.028237	0.837306	0.010364	Russia	Direct: IntCal20	3803	1953-1748 calBCE (3532±34 BP, OxA-30993)	3138	665
NA19070	0.638354	0.039449	0.024591	0.013968	1e-05	0.011998	0.102481	0.806564	JPT		10		10	0
DA80.SG	0.603988	0.18864	0.08391	0.044178	0.012766	0.05075	0.352376	0.249258	Kyrgyzstan	Direct: IntCal20	1600	236-531 calCE (1704±52 BP, UBA-31200)	2031	431
MX298	0.414928	0.131412	1e-05	0.050688	0.048253	1e-05	0.503053	0.002784	Switzerland	Direct: IntCal20	4461	2622-2349 calBCE (3988±39 BP, BE-8022.1.1)	3409	1052
NA18646	0.63567	0.042514	0.023377	0.005349	1e-05	0.008409	0.093659	0.824401	CHB		10		10	0
DA14.SG	0.60713	0.188418	0.04138	0.033924	1e-05	0.033103	0.380122	0.306493	Kazakhstan	Direct: IntCal20	2557	767-419 calBCE (2468±39 BP, UBA-31139)	1817	740
NA20521	0.26697	0.034116	0.012458	0.011274	1e-05	0.016133	0.722962	0.016415	TSI		10		1280	1270
TV3831.SG	0.221372	0.037687	0.004466	0.085844	0.012508	0.046233	0.584106	0.019726	Portugal	Context: Archaeological - Period	3550	1800-1400 BCE	2463	1087
HG01776	0.317618	0.04829	0.009713	0.051787	0.028965	0.013932	0.655629	0.030378	IBS		10		205	195
MIB044	0.370102	0.158587	0.014594	0.095574	0.030396	0.013557	0.541036	0.011191	Czech Republic	Direct: IntCal20	3840	1959-1775 calBCE (3553±21 BP, CRL-19422)	3817	23
I12444	0.40106	0.204225	0.238319	0.042868	0.024762	0.020756	0.171499	0.177986	Pakistan	Context: Archaeological - Period	2850	1000-800 BCE	2621	229
I1392	0.83452	0.015134	1e-05	0.100235	0.005865	0.01568	0.480175	0.014212	France	Direct: IntCal20	4516	2835-2472 calBCE (4047±29 BP, MAMS-25935)	5117	601
I4303	0.913932	0.024707	1e-05	0.102112	0.001843	0.018586	0.457986	0.006216	France	Direct: IntCal20	6624	4784-4552 calBCE (5820±30 BP, PSUAMS-2260)	5398	1226
ALA038	0.6797	0.117657	0.1633	1e-05	1e-05	0.022416	0.333043	0.033582	Turkey	Direct: IntCal20	3473	1612-1452 calBCE (3260±24 BP, MAMS-33699)	4526	1053
HG03770	0.560862	0.12674	0.112964	0.017764	0.000325	0.058138	0.315003	0.329382	ITU		10		21	11
ALA035	0.600772	0.076582	0.137833	0.013512	0.02325	0.044158	0.367346	0.027068	Turkey	Direct: IntCal20	3820	1954-1772 calBCE (3543±24 BP, MAMS-33697)	4672	852
I7173	0.834984	0.133669	0.022747	1e-05	1e-05	1e-05	0.47474	1e-05	Turkmenistan	Context: Archaeological - Period	4050	2500-1700 BCE	5034	984
NA20541	0.26688	0.049239	0.011446	0.011894	0.003172	0.016995	0.691233	0.029344	TSI		10		10	0
NA18614	0.638702	0.023931	0.021948	0.005687	1e-05	0.007053	0.099189	0.841417	CHB		10		10	0
I12221_published	0.493536	0.098439	1e-05	0.045079	1e-05	0.016886	0.525194	0.03094	Italy	Direct: IntCal20	1005	892-994 calCE (1100±20 BP, PSUAMS-6157)	2963	1958
HG03711	0.58826	0.156403	0.134351	0.009286	1e-05	0.050106	0.342119	0.28174	STU		10		10	0
HG03652	0.571878	0.143935	0.131078	0.014489	1e-05	0.047389	0.361216	0.267706	PJL		10		10	0
MIB046	0.433048	0.186468	0.018279	0.080614	0.021621	0.008445	0.566903	0.014077	Czech Republic	Direct: IntCal20	3872	2019-1826 calBCE (3573±22 BP, CRL-19424)	3914	42
NA19083	0.638296	0.042311	0.024409	0.015733	1e-05	0.013452	0.099464	0.803653	JPT		10		10	0
I4183	1.24524	1e-05	1e-05	1e-05	1e-05	1e-05	0.503243	0.025338	Hungary	Direct: IntCal20	6743	4928-4707 calBCE (5920±40 BP, Beta-310039)	6992	249
HG04227	0.585558	0.12474	0.120367	0.015519	0.004503	0.053238	0.310773	0.343524	STU		10		10	0
I7603	0.6521	0.015773	0.002548	0.119503	1e-05	0.015479	0.508794	0.01481	Spain	Context: Archaeological - Period	5050	3500-2700 BCE	5404	354
NA18629	0.63284	0.037307	0.021679	0.006455	1e-05	0.006405	0.095297	0.829151	CHB		10		10	0
SCH018	1.58374	1e-05	1e-05	0.074564	1e-05	0.03658	0.332823	1e-05	Germany	Direct: IntCal20	7045	5212-4959 calBCE (6141±37 BP, OxA-23211)	6762	283
Kivutkalns42	0.363414	0.170867	0.02903	0.178757	0.028316	0.014699	0.437171	0.00275	Latvia	Direct: IntCal20	2697	809-570 calBCE (2573±30 BP, Hela-3740)	3288	591
I3535	1.03714	0.040222	1e-05	0.080731	0.018036	0.037676	0.394543	0.009437	Hungary	Direct: IntCal20	7068	5217-4997 calBCE (6170±40 BP, Poz-83632)	6132	936
ans005.SG	0.313988	1e-05	0.036707	0.105469	1e-05	0.050716	0.568523	1e-05	Sweden	Direct: IntCal20	5367	3500-3130 calBCE (4640±70 BP, Ua-3785; 4580±30 BP, Beta-432257)	4746	621
I2871	0.49486	0.177044	0.190758	0.024952	0.027988	0.042948	0.284038	0.179586	India	Direct: IntCal20	1099	772-950 calCE (1175±20 BP, PSUAMS-5430)	1790	691
HG00449	0.636932	0.030472	0.017303	0.011408	1e-05	0.00995	0.104889	0.824318	CHS		10		10	0
CBT017	0.71934	0.045452	0.061536	1e-05	0.009555	0.017128	0.492697	0.033729	Turkey	Context: Archaeological - Period	5480	3590-3470 BCE	4873	607
XN205	1.34311	0.016643	1e-05	0.039953	0.026671	0.020645	0.400232	1e-05	Germany	Context: Archaeological - Period	7100	5300-5000 BCE	7035	65
MA974.SG	0.640212	0.351757	0.057541	0.277264	1e-05	0.049523	0.236798	0.027097	Estonia	Direct: IntCal20	5586	3785-3519 calBCE (4860±60 BP, CAMS-6266)	6356	770
VK125.SG	0.640212	1e-05	0.151933	0.010794	1e-05	0.046926	0.254246	0.53607	Norway	Context: Archaeological - Period	750	1100-1300 CE	143	607
Stuttgart_published.DG	0.812508	0.005477	0.000266	0.00565	1e-05	0.013425	0.593502	0.018485	Germany	Direct: IntCal20	7168	5307-5071 calBCE (6246±30 BP, MAMS-24635)	6232	936
ORC004	0.765496	0.016566	0.007491	0.07339	1e-05	0.0205	0.522482	0.00813	Italy	Direct: IntCal20	3226	1386-1135 calBCE (3020±23 BP, MAMS-38283)	4990	1764
TORTC.SG	0.283904	0.015409	0.00547	0.070817	1e-05	0.009504	0.667745	1e-05	France	Direct: IntCal20	4476	2578-2472 calBCE (4020±20 BP, UCAIMS-229426)	3255	1221
HG03767	0.556414	0.166783	0.144985	0.006952	1e-05	0.029588	0.432988	0.176784	PJL		10		262	252
KRD005	1.19707	0.047362	1e-05	0.024613	1e-05	0.00198	0.419761	0.046938	Turkey	Direct: IntCal20	7661	5775-5661 calBCE (6838±24 BP, MAMS-40667)	5577	2084
I15942	0.929376	0.013099	1.1e-05	0.052347	1e-05	0.023318	0.512884	0.005929	Italy	Direct: IntCal20	4297	2459-2209 calBCE (3865±25 BP, PSUAMS-6694)	5983	1686
BOL001.SG	0.450178	0.15122	0.037314	0.052886	0.054112	0.036605	0.561321	0.011515	Russia	Direct: IntCal20	4478	2662-2409 calBCE (4005±39 BP, UBA-41613)	2887	1591
NA12812	0.40993	0.080266	0.013686	0.069042	0.020777	0.006537	0.668901	0.025641	CEU		10		10	0
MIB045	0.39161	0.171326	0.035147	0.086058	1e-05	0.009001	0.574136	1e-05	Czech Republic	Direct: IntCal20	3894	2026-1883 calBCE (3589±24 BP, CRL-19423)	3486	408
GRG028	0.871776	0.017602	1e-05	0.06221	0.005272	0.021967	0.514927	1e-05	France	Direct: IntCal20	6671	4836-4606 calBCE (5855±40 BP, Lyon-4446, SacA-8629)	5612	1059
I1187	1.51237	0.023548	1e-05	0.032313	0.021567	0.043075	0.296513	0.044822	Israel	Context: Archaeological - Period	5950	4500-3500 BCE	6005	55
DA123.SG	0.5284	0.186249	0.083933	0.040985	0.001008	0.017114	0.446411	0.168384	Kazakhstan	Context: Archaeological - Period	1700	50-450 CE	1968	268
I0048_published	0.92302	0.009318	0.004015	0.023494	0.001579	0.037701	0.517645	0.015433	Germany	Direct: IntCal20	7057	5210-5003 calBCE (6153±33 BP, MAMS-21482)	6119	938
I3342	0.436766	0.172972	0.144637	0.039821	1e-05	0.046868	0.20781	0.286148	India	Direct: IntCal20	1099	772-950 calCE (1175±20 BP, PSUAMS-5432)	1628	529
I6751	0.796868	0.018799	1e-05	0.104815	0.000305	0.020167	0.488984	0.007645	United Kingdom	Context: Archaeological - Period	5650	3800-3600 BCE	5052	598
I2653	0.31991	0.134153	0.020314	0.103957	0.03347	0.016236	0.531698	1e-05	United Kingdom	Direct: IntCal20	3224	1389-1131 calBCE (3019±26 BP, SUERC-75916)	2771	453
I4896	0.341544	0.170249	0.016419	0.084186	0.020048	0.015467	0.429227	0.018961	Czech Republic	Direct: IntCal20	4163	2289-2141 calBCE (3785±20 BP, PSUAMS-2853)	3915	248
I7170	0.439274	0.310133	0.305265	1e-05	0.016939	0.016975	0.193193	0.057006	Turkmenistan	Context: Archaeological - Period	3850	2000-1800 BCE	4524	674
I4134	0.641524	0.143606	1e-05	0.102402	0.008653	0.013243	0.411637	1e-05	Germany	Context: Archaeological - Period	4250	2800-1800 BCE	3129	1121
ANN1.SG	0.541264	0.007361	1e-05	0.08216	0.00141	0.017876	0.581926	0.013883	Ireland	Direct: IntCal20	5405	3637-3191 calBCE (4670±70 BP, GrA-1703)	5293	112
I1770	0.25299	0.157852	0.021012	0.103603	0.039689	0.017821	0.455784	0.010618	United Kingdom	Context: Archaeological - Period	3950	2400-1600 BCE	3867	83
I4778	0.317348	0.243224	0.04714	0.101419	1e-05	0.015556	0.422676	0.008533	Kazakhstan	Direct: IntCal20	3562	1729-1538 calBCE (3345±20 BP, PSUAMS-2611)	3845	283
VK35.SG	0.422358	0.105594	0.008589	0.077703	0.013965	0.022322	0.650045	0.012846	Sweden	Context: Archaeological - Period	900	900-1200 CE	1075	175
VK225.SG	0.452144	0.134349	1e-05	0.097065	1e-05	0.031462	0.619399	0.023662	Iceland	Context: Archaeological - Period	850	900-1300 CE	1281	431
SID005	0.794132	1e-05	0.009686	0.057518	0.026322	0.018124	0.529367	0.000381	Italy	Direct: IntCal20	6095	4310-4047 calBCE (5316±31 BP, MAMS-39532)	4615	1480
NA18623	0.63518	0.045582	0.01988	0.011438	1e-05	0.006983	0.10508	0.808502	CHB		10		10	0
I12450	0.490852	0.23634	0.231561	0.030768	0.008129	0.039092	0.208357	0.171063	Pakistan	Direct: IntCal20	2751	819-785 calBCE (2630±20 BP, PSUAMS-5279)	2914	163
I12855	0.506924	0.096505	1e-05	0.133739	1e-05	1e-05	0.482927	1e-05	Spain	Context: Archaeological - Period	3775	1880-1770 BCE	3656	119
I2022	1.4942	0.019288	1e-05	0.016033	1e-05	0.021437	0.400938	0.008675	Germany	Context: Archaeological - Period	7125	5500-4850 BCE	7500	375
I8157_published	0.446452	1e-05	1e-05	1e-05	0.062737	0.005234	0.767908	0.067201	Spain	Context: Archaeological - Period	4650	2900-2500 BCE	2497	2153
I6618	0.4774	0.042506	1e-05	0.074728	0.020013	0.019082	0.551645	0.012608	Spain	Direct: IntCal20	3735	1880-1691 calBCE (3458±24 BP, MAMS-32475)	3283	452
I1027	0.391888	0.207167	0.023304	0.080868	0.026943	0.016353	0.509842	0.011352	Russia	Direct: IntCal20	3833	2008-1773 calBCE (3550±25 BP, PSUAMS-1954)	3899	66
HG03848	0.561198	0.139104	0.136717	0.010986	1e-05	0.053037	0.319474	0.301154	STU		10		10	0
I0176	0.622588	1e-05	1e-05	0.015144	0.02275	0.049622	0.568745	0.028014	Hungary	Direct: IntCal20	7002	5209-4939 calBCE (6110±30 BP, Beta-310038)	5586	1416
VK421.SG	0.522134	0.111249	1e-05	0.177169	1e-05	0.051106	0.490835	0.110571	Norway	Context: Archaeological - Period	950	900-1100 CE	1964	1014
SMH004	1.24898	1e-05	0.001143	0.019854	0.018257	0.031944	0.446153	0.010337	Germany	Direct: IntCal20	7116	5299-5061 calBCE (6222±25 BP, MAMS-36741)	7250	134
I6608_published	0.98448	1e-05	0.009622	0.129668	0.016827	0.007162	0.430523	1e-05	Spain	Direct: IntCal20	3840	2025-1752 calBCE (3555±40 BP, Ua-35022)	5211	1371
HG03673	0.581384	0.161446	0.142724	0.009284	0.004811	0.052048	0.305884	0.294379	STU		10		10	0
I5473_published	0.639008	0.378876	1e-05	0.145819	1e-05	1e-05	0.00096	0.154505	United Kingdom	Context: Archaeological - Period	4200	2400-2100 BCE	3869	331
I2323	0.66706	0.096865	0.155836	0.009233	0.027287	0.026318	0.319812	0.037827	Iran	Direct: IntCal20	7910	6064-5846 calBCE (7090±50 BP, Poz-81115)	4163	3747
I5376	0.370588	0.216672	0.056775	0.106224	0.040131	0.005986	0.425005	0.014385	United Kingdom	Direct: IntCal20	4216	2452-2143 calBCE (3819±33 BP, OxA-14728)	4139	77
I1054	0.417048	0.204199	0.046383	0.087481	0.004279	0.013218	0.514029	0.018819	Russia	Direct: IntCal20	3765	1891-1743 calBCE (3495±25 BP, PSUAMS-1952)	3841	76
I2165	0.409664	0.129511	0.015739	0.086043	0.031595	0.013316	0.451852	0.00947	Bulgaria	Direct: IntCal20	4910	3072-2895 calBCE (4340±30 BP, Beta-432797)	3936	974
HG02019	0.637278	0.049081	0.033019	0.011026	1e-05	0.012177	0.093772	0.799438	KHV		10		10	0
HG02353	0.635142	0.044078	0.038091	0.013899	1e-05	0.013375	0.088507	0.799494	CDX		10		10	0
HG02016	0.636878	0.066192	0.045344	0.0152	1e-05	0.014204	0.103911	0.753461	KHV		10		10	0
MA2200_final.SG	0.391008	0.061183	0.055335	0.004971	0.007036	0.046226	0.529329	0.038111	Turkey	Context: Archaeological - Period	3800	2500-1200 BCE	2728	1072
HG04090	0.606168	0.145989	0.14888	0.008618	1e-05	0.045401	0.342563	0.291506	ITU		10		10	0
I12648	0.372984	0.077352	0.10175	0.142164	0.041934	0.025332	0.453176	0.024667	Spain	Context: Archaeological - Period	750	1100-1300 CE	3555	2805
HUGO_171	0.425836	0.113317	0.016182	0.053667	0.013459	0.012654	0.524194	1e-05	Germany	Direct: IntCal20	4203	2397-2146 calBCE (3815±25 BP, MAMS-18917)	2691	1512
HG03694	0.53992	0.121746	0.113024	0.015307	0.005207	0.041699	0.358438	0.294422	STU		10		292	282
HG03971	0.608908	0.152106	0.152677	0.018275	0.009492	0.052015	0.330214	0.269559	ITU		10		14	4
MA2206_final.SG	0.413104	0.079717	0.047835	0.002591	0.014136	0.044395	0.504105	0.043887	Turkey	Context: Archaeological - Period	3800	2500-1200 BCE	2549	1251
PSS4170.SG	0.33671	0.083583	1e-05	0.107336	0.008744	0.016969	0.619679	0.011917	France	Direct: IntCal20	4030	2197-1975 calBCE (3690±30 BP, Beta-490471)	2287	1743
RIX4.SG	0.305636	0.140471	0.000714	0.058023	1e-05	0.014516	0.59504	0.023929	France	Direct: IntCal20	3664	1879-1613 calBCE (3415±40 BP, GrA-33880)	2297	1367
I4318	0.340298	0.2483	0.028059	0.102269	1e-05	0.020772	0.413377	0.037246	Kazakhstan	Direct: IntCal20	3656	1863-1628 calBCE (3415±20 BP, PSUAMS-2961)	3664	8
I7714	0.46481	0.200624	0.205054	0.022963	0.017839	0.049766	0.251463	0.164581	Pakistan	Direct: IntCal20	1944	46 calBCE - 66 calCE (2005±20 BP, PSUAMS-6207)	2834	890
I12983_published	0.46731	0.226174	0.190724	0.022189	0.020492	0.032555	0.275853	0.145552	Pakistan	Context: Archaeological - Period	2850	1000-800 BCE	2828	22
TSK-A-26_38.SG	0.464676	0.108935	0.027848	0.063686	1e-05	0.036775	0.662529	0.01244	Iceland	Context: Archaeological - Period	825	1050-1200 CE	1152	327
HG02050	0.640212	0.042068	0.030391	0.003874	1e-05	0.013351	0.11398	0.796316	KHV		10		10	0
MIB027	0.349008	0.167675	0.029691	0.108686	0.022475	0.013978	0.483963	0.02792	Czech Republic	Direct: IntCal20	3941	2121-1900 calBCE (3628±22 BP, CRL-19409)	3901	40
I4187	1.1424	1e-05	1e-05	0.090329	0.010695	0.008975	0.403928	0.040396	Hungary	Context: Archaeological - Period	7050	5300-4900 BCE	5959	1091
VEK007	0.222354	0.163205	0.163569	1e-05	0.024163	0.026752	0.390158	0.023204	Russia	Context: Archaeological - Period	4850	3000-2800 BCE	4687	163
I4323	0.387288	0.255907	0.051685	0.095476	0.011543	0.012853	0.424177	0.021887	Kazakhstan	Direct: IntCal20	3622	1741-1619 calBCE (3385±20 BP, PSUAMS-2963)	3838	216
R76.SG	0.380924	0.088178	0.060564	0.008473	1e-05	0.032153	0.521189	0.034145	Italy	Context: Archaeological - Period	1850	1-200 CE	1622	228
HG03967	0.578926	0.145771	0.131262	0.007617	0.002553	0.04875	0.34652	0.286874	ITU		10		10	0
HG01777	0.277112	0.061471	0.005152	0.057229	1e-05	0.017392	0.642917	0.034269	IBS		10		256	246
HG00116	0.51785	0.02624	0.001461	0.026041	0.018754	0.002836	0.854666	0.00881	GBR		10		1417	1407
HG00654	0.63656	0.031611	0.021909	0.009653	0.000194	0.009211	0.099049	0.826537	CHS		10		10	0
I2175	0.74096	0.061789	0.017947	0.085977	0.00514	0.012792	0.455181	0.015876	Bulgaria	Direct: IntCal20	5097	3335-2932 calBCE (4445±35 BP, Ly-5515)	3850	1247
I4132	0.291096	0.20952	0.025759	0.105378	0.014245	0.005998	0.453876	0.010656	Germany	Context: Archaeological - Period	4200	2500-2000 BCE	3942	258
HG02364	0.63786	0.031709	0.032897	0.019811	1e-05	0.01462	0.095534	0.804233	CDX		10		10	0
ORC006	0.66936	0.015244	1e-05	0.045677	1e-05	0.016824	0.581458	0.013378	Italy	Direct: IntCal20	3123	1263-1057 calBCE (2961±23 BP, MAMS-38285)	5502	2379
HG01756	0.296532	0.05309	0.012076	0.04956	0.004486	0.024302	0.649917	0.034718	IBS		10		21	11
vik_urm045.SG	0.450536	0.053434	0.009142	0.154992	0.050812	0.066544	0.570219	1e-05	Sweden	Context: Archaeological - Period	900	900-1200 CE	2734	1834
NA20506	0.274306	0.03669	0.003568	0.002563	0.003938	0.014957	0.719184	0.036139	TSI		10		10	0
NA11830	0.437066	0.079277	0.005153	0.073396	0.023914	0.008611	0.677672	0.030394	CEU		10		10	0
I16165	0.925648	1e-05	1e-05	0.086047	1e-05	0.018566	0.490476	0.013411	Italy	Direct: IntCal20	5671	3787-3652 calBCE (4960±25 BP, PSUAMS-6924)	5366	305
HG04029	0.615284	0.135072	0.143089	0.000683	0.007232	0.052116	0.344887	0.304445	STU		10		10	0
XN168	1.29732	0.048339	1e-05	0.017222	1e-05	0.020103	0.409723	0.020206	Germany	Direct: IntCal20	7093	5293-5055 calBCE (6209±24 BP, MAMS-36734)	6672	421
HG03965	0.56013	0.147779	0.116574	0.006301	1e-05	0.057381	0.317238	0.314666	ITU		10		10	0
ILK002	0.563804	0.019929	0.002103	0.097731	0.010469	0.032517	0.524844	0.011398	Ukraine	Direct: IntCal20	4734	2889-2675 calBCE (4192±22 BP, MAMS-30073)	4957	223
HG00651	0.636156	0.042344	0.022255	1e-05	1e-05	0.007363	0.096279	0.8297	CHS		10		10	0
NA12340	0.420214	0.091362	0.016747	0.058147	0.014368	0.008531	0.685675	0.015162	CEU		10		347	337
I8525	0.342552	0.206784	0.145765	0.052002	0.011111	0.031253	0.391555	0.012689	Turkmenistan	Direct: IntCal20	4943	3091-2918 calBCE (4390±20 BP, PSUAMS-5276)	4214	729
GBVPK.SG	0.366378	0.082662	0.017181	0.056481	0.014569	0.015019	0.667536	0.009625	France	Direct: IntCal20	4336	2461-2299 calBCE (3890±15 BP, UCAIMS-223208)	1053	3283
DA23.SG	0.584034	0.12374	0.042792	0.036218	0.005605	0.020655	0.292821	0.450071	Kazakhstan	Direct: IntCal20	840	1036-1206 calCE (920±25 BP, UBA-31146)	1089	249
I6194	0.38112	0.212683	0.186483	0.021228	0.013453	0.0382	0.224251	0.174146	Pakistan	Context: Archaeological - Period	2950	1200-800 BCE	2856	94
I7570	0.22653	0.16601	0.007381	0.123342	0.021461	0.012727	0.45365	0.008577	United Kingdom	Direct: IntCal20	3569	1736-1534 calBCE (3347±30 BP, SUERC-74471)	3998	429
rath3.SG	0.418468	0.137421	0.016944	0.074805	0.027179	0.037267	0.584263	0.011238	Ireland	Direct: IntCal20	3580	1736-1539 calBCE (3354±28 BP, UBA-8706)	1624	1956
HG00446	0.6342	0.035625	0.026026	0.001442	1e-05	0.008456	0.091868	0.833558	CHS		10		10	0
VK506.SG	0.460294	0.104524	0.024224	0.089139	1e-05	0.028261	0.634279	0.029594	Estonia	Direct: IntCal20	1237	652-775 calCE (1320±30 BP, Hela-191)	994	243
NA18941	0.640212	0.031203	0.023216	0.011851	1e-05	0.010761	0.106116	0.816833	JPT		10		10	0
HG00364	0.546022	0.076526	0.013499	0.077183	0.018995	0.002769	0.685297	0.078627	FIN		10		10	0
s19_X15_2.SG	0.54182	0.099951	0.002918	0.123841	0.039642	0.035255	0.611401	0.037786	Estonia	Direct: IntCal20	3037	1206-1006 calBCE (2899±28 BP, SUERC-80016)	1864	1173
WEZ40.SG	0.380368	0.088492	1e-05	0.083221	0.080243	0.028572	0.547696	0.041833	Germany	Context: Archaeological - Period	3200	1300-1200 BCE	2403	797
NA18749	0.640212	0.047071	0.025781	0.007703	1e-05	0.005434	0.083903	0.830087	CHB		10		10	0
I3132	0.27001	0.207171	0.038658	0.096723	0.015572	0.016016	0.435559	0.005191	United Kingdom	Direct: IntCal20	3927	2126-1886 calBCE (3614±33 BP, SUERC-69070)	4039	112
HG03696	0.574746	0.141758	0.133357	0.002297	1e-05	0.051275	0.341099	0.297462	STU		10		10	0
HG00277	0.552036	0.037319	1e-05	0.040816	0.006155	0.001482	0.821071	0.049049	FIN		10		10	0
I0460	0.400408	1e-05	1e-05	0.108605	0.003397	0.015286	0.59	0.022532	Spain	Direct: IntCal20	4287	2460-2206 calBCE (3860±30 BP, UGA-15905)	5285	998
Kou03.SG	0.64686	0.061348	0.023559	0.009305	0.01017	0.055174	0.507354	0.011316	Greece	Context: Archaeological - Period	4250	2600-2000 BCE	4005	245
VK399.SG	0.430458	0.119646	0.014307	0.078108	0.012161	0.019887	0.636962	0.014041	Sweden	Context: Archaeological - Period	900	900-1200 CE	1051	151
POST_85	0.22606	0.200768	1e-05	0.048026	0.002921	0.017414	0.500531	0.023244	Germany	Direct: IntCal20	3946	2127-1901 calBCE (3631±24 BP, MAMS-18968)	3811	135
I7205	0.328666	0.222692	0.031941	0.114254	0.005261	0.017625	0.4429	0.009545	Czech Republic	Context: Archaeological - Period	4200	2500-2000 BCE	3985	215
MIB036	0.406954	0.154722	0.036173	0.089455	0.037648	0.013141	0.527448	0.024774	Czech Republic	Direct: IntCal20	3837	1954-1776 calBCE (3551±19 BP, MAMS-30468)	3698	139
I2358	1.02232	0.01523	1e-05	0.053083	0.031053	0.022649	0.45733	0.005005	Hungary	Context: Archaeological - Period	6700	5000-4500 BCE	6323	377
HG02774	0.544732	0.143146	0.12357	0.008808	0.003326	0.0473	0.361508	0.264593	PJL		10		165	155
ART026	0.721888	0.115125	0.081447	0.00537	0.008217	0.024624	0.389974	0.034714	Turkey	Direct: IntCal20	5163	3347-3092 calBCE (4491±26 BP, MAMS-33549)	4092	1071
I10564	0.595206	0.338723	0.129954	0.063394	0.066931	0.009526	0.338179	0.030781	Russia	Context: Archaeological - Period	4850	3300-2500 BCE	4920	70
VK522.SG	0.459652	0.104635	0.01352	0.078982	0.019332	0.032144	0.640111	0.020984	Sweden	Context: Archaeological - Period	1550	300-500 CE	1053	497
HG03976	0.593836	0.145479	0.127771	0.01448	0.00644	0.052916	0.330362	0.299353	ITU		10		10	0
ROUQCC.SG	0.3874	0.010217	1e-05	0.101984	0.004255	0.019856	0.590238	0.016532	France	Direct: IntCal20	5346	3495-3340 calBCE (4595±20 BP, UCAIMS-229423)	5171	175
NA11992	0.403342	0.076389	0.015741	0.057281	0.016787	0.006422	0.686496	0.02244	CEU		10		10	0
mur.SG	0.468916	0.013165	0.005043	0.05084	0.002272	0.040181	0.591289	0.019924	Spain	Direct: IntCal20	7127	5299-5066 calBCE (6226±20 BP, wk-40844)	5103	2024
CBT002	0.89508	0.085809	0.056647	1e-05	0.016066	0.028782	0.403463	0.025394	Turkey	Direct: IntCal20	5529	3644-3528 calBCE (4809±30 BP, MAMS-41630)	5016	513
HG01506	0.27556	0.055288	1e-05	0.047313	0.004514	0.03308	0.654222	0.023237	IBS		10		10	0
I10771	1.0301	0.074581	0.094914	1e-05	1e-05	0.038699	0.353964	0.020238	Israel	Context: Archaeological - Period	3550	1650-1550 BCE	3693	143
UGU010	0.440992	0.224975	0.08723	0.062303	0.011699	0.011858	0.382965	0.11935	Mongolia	Direct: IntCal20	1939	43 calBCE - 66 calCE (1998±15 BP, GrM-12933)	2695	756
NA12004	0.384084	0.080456	0.01434	0.065342	0.000569	0.007113	0.678548	0.025557	CEU		10		10	0
I5069	1.06935	0.015978	0.001518	0.031547	0.00911	0.020885	0.474927	0.018638	Austria	Direct: IntCal20	6961	5205-4907 calBCE (6090±25 BP, PSUAMS-4326)	6110	851
VK51.SG	0.496612	0.10274	0.01752	0.110126	0.02279	0.021708	0.618062	0.035244	Sweden	Context: Archaeological - Period	975	900-1050 CE	1234	259
I7500	0.275336	0.029232	0.090564	0.003867	0.051877	0.059499	0.545094	0.037419	Spain	Context: Archaeological - Period	950	900-1100 CE	2308	1358
HG00560	0.636264	0.035335	0.027472	0.005417	1e-05	0.008365	0.084667	0.83675	CHS		10		10	0
HG03643	0.576252	0.15037	0.128852	1e-05	1e-05	0.050615	0.337183	0.300971	STU		10		10	0
I3327	0.329704	0.064944	1e-05	0.074317	0.013135	0.018366	0.568516	0.018227	Spain	Context: Archaeological - Period	2175	250-200 BCE	3399	1224
HG00187	0.606448	0.009677	1e-05	0.056959	0.019441	0.001206	0.804184	0.091631	FIN		10		2030	2020
NA20770	0.244486	0.072405	0.011209	0.012746	0.003725	0.016683	0.655825	0.029533	TSI		10		75	65
I0795	1.39938	1e-05	1e-05	0.032585	1e-05	1e-05	0.400631	0.056842	Germany	Direct: IntCal20	7071	5215-5030 calBCE (6174±29 BP, MAMS-22823)	5817	1254
I6113_d	0.304644	0.290112	0.13694	0.049134	1e-05	0.077003	0.078772	0.200236	India	Context: Archaeological - Period	4300	2800-1900 BCE	3531	769
NA18591	0.640212	0.045258	0.021283	0.01201	1e-05	0.006921	0.074889	0.839619	CHB		10		10	0
NIEcap9	0.415902	0.085658	0.014535	0.087323	0.010643	0.00756	0.631934	0.05018	Germany	Context: Archaeological - Period	1345	580-630 CE	870	475
NA18538	0.640212	0.033553	0.018322	0.002636	1e-05	0.001878	0.072525	0.871066	CHB		10		10	0
CHL007	0.399264	0.161075	0.065212	0.090096	0.043098	0.013315	0.48961	0.01711	Czech Republic	Context: Archaeological - Period	4000	2200-1900 BCE	3947	53
HG01871	0.637348	0.040073	0.038868	0.008739	1e-05	0.012683	0.102219	0.795965	KHV		10		10	0
HG03778	0.58133	0.152761	0.127915	0.014143	1e-05	0.057389	0.312312	0.306017	ITU		10		10	0
HG00261	0.396976	0.077237	0.005985	0.063374	0.015768	0.010008	0.678285	0.027715	GBR		10		10	0
I2573	0.23601	0.173663	0.010822	0.091394	0.006435	0.008332	0.48752	0.019723	United Kingdom	Direct: IntCal20	3361	1502-1302 calBCE (3144±37 BP, OxA-16486)	3862	501
HG00180	0.601512	0.033486	1e-05	0.058228	0.005034	0.002147	0.805483	0.076252	FIN		10		10	0
MOK13.SG	0.240412	0.07846	0.00678	0.053432	0.006077	0.021352	0.605351	0.008387	Serbia	Context: Archaeological - Period	3900	2100-1800 BCE	2455	1445
RISE487.SG	0.290714	0.015576	1e-05	0.034939	1e-05	0.06069	0.687369	0.026646	Italy	Direct: IntCal20	5207	3485-3103 calBCE (4557±28 BP, OxA-X-2621)	2420	2787
R126.SG	0.405724	0.049758	0.047785	0.006154	0.012435	0.033569	0.54757	0.04124	Italy	Direct: IntCal20	1650	242-350 calCE (1755±15 BP, UCIAMS-198589)	2048	398
I10052	1.11258	0.038008	1e-05	0.026823	0.016586	0.01518	0.451057	0.014135	Croatia	Direct: IntCal20	6095	4246-4052 calBCE (5325±20 BP, UCIAMS-140250)	6211	116
1H06.SG	0.340636	0.009044	1e-05	0.207973	0.005094	0.009647	0.597337	0.021097	France	Direct: IntCal20	5115	3330-3018 calBCE (4450±20 BP, UCAIMS-229430)	5369	254
MIB059	0.405632	0.137367	0.051002	0.090929	0.024979	0.01406	0.542231	0.022132	Czech Republic	Direct: IntCal20	3781	1922-1750 calBCE (3516±27 BP, CRL-19435)	3492	289
HG04060	0.580842	0.172873	0.137258	0.022081	1e-05	0.041406	0.344612	0.252064	ITU		10		205	195
I10552	0.733068	1e-05	1e-05	0.068191	0.010676	0.017217	0.557338	0.003233	Italy	Direct: IntCal20	3234	1386-1212 calBCE (3025±20 BP, PSUAMS-4875)	5473	2239
ALA026	0.625812	0.060242	0.100251	1e-05	1e-05	0.028402	0.454223	0.040351	Turkey	Direct: IntCal20	3627	1746-1616 calBCE (3390±25 BP, MAMS-33692)	2886	741
I2123	0.562976	0.25074	0.278793	0.023582	0.014304	0.028117	0.183032	0.182805	Turkmenistan	Direct: IntCal20	4211	2451-2141 calBCE (3815±35 BP, Poz-83491)	3968	243
I4892	0.307494	0.153985	0.045689	0.124041	0.010188	0.009786	0.477945	0.011997	Czech Republic	Direct: IntCal20	3754	1881-1700 calBCE (3475±20 BP, PSUAMS-2849)	3713	41
I2366_published	0.9611	0.021573	1e-05	0.062253	0.005357	0.012206	0.4851	0.013168	Hungary	Direct: IntCal20	5118	3340-2937 calBCE (4455±35 BP, Poz-88227)	5774	656
HG00154	0.407548	0.077685	1e-05	0.061288	0.018549	0.004579	0.699586	0.021961	GBR		10		10	0
I6680	0.314676	0.162954	0.032576	0.085756	0.011388	0.016713	0.514617	0.013219	United Kingdom	Direct: IntCal20	3671	1878-1617 calBCE (3420±38 BP, OxA-5555/6)	3749	78
HG02155	0.640212	0.035798	0.027948	0.012655	1e-05	0.010796	0.099273	0.81351	CDX		10		10	0
HG03846	0.586648	0.143295	0.144669	0.00926	1e-05	0.054053	0.306075	0.315845	STU		10		10	0
HG03741	0.597006	0.136761	0.132532	0.013512	1e-05	0.049584	0.333591	0.312397	STU		10		10	0
rath1.SG	0.462844	0.171886	0.033203	0.076139	0.024384	0.028345	0.560899	0.016448	Ireland	Direct: IntCal20	3897	2031-1830 calBCE (3591±29 BP, UBA-8707)	3692	205
R32.SG	0.259004	0.071216	0.04327	0.034739	0.004164	0.037696	0.561252	0.022854	Italy	Context: Archaeological - Period	1450	300-700 CE	1679	229
I6714.DG	0.61529	0.323264	0.06402	0.059217	0.030278	0.006791	0.472887	0.031071	Russia	Direct: IntCal20	4479	2618-2468 calBCE (4020±25 BP, PSUAMS-3909)	4543	64
DA51.SG	0.51214	0.168489	0.068882	0.053145	0.016831	0.038547	0.409313	0.180746	Kyrgyzstan	Direct: IntCal20	2229	386-178 calBCE (2220±37 BP, UBA-31160)	1164	1065
HG03742	0.58601	0.139438	0.123859	0.009423	1e-05	0.05258	0.336372	0.311208	ITU		10		10	0
I3947	1.21026	0.010426	0.004828	0.019386	0.005843	0.022493	0.467358	0.007042	Croatia	Direct: IntCal20	7834	5985-5774 calBCE (7000±40 BP, PSUAMS-2223)	7138	696
KO1015	0.318828	0.18227	0.044207	0.089515	0.019489	0.023392	0.478707	0.001717	Czech Republic	Direct: IntCal20	3774	1918-1746 calBCE (3509±24 BP, MAMS-30790)	3857	83
I0551	0.714296	1e-05	1e-05	0.161195	0.014832	0.021075	0.464237	1e-05	Germany	Context: Archaeological - Period	5163	3400-3025 BCE	5111	52
I5387.SG	0.625688	1e-05	1e-05	0.08742	0.00416	0.008448	0.568882	0.01459	United Kingdom	Context: Archaeological - Period	4850	3300-2500 BCE	5321	471
RDT002.SG	0.452332	0.099877	1e-05	0.138264	0.093892	0.017285	0.523053	0.03367	Russia	Direct: IntCal20	4364	2564-2297 calBCE (3931±35 BP, UBA-41634 )	2526	1838
HG03755	0.58074	0.142237	0.138118	0.014354	1e-05	0.047531	0.320635	0.307369	STU		10		10	0
HG02233	0.287604	0.052861	0.003699	0.055144	0.010609	0.033792	0.635461	0.03212	IBS		10		130	120
BLS002	0.44532	0.009532	0.005089	0.130723	0.010459	0.01873	0.544829	0.009251	Czech Republic	Direct: IntCal20	4692	2872-2626 calBCE (4141±22 BP, MAMS-41370)	5360	668
AITI_2	0.257792	0.124364	0.021373	0.092243	0.023766	0.012098	0.485189	0.016463	Germany	Direct: IntCal20	3753	1885-1696 calBCE (3477±28 BP, MAMS-21562)	3924	171
MIB066	0.281776	0.151601	0.008667	0.102999	0.024113	0.011904	0.509348	0.01214	Czech Republic	Direct: IntCal20	3801	1947-1751 calBCE (3532±28 BP, CRL-19440)	3851	50
HG02178	0.63833	0.037515	0.031781	0.008848	1e-05	0.01132	0.103535	0.806041	CDX		10		10	0
HG03898	0.602898	0.1323	0.146698	0.02229	1e-05	0.053445	0.33271	0.293879	STU		10		117	107
I7717	0.464874	0.196482	0.19221	0.025052	0.013847	0.048634	0.23264	0.203457	Pakistan	Direct: IntCal20	2283	406-209 calBCE (2292±31 BP, CIRCE-DSH-5625)	1992	291
VORONKOVO003.SG	0.532042	0.19798	0.036266	0.062064	0.058692	0.030842	0.533978	0.026084	Russia	Direct: IntCal20	4465	2576-2460 calBCE (3987±29 BP, UBA-41639)	4050	415
NA12348	0.413988	0.10291	0.005194	0.066413	1e-05	0.006036	0.673515	0.0328	CEU		10		10	0
HG00404	0.640212	0.028003	0.029012	0.006454	1e-05	0.007166	0.101309	0.828035	CHS		10		10	0
NA20771	0.2204	0.063224	0.003658	0.022915	1e-05	0.017781	0.656952	0.025544	TSI		10		10	0
NA20758	0.228414	0.06216	0.00249	0.018293	0.010059	0.018601	0.655832	0.026655	TSI		10		53	43
NA18981	0.63716	0.035327	0.023987	0.009715	1e-05	0.008692	0.110849	0.809884	JPT		10		10	0
I3494	0.516304	0.044013	0.007293	0.104383	1e-05	0.017382	0.526016	0.01177	Spain	Direct: IntCal20	3781	1928-1747 calBCE (3515±30 BP, CNA-1661.1.1)	3216	565
CL146	0.335936	0.110434	0.021688	0.074963	0.018849	0.008043	0.595957	0.017918	Italy	Context: Archaeological - Period	1345	580-630 CE	1982	637
HG00318	0.547582	0.086125	0.015463	0.084882	0.00984	0.002562	0.689795	0.065007	FIN		10		10	0
I4554	0.597972	0.364366	0.0346	0.329915	0.021752	0.01282	0.167125	0.048292	Latvia	Direct: IntCal20	5946	4048-3951 calBCE (5180±30 BP, PSUAMS-2237)	6580	634
HG00464	0.633858	0.038473	0.021603	0.010492	1e-05	0.008523	0.086321	0.83139	CHS		10		10	0
ARD2.SG	0.458832	0.003871	1e-05	0.077693	0.007709	0.021037	0.607034	0.00788	Ireland	Direct: IntCal20	5401	3599-3366 calBCE (4675±35 BP, GrN-9708)	5307	94
HG01536	0.337508	0.05951	0.015529	0.055751	0.007936	0.024595	0.662057	0.023258	IBS		10		318	308
I6715	0.578082	0.396529	0.085088	0.050004	0.036515	0.018819	0.356441	0.025529	Russia	Context: Archaeological - Period	4850	3300-2500 BCE	4785	65
VK367.SG	0.453764	0.111131	1e-05	0.07312	0.014793	0.019287	0.654988	0.033436	Denmark	Context: Archaeological - Period	1000	900-1000 CE	1013	13
I0419	0.499766	0.261007	0.040884	0.046642	1e-05	0.010768	0.570446	1e-05	Russia	Context: Archaeological - Period	4000	2200-1900 BCE	3585	415
HG02512	0.640208	0.041207	0.02974	0.009461	1e-05	0.010162	0.104085	0.805322	KHV		10		10	0
vik_bns023.SG	0.5399	0.021361	1e-05	1e-05	0.115763	0.030292	0.69755	0.084849	Sweden	Context: Archaeological - Period	900	900-1200 CE	1665	765
XN175	1.1937	0.024326	1e-05	0.028712	0.001521	0.028229	0.447888	0.010832	Germany	Direct: IntCal20	7092	5292-5055 calBCE (6208±24 BP, MAMS-36740)	6750	342
MX212	0.896764	0.008575	1e-05	0.10516	0.002426	0.017677	0.481893	1e-05	Switzerland	Direct: IntCal20	5165	3341-3095 calBCE (4489±22 BP, BE-10421.1.1)	5472	307
I3123	0.747772	0.034342	0.00666	0.038206	0.028695	0.015388	0.519017	0.010691	Italy	Direct: IntCal20	4121	2287-2041 calBCE (3760±30 BP, PSUAMS-3892)	4319	198
TIT003	0.73716	1e-05	0.049648	1e-05	0.10463	1e-05	0.475336	0.026008	Turkey	Context: Archaeological - Period	4100	2200-2100 BCE	4828	728
I2447	0.318622	0.187642	0.040912	0.109299	0.026475	0.021457	0.452396	0.001015	United Kingdom	Direct: IntCal20	3938	2120-1898 calBCE (3625±25 BP, PSUAMS-2336)	3975	37
I4089	1.03468	0.024792	1e-05	0.041945	0.018668	0.019658	0.455989	0.02021	Romania	Direct: IntCal20	5636	3765-3640 calBCE (4915±25 BP, PSUAMS-1746)	6329	693
Pal7.SG	0.759016	0.032072	0.003889	0.012122	0.003797	0.060651	0.524518	0.013138	Greece	Direct: IntCal20	6348	4449-4348 calBCE (5559±29 BP, MAMS-23037)	6369	21
HG00114	0.50471	0.05438	0.005733	0.046491	1e-05	0.004518	0.804031	0.017076	GBR		10		10	0
RISE662.SG	0.63103	0.276914	0.045064	0.069379	0.010192	0.026729	0.240244	0.326877	Russia	Direct: IntCal20	4067	2291-1946 calBCE (3718±59 BP, UBA-31592)	4185	118
I5657_published	0.309134	0.139229	0.008091	0.037672	1e-05	0.028049	0.619249	0.002152	Germany	Context: Archaeological - Period	4200	2500-2000 BCE	2083	2117
SFI-55.SG	0.500992	0.06126	0.0786	0.015865	0.014248	0.070202	0.453349	0.02117	Lebanon	Context: Archaeological - Period	2720	1000-539 BCE	2331	389
HG02070	0.637692	0.0381	0.037962	0.016087	1e-05	0.01122	0.100096	0.795254	KHV		10		10	0
I2460	0.53995	0.107104	0.087642	0.145837	0.117478	0.017979	0.439854	0.033964	United Kingdom	Direct: IntCal20	3875	2024-1782 calBCE (3575±27 BP, SUERC-53041)	3670	205
NA18528	0.640212	0.025283	0.011475	1e-05	0.003647	0.0042	0.084228	0.871146	CHB		10		10	0
VK95.SG	0.386678	0.092577	0.03504	0.059939	0.034777	0.017674	0.601228	0.031988	Iceland	Context: Archaeological - Period	850	900-1300 CE	1927	1077
NA12399	0.429132	0.090587	0.007787	0.070405	0.010772	0.008495	0.680437	0.025967	CEU		10		10	0
NA20505	0.28413	0.022068	0.010984	0.020184	0.006623	0.017993	0.724447	0.019649	TSI		10		466	456
S1253	0.394176	0.067257	1e-05	0.072266	1e-05	1e-05	0.57454	0.027306	Italy	Context: Archaeological - Period	3650	1800-1600 BCE	3223	427
HG00437	0.638916	0.032243	0.0182	0.003994	1e-05	0.007961	0.107093	0.829841	CHS		10		10	0
TRM006	0.469578	0.242671	0.039362	0.082734	0.020871	0.009938	0.493188	0.025907	Czech Republic	Direct: IntCal20	4644	2862-2573 calBCE (4105±25 BP, MAMS-45796)	3962	682
HG01596	0.634078	0.046676	0.037268	0.012666	1e-05	0.009008	0.101833	0.789461	KHV		10		10	0
ans016.SG	0.365984	1e-05	0.0077	0.07663	1e-05	0.037635	0.616987	0.009475	Sweden	Direct: IntCal20	4705	2879-2631 calBCE (4160±30 BP, Beta-402963)	4931	226
VLI011	0.465298	0.27237	0.065454	0.090735	0.017296	0.010831	0.442513	0.013335	Czech Republic	Direct: IntCal20	4718	2884-2636 calBCE (4174±25 BP, MAMS-44711)	4245	473
HG00282	0.548862	0.088498	0.004675	0.081395	0.015592	0.003749	0.674777	0.085629	FIN		10		10	0
I3040.SG	1.01334	1e-05	1e-05	0.061407	0.008963	0.008514	0.49146	0.016243	United Kingdom	Context: Archaeological - Period	5525	3650-3500 BCE	5917	392
pcw362.SG	0.547466	0.255616	0.055919	0.064101	0.020177	0.03766	0.505144	0.015	Poland	Direct: IntCal20	4305	2465-2209 calBCE (3875±35 BP, Poz-90899)	4336	31
KO1010	0.385008	0.188743	0.043105	0.076555	0.002879	0.01107	0.531417	0.018619	Czech Republic	Direct: IntCal20	3906	2027-1890 calBCE (3599±24 BP, MAMS-30787)	3729	177
I2327	0.219336	0.174953	0.15837	0.006204	0.017871	0.027596	0.344796	0.055318	Iran	Direct: IntCal20	3050	1201-1015 calBCE (2910±20 BP, PSUAMS-4413)	3928	878
NA18971	0.637922	0.042177	0.025277	0.010043	1e-05	0.010085	0.098531	0.812723	JPT		10		10	0
HG00255	0.402956	0.08211	0.023245	0.068833	0.01552	0.008794	0.660561	0.022299	GBR		10		10	0
I5042	0.369034	0.147984	0.064754	0.151227	0.024578	0.023793	0.452056	1e-05	Czech Republic	Context: Archaeological - Period	4100	2300-2000 BCE	3157	943
HG00674	0.633896	0.03123	0.020642	0.005848	1e-05	0.009033	0.107977	0.822092	CHS		10		10	0
I2954	0.640212	1e-05	0.172172	0.052614	0.190505	1e-05	0.489053	0.095625	Pakistan	Direct: IntCal20	2316	402-234 calBCE (2296±19 BP, CIRCE-DSH-5624)	4873	2557
OBR002	0.333884	0.249441	0.07681	0.097652	1e-05	0.011571	0.398447	0.012896	Czech Republic	Direct: IntCal20	4382	2566-2310 calBCE (3941±25 BP, MAMS-38471)	4114	268
RISE486.SG	0.437096	0.013367	1e-05	0.059308	0.004599	0.069892	0.547227	0.036266	Italy	Direct: IntCal20	3902	2136-1771 calBCE (3595±55 BP, ETH-12913)	5064	1162
RISE516.SG	0.625832	0.294229	0.039343	0.073235	0.009988	0.042891	0.194116	0.338999	Russia	Direct: IntCal20	4065	2201-2035 calBCE (3725±25 BP, UCIAMS-147668)	4138	73
I3322	0.496616	0.081941	1e-05	0.101119	0.00434	0.020096	0.496389	0.011893	Spain	Context: Archaeological - Period	2500	600-500 BCE	3064	564
I7202	0.236504	0.193709	0.035382	0.103687	0.046155	0.016876	0.401466	0.000861	Czech Republic	Context: Archaeological - Period	4250	2800-1800 BCE	4081	169
HG02407	0.63719	0.041807	0.031285	0.009906	1e-05	0.010198	0.098873	0.806399	CDX		10		10	0
I2418	0.403866	0.184276	0.038471	0.109689	0.02464	0.007856	0.500364	0.016522	United Kingdom	Direct: IntCal20	4237	2452-2200 calBCE (3835±25 BP, NZA-32788)	3877	360
I12461	0.3682	0.233935	0.178129	0.029363	1e-05	0.03375	0.251597	0.1372	Pakistan	Context: Archaeological - Period	2850	1000-800 BCE	2891	41
NA18988	0.636334	0.037387	0.024211	0.008707	1e-05	0.01242	0.10193	0.813387	JPT		10		10	0
I15946	1.04914	0.036376	0.005238	0.063627	1e-05	0.02159	0.449375	0.001439	Italy	Direct: IntCal20	5968	4158-3958 calBCE (5205±30 BP, PSUAMS-6699)	6355	387
I6564	0.787408	0.072071	0.111917	1e-05	0.014696	0.048526	0.367841	0.028029	Jordan	Context: Archaeological - Period	3300	1550-1150 BCE	3528	228
prs006-ALL_DATA.SG	0.433376	1e-05	1e-05	0.05725	0.021746	0.04842	0.589732	0.01443	Ireland	Direct: IntCal20	5480	3633-3378 calBCE (4740±30 BP, Beta-446177)	5478	2
VK441.SG	0.42518	0.123766	0.089013	0.121131	0.063795	1e-05	0.489569	0.00519	Sweden	Context: Archaeological - Period	975	900-1050 CE	3926	2951
I3350	0.529364	0.083238	0.063098	0.019631	1e-05	0.034124	0.48443	0.02307	India	Direct: IntCal20	131	1675-1943 calCE (140±15 BP, PSUAMS-5471)	1495	1364
VK529.SG	0.447286	0.108195	0.021166	0.083559	0.019254	0.017519	0.628915	0.02492	Norway	Context: Archaeological - Period	1150	700-900 CE	1003	147
HG02410	0.635132	0.056595	0.037607	0.013359	1e-05	0.009642	0.071907	0.80833	CDX		10		10	0
HG04219	0.579538	0.143635	0.143618	0.007326	0.006525	0.050897	0.331232	0.28642	ITU		10		10	0
I3716_published	0.50371	0.331395	0.01648	0.378815	1e-05	0.015957	0.17544	0.013642	Ukraine	Direct: IntCal20	7347	5473-5320 calBCE (6410±25 BP, PSUAMS-2302)	6820	527
NA20581	0.232374	0.054342	0.019152	0.017453	0.009086	0.015054	0.651463	0.029521	TSI		10		10	0
HG00335	0.546948	0.064179	0.018398	0.080548	0.005046	0.003538	0.713498	0.068151	FIN		10		10	0
XN225	1.31792	0.047369	1.3e-05	0.046206	1e-05	0.041828	0.37181	0.003227	Germany	Context: Archaeological - Period	7100	5300-5000 BCE	6533	567
s19_VII15_1.SG	0.488692	0.11574	1e-05	0.098452	0.037917	0.028164	0.605362	0.038584	Russia	Direct: IntCal20	1911	43 calBCE - 120 calCE (1980±30 BP, Poz-103328)	1439	472
NIEcap2	0.359454	0.032993	1e-05	0.062766	0.062033	1e-05	0.701789	1e-05	Germany	Context: Archaeological - Period	1345	580-630 CE	2594	1249
HG02084	0.633714	0.045532	0.03164	0.01113	0.001828	0.010503	0.096271	0.799835	KHV		10		10	0
RISE684.SG	0.621782	0.324573	0.035244	0.053494	1e-05	0.048388	0.187813	0.341252	Russia	Direct: IntCal20	4239	2463-2140 calBCE (3830±55 BP, UBA-31598)	4168	71
I0406	0.341584	0.011343	0.002981	0.098329	1e-05	0.036958	0.573836	0.031089	Spain	Context: Archaeological - Period	5700	3900-3600 BCE	5352	348
NA18987	0.640212	0.047059	0.029672	0.000707	1e-05	0.007857	0.10975	0.804935	JPT		10		10	0
I6766.SG	0.701012	0.014948	0.002654	0.099765	0.008891	0.035614	0.486676	0.016141	United Kingdom	Context: Archaeological - Period	5100	3800-2500 BCE	5095	5
I4322	0.375306	0.219775	0.075308	0.088662	0.011938	0.012664	0.411341	0.047847	Kazakhstan	Direct: IntCal20	3484	1612-1465 calBCE (3270±20 BP, PSUAMS-2544)	3616	132
I6941	0.509362	0.154761	0.173666	0.041578	1e-05	0.066219	0.179552	0.318778	India	Direct: IntCal20	1007	892-993 calCE (1105±15 BP, PSUAMS-5440)	1731	724
I5469	0.60834	1e-05	0.072824	0.117478	0.10646	0.021112	0.364815	0.005158	United Kingdom	Direct: IntCal20	3517	1629-1502 calBCE (3300±30 BP, SUERC-2867)	4077	560
NA20755	0.238276	0.045476	0.015148	0.020482	0.01264	0.015249	0.66042	0.029606	TSI		10		10	0
NA18977	0.633178	0.041057	0.03016	0.009001	1e-05	0.009383	0.102759	0.804103	JPT		10		10	0
RISE21.SG	0.49687	0.31187	1e-05	0.01853	1e-05	0.015895	0.522603	0.059401	Denmark	Direct: IntCal20	3301	1426-1272 calBCE (3092±29 BP, OxA-28047)	2899	402
HG04025	0.600324	0.156713	0.143756	0.005449	1e-05	0.050619	0.320952	0.302547	ITU		10		10	0
HG01842	0.640212	0.040696	0.033715	0.004496	1e-05	0.012404	0.109675	0.798995	KHV		10		10	0
VK71.SG	0.43503	0.067009	0.033294	0.053164	0.044655	0.040688	0.631185	0.027404	Denmark	Context: Archaeological - Period	1100	700-1000 CE	1329	229
RA57	1.00132	0.010768	1e-05	0.11153	1e-05	0.018356	0.430286	0.018651	Switzerland	Direct: IntCal20	4806	2906-2706 calBCE (4236±21 BP, BE-7989.1.1)	5310	504
I8245	0.449806	0.183056	0.163669	0.033099	1e-05	0.050799	0.263178	0.210975	Pakistan	Direct: IntCal20	2197	355-114 calBCE (2165±20 BP, PSUAMS-6197)	1985	212
HG03887	0.593828	0.141777	0.140768	0.01712	0.005096	0.049207	0.328542	0.294289	STU		10		10	0
PB581.SG	0.41368	0.009999	1e-05	0.080447	0.004853	0.0242	0.609936	0.007077	Ireland	Direct: IntCal20	5413	3625-3363 calBCE (4679±48 BP, UBA-38316)	4928	485
Aes8	0.850712	1.7e-05	1e-05	0.083333	0.00344	0.020835	0.519281	0.000347	Switzerland	Direct: IntCal20	4851	2921-2881 calBCE (4286±23 BP, BE-9178.1.1)	5082	231
NA20586	0.241324	0.054026	0.022823	0.015886	0.00302	0.014647	0.666972	0.023172	TSI		10		10	0
I11752	0.560956	0.3823	0.098731	0.078354	0.032751	0.01052	0.335952	0.021754	Russia	Context: Archaeological - Period	4650	2900-2500 BCE	4769	119
I0046_published	0.799752	0.005721	1e-05	0.009688	0.009337	0.022496	0.561693	0.031058	Germany	Direct: IntCal20	7041	5211-4957 calBCE (6136±34 BP, MAMS-21479)	6579	462
I6707	0.38347	0.206388	0.038196	0.101232	0.03503	0.013179	0.441963	0.035631	Kazakhstan	Direct: IntCal20	3432	1531-1442 calBCE (3230±20 BP, PSUAMS-2978)	3817	385
DA143.SG	0.573488	0.234759	0.081061	0.068494	1e-05	0.027881	0.474306	0.080119	Russia	Context: Archaeological - Period	2300	800 BCE - 100 CE	2868	568
I3949.SG	0.596938	0.328915	0.078083	0.056021	0.05516	0.017756	0.426048	0.016371	Russia	Direct: IntCal20	4569	2844-2496 calBCE (4075±20 BP, PSUAMS-2292)	4613	44
CCH289.SG	0.981096	0.001193	0.029393	0.044725	1e-05	0.060909	0.45189	0.006548	Turkey	Direct: IntCal20	8661	6903-6601 calBCE (7865±30 BP, UCIAMS-143258)	6371	2290
NA18620	0.637724	0.041993	0.022814	0.00568	1e-05	0.006816	0.096969	0.824463	CHB		10		10	0
I6463	0.77052	1e-05	0.244611	1e-05	1e-05	1e-05	0.354868	0.047793	Jordan	Context: Archaeological - Period	3300	1550-1150 BCE	4232	932
vik_stg021.SG	0.445908	0.095207	0.016856	0.080192	0.019866	0.045966	0.615524	0.029226	Sweden	Direct: IntCal20	919	901-1154 calCE (1020±35 BP, Ua-22728)	1051	132
XN165	1.48337	0.015454	1e-05	0.021511	0.005638	0.012629	0.413847	1e-05	Germany	Direct: IntCal20	7099	5296-5056 calBCE (6213±24 BP, MAMS-36725)	7352	253
VK22.SG	0.325986	0.093144	1e-05	0.03508	1e-05	0.021072	0.675944	0.017618	Russia	Context: Archaeological - Period	900	900-1200 CE	941	41
NA19089	0.636912	0.045403	0.025677	0.012317	1e-05	0.009766	0.09732	0.807847	JPT		10		10	0
HG03838	0.578758	0.143634	0.129712	0.012075	0.005216	0.050981	0.301636	0.326009	STU		10		10	0
I3719_published	1.2135	0.028688	1e-05	0.027219	0.005318	0.025188	0.450135	1e-05	Ukraine	Direct: IntCal20	6831	4983-4795 calBCE (5995±25 BP, PSUAMS-2303)	7088	257
MA969.SG	0.580548	0.245766	0.078717	0.091822	1e-05	0.02525	0.50284	0.025752	Estonia	Direct: IntCal20	4652	2872-2501 calBCE (4110±40 BP, Poz-10824)	4047	605
VK259.SG	0.435704	0.1177	0.02052	0.07469	0.015969	0.045112	0.609996	0.013749	United Kingdom	Context: Archaeological - Period	953	970-1025 CE	1109	156
NA19075	0.640212	0.0359	0.028482	0.012925	1e-05	0.008261	0.101633	0.812779	JPT		10		10	0
HG01670	0.285094	0.036482	0.011068	0.036312	0.012338	0.022511	0.670038	0.033681	IBS		10		10	0
NA19059	0.63342	0.048037	0.026864	0.008537	1e-05	0.011557	0.091309	0.81028	JPT		10		10	0
HG00145	0.422982	0.069203	0.013764	0.053601	0.025283	0.008988	0.690188	0.030347	GBR		10		42	32
HUGO_169Sk1_d	0.31494	1e-05	0.045098	0.112863	0.058417	1e-05	0.536331	0.008478	Germany	Direct: IntCal20	4385	2566-2310 calBCE (3942±25 BP, MAMS-18914)	3978	407
COR001	0.662928	0.028982	1e-05	0.052251	1e-05	0.022265	0.554818	0.015873	Italy	Direct: IntCal20	1017	885-992 calCE (1124±23 BP, MAMS-38279)	4276	3259
HG01808	0.632476	0.044389	0.02274	0.005066	1e-05	0.009581	0.105823	0.808513	CDX		10		10	0
HG00684	0.640212	0.034172	0.02462	0.006335	0.001198	0.009281	0.098693	0.825691	CHS		10		10	0
HG03698	0.583702	0.147045	0.121504	1.3e-05	1e-05	0.053413	0.344814	0.304936	STU		10		10	0
poz81.SG	0.6063	0.276258	0.051351	0.072708	0.029392	0.041388	0.482333	0.029605	Poland	Direct: IntCal20	4702	2881-2627 calBCE (4160±35 BP, Poz-36250)	4202	500
HG01786	0.321574	0.059654	0.010745	0.049555	0.009759	0.019726	0.665984	0.025247	IBS		10		29	19
HG02694	0.552624	0.169509	0.147235	0.000784	0.002138	0.040404	0.420979	0.175147	PJL		10		413	403
VK489.SG	0.401992	0.100132	0.003831	0.078551	0.011805	0.030537	0.639476	0.016547	Estonia	Context: Archaeological - Period	1200	700-800 CE	1079	121
VK431.SG	0.36143	0.123487	1e-05	0.071887	0.005262	0.039599	0.594944	0.02541	Sweden	Context: Archaeological - Period	975	900-1050 CE	1395	420
scy011.SG	0.48929	0.189581	0.069832	0.058978	0.012319	0.06493	0.442129	0.086759	Ukraine	Direct: IntCal20	2176	356-57 calBCE (2160±30 BP, Beta-451572)	2456	280
NA20797	0.246488	0.060313	0.027197	0.022685	1e-05	0.013209	0.642878	0.036837	TSI		10		30	20
VLI022	0.229636	0.114179	0.037291	0.079974	0.059745	0.01582	0.451731	0.023793	Czech Republic	Direct: IntCal20	4265	2455-2204 calBCE (3848±26 BP, MAMS-30763)	3755	510
I3432	0.906244	0.01835	0.004579	0.112906	1e-05	0.022491	0.447542	0.007503	Portugal	Direct: IntCal20	4924	3081-2907 calBCE (4365±25 BP, PSUAMS-1882)	5346	422
VK521.SG	0.467406	0.087814	0.026265	0.095804	0.020912	0.026422	0.639729	0.016641	Denmark	Context: Archaeological - Period	1650	200-400 CE	1149	501
I5271	0.640212	0.346501	0.117416	0.063594	0.016707	0.019449	0.40603	0.030293	Russia	Direct: IntCal20	4897	3011-2900 calBCE (4335±20 BP, PSUAMS-2406)	4496	401
I10099	0.945364	0.109737	0.101901	0.015352	0.001193	0.036081	0.309144	0.030193	Israel	Context: Archaeological - Period	3500	1600-1500 BCE	3591	91
HG01850	0.634426	0.048412	0.03019	0.003828	1e-05	0.01172	0.111433	0.791503	KHV		10		10	0
VLI081	0.462598	0.270353	0.068606	0.090356	0.035518	0.005546	0.428005	0.012798	Czech Republic	Context: Archaeological - Period	4650	2900-2500 BCE	4302	348
R137.SG	0.385636	0.087825	0.031975	0.012811	1e-05	0.025315	0.550997	0.0346	Italy	Context: Archaeological - Period	1550	300-500 CE	1846	296
I12466	0.638184	0.182061	0.081161	0.22813	0.033508	0.007157	1e-05	0.148369	Pakistan	Context: Archaeological - Period	2850	1000-800 BCE	3074	224
I6764.SG	0.78666	1.1e-05	1e-05	0.09555	0.02292	0.03192	0.474309	0.018558	United Kingdom	Context: Archaeological - Period	5100	3800-2500 BCE	4917	183
RISE493.SG	0.580858	0.216147	0.038648	0.06991	0.007644	0.046817	0.335932	0.255213	Russia	Direct: IntCal20	3423	1518-1427 calBCE (3214±26 BP, OxA-31211)	2295	1128
KRD004	1.06288	0.000597	0.030744	0.029561	0.023209	0.044789	0.423459	0.021862	Turkey	Direct: IntCal20	7620	5719-5628 calBCE (6766±25 BP, MAMS-40666)	5913	1707
HG01840	0.640212	0.044165	0.040765	0.014112	1e-05	0.010388	0.08834	0.80221	KHV		10		10	0
SUC004	0.750488	0.014754	1e-05	0.057578	1e-05	0.018539	0.550838	0.010591	Italy	Direct: IntCal20	4185	2296-2144 calBCE (3802±19 BP, MAMS-38297)	5902	1717
I0840	0.5321	1e-05	1e-05	0.140241	1e-05	0.019341	0.516626	0.030678	Portugal	Direct: IntCal20	4243	2454-2153 calBCE (3836±29 BP, OxA-28857)	5143	900
esp005.SG	0.268412	0.07168	0.005883	0.082813	0.007687	0.048919	0.583875	0.013234	Spain	Context: Archaeological - Period	3400	1600-1300 BCE	2588	812
MA2208_final.SG	0.310728	0.05309	0.091239	1e-05	0.004875	0.050504	0.542986	0.019555	Turkey	Context: Archaeological - Period	3800	2500-1200 BCE	2967	833
6DT23.SG	0.420296	0.125057	0.009946	0.056476	0.015664	0.023023	0.644358	0.015508	United Kingdom	Context: Archaeological - Period	1750	50-350 CE	1129	621
I1793	0.297902	0.234451	0.17924	0.050875	1e-05	0.022055	0.267357	0.074847	Turkmenistan	Direct: IntCal20	4038	2195-2027 calBCE (3700±20 BP, PSUAMS-2312)	3810	228
VK266.SG	0.388056	0.118081	0.028496	0.047259	0.018683	0.046883	0.598403	0.016108	Sweden	Context: Archaeological - Period	1000	800-1100 CE	1207	207
I1164	1.38634	0.051232	0.03611	0.003648	0.018362	0.038203	0.333317	0.012483	Israel	Context: Archaeological - Period	5950	4500-3500 BCE	5375	575
CL38	0.6667	0.071701	0.057087	0.009424	1e-05	0.025533	0.489072	0.02044	Italy	Context: Archaeological - Period	1345	580-630 CE	4232	2887
Gokhem5.SG	0.822052	1e-05	1e-05	0.016079	0.095478	0.048986	0.473857	1e-05	Sweden	Direct: IntCal20	5084	3331-2930 calBCE (4440±30 BP, Beta-368294)	6689	1605
I0413	0.547484	0.007637	1e-05	0.032298	1e-05	0.03129	0.598902	0.032924	Spain	Direct: IntCal20	7143	5304-5065 calBCE (6234±28 BP, MAMS-16166)	6715	428
CAK532.SG	0.416536	0.004022	1e-05	0.073283	0.009496	0.018605	0.616116	0.014275	Ireland	Direct: IntCal20	4892	3013-2890 calBCE (4321±30 BP, OxA-35326)	5226	334
MIB069	0.364782	0.202476	0.025424	0.093655	0.011676	0.010375	0.503746	0.014923	Czech Republic	Direct: IntCal20	3931	2116-1893 calBCE (3619±27 BP, CRL-19443)	3905	26
I1783	0.538004	0.334807	0.176889	0.045777	1e-05	0.025042	0.274768	0.091593	Turkmenistan	Direct: IntCal20	4068	2276-1985 calBCE (3725±35 BP, Poz-83484)	3580	488
HG03894	0.580254	0.122635	0.128495	0.014915	1e-05	0.063488	0.346417	0.294051	STU		10		10	0
cth217.SG	0.957476	0.074317	0.04942	0.056463	1e-05	0.07121	0.338921	0.010231	Turkey	Direct: IntCal20	8274	6410-6241 calBCE (7461±36 BP, TÜBİTAK-686)	3437	4837
HG00273	0.575316	0.026731	1e-05	0.058385	1e-05	0.003418	0.813875	0.065114	FIN		10		10	0
VK114.SG	0.387824	0.127773	0.033365	0.056228	1e-05	0.028305	0.620356	0.007758	Norway	Context: Archaeological - Period	750	1100-1300 CE	1769	1019
I7605	0.612724	0.006059	1e-05	0.127554	1e-05	0.01744	0.515221	0.020467	Spain	Context: Archaeological - Period	5050	3500-2700 BCE	5135	85
VLI053	0.290868	0.238838	0.040452	0.129434	1e-05	0.014301	0.331629	0.01256	Czech Republic	Context: Archaeological - Period	3550	1700-1500 BCE	4002	452
RISE210.SG	0.487988	1e-05	1e-05	0.211728	0.052781	0.061475	0.597864	1e-05	Sweden	Direct: IntCal20	3312	1436-1286 calBCE (3105±28 BP, OxA-29654)	4916	1604
NA20775	0.24842	0.071475	0.014744	0.020965	1e-05	0.013799	0.645335	0.037766	TSI		10		15	5
NA12717	0.399808	0.101252	0.003412	0.055597	1e-05	0.007956	0.680926	0.030636	CEU		10		10	0
HG00867	0.640212	0.030609	0.034585	0.012486	1e-05	0.010536	0.101039	0.810724	CDX		10		10	0
I6490	0.255688	0.029652	0.056078	0.07222	0.044238	0.023747	0.56434	0.017453	Spain	Context: Archaeological - Period	1600	200-500 CE	2489	889
I20773	0.300696	0.108647	0.032785	0.126354	0.029902	0.027532	0.499083	0.005928	Hungary	Context: Archaeological - Period	3200	1700-800 BCE	2756	444
HG04047	0.57386	0.136217	0.127298	0.023559	0.003995	0.060123	0.313432	0.302191	STU		10		335	325
NA18966	0.640212	0.038913	0.028811	0.015292	1e-05	0.010458	0.095053	0.811453	JPT		10		10	0
NA18949	0.640212	0.041843	0.031847	0.012418	1e-05	0.011225	0.098158	0.804491	JPT		10		10	0
DA66.SG	0.60218	0.190507	0.053003	0.024749	0.011537	0.044901	0.363571	0.292706	Kyrgyzstan	Direct: IntCal20	1435	431-594 calCE (1546±33 BP, UBA-31192)	1385	50
I2937	1.37899	0.018491	1e-05	0.006094	0.008383	0.02475	0.422972	0.014495	Greece	Direct: IntCal20	7360	5477-5331 calBCE (6441±38 BP, OxA-22012)	7443	83
ETM004	0.81056	0.063835	0.160957	0.019991	1e-05	0.026542	0.326877	0.03909	Syria	Context: Archaeological - Period	3850	2000-1800 BCE	4323	473
NA18644	0.640212	0.036017	0.020523	0.007604	1e-05	0.007213	0.094641	0.833982	CHB		10		10	0
HG01844	0.6354	0.041499	0.034186	0.011931	1e-05	0.012861	0.104431	0.792665	KHV		10		10	0
Tamula1	0.553726	0.264182	0.054372	0.319695	1e-05	0.016981	0.284792	0.016715	Estonia	Direct: IntCal20	5407	3621-3366 calBCE (4680±40 BP, Poz-15645)	6992	1585
VK174.SG	0.470246	0.114398	0.009177	0.080903	0.010604	0.041054	0.641024	0.017847	United Kingdom	Context: Archaeological - Period	1010	880-1000 CE	1079	69
I2421	0.28654	0.170539	0.010478	0.096532	0.024389	0.014274	0.491638	0.015303	United Kingdom	Direct: IntCal20	3790	1935-1751 calBCE (3524±28 BP, OxA-26256)	3910	120
I1496	1.38695	1e-05	1e-05	0.011746	0.005604	0.020192	0.441536	0.014107	Hungary	Direct: IntCal20	7040	5211-4958 calBCE (6135±33 BP, MAMS-14821)	7633	593
I0430	0.5884	0.24996	0.066553	0.058247	1e-05	0.011376	0.582995	0.004943	Russia	Context: Archaeological - Period	3675	1850-1600 BCE	3762	87
HG03718	0.597316	0.137962	0.144782	0.015902	0.004226	0.056	0.308555	0.311113	ITU		10		10	0
TSB001	0.373734	0.197689	0.103551	0.036378	1e-05	0.025693	0.389837	0.113593	Mongolia	Direct: IntCal20	1231	660-775 calCE (1307±23 BP, MAMS-41130)	1980	749
UzOO77	0.584454	0.434732	0.01874	0.288998	0.005387	0.005303	0.178497	0.040452	Russia	Context: Archaeological - Period	7200	5500-5000 BCE	6047	1153
HG02402	0.640212	0.029183	0.029214	0.018204	0.002987	0.010151	0.099386	0.810866	CDX		10		10	0
MX251	0.278228	0.190525	1e-05	0.08886	0.070368	0.005369	0.463856	1e-05	Germany	Direct: IntCal20	4039	2199-1980 calBCE (3700±30 BP, MAMS-21967)	3950	89
HG03625	0.554174	0.181273	0.150785	0.008015	0.00074	0.029595	0.404402	0.182162	PJL		10		468	458
I2790_published	0.96576	0.022802	0.002556	0.039827	1e-05	0.025257	0.498633	0.009416	Hungary	Direct: IntCal20	5625	3768-3543 calBCE (4890±35 BP, Poz-82205)	6380	755
DA54.SG	0.593134	0.144688	0.057866	0.021888	1e-05	0.035226	0.3958	0.320972	Kyrgyzstan	Direct: IntCal20	1594	255-421 calCE (1693±31 BP, UBA-31163)	63	1531
I5118	0.962976	0.011647	0.006562	0.079458	0.021124	0.015586	0.450808	0.014012	Hungary	Context: Archaeological - Period	5100	3300-3000 BCE	5318	218
RISE483.SG	0.745764	0.077441	0.005068	0.109482	1e-05	0.006491	0.429357	0.025652	Hungary	Context: Archaeological - Period	3700	2000-1500 BCE	4280	580
HG04094	0.594088	0.14586	0.12388	0.009008	0.004568	0.050724	0.330081	0.312807	ITU		10		10	0
DA16.SG	0.596276	0.186749	0.043003	0.040322	0.015979	0.018656	0.35979	0.313523	Kazakhstan	Direct: IntCal20	2553	756-416 calBCE (2459±28 BP, UBA-31141)	2044	509
CL57	0.214082	0.123388	0.032367	0.063345	0.025632	0.020374	0.504184	0.017635	Italy	Context: Archaeological - Period	1345	580-630 CE	2705	1360
HG01762	0.291388	0.06521	1e-05	0.056677	1e-05	0.020495	0.660955	0.02222	IBS		10		93	83
HG03943	0.594968	0.129812	0.141353	0.006734	0.009608	0.05263	0.332836	0.304395	STU		10		10	0
KO7002	0.348312	0.23904	0.015562	0.077637	0.018484	0.025474	0.458303	0.019539	Czech Republic	Context: Archaeological - Period	4000	2200-1900 BCE	3979	21
HG01046	0.63522	0.040563	0.027081	0.007378	1e-05	0.010214	0.095164	0.817084	CDX		10		10	0
NA18541	0.63869	0.019661	0.014253	0.004697	1e-05	0.002413	0.07853	0.879664	CHB		10		84	74
ASH066	0.82044	0.125735	0.133848	0.021692	1e-05	0.04375	0.289461	0.020336	Israel	Direct: IntCal20	3184	1376-1127 calBCE (2998±23 BP, MAMS-33789)	3672	488
JK1968	0.496866	0.17176	0.021494	0.094659	0.010293	0.014125	0.44124	0.174745	Finland	Context: Archaeological - Period	1400	300-800 CE	1725	325
I5014	0.23894	0.185627	0.049288	0.115874	0.01789	0.019644	0.389767	0.002116	Germany	Context: Archaeological - Period	4200	2500-2000 BCE	3965	235
HG00533	0.640212	0.047801	0.018035	0.01116	1e-05	0.006287	0.08742	0.829278	CHS		10		10	0
Kivutkalns207	0.410296	0.167928	0.036608	0.171335	0.032457	0.010601	0.455925	0.010177	Latvia	Direct: IntCal20	2600	787-541 calBCE (2511±30 BP, Hela-3743)	3255	655
I2514	0.319754	0.19357	0.29287	0.012119	1e-05	0.026397	0.264599	0.050195	Iran	Direct: IntCal20	4347	2471-2299 calBCE (3915±25 BP, PSUAMS-1918)	4515	168
NA19054	0.633116	0.042818	0.025822	0.012804	1e-05	0.01052	0.097091	0.807376	JPT		10		10	0
HG03234	0.578718	0.151044	0.144357	0.001375	0.016272	0.037383	0.410204	0.208609	PJL		10		336	326
HG00113	0.504244	0.045564	0.002912	0.035719	0.01675	0.002538	0.813618	0.014905	GBR		10		10	0
I3997	0.37638	0.024005	0.001664	0.110102	0.01839	0.023655	0.559481	0.008551	Spain	Direct: IntCal20	3642	1874-1544 calBCE (3400±40 BP, Beta-195318)	5384	1742
ASH068	1.07834	0.081216	1e-05	0.030615	0.013886	0.019811	0.413083	0.011737	Israel	Direct: IntCal20	3167	1370-1123 calBCE (2989±24 BP, MAMS-33790)	5753	2586
KON005	0.569788	0.268104	0.083595	0.127955	0.021069	0.006515	0.45753	1e-05	Czech Republic	Direct: IntCal20	4680	2869-2583 calBCE (4130±24 BP, MAMS-45789)	4233	447
VK448.SG	0.367284	0.116386	0.015308	0.074033	0.011292	0.027671	0.609709	0.009126	Norway	Context: Archaeological - Period	1050	700-1100 CE	1920	870
VK90.SG	0.288542	0.115975	0.018901	0.04394	0.003515	0.048101	0.581208	0.012516	Denmark	Context: Archaeological - Period	1075	850-900 CE	2113	1038
VLI075	0.339094	0.29928	1e-05	0.109384	0.00463	0.01818	0.417938	1e-05	Czech Republic	Context: Archaeological - Period	4650	2900-2500 BCE	3948	702
I2610	0.225576	0.225418	0.079063	0.075091	0.017644	0.023631	0.362691	1e-05	United Kingdom	Direct: IntCal20	3783	1939-1743 calBCE (3515±35 BP, Poz-83498)	4199	416
I1053	0.395424	0.184945	0.037525	0.073498	0.030191	0.009305	0.529645	0.012487	Russia	Direct: IntCal20	3785	1928-1751 calBCE (3520±25 BP, PSUAMS-2064)	3873	88
SSG-A-3_38.SG	0.438904	0.10845	1e-05	0.111944	0.030542	0.034613	0.611183	0.002595	Iceland	Context: Archaeological - Period	1025	850-1000 CE	1938	913
I1970	0.799196	0.025245	1e-05	0.125839	0.007204	0.024356	0.457479	1e-05	Portugal	Direct: IntCal20	4635	2876-2491 calBCE (4100±60 BP, GrN-10972)	4881	246
HOP004	0.3957	0.099744	1e-05	0.072721	0.014704	0.019851	0.505608	0.028379	Czech Republic	Direct: IntCal20	4222	2451-2147 calBCE (3826±27 BP, MAMS-38921)	2915	1307
NA20763	0.265924	0.065501	0.017475	0.013948	0.004038	0.013229	0.670641	0.028015	TSI		10		10	0
I7800	0.794048	1e-05	0.05628	0.039369	1e-05	0.015783	0.529968	1e-05	Italy	Direct: IntCal20	3945	2127-1900 calBCE (3630±25 BP, PSUAMS-6466)	5274	1329
IKI037	0.907672	0.062794	0.081716	0.009098	1e-05	0.013893	0.435941	0.009571	Turkey	Direct: IntCal20	5496	3634-3381 calBCE (4748±29 BP, MAMS-40682)	4653	843
NA12814	0.44269	0.098914	0.013446	0.048598	0.006957	0.006792	0.699407	0.027114	CEU		10		10	0
HG02655	0.541972	0.160136	0.132941	0.015456	1e-05	0.031811	0.422674	0.187843	PJL		10		149	139
RISE563.SG	0.595976	0.06878	0.016754	0.031292	0.051038	0.073559	0.710852	0.025595	Germany	Direct: IntCal20	4411	2573-2310 calBCE (3955±35 BP, Poz-84553)	1989	2422
VK60.SG	0.486704	0.134191	0.025147	0.111874	0.008841	0.023267	0.604466	0.01545	Sweden	Context: Archaeological - Period	975	900-1050 CE	1239	264
DolmenAnsiao96B.SG	0.34838	0.027162	0.005963	0.099338	1e-05	0.052452	0.544071	0.02385	Portugal	Context: Archaeological - Period	5450	3700-3300 BCE	4662	788
VLI028	0.470604	0.243319	1e-05	0.04593	1e-05	0.010163	0.404314	0.018545	Czech Republic	Context: Archaeological - Period	4150	2300-2100 BCE	4028	122
Turlojiske3	0.396584	0.173755	0.030522	0.131069	1e-05	0.01383	0.517194	0.011797	Lithuania	Direct: IntCal20	2846	1015-797 calBCE (2736±60 BP, Vs-1188)	3750	904
I7282	0.235052	0.125458	0.014515	0.109986	0.022956	0.015575	0.473983	0.018705	Czech Republic	Context: Archaeological - Period	4200	2500-2000 BCE	3923	277
I3986	0.698504	0.034515	0.089044	0.007578	0.029025	0.043014	0.417348	0.044792	Jordan	Context: Archaeological - Period	3300	1550-1150 BCE	3453	153
HG02725	0.57817	0.152339	0.129985	0.012345	0.007104	0.050311	0.323407	0.293478	PJL		10		10	0
Aes20	0.638564	0.015498	1e-05	0.100247	1e-05	0.013787	0.540924	0.009826	Switzerland	Direct: IntCal20	4842	2917-2876 calBCE (4269±24 BP, BE-9188.1.1)	5855	1013
GRG023	0.785052	0.005927	1e-05	0.075854	0.006429	0.021866	0.529911	0.003682	France	Context: Archaeological - Period	6450	5000-4000 BCE	4551	1899
I4895	0.303792	0.209089	0.028101	0.105359	1e-05	0.004481	0.47728	0.00746	Czech Republic	Direct: IntCal20	4106	2276-2042 calBCE (3750±20 BP, PSUAMS-2852)	3961	145
HG03780	0.600826	0.140245	0.156161	0.0041	0.006128	0.052177	0.35039	0.271097	ITU		10		10	0
OBKR_50_d	0.40318	0.126506	0.025276	0.119754	0.038373	0.026866	0.398321	0.004051	Germany	Direct: IntCal20	3935	2114-1899 calBCE (3623±23 BP, MAMS-18895)	3481	454
VK496.SG	0.45878	0.072809	0.021657	0.093501	0.028187	0.022283	0.645747	0.02509	Estonia	Context: Archaeological - Period	1200	700-800 CE	1152	48
I2198	1.17056	0.123768	0.074572	0.002025	1e-05	0.040777	0.276492	0.029657	Israel	Direct: IntCal20	3420	1506-1431 calBCE (3207±20 BP,¬†RTK-7898)	3836	416
NA18959	0.636258	0.05041	0.027408	0.007119	1e-05	0.008302	0.094652	0.810111	JPT		10		10	0
I7495	0.342104	0.187273	0.22849	0.007759	0.02141	0.039331	0.288007	0.078666	Uzbekistan	Direct: IntCal20	3853	2010-1779 calBCE (3560±20 BP, PSUAMS-3122)	3737	116
NA20802	0.227884	0.045095	0.004655	0.02168	0.002473	0.019216	0.65534	0.034513	TSI		10		10	0
EHU002	0.256416	0.041682	0.005072	0.095227	0.0291	0.016938	0.605738	0.014335	Spain	Direct: IntCal20	4367	2564-2299 calBCE (3933±32 BP, CSIC-1896)	2938	1429
HG00613	0.638864	0.048418	0.019409	0.007799	1e-05	0.008549	0.087899	0.827233	CHS		10		10	0
I4144	0.445704	0.128705	0.128724	0.085614	0.064418	0.006085	0.458181	0.031009	Germany	Direct: IntCal20	4411	2573-2310 calBCE (3955±35 BP, Poz-84553)	3934	477
VK473.SG	0.442536	0.109432	0.014246	0.080551	0.010305	0.025613	0.638333	0.022672	Sweden	Context: Archaeological - Period	975	900-1050 CE	1077	102
HG00109	0.471318	0.030851	1e-05	0.029289	0.002912	0.003219	0.838093	0.011168	GBR		10		431	421
HG02600	0.584246	0.168514	0.127823	0.018105	1e-05	0.041892	0.352119	0.263544	PJL		10		10	0
ETM018	0.550536	1.3e-05	0.095007	1e-05	0.031453	0.066996	0.454632	0.054197	Syria	Direct: IntCal20	4004	2137-1959 calBCE (3667±26 BP, MAMS-41635)	1869	2135
VK486.SG	0.419586	0.103489	0.003833	0.095801	0.016129	0.026864	0.618814	0.024746	Estonia	Context: Archaeological - Period	1200	700-800 CE	1200	0
RISE553.SG	0.466646	0.257604	0.027584	0.10275	0.04196	0.064233	0.297359	0.121717	Russia	Direct: IntCal20	2819	927-812 calBCE (2731±28 BP, OxA-31140)	2792	27
RISE446.SG	0.622074	0.253121	0.015523	0.047963	1e-05	0.035186	0.63058	0.008538	Germany	Direct: IntCal20	4486	2662-2460 calBCE (4015±38 BP, UBA-27950)	3251	1235
DA243.SG	0.438826	0.136646	0.102948	0.015212	0.003734	0.033917	0.540283	0.066556	Russia	Context: Archaeological - Period	1050	450-1350 CE	1780	730
I3592	0.48798	0.262	1e-05	0.162264	1e-05	1e-05	0.267338	0.026314	Germany	Direct: IntCal20	4260	2456-2202 calBCE (3844±33 BP, BRAMS-1218)	3787	473
MA975.SG	0.602616	0.327586	0.022492	0.273973	1e-05	0.03872	0.311299	0.007112	Estonia	Direct: IntCal20	5488	3646-3376 calBCE (4770±60 BP, CAMS-6265)	6455	967
HG02181	0.630944	0.039319	0.033685	0.0192	1e-05	0.012531	0.087094	0.803517	CDX		10		10	0
Aes11	0.768544	0.017518	1e-05	0.083545	1e-05	0.018254	0.519675	0.008794	Switzerland	Direct: IntCal20	4885	3011-2892 calBCE (4322±23 BP, BE-9180.1.1)	5221	336
NA18984	0.63665	0.04474	0.028282	0.004265	1e-05	0.010498	0.098399	0.812014	JPT		10		10	0
HG00306	0.52098	0.090259	0.003568	0.052254	0.010847	0.005139	0.717408	0.060898	FIN		10		10	0
DA69.SG	0.54439	0.178854	0.046925	0.041254	0.021506	0.032681	0.399308	0.23155	Kyrgyzstan	Direct: IntCal20	1509	266-539 calCE (1642±31 BP, UBA-31194)	2036	527
I4947	0.366144	0.102082	0.080529	0.069495	1e-05	0.022776	0.58387	0.004195	Czech Republic	Context: Archaeological - Period	4300	2500-2200 BCE	2812	1488
NIEcap3b	0.451	0.076012	0.00571	0.038388	0.034245	0.027543	0.515699	0.029594	Germany	Context: Archaeological - Period	1345	580-630 CE	2247	902
HG03836	0.576508	0.121138	0.142891	0.005306	0.010795	0.048842	0.34102	0.298146	STU		10		10	0
MIB024	0.356526	0.198008	0.054277	0.103142	0.043633	0.014183	0.424336	0.020569	Czech Republic	Direct: IntCal20	3875	2020-1827 calBCE (3575±22 BP, CRL-19406)	4146	271
MIL002.SG	0.549422	0.256898	0.024682	0.066914	0.011462	0.034404	0.537178	0.023058	Russia	Direct: IntCal20	4127	2288-2042 calBCE (3763±30 BP, UBA-41623)	4128	1
R26.SG	0.430896	0.004913	0.004568	0.032214	0.004336	0.019491	0.646458	0.020238	Italy	Direct: IntCal20	4347	2468-2306 calBCE (3909±19 BP, MAMS-38299)	4845	498
MIB078	0.269778	0.201428	0.057044	0.066961	0.048248	0.022987	0.418095	1e-05	Czech Republic	Direct: IntCal20	3993	2136-1950 calBCE (3660±25 BP, CRL-20100)	4186	193
I1180_published	1.32526	0.07048	0.013465	0.016217	0.015708	0.052028	0.30954	0.031189	Israel	Context: Archaeological - Period	5950	4500-3500 BCE	5117	833
NA18544	0.637258	0.030551	0.008065	0.004835	1e-05	0.00164	0.070704	0.882708	CHB		10		10	0
MOK12.SG	0.249324	0.075181	0.006153	0.106208	0.009413	0.018119	0.543315	0.019222	Serbia	Context: Archaeological - Period	3900	2100-1800 BCE	3512	388
I9010	0.993092	0.063664	0.003794	0.027717	0.008916	0.024688	0.437467	0.025424	Greece	Context: Archaeological - Period	3250	1400-1200 BCE	4719	1469
NA07056	0.440244	0.083097	0.015165	0.068055	0.002513	0.007514	0.691864	0.031798	CEU		10		10	0
I2569_published	0.41273	0.261819	0.088162	0.021072	0.05696	0.011718	0.328256	0.118262	United Kingdom	Direct: IntCal20	3978	2140-1901 calBCE (3650±40 BP, SUERC-5318)	2598	1380
CO1.SG	0.65934	0.024502	0.004565	0.05848	0.008371	0.056484	0.522696	1e-05	Hungary	Direct: IntCal20	5019	3320-2922 calBCE (4421±27 BP, MAMS-14825)	5536	517
I1851	0.422568	0.201525	0.063329	0.083447	0.032542	0.015157	0.434491	0.060677	Russia	Direct: IntCal20	3463	1607-1450 calBCE (3255±20 BP, PSUAMS-2436)	3712	249
I6537	0.280024	0.165345	0.034392	0.093648	0.054235	0.009714	0.437329	0.025232	Poland	Direct: IntCal20	4130	2293-2039 calBCE (3765±35 BP, Poz-54136)	3926	204
pcw040.SG	0.554246	0.246555	0.054658	0.07383	1e-05	0.035981	0.525699	0.020274	Poland	Direct: IntCal20	4400	2571-2305 calBCE (3950±35 BP, Poz-90777)	4214	186
R114.SG	0.270896	0.077791	0.045435	0.005323	0.015856	0.024938	0.559214	0.043661	Italy	Context: Archaeological - Period	1850	1-200 CE	1743	107
HG02789	0.602452	0.144956	0.120814	0.01473	1e-05	0.047995	0.360176	0.292429	PJL		10		10	0
RISE673.SG	0.640212	0.260053	0.019062	0.065132	1e-05	0.030097	0.297948	0.327687	Russia	Context: Archaeological - Period	4300	2900-1800 BCE	3936	364
HG02697	0.566878	0.153764	0.124782	1e-05	0.006504	0.037722	0.434218	0.206323	PJL		10		10	0
SFI-36.SG	0.442516	0.062192	0.06487	0.004616	0.006479	0.076808	0.484141	0.030206	Lebanon	Context: Archaeological - Period	2385	540-330 BCE	2511	126
I10110	0.384588	0.234169	0.046554	0.117631	0.020408	0.015211	0.423786	0.014419	Kazakhstan	Context: Archaeological - Period	3100	1400-900 BCE	3852	752
CL63	0.248396	0.097158	0.014524	0.076116	0.026739	0.019405	0.52527	0.018632	Italy	Context: Archaeological - Period	1345	580-630 CE	2686	1341
HG02521	0.636698	0.038778	0.034766	0.012663	1e-05	0.013107	0.097121	0.801788	KHV		10		10	0
VK276.SG	0.40677	0.058702	0.017398	0.093098	1e-05	0.023621	0.658968	0.031472	Denmark	Context: Archaeological - Period	1000	900-1000 CE	1059	59
I4791	0.443646	0.244771	0.150969	0.088157	0.037724	0.020858	0.354718	0.004511	Kazakhstan	Direct: IntCal20	3449	1539-1446 calBCE (3245±20 BP, PSUAMS-2548)	4450	1001
I7192	0.700756	0.016852	0.002061	0.06776	1e-05	0.019883	0.548562	0.009625	Czech Republic	Direct: IntCal20	5552	3654-3530 calBCE (4840±25 BP, PSUAMS-3879)	4051	1501
CAK530.SG	0.432028	0.01585	1e-05	0.087854	0.003892	0.03675	0.580606	0.006974	Ireland	Direct: IntCal20	4711	2884-2631 calBCE (4170±32 BP, OxA-35325)	5336	625
I14678	0.808728	0.012281	0.001421	0.05971	0.001681	0.016829	0.530509	0.01533	Italy	Direct: IntCal20	4247	2454-2201 calBCE (3840±25 BP, PSUAMS-6692)	5860	1613
HG02230	0.307602	0.058672	1e-05	0.049761	0.019336	0.017432	0.661172	0.027303	IBS		10		155	145
I2978	0.824176	0.010674	1e-05	0.094957	0.010042	0.012954	0.493554	0.011707	United Kingdom	Direct: IntCal20	5140	3336-3024 calBCE (4464±29 BP, SUERC-68725)	5265	125
I12029_published	0.41771	1e-05	0.118473	0.070079	1e-05	0.00268	0.697478	1e-05	Spain	Context: Archaeological - Period	1350	500-700 CE	2847	1497
MIB032	0.32605	0.16025	0.027043	0.079186	0.028933	0.010391	0.528929	0.008177	Czech Republic	Direct: IntCal20	3791	1936-1752 calBCE (3526±24 BP, MAMS-30466)	3548	243
HG03850	0.581612	0.142968	0.140737	0.009889	1e-05	0.054252	0.331178	0.291657	STU		10		10	0
HG04023	0.607028	0.131341	0.145968	0.010569	0.006874	0.054701	0.320775	0.31317	ITU		10		10	0
I6793	0.342484	0.234671	0.024009	0.087349	0.017944	0.013952	0.46431	0.008891	Kazakhstan	Direct: IntCal20	3631	1743-1623 calBCE (3395±20 BP, PSUAMS-2925)	3951	320
I5516	0.214254	0.168644	0.06816	0.117496	0.031332	0.022836	0.369901	0.008642	United Kingdom	Direct: IntCal20	3641	1872-1547 calBCE (3400±35 BP, SUERC-2869)	3720	79
HAN002.SG	0.55225	0.242533	0.053266	0.076296	0.02435	0.02869	0.513769	0.017104	Russia	Direct: IntCal20	4605	2861-2492 calBCE (4083±33 BP, UBA-41618)	4244	361
I2016_published	1.06971	0.090036	1e-05	0.088441	0.019949	0.028878	0.345191	1e-05	Germany	Context: Archaeological - Period	7125	5500-4850 BCE	4305	2820
HG01757	0.311272	0.035669	0.015118	0.031829	0.013946	0.034617	0.665101	0.03924	IBS		10		10	0
SB528A_lib.SG	0.69214	0.003427	1e-05	0.12643	1e-05	0.023529	0.51349	1e-05	United Kingdom	Context: Archaeological - Period	5600	4000-3300 BCE	5407	193
HG00117	0.478188	0.07082	1e-05	0.029948	1e-05	0.002114	0.809214	0.006861	GBR		10		554	544
R4.SG	0.604804	0.009496	0.002138	0.025933	1e-05	0.019237	0.614368	0.01756	Italy	Direct: IntCal20	4841	2906-2880 calBCE (4260±15 BP, UCIAMS-198576)	5889	1048
R28.SG	0.510044	0.007496	0.002352	0.04783	0.003687	0.021209	0.629847	1e-05	Italy	Direct: IntCal20	4185	2296-2144 calBCE (3802±19 BP, MAMS-38297)	4355	170
HG00592	0.640212	0.040299	0.025476	0.006407	1e-05	0.007753	0.099543	0.820502	CHS		10		10	0
VK113.SG	0.329766	0.101523	1e-05	0.065935	1e-05	0.022124	0.636382	0.018783	Norway	Context: Archaeological - Period	750	1100-1300 CE	1241	491
I1840	0.361132	0.0535	1e-05	0.124372	1e-05	0.013368	0.545899	0.012501	Spain	Direct: IntCal20	3475	1613-1450 calBCE (3260±30 BP, Beta-299302)	3237	238
I6550	0.43372	0.22727	0.191331	0.040506	0.009267	0.040025	0.195066	0.193279	Pakistan	Direct: IntCal20	1926	42 calBCE - 108 calCE (1990±20 BP, PSUAMS-2789)	2751	825
I7411	0.381588	0.218786	0.228352	0.018464	1e-05	0.036343	0.279032	0.089692	Uzbekistan	Direct: IntCal20	3542	1681-1533 calBCE (3335±20 BP, PSUAMS-3227)	3348	194
VK390.SG	0.439274	0.120041	1e-05	0.103359	0.012604	0.033242	0.613693	0.016572	Norway	Context: Archaeological - Period	1450	400-600 CE	1253	197
I1166	1.47724	0.040072	0.029603	0.018481	1e-05	0.044165	0.315449	0.022852	Israel	Context: Archaeological - Period	5950	4500-3500 BCE	6106	156
R30.SG	0.288616	0.082358	0.032775	0.003414	0.003269	0.039423	0.568395	0.038154	Italy	Context: Archaeological - Period	1450	300-700 CE	1921	471
R473.SG	0.338348	0.083391	1e-05	0.043652	0.001884	0.024703	0.593162	0.008553	Italy	Context: Archaeological - Period	2600	700-600 BCE	3399	799
I6792	0.465766	0.234394	0.048179	0.087128	0.023482	0.01421	0.449357	0.056016	Kazakhstan	Direct: IntCal20	3724	1878-1689 calBCE (3450±20 BP, PSUAMS-2924)	3587	137
I3987	0.683388	0.077787	0.080442	0.006621	0.021665	0.04242	0.402304	0.037856	Jordan	Direct: IntCal20	3309	1428-1290 calBCE (3100±25 BP, PSUAMS-1989)	3616	307
pcw160.SG	0.474972	0.277005	0.032567	0.09363	0.038329	0.052431	0.410898	0.01251	Poland	Direct: IntCal20	4299	2463-2208 calBCE (3870±35 BP, Poz-54043)	4277	22
R72.SG	0.34284	0.061627	0.074339	1e-05	0.012668	0.019017	0.544348	0.042223	Italy	Context: Archaeological - Period	1750	100-300 CE	1357	393
VK482.SG	0.455786	0.120363	0.017192	0.082705	0.011317	0.032832	0.621366	0.022003	Estonia	Context: Archaeological - Period	1200	700-800 CE	1045	155
SFI-47.SG	0.464184	0.063893	0.068597	0.007422	0.008461	0.058512	0.48209	0.034922	Lebanon	Context: Archaeological - Period	2385	540-330 BCE	2345	40
R42.SG	0.392528	0.081945	0.068603	0.003294	0.008059	0.049057	0.489991	0.040862	Italy	Direct: IntCal20	1863	26-126 calCE (1940±15 BP, UCIAMS-198587)	2630	767
ULI001	0.541534	0.225143	0.060616	0.069416	1e-05	0.022344	0.308696	0.264427	Mongolia	Direct: IntCal20	3131	1278-1055 calBCE (2967±31 BP, OxA-X-2737-54)	2559	572
VK267.SG	0.324002	0.090992	0.101327	0.131915	0.020377	0.069319	0.427946	1e-05	Sweden	Context: Archaeological - Period	1000	800-1100 CE	2897	1897
HG03762	0.593546	0.135499	0.135515	0.008597	0.012787	0.056391	0.338797	0.289073	PJL		10		118	108
R851.SG	0.361688	0.071696	1e-05	0.046394	0.01455	0.016626	0.591096	0.009148	Italy	Context: Archaeological - Period	2600	800-500 BCE	3309	709
ANN2.SG	0.388488	1.1e-05	1e-05	0.067469	0.006367	0.012872	0.646844	0.009247	Ireland	Direct: IntCal20	5521	3707-3378 calBCE (4810±60 BP, GrA-1707)	4698	823
CL121	0.576664	0.083878	0.047868	0.021695	0.013496	0.031793	0.469871	0.027175	Italy	Context: Archaeological - Period	1345	580-630 CE	1301	44
DA198.SG	0.271996	0.084069	0.00869	0.03109	1e-05	0.043699	0.582547	0.021837	Hungary	Direct: IntCal20	2441	737-392 calBCE (2388±36 BP, UBA-33598)	1547	894
I5835	0.53504	0.11625	1e-05	0.116517	0.032084	0.016614	0.409541	0.015167	Germany	Context: Archaeological - Period	4200	2500-2000 BCE	3792	408
DA142.SG	0.506882	0.110033	0.040097	0.051957	0.01176	0.032768	0.379476	0.307234	Russia	Context: Archaeological - Period	1000	600-1300 CE	1498	498
I3709	1.05617	0.030993	0.012424	0.004985	0.014827	0.023364	0.47541	0.013896	Greece	Direct: IntCal20	5860	4036-3804 calBCE (5130±30 BP, UCIAMS-186358)	6520	660
vik_urm161.SG	0.401928	0.127231	0.040045	0.081721	1e-05	0.058122	0.554621	0.019099	Sweden	Direct: IntCal20	857	998-1164 calCE (965±35 BP, Ua-22741)	1655	798
I6587	0.922008	0.027783	1.1e-05	0.103079	1e-05	1e-05	0.467228	0.01132	Spain	Context: Archaeological - Period	4200	2500-2000 BCE	5342	1142
MA2195_final.SG	0.569068	0.119017	0.060802	0.022347	0.010254	0.02908	0.336221	0.386697	Turkey	Context: Archaeological - Period	375	1200-1950 CE	427	52
VK396.SG	0.382546	0.110142	0.005448	0.067782	0.023495	0.033784	0.625041	0.005465	Sweden	Context: Archaeological - Period	900	900-1200 CE	1363	463
I0116	0.633758	0.197597	0.095824	0.099226	1e-05	0.005297	0.59749	0.00132	Germany	Direct: IntCal20	3978	2137-1936 calBCE (3650±32 BP, MAMS-21495)	3135	843
NA18962	0.640212	0.042603	0.031341	0.002985	1e-05	0.009611	0.099531	0.813909	JPT		10		10	0
I5385	0.372012	0.20888	0.05634	0.072121	0.047914	0.015338	0.450319	0.014979	United Kingdom	Direct: IntCal20	4230	2454-2146 calBCE (3827±33 BP, SUERC-71005)	4248	18
OBKR_66	0.451024	0.14131	1e-05	0.091645	0.007404	0.009251	0.477555	1e-05	Germany	Direct: IntCal20	3918	2029-1897 calBCE (3609±22 BP, MAMS-18896)	3852	66
R1543.SG	0.348896	0.090357	0.046468	1e-05	0.015775	0.036196	0.516445	0.047466	Italy	Context: Archaeological - Period	1750	1-400 CE	2285	535
MX258	0.394364	0.190224	0.01806	0.100526	0.016524	0.024414	0.380245	0.011356	Germany	Direct: IntCal20	3917	2029-1895 calBCE (3608±23 BP, BE-9207.1.1)	4002	85
I6796	0.347348	0.208659	0.050835	0.087052	0.024648	0.0211	0.45866	0.002605	Kazakhstan	Direct: IntCal20	3761	1882-1745 calBCE (3485±20 BP, PSUAMS-2928)	3985	224
VK295.SG	0.421756	0.096999	0.018603	0.094117	0.029531	0.026189	0.607228	0.018095	Denmark	Context: Archaeological - Period	1000	800-1100 CE	1039	39
HG00266	0.562352	0.027087	1e-05	0.052087	0.005005	0.001614	0.802113	0.073144	FIN		10		10	0
HG01583	0.576602	0.148036	0.138865	0.01498	1e-05	0.038594	0.408855	0.218844	PJL		10		10	0
I2176_published	0.755344	0.045488	1e-05	0.089288	1e-05	0.018823	0.490119	0.007367	Bulgaria	Direct: IntCal20	5146	3340-3026 calBCE (4470±30 BP, Ly-5516)	4976	170
HG03886	0.576056	0.141695	0.151359	0.014583	0.000849	0.050397	0.310981	0.298048	STU		10		10	0
I1775	0.376644	0.143212	0.036532	0.087433	0.054036	0.009604	0.533816	0.003572	United Kingdom	Direct: IntCal20	3563	1731-1536 calBCE (3344±27 BP, OxA-14308)	3122	441
VK146.SG	0.345632	0.06974	0.023414	0.055613	0.004195	0.046582	0.643371	0.009785	United Kingdom	Context: Archaeological - Period	1010	880-1000 CE	1767	757
s19_VIII8_1.SG	0.58092	0.064898	0.047096	0.122986	0.056376	0.035552	0.627432	0.016004	Russia	Context: Archaeological - Period	1813	75-200 CE	2757	944
I2741	0.769132	0.024492	0.001574	0.088517	0.006926	0.022999	0.503142	1e-05	Hungary	Direct: IntCal20	4245	2456-2150 calBCE (3835±35 BP, Poz-83641)	5009	764
I11902	0.992608	0.010171	1e-05	0.055393	0.012385	0.018152	0.481491	0.014188	Romania	Context: Archaeological - Period	5950	4500-3500 BCE	5949	1
MIB087	0.407112	0.144109	0.054426	0.078214	0.017887	0.011903	0.557242	0.019659	Czech Republic	Direct: IntCal20	3749	1882-1696 calBCE (3471±25 BP, MAMS-30456)	3447	302
I8197	0.881456	0.014784	1e-05	0.107993	0.006092	0.021358	0.450743	0.018597	Spain	Context: Archaeological - Period	4650	2900-2500 BCE	5424	774
DA203.SG	0.607882	0.142781	0.072332	0.013056	1e-05	0.045811	0.319631	0.390205	Kazakhstan	Context: Archaeological - Period	1000	800-1100 CE	10	990
I6747_all.SG	0.56528	0.017064	1e-05	0.084499	1e-05	0.023649	0.572256	0.001134	United Kingdom	Direct: IntCal20	5528	3645-3526 calBCE (4808±35 BP, UB-29004)	5440	88
S1250	0.715968	0.016572	1e-05	0.103491	1e-05	1e-05	0.540847	1e-05	Italy	Context: Archaeological - Period	3650	1800-1600 BCE	5248	1598
FLR003	0.821	0.023439	1e-05	0.063622	1e-05	0.018313	0.519606	0.009692	France	Direct: IntCal20	6376	4531-4356 calBCE (5610±30 BP, Beta-416656)	4939	1437
I12446	0.484972	0.210675	0.21915	0.030004	0.010764	0.051883	0.20872	0.191173	Pakistan	Context: Archaeological - Period	2850	1000-800 BCE	2691	159
SCH001	1.0571	0.02348	1e-05	0.021302	0.004428	0.02956	0.454148	0.042739	Germany	Context: Archaeological - Period	7050	5200-5000 BCE	6698	352
I6566	1.01956	0.087043	0.05585	0.006643	0.019894	0.045138	0.336357	0.034126	Jordan	Context: Archaeological - Period	3300	1550-1150 BCE	4064	764
HG01684	0.27334	0.042403	1e-05	0.056755	0.014767	0.014609	0.65715	0.03086	IBS		10		191	181
VK308.SG	0.433026	0.106749	0.00523	0.071499	0.008528	0.016618	0.658869	0.028904	Sweden	Context: Archaeological - Period	900	900-1200 CE	702	198
RISE145.SG	0.528748	0.105181	0.023231	0.0429	0.005319	0.06448	0.697916	0.005231	Poland	Direct: IntCal20	4015	2191-1956 calBCE (3677±31 BP, UB-16564)	1416	2599
CL151	0.333652	0.142774	0.039987	0.088898	0.03115	0.013433	0.524395	0.006074	Italy	Context: Archaeological - Period	1345	580-630 CE	3606	2261
VK94.SG	0.41408	0.105887	0.022304	0.056833	1e-05	0.038505	0.649588	0.013798	Denmark	Context: Archaeological - Period	1000	800-1100 CE	1411	411
NG10.SG	0.39058	0.005154	0.001255	0.087626	0.001973	0.023225	0.609599	0.013464	Ireland	Direct: IntCal20	5151	3339-3028 calBCE (4473±29 BP, OxA-36079)	5193	42
I2464	0.417726	0.271416	0.066591	0.094818	0.002101	0.018576	0.435236	1e-05	United Kingdom	Direct: IntCal20	3615	1746-1544 calBCE (3379±30 BP, NZA-28700)	3993	378
R1219.SG	0.334856	0.078577	0.011651	0.048334	0.022019	0.02715	0.646673	0.012908	Italy	Direct: IntCal20	508	1421-1469 calCE (455±25 BP, UCIAMS-213632)	2140	1632
DA58.SG	0.53608	0.198478	0.08118	0.025572	0.004793	0.032734	0.437398	0.167769	Kyrgyzstan	Direct: IntCal20	2060	334 calBCE - 3 calCE (2094±33 BP, UBA-31167)	2213	153
I12292	0.344718	0.17396	0.128967	0.016244	1e-05	0.028581	0.443108	0.061374	Tajikistan	Direct: IntCal20	2036	160 calBCE - 1 calCE (2075±20 BP, PSUAMS-6159)	2798	762
MIS006	0.367916	0.183194	0.020854	0.08702	0.049404	0.015057	0.504176	0.004137	Czech Republic	Direct: IntCal20	4235	2452-2152 calBCE (3833±27 BP, CRL-20112)	3930	305
NA11931	0.430538	0.072927	0.012909	0.059128	0.020099	0.010343	0.69458	0.025168	CEU		10		23	13
HG03713	0.601776	0.154286	0.138846	0.011712	0.003982	0.041593	0.376782	0.253571	ITU		10		10	0
I8997	0.470332	0.205161	0.211934	0.033862	0.027339	0.03789	0.228994	0.169871	Pakistan	Context: Archaeological - Period	2850	1000-800 BCE	2843	7
HG00236	0.408036	0.094818	0.014887	0.058442	0.002734	0.011219	0.681708	0.020093	GBR		10		47	37
VK202.SG	0.432268	0.121184	0.012289	0.075287	0.011056	0.043576	0.624964	0.00766	United Kingdom	Context: Archaeological - Period	1000	900-1000 CE	967	33
CBV95.SG	0.445262	0.207999	0.038756	0.073112	0.024924	0.003023	0.548578	0.006123	France	Direct: IntCal20	4447	2575-2350 calBCE (3970±30 BP, GrA-32767)	3751	696
NA12044	0.399882	0.091693	0.001506	0.062805	0.013911	0.006199	0.678914	0.024797	CEU		10		10	0
HG03789	0.573194	0.14977	0.130638	0.013574	1e-05	0.040346	0.369103	0.26304	ITU		10		10	0
I0442	0.631356	0.327076	0.06132	0.010656	0.066054	1e-05	0.506297	0.024149	Russia	Context: Archaeological - Period	4350	2800-2000 BCE	4159	191
HG00269	0.610616	0.033366	0.001931	0.062903	0.01043	0.003975	0.815919	0.056669	FIN		10		10	0
VK453.SG	0.428128	0.113684	1e-05	0.085863	0.029316	0.037422	0.588786	0.038867	Sweden	Context: Archaeological - Period	975	900-1050 CE	1714	739
UNTA58_149	0.600972	0.034159	0.027294	0.174578	0.05981	1e-05	0.393838	1e-05	Germany	Direct: IntCal20	3904	2026-1888 calBCE (3597±24 BP, MAMS-18938)	3597	307
tem003.SG	0.558192	0.198034	0.065407	0.053166	0.020853	0.027568	0.490881	0.103072	Russia	Direct: IntCal20	1698	131-336 calCE (1810±30 BP, Beta-451576)	2228	530
HG03837	0.586338	0.148135	0.15238	0.016675	1e-05	0.0523	0.313647	0.289907	STU		10		10	0
VK543.SG	0.442536	0.119846	0.01623	0.08736	0.017578	0.035194	0.610115	0.014828	Ireland	Context: Archaeological - Period	1100	800-900 CE	1052	48
RISE175.SG	0.568244	0.134095	1e-05	1e-05	0.00556	0.038963	0.785359	1e-05	Sweden	Direct: IntCal20	3233	1396-1131 calBCE (3025±30 BP, OxA-28998)	3031	202
HG02649	0.56595	0.187845	0.141787	0.0098	1e-05	0.030291	0.413085	0.180041	PJL		10		1443	1433
NA18573	0.638556	0.034886	0.030853	0.009614	1e-05	0.00849	0.093926	0.821383	CHB		10		10	0
GBVPO.SG	0.264266	0.053936	1e-05	0.069507	1e-05	0.016776	0.651974	0.019805	France	Direct: IntCal20	3598	1737-1547 calBCE (3360±15 BP, UCAIMS-223210)	161	3437
VK495.SG	0.446516	0.08596	0.014075	0.084403	0.029501	0.026125	0.638228	0.024849	Estonia	Context: Archaeological - Period	1200	700-800 CE	1111	89
6DT18.SG	0.4172	0.091986	0.017446	0.075755	0.032791	0.02572	0.641325	0.003462	United Kingdom	Context: Archaeological - Period	1750	50-350 CE	1032	718
NA19005	0.640212	0.041851	0.027445	0.014454	1e-05	0.011458	0.096708	0.808065	JPT		10		10	0
POST_35	0.288024	0.138785	0.024962	0.095552	0.016368	0.013403	0.523222	0.011604	Germany	Direct: IntCal20	3932	2035-1899 calBCE (3621±20 BP, MAMS-18962)	3461	471
MA2198_final.SG	0.34681	0.079536	0.064953	0.012695	0.01243	0.055139	0.514148	0.114389	Turkey	Context: Archaeological - Period	2900	1300-600 BCE	1841	1059
HG01851	0.64021	0.035102	0.034263	0.008882	1e-05	0.014821	0.104077	0.802835	KHV		10		10	0
I2691	0.58392	0.017463	1e-05	0.163121	0.003963	0.012709	0.490597	0.006098	United Kingdom	Direct: IntCal20	5613	3710-3632 calBCE (4881±25 BP, SUERC-68704)	5617	4
I6695	0.405434	0.198763	0.056574	0.097842	0.045352	0.011982	0.460487	0.011601	Czech Republic	Context: Archaeological - Period	4575	2900-2350 BCE	4103	472
HG02371	0.639206	0.046414	0.034325	0.019245	1e-05	0.012279	0.080196	0.807018	CDX		10		10	0
HG01679	0.29585	0.051859	0.004427	0.047592	1e-05	0.023166	0.673853	0.026902	IBS		10		10	0
VK110.SG	0.432352	0.112408	0.030174	0.080482	0.005691	0.02728	0.621846	0.018179	Iceland	Context: Archaeological - Period	850	900-1300 CE	1048	198
I0156.SG	0.477318	0.077314	0.014967	0.044058	0.016968	0.012598	0.735034	0.017605	United Kingdom	Direct: IntCal20	1981	149 calBCE - 60 calCE (2039±27 BP, OxA-29573)	95	1886
VK458.SG	0.472924	0.1281	1.2e-05	0.159303	1e-05	0.025629	0.587452	0.015841	Sweden	Context: Archaeological - Period	975	900-1050 CE	2280	1305
HG01790	0.400956	0.091713	0.016311	0.05882	0.016233	0.005445	0.662892	0.028949	GBR		10		10	0
I2754	1.25914	0.023289	1e-05	0.04455	0.012063	0.015306	0.418199	0.011738	Hungary	Direct: IntCal20	5140	3338-3024 calBCE (4465±30 BP, Poz-83637)	6903	1763
HG00342	0.542132	0.090968	1e-05	0.097267	1e-05	0.00233	0.681139	0.079226	FIN		10		940	930
ASH029	0.540576	0.098767	0.159567	1e-05	1e-05	0.031199	0.36472	0.050526	Israel	Direct: IntCal20	3513	1614-1514 calBCE (3296±18 BP, MAMS-30689)	4262	749
I1856	0.458126	0.254297	0.045782	0.073764	0.001065	0.007042	0.491391	0.035605	Russia	Direct: IntCal20	3540	1686-1518 calBCE (3330±25 BP, PSUAMS-2067)	3781	241
I6753.SG	0.563868	0.006806	0.004585	0.103578	0.00557	0.017393	0.541886	0.019157	United Kingdom	Context: Archaeological - Period	5305	3730-2980 BCE	5180	125
HG04212	0.589248	0.163478	0.146636	1e-05	1e-05	0.050275	0.344773	0.269325	ITU		10		10	0
VK419.SG	0.482022	0.117505	0.021257	0.084318	0.009046	0.035089	0.619633	0.034047	Norway	Context: Archaeological - Period	1200	500-1000 CE	1040	160
CL92	0.273228	0.100288	1e-05	0.092663	0.017445	0.018005	0.568892	0.019194	Italy	Context: Archaeological - Period	1345	580-630 CE	3304	1959
WEZ53.SG	0.277332	0.054451	0.046507	0.118675	0.050022	0.020239	0.525007	0.003649	Germany	Context: Archaeological - Period	3200	1300-1200 BCE	2330	870
DA48.SG	0.612278	0.142502	0.114322	0.067288	1e-05	0.023049	0.478694	0.160159	Kyrgyzstan	Context: Archaeological - Period	2200	600 BCE - 100 CE	1835	365
HG00160	0.415654	0.099915	1e-05	0.064158	0.017101	0.006937	0.676297	0.023293	GBR		10		60	50
I3214	0.667872	0.060387	1e-05	0.006423	1e-05	0.038192	0.567942	1e-05	Spain	Context: Archaeological - Period	5200	3400-3100 BCE	3694	1506
HG03624	0.563658	0.167017	0.142014	0.01506	0.009232	0.030602	0.406101	0.191687	PJL		10		71	61
ART001	0.838916	0.071291	0.091755	0.00892	0.016154	0.041754	0.380852	0.019486	Turkey	Direct: IntCal20	4342	2469-2298 calBCE (3908±26 BP, MAMS-33533)	3398	944
I7635	0.377454	0.181928	0.038597	0.093562	0.02082	0.013152	0.510802	0.009751	United Kingdom	Direct: IntCal20	4030	2196-1976 calBCE (3690±28 BP, BRAMS-1286)	3891	139
I2111_published	0.73152	1e-05	1e-05	0.056877	0.018342	0.018092	0.534254	0.029478	Ukraine	Direct: IntCal20	5622	3765-3543 calBCE (4888±32 BP, OxA-26204)	4915	707
I7199	0.357662	0.228596	0.036775	0.106695	0.018243	0.01587	0.447923	0.004614	Czech Republic	Direct: IntCal20	4039	2197-1983 calBCE (3700±25 BP, PSUAMS-3886)	3942	97
I5399_published	0.469718	0.179078	0.220046	0.011309	0.02216	0.04633	0.237242	0.198577	Pakistan	Context: Archaeological - Period	2850	1000-800 BCE	2416	434
I2785	0.97828	0.028396	1e-05	0.077249	0.009713	0.014071	0.465922	1e-05	Hungary	Context: Archaeological - Period	5175	3600-2850 BCE	5938	763
NA18634	0.636692	0.029044	0.022497	0.015279	1e-05	0.008584	0.091607	0.831209	CHB		10		10	0
POT002	0.659764	0.112381	0.146859	0.016071	0.003289	0.027296	0.340347	0.028758	Azerbaijan	Direct: IntCal20	7378	5515-5375 calBCE (6491 ± 26 BP, MAMS-40331)	4170	3208
I0562	0.576338	0.173717	0.053696	0.050839	1e-05	0.01803	0.252508	0.419252	Kazakhstan	Context: Archaeological - Period	2300	400-300 BCE	1839	461
HG02020	0.636212	0.045646	0.028662	0.017504	0.002633	0.014756	0.094784	0.794005	KHV		10		10	0
I4567_published	0.373136	0.231085	0.044959	0.120771	1e-05	0.013551	0.442591	0.013484	Kazakhstan	Direct: IntCal20	3626	1742-1621 calBCE (3390±20 BP, PSUAMS-2545)	3920	294
NE6.SG	0.824276	0.020152	0.003583	0.01248	0.004991	0.052909	0.527878	0.01188	Hungary	Direct: IntCal20	7040	5211-4958 calBCE (6135±33 BP, MAMS-14821)	7136	96
KOB005	0.828272	1e-05	1e-05	0.079751	0.005782	0.038525	0.492569	0.016226	Czech Republic	Direct: IntCal20	5704	3909-3654 calBCE (4986±24 BP, MAMS-45785)	4960	744
DA146.SG	0.410834	0.172818	0.097394	0.026097	0.020598	0.028303	0.492029	0.048062	Russia	Context: Archaeological - Period	1300	450-850 CE	2786	1486
TRPTN_611.SG	0.374764	0.007667	0.001611	0.061801	0.002968	0.027642	0.633776	0.010786	United Kingdom	Direct: IntCal20	5418	3625-3374 calBCE (4712±24 BP, SUERC-49835)	4889	529
I0576	0.640212	0.194945	0.053935	0.046617	0.012649	0.021969	0.252686	0.417189	Russia	Context: Archaeological - Period	2750	900 -700 BCE	2295	455
I0520	0.628256	0.008708	0.050509	0.107589	1e-05	1e-05	0.443667	0.072385	United Kingdom	Context: Archaeological - Period	5180	3360-3100 BCE	4303	877
I5383	0.32961	0.1939	0.037937	0.089368	0.024011	0.012129	0.46862	0.018725	United Kingdom	Context: Archaeological - Period	2945	1090-900 BCE	3993	1048
NA18957	0.63702	0.037278	0.027599	0.005236	1e-05	0.011771	0.107217	0.809284	JPT		10		10	0
VK385.SG	0.362312	0.106822	0.013162	0.071959	1e-05	0.031371	0.609408	0.028309	Denmark	Context: Archaeological - Period	1075	850-900 CE	1172	97
NOE002	1.08542	0.020707	1e-05	0.072642	1e-05	0.00567	0.469538	1e-05	Italy	Direct: IntCal20	6132	4325-4053 calBCE (5352±32 BP, MAMS-39527)	5858	274
Turlojiske1932	0.422392	0.155539	0.049073	0.160597	1e-05	1e-05	0.525841	1e-05	Lithuania	Direct: IntCal20	3036	1257-924 calBCE (2895±55 BP, OxA-5931)	2727	309
POST_44	0.373	0.095093	0.00742	0.061745	0.032746	0.017608	0.515633	0.016447	Germany	Direct: IntCal20	4023	2189-1976 calBCE (3681±23 BP, MAMS-18964)	3306	717
prs003-ALL_DATA.SG	0.250802	1e-05	0.019151	0.045577	0.014717	0.032859	0.663394	0.029576	Ireland	Direct: IntCal20	5643	3769-3642 calBCE (4920±30 BP, Beta-468277)	3113	2530
DA382_final.SG	0.46944	0.190307	0.097579	0.019921	0.014978	0.049707	0.475467	0.066646	Turkmenistan	Direct: IntCal20	2802	916-796 calBCE (2690±40 BP, UBA-33661)	2506	296
RISE479.SG	0.57128	0.01372	0.007311	0.191277	1e-05	0.029274	0.719174	0.004758	Hungary	Context: Archaeological - Period	3700	2000-1500 BCE	2017	1683
I3396	0.4337	0.249293	0.066374	0.086078	0.016234	0.007095	0.433519	0.038142	Russia	Context: Archaeological - Period	3600	1900-1400 BCE	3587	13
I0166	1.12488	1e-05	1e-05	0.003305	1e-05	1e-05	0.514318	0.041059	Germany	Context: Archaeological - Period	6400	4600-4300 BCE	6528	128
HG01029	0.630138	0.034092	0.026496	0.007047	1e-05	0.010885	0.111252	0.80517	CDX		10		10	0
JK2067	0.366304	0.308467	1e-05	0.102477	1e-05	1e-05	0.142467	0.309595	Finland	Context: Archaeological - Period	1400	300-800 CE	3740	2340
VK16.SG	0.400324	0.115964	0.023081	0.062782	0.018911	0.033733	0.603678	0.021896	Russia	Context: Archaeological - Period	900	900-1200 CE	969	69
I1541	0.426926	0.401556	0.068082	0.068262	0.017847	0.01377	0.32382	1e-05	Germany	Context: Archaeological - Period	4225	2500-2050 BCE	4250	25
OBKR_117	0.345258	0.171057	0.031007	0.103287	0.025713	0.014295	0.497474	0.009681	Germany	Direct: IntCal20	3883	2022-1831 calBCE (3581±23 BP, MAMS-18911)	3801	82
R24.SG	0.565352	0.008195	0.003988	0.064378	0.00852	0.023853	0.571049	0.01862	Italy	Direct: IntCal20	5396	3599-3373 calBCE (4700±20 BP, UCIAMS-198886)	5598	202
I0160.SG	0.551018	0.02788	0.027447	0.033783	0.008497	0.012544	0.834922	0.01032	United Kingdom	Direct: IntCal20	1973	166 calBCE - 116 calCE (2029±49 BP, Wk - 12599)	1872	101
NA20585	0.242568	0.050532	0.015469	0.019398	0.002993	0.018431	0.65606	0.038285	TSI		10		10	0
WEZ48.SG	0.37507	0.002237	0.055332	0.089138	1e-05	0.023316	0.652543	0.044844	Germany	Context: Archaeological - Period	3200	1300-1200 BCE	3424	224
SNN004	0.655	0.028779	0.012888	0.025995	1e-05	0.027283	0.543862	0.037375	Italy	Direct: IntCal20	674	1261-1295 calCE (737±19 BP, MAMS-39537)	4220	3546
I8339	0.435684	0.058699	1e-05	0.090226	0.037697	0.014756	0.529624	1e-05	Spain	Direct: IntCal20	1777	125-220 calCE (1870±15 BP, PSUAMS-8175)	3004	1227
I5661_published	0.272146	0.207189	1e-05	0.123656	0.022534	0.03686	0.418985	0.006723	Germany	Context: Archaeological - Period	4200	2500-2000 BCE	3706	494
I11025	0.31434	0.158643	0.277755	0.037916	0.051295	0.023419	0.14478	0.06755	Uzbekistan	Context: Archaeological - Period	3400	1600-1300 BCE	4087	687
MIB043	0.273616	0.144008	0.026993	0.11534	1e-05	0.016395	0.503628	0.010318	Czech Republic	Direct: IntCal20	3807	1945-1771 calBCE (3536±22 BP, CRL-19421)	3929	122
I12447	0.422712	0.204447	0.213844	0.014782	0.023627	0.041805	0.230631	0.162102	Pakistan	Context: Archaeological - Period	2850	1000-800 BCE	2889	39
OBN001	0.490372	0.007386	1e-05	0.21309	1e-05	0.017051	0.470797	0.009004	France	Direct: IntCal20	6609	4777-4548 calBCE (5809±33 BP, OxA-30277)	5555	1054
HG03884	0.605866	0.140566	0.148737	0.008129	1e-05	0.054105	0.336965	0.294305	STU		10		10	0
GRG021	0.751704	0.007598	0.0029	0.057038	1e-05	0.018202	0.555374	0.010895	France	Context: Archaeological - Period	6450	5000-4000 BCE	4814	1636
I2055	0.254272	0.153338	0.197716	0.008219	0.057129	0.019291	0.306775	0.033907	Russia	Direct: IntCal20	6508	4676-4458 calBCE (5718±29 BP, OxA-43740)	5076	1432
I7554	0.831368	0.016186	1e-05	0.097887	0.004025	0.017748	0.485103	0.01114	United Kingdom	Direct: IntCal20	5182	3368-3102 calBCE (4541±32 BP, SUERC-73433 )	5195	13
DA381_final.SG	0.57632	0.182962	0.235485	0.004158	0.018769	0.059846	0.398372	0.068452	Turkmenistan	Direct: IntCal20	5174	3367-3098 calBCE (4530±40 BP, UBA-33660)	4726	448
ans014.SG	0.372964	0.010952	1e-05	0.101246	0.006163	0.038521	0.578032	0.011776	Sweden	Direct: IntCal20	5111	3336-2937 calBCE (4450±30 BP, Beta-402962)	5360	249
HG00403	0.636288	0.04424	0.02898	0.005448	1e-05	0.007009	0.080217	0.832123	CHS		10		10	0
HG00524	0.640212	0.037888	0.02547	0.009471	1e-05	0.006723	0.091994	0.828433	CHS		10		10	0
I0709	1.66648	0.007731	1e-05	0.011795	0.007949	0.015029	0.375351	0.005459	Turkey	Direct: IntCal20	8085	6223-6034 calBCE (7255±30 BP, PSUAMS-2952)	7478	607
ROUQHH.SG	0.328528	0.007334	0.006317	0.093335	1e-05	0.020047	0.610838	0.019928	France	Direct: IntCal20	5163	3346-3101 calBCE (4505±20 BP, UCAIMS-229425)	5257	94
GB.SG	0.384058	0.030341	0.002056	0.267715	0.012473	0.031529	0.522582	0.005217	Romania	Direct: IntCal20	5389	3512-3350 calBCE (4621±28 BP, MAMS-28614)	3629	1760
I4884	0.32113	0.217089	0.00192	0.076831	0.013629	0.012194	0.494547	0.024239	Czech Republic	Direct: IntCal20	3758	1882-1742 calBCE (3480±20 BP, PSUAMS-2842)	3911	153
I2683	0.851256	0.061456	0.06385	0.006331	0.021275	0.023817	0.438673	0.011725	Turkey	Direct: IntCal20	4479	2621-2467 calBCE (4015±30 BP, PSUAMS-1988)	4746	267
R1014.SG	0.605492	0.011568	0.003762	0.056466	0.00513	0.019882	0.591751	1e-05	Italy	Direct: IntCal20	7074	5214-5044 calBCE (6180±25 BP, UCIAMS-213631)	4130	2944
HG00380	0.516888	0.097517	0.008754	0.074069	0.002523	0.004888	0.694381	0.056197	FIN		10		10	0
LON003	0.930816	0.014805	1e-05	0.06638	0.01205	0.020605	0.479282	0.014106	Italy	Direct: IntCal20	6274	4442-4252 calBCE (5481±32 BP, MAMS-39524)	4931	1343
I11542_published	0.385242	0.229936	0.104273	0.174025	1e-05	0.067099	0.281858	0.015303	Kazakhstan	Context: Archaeological - Period	3250	1500-1100 BCE	4803	1553
I0577	0.525242	0.233366	0.065096	0.077688	0.007271	0.00864	0.31566	0.234784	Russia	Context: Archaeological - Period	2750	900 -700 BCE	2442	308
I3276_published	0.786108	0.010313	1e-05	0.151018	0.003237	0.01976	0.456008	0.00307	Spain	Direct: IntCal20	4955	3096-2913 calBCE (4390±30 BP, Beta-301225)	5301	346
I5522	0.338538	0.34722	0.021568	0.128867	1e-05	1e-05	0.351467	1e-05	Germany	Context: Archaeological - Period	4250	2800-1800 BCE	3850	400
VK31.SG	0.407574	0.136783	0.016635	0.072232	1e-05	0.031596	0.615205	0.01121	Sweden	Context: Archaeological - Period	900	900-1200 CE	1618	718
MX256	0.690028	0.093808	1e-05	0.141822	1e-05	1e-05	0.417543	0.014231	Germany	Direct: IntCal20	3963	2135-1901 calBCE (3641±29 BP, MAMS-21971)	3977	14
lai001.SG	0.28054	1e-05	1e-05	0.062219	0.012961	0.037519	0.642785	0.014303	United Kingdom	Direct: IntCal20	5178	3367-3102 calBCE (4537±34 BP, SUERC-45833)	4889	289
R17.SG	0.762152	0.026742	1e-05	0.027726	0.006247	0.024792	0.55498	0.008907	Italy	Direct: IntCal20	7216	5323-5216 calBCE (6310±20 BP, UCIAMS-198883)	6483	733
HG01500	0.291158	0.052553	0.009974	0.040877	0.009626	0.036097	0.652335	0.024001	IBS		10		39	29
I8147	0.512628	0.088364	0.081458	0.006818	1e-05	0.079872	0.455253	1e-05	Spain	Context: Archaeological - Period	550	1300-1500 CE	2941	2391
I6934	0.524068	0.197326	0.225339	0.015654	0.006406	0.035267	0.293201	0.168726	India	Direct: IntCal20	1109	772-893 calCE (1185±20 BP, PSUAMS-5467)	3058	1949
I6294	0.607084	0.363221	0.092451	0.079193	0.039531	0.006847	0.376376	0.025807	Russia	Direct: IntCal20	4709	2877-2635 calBCE (4160±20 BP, PSUAMS-2956)	4709	0
I1899	1.02599	0.009353	0.00775	0.00743	1e-05	0.024882	0.525708	0.008311	Hungary	Context: Archaeological - Period	6550	4900-4300 BCE	6976	426
I2744	0.853904	0.022173	1e-05	0.042973	1e-05	0.016148	0.522097	0.023054	Hungary	Context: Archaeological - Period	7050	5300-4900 BCE	5540	1510
R1286.SG	0.41873	0.094904	0.020423	0.059723	0.011948	0.014259	0.654949	0.033043	Italy	Direct: IntCal20	520	1409-1450 calCE (485±25 BP, UCIAMS-213635)	137	383
I4315	0.35397	0.204796	0.270101	0.011488	0.012304	0.038626	0.239446	0.080108	Uzbekistan	Direct: IntCal20	3461	1540-1455 calBCE (3255±15 BP, PSUAMS-2518)	4225	764
VK533.SG	0.45627	0.090722	0.006451	0.091232	0.031644	0.030091	0.6395	0.018379	Sweden	Context: Archaeological - Period	1000	800-1100 CE	1129	129
VK122.SG	0.416672	0.124342	0.013686	0.076076	0.004801	0.025221	0.617468	0.026626	Iceland	Context: Archaeological - Period	850	900-1300 CE	1115	265
XN180	1.16804	0.017394	1e-05	0.033479	0.009993	0.034965	0.452082	1e-05	Germany	Direct: IntCal20	7068	5214-5011 calBCE (6169±33 BP, MAMS-36745)	7107	39
I6888	0.473998	0.174887	0.197453	0.034636	0.03493	0.053984	0.197877	0.223116	Pakistan	Direct: IntCal20	2747	811-780 calBCE (2620±20 BP, PSUAMS-4423)	2106	641
NA18530	0.640014	0.02903	0.006938	0.0013	1e-05	0.001777	0.07738	0.883455	CHB		10		10	0
HG00626	0.64021	0.036392	0.026812	0.002015	1e-05	0.010215	0.084946	0.8396	CHS		10		10	0
I10897_published	0.27288	0.121589	1e-05	0.093169	0.019083	0.020217	0.499674	0.017981	Spain	Direct: IntCal20	828	1040-1214 calCE (910±30 BP, Beta-477258)	3672	2844
HG02164	0.637984	0.040592	0.031726	0.01053	1e-05	0.0127	0.102164	0.801155	CDX		10		10	0
KBD001	0.462328	0.312681	0.106067	0.030388	0.01635	0.012196	0.398766	0.034599	Russia	Direct: IntCal20	4030	2197-1975 calBCE (3690±30 BP, UGAMS-13455)	4509	479
I2195	1.03834	0.086138	0.107581	1e-05	1e-05	0.042188	0.329892	0.014538	Israel	Direct: IntCal20	3372	1532-1285 calBCE (3160±55 BP, RTK-6766)	3758	386
HG02219	0.304516	0.064244	1e-05	0.053323	0.004475	0.024216	0.657087	0.028787	IBS		10		48	38
I1177_published	1.24111	0.080736	0.025394	1e-05	0.001983	0.024225	0.389247	0.00807	Israel	Context: Archaeological - Period	5950	4500-3500 BCE	6206	256
VK309.SG	0.427968	0.102854	0.009066	0.09545	0.036595	0.025138	0.601586	0.02318	Sweden	Context: Archaeological - Period	900	900-1200 CE	1338	438
I0447_published	0.969224	0.032688	1e-05	0.024362	1e-05	0.04134	0.476934	0.022291	Hungary	Context: Archaeological - Period	6700	5000-4500 BCE	5873	827
ALA037	0.7868	0.069623	0.084514	1e-05	1e-05	0.037235	0.419903	0.031947	Turkey	Direct: IntCal20	3754	1882-1700 calBCE (3477±24 BP, MAMS-33698)	4037	283
RISE525.SG	0.5398	0.221755	0.027257	0.047863	0.013667	0.040659	0.440839	0.157745	Russia	Context: Archaeological - Period	3000	1300-800 BCE	2591	409
SSG-A-4_38.SG	0.499054	0.133045	0.035569	0.064232	0.016327	0.036748	0.633101	0.010389	Iceland	Context: Archaeological - Period	1025	850-1000 CE	1235	210
MA968.MA976.SG	0.556276	0.245449	0.057891	0.077885	0.016777	0.032874	0.509789	0.017357	Estonia	Direct: IntCal20	4652	2872-2501 calBCE (4110±40 BP, Poz-10824)	4315	337
HG04202	0.56738	0.136505	0.132607	0.011872	1e-05	0.054198	0.332321	0.296061	ITU		10		10	0
HG00331	0.521494	0.096279	0.014507	0.075458	0.010279	0.001906	0.669347	0.072854	FIN		10		10	0
HG02028	0.635654	0.045502	0.031282	0.016328	1e-05	0.010809	0.101516	0.792263	KHV		10		10	0
I0247	0.62434	0.400072	0.18258	0.023235	0.000252	0.002084	0.293406	0.090425	Russia	Direct: IntCal20	2229	385-197 calBCE (2220±30 BP, Beta-392493)	4586	2357
NA12813	0.379638	0.095097	0.016699	0.053105	0.002527	0.006383	0.677501	0.018389	CEU		10		10	0
Kivutkalns215	0.388246	0.150561	0.009768	0.148223	0.023912	0.018471	0.515223	0.007848	Latvia	Direct: IntCal20	2559	758-418 calBCE (2462±27 BP, Hela-3745)	3612	1053
I1506	1.62954	1e-05	1e-05	0.087477	0.03184	0.007795	0.299742	0.005683	Hungary	Direct: IntCal20	7146	5306-5064 calBCE (6237±32 BP, OxA-27861)	6116	1030
IKI019	0.78544	0.103018	0.013015	1e-05	1e-05	1e-05	0.445992	0.081527	Turkey	Context: Archaeological - Period	5250	3500-3100 BCE	3941	1309
HG01519	0.296166	0.049978	1e-05	0.073056	0.009159	0.012307	0.666038	0.017418	IBS		10		480	470
I2110	0.91848	0.041145	1e-05	0.063199	1e-05	0.034714	0.458271	0.012973	Ukraine	Direct: IntCal20	5697	3911-3650 calBCE (4976±33 BP, OxA-26203)	5423	274
I6348	0.614228	0.20742	0.044473	0.060276	0.009022	0.016412	0.088556	0.560838	Mongolia	Direct: IntCal20	3632	1749-1617 calBCE (3395±25 BP, PSUAMS-7274)	3257	375
R130.SG	0.417776	0.057986	0.04672	0.001214	0.020247	0.027032	0.53999	0.042308	Italy	Context: Archaeological - Period	1550	300-500 CE	1934	384
I12410	0.454296	0.058889	1e-05	0.09678	0.022304	0.020809	0.510107	0.017468	Spain	Direct: IntCal20	2375	537-381 calBCE (2350±30 BP, Beta-495153)	2929	554
RISE512.SG	0.564234	0.304714	0.03537	0.064973	0.005224	0.042398	0.3555	0.153823	Russia	Direct: IntCal20	3328	1488-1295 calBCE (3119±27 BP, OxA-31217)	3119	209
I6677	0.820764	0.004779	1e-05	0.081435	0.016182	0.018829	0.506095	0.007421	Czech Republic	Context: Archaeological - Period	5550	3800-3400 BCE	4845	705
I2405_published	0.66612	1e-05	1e-05	0.115026	1e-05	0.010274	0.548071	1e-05	Poland	Direct: IntCal20	5132	3337-3021 calBCE (4460±30 BP, Beta-430713)	4997	135
VK491.SG	0.483424	0.086059	0.016796	0.104691	0.019066	0.026097	0.643231	0.025657	Estonia	Context: Archaeological - Period	1200	700-800 CE	1268	68
VK480.SG	0.494144	0.097614	0.01514	0.076569	0.026191	0.027375	0.670757	0.01331	Estonia	Context: Archaeological - Period	1200	700-800 CE	1031	169
HG00320	0.519938	0.080559	1e-05	0.069992	1e-05	0.005103	0.708288	0.075891	FIN		10		64	54
VK258.SG	0.437794	0.13013	0.004311	0.05989	0.027096	0.045236	0.619947	0.01217	United Kingdom	Context: Archaeological - Period	953	970-1025 CE	1292	339
HG03717	0.618546	0.150002	0.147073	0.020797	1e-05	0.053715	0.316126	0.301434	ITU		10		10	0
HG00353	0.543572	0.080304	0.00593	0.086026	0.004884	0.00235	0.694041	0.078134	FIN		10		10	0
I2337	0.3329	0.161267	0.282827	0.008236	0.018203	0.042941	0.263884	0.068977	Iran	Direct: IntCal20	5522	3640-3518 calBCE (4780±30 BP, PSUAMS-1919)	4254	1268
NA20760	0.271388	0.053906	0.021626	0.032401	0.00273	0.014568	0.656363	0.033986	TSI		10		10	0
OBN011	1.00312	0.027666	0.003844	0.049043	1e-05	0.011821	0.489585	0.007194	France	Direct: IntCal20	6549	4686-4504 calBCE (5749±25 BP, LTL-18531A)	6076	473
R69.SG	0.381776	0.079037	0.034811	0.00673	0.01305	0.021863	0.556113	0.032894	Italy	Context: Archaeological - Period	1750	100-300 CE	1803	53
atp002.SG	0.5727	0.02846	0.00126	0.081778	0.005111	0.068687	0.498832	0.012638	Spain	Direct: IntCal20	4746	2900-2675 calBCE (4210±30 BP, Beta-386394)	2636	2110
I1891	0.96972	0.022036	1e-05	0.027298	0.002411	0.017282	0.52755	0.000926	Hungary	Direct: IntCal20	6913	5203-4841 calBCE (6060±40 BP, Poz-83633)	6244	669
DA125.SG	0.498396	0.145614	0.078419	0.072939	0.058812	0.037116	0.421988	0.114195	Kazakhstan	Direct: IntCal20	1688	134-340 calCE (1804±28 BP, UBA-31227)	2151	463
GRG018	0.774796	0.007778	1e-05	0.057831	1e-05	0.018099	0.562505	1e-05	France	Direct: IntCal20	6593	4784-4537 calBCE (5795±45 BP, Lyon-5875, SacA-14823)	5503	1090
VK424.SG	0.40561	0.131032	0.020561	0.076502	1e-05	0.040925	0.609242	0.004417	Sweden	Context: Archaeological - Period	900	900-1200 CE	1415	515
vik_84005.SG	0.486362	0.102582	0.020764	0.108235	0.01287	0.042142	0.621491	0.014982	Sweden	Context: Archaeological - Period	900	900-1200 CE	1297	397
DA6.SG	0.576126	0.228731	0.043118	0.051672	0.009167	0.03786	0.444192	0.153207	Russia	Context: Archaeological - Period	2850	1000-800 BCE	2547	303
ORE-A-1_38.SG	0.477854	0.102826	1e-05	0.051165	1e-05	0.021946	0.694691	0.048163	Iceland	Context: Archaeological - Period	1000	900-1000 CE	1009	9
CBT014	0.690008	0.069969	0.058425	1e-05	1e-05	0.016329	0.49088	0.031817	Turkey	Direct: IntCal20	5518	3637-3386 calBCE (4767±28 BP, MAMS-41632)	3816	1702
HG01599	0.636856	0.043459	0.034516	0.001339	0.002077	0.010442	0.105911	0.800567	KHV		10		10	0
s19_X17_2.SG	0.54152	0.114472	0.003194	0.128314	0.013801	0.036066	0.639329	0.015468	Estonia	Direct: IntCal20	2819	927-812 calBCE (2732±28 BP, SUERC-80020)	1978	841
CAK531.SG	0.416332	0.009743	1e-05	0.079538	0.004466	0.024685	0.609298	0.00812	Ireland	Direct: IntCal20	4701	2883-2625 calBCE (4160±38 BP, UBA-38306)	5389	688
I3085	0.909556	0.008363	1e-05	0.113024	1e-05	0.020134	0.464324	0.006688	United Kingdom	Direct: IntCal20	5149	3340-3027 calBCE (4471±29 BP, SUERC-68724)	5496	347
HG00625	0.635592	0.038001	0.023392	0.013131	1e-05	0.010156	0.083193	0.829796	CHS		10		20	10
DA96.SG	0.553388	0.177753	0.042787	0.05094	0.002673	0.033646	0.353745	0.295035	Kyrgyzstan	Direct: IntCal20	1608	250-418 calCE (1709±34 BP, UBA-31210)	1788	180
PDA005	0.379306	0.211906	0.037308	0.105817	0.015905	0.014122	0.475609	0.008869	Czech Republic	Direct: IntCal20	4164	2296-2136 calBCE (3786±25 BP, MAMS-38480)	3927	237
I0821_published	1.03257	0.007623	1e-05	0.008642	0.005924	0.016007	0.527046	0.016548	Germany	Direct: IntCal20	6938	5205-4847 calBCE (6076±34 BP, KIA-40348)	6536	402
VLI009	0.26232	0.022781	1e-05	0.142402	0.029761	0.01866	0.542068	0.018681	Czech Republic	Direct: IntCal20	4585	2848-2495 calBCE (4078±25 BP, MAMS-45797)	3391	1194
MIB012	0.38349	0.199234	0.029628	0.097312	1e-05	0.016002	0.511964	0.017478	Czech Republic	Direct: IntCal20	3774	1917-1746 calBCE (3508±25 BP, MAMS-30464)	3913	139
HG03871	0.58488	0.151639	0.150038	0.010605	1e-05	0.048607	0.325301	0.286124	ITU		10		10	0
SFI-42.SG	0.504424	0.058857	0.053743	0.01346	0.00768	0.065595	0.484796	0.029705	Lebanon	Direct: IntCal20	2415	542-395 calBCE (2384±27 BP, UBA-40972)	2043	372
NA19079	0.634076	0.053091	0.024947	0.001348	1e-05	0.010207	0.089041	0.818278	JPT		10		10	0
I1183_published_d	1.05073	0.007499	0.054134	1e-05	1e-05	0.077697	0.419711	0.018199	Israel	Context: Archaeological - Period	5950	4500-3500 BCE	6519	569
I11474	0.319872	0.220514	0.23254	0.010401	0.000201	0.032251	0.239928	0.103985	Iran	Context: Archaeological - Period	4600	2700-2600 BCE	3228	1372
ber1M.SG	0.466608	0.170153	0.031605	0.093852	0.021861	0.035194	0.532688	0.027835	Sweden	Direct: IntCal20	4483	2622-2467 calBCE (4020±30 BP, Beta-423305)	3131	1352
ULI002	0.551278	0.124515	0.017772	0.023611	0.012183	0.032231	0.18213	0.563082	Mongolia	Direct: IntCal20	1248	651-774 calCE (1331±23 BP, MAMS-41128)	806	442
I8131	0.658472	1e-05	1e-05	0.111111	0.017494	0.023842	0.507629	0.015228	Spain	Direct: IntCal20	4459	2576-2356 calBCE (3980±30 BP, Beta-504712)	5435	976
I6629	0.662116	1e-05	1e-05	0.110242	1.8e-05	0.009365	0.554758	1e-05	Spain	Context: Archaeological - Period	4550	2900-2300 BCE	5035	485
HG01501	0.30771	0.050316	1e-05	0.048665	0.004131	0.036943	0.660576	0.033098	IBS		10		114	104
STT-A-2_38.SG	0.456474	0.112882	0.024357	0.078797	0.009557	0.02097	0.645922	0.015635	Iceland	Context: Archaeological - Period	1000	900-1000 CE	1096	96
VK63.SG	0.3907	0.121638	0.022331	0.061541	0.012784	0.043763	0.607008	0.00617	Sweden	Context: Archaeological - Period	975	900-1050 CE	1861	886
HG00155	0.432218	0.09198	0.011033	0.066758	1e-05	0.005181	0.692053	0.028978	GBR		10		10	0
HG03844	0.601988	0.139069	0.130683	0.01766	1e-05	0.054194	0.332047	0.307215	STU		10		10	0
I1876	1.06236	1e-05	1e-05	0.018666	0.036639	0.017754	0.501262	1e-05	Hungary	Direct: IntCal20	7541	5656-5536 calBCE (6677±27 BP, MAMS-11928)	6805	736
vik_nuf002.SG	0.327442	0.12283	0.019034	0.116651	0.021247	0.052489	0.50204	0.009315	Sweden	Context: Archaeological - Period	900	900-1200 CE	2709	1809
pcw041.SG	0.554352	0.18398	0.03558	0.011854	0.067409	0.052085	0.582632	0.02352	Poland	Direct: IntCal20	4400	2571-2305 calBCE (3950±35 BP, Poz-90778)	4221	179
DA161.SG	0.284166	0.102071	0.004842	1e-05	0.014677	0.05827	0.434309	0.207787	Russia	Context: Archaeological - Period	1300	450-850 CE	1559	259
HG02651	0.590138	0.171242	0.135521	0.014451	0.001356	0.032735	0.402368	0.21728	PJL		10		26	16
I0157.SG	0.46125	0.081979	0.029003	0.08125	0.018368	0.017	0.658386	0.024524	United Kingdom	Direct: IntCal20	1227	665-775 calCE (1288±25 BP, OxA-29574)	454	773
RA62	0.92026	0.018888	1e-05	0.11405	0.009994	0.014953	0.442361	0.009622	Switzerland	Direct: IntCal20	4853	2923-2883 calBCE (4293±21 BP, BE-7990.1.1)	5463	610
PRU002	0.462614	0.184664	0.037629	0.097944	0.021972	0.015969	0.535711	0.017302	Czech Republic	Direct: IntCal20	4470	2574-2466 calBCE (3995±23 BP, MAMS-30800)	3901	569
MA89	0.726832	0.026439	0.003964	0.069724	0.021167	0.072724	0.449568	0.014649	Italy	Direct: IntCal20	5198	3371-3103 calBCE (4551±26 BP, MAMS-26903)	4602	596
SCH011	1.52207	1e-05	1e-05	0.050508	0.001545	0.0145	0.37955	0.0133	Germany	Context: Archaeological - Period	7050	5200-5000 BCE	6383	667
TORTF.SG	0.294324	0.062361	0.015834	0.076714	1e-05	0.01641	0.641201	0.014515	France	Direct: IntCal20	3861	2008-1825 calBCE (3565±15 BP, UCAIMS-223207)	1576	2285
NA20769	0.248734	0.046727	0.012339	0.02616	0.018703	0.015007	0.655426	0.029889	TSI		10		15	5
NA18613	0.640212	0.040911	0.014063	0.008103	1e-05	0.008588	0.111361	0.816953	CHB		10		10	0
HG00174	0.552512	0.027779	0.001212	0.058083	0.007738	0.002904	0.808154	0.05027	FIN		10		10	0
I7692	0.827704	0.032228	1e-05	0.089128	0.02624	0.034165	0.432087	0.019158	Portugal	Context: Archaeological - Period	3900	2200-1700 BCE	4623	723
I2373_d	1.14129	0.028984	1e-05	0.055048	1e-05	0.03145	0.439108	1e-05	Hungary	Context: Archaeological - Period	7700	6000-5500 BCE	6958	742
ALA008	0.731264	0.073019	0.078462	0.002998	0.000154	0.029859	0.426834	0.045801	Turkey	Direct: IntCal20	3752	1881-1698 calBCE (3473±23 BP, MAMS-33678)	4657	905
I7035	0.473288	0.206521	0.171627	0.039333	0.015229	0.038509	0.169267	0.276042	India	Direct: IntCal20	1015	887-986 calCE (1125±15 BP, PSUAMS-4596)	2572	1557
VLI047	0.347168	0.181297	0.035651	0.081329	0.01313	0.014371	0.508308	0.019382	Czech Republic	Context: Archaeological - Period	3800	2000-1700 BCE	3870	70
AITI_5_d	0.566022	1e-05	1e-05	0.210577	0.01842	0.048377	0.610357	0.075144	Germany	Direct: IntCal20	3764	1893-1701 calBCE (3493±28 BP, MAMS-21564)	4593	829
OTTM_141_d	0.276192	1e-05	1e-05	0.087587	1e-05	0.070882	0.515013	0.097382	Germany	Direct: IntCal20	3516	1672-1461 calBCE (3297±36 BP, MAMS-21552)	3956	440
ART042	0.658524	0.050511	0.074506	0.002139	0.017111	0.031824	0.465063	0.034157	Turkey	Direct: IntCal20	5767	3946-3659 calBCE (5014±29 BP, MAMS-34119)	4130	1637
HG00142	0.36994	0.092638	1e-05	0.060073	0.012224	0.00732	0.671578	0.021011	GBR		10		10	0
I7043	0.519208	0.118132	0.008952	0.067301	0.018436	0.016642	0.469521	0.011156	Hungary	Direct: IntCal20	4011	2138-1973 calBCE (3670±20 BP, PSUAMS-4036)	3892	119
I4075	0.315972	0.198087	0.046656	0.099103	0.017714	0.013677	0.457274	0.00536	Netherlands	Direct: IntCal20	3950	2127-1933 calBCE (3635±20 BP, PSUAMS-2337)	3868	82
HG03899	0.578884	0.144603	0.132635	0.0092	1e-05	0.051373	0.329465	0.302041	STU		10		10	0
VLI070	0.35106	0.221085	0.052212	0.068068	0.025402	0.017061	0.471575	1e-05	Czech Republic	Direct: IntCal20	4351	2470-2306 calBCE (3918±21 BP, MAMS-46362)	4045	306
I8474	0.321416	0.067987	1e-05	0.055174	0.051132	0.007084	0.539746	0.038455	Spain	Context: Archaeological - Period	1800	100-200 CE	3039	1239
HG03642	0.589764	0.135923	0.131964	0.01038	1e-05	0.058901	0.319985	0.317602	STU		10		10	0
I11519	0.290116	0.18015	0.309137	0.012309	0.063776	0.021295	0.149317	0.088958	Uzbekistan	Context: Archaeological - Period	3400	1600-1300 BCE	3969	569
VK21.SG	0.441704	0.086824	0.014413	0.086052	0.05508	0.026196	0.596468	0.035702	Russia	Context: Archaeological - Period	900	900-1200 CE	1297	397
I2056	0.239386	0.187338	0.209627	0.002722	0.008185	0.024697	0.340999	0.026009	Russia	Direct: IntCal20	6466	4607-4450 calBCE (5687±30 BP, OxA-43741)	4840	1626
NA11893	0.414058	0.104434	0.021746	0.065618	4.3e-05	0.007291	0.658668	0.029114	CEU		10		15	5
MAS15.SG	0.410164	1e-05	1e-05	0.058249	0.006998	0.022506	0.646813	0.002814	France	Direct: IntCal20	4950	3092-2921 calBCE (4395±20 BP, UCAIMS-229439)	4480	470
I6292	0.493394	0.194355	0.183396	0.011269	0.027753	0.043568	0.309847	0.156392	Pakistan	Direct: IntCal20	2781	898-800 calBCE (2675±20 BP, PSUAMS-2794)	2289	492
BLP10.SG	0.55966	0.016313	0.008163	0.061446	0.002135	0.010383	0.589831	0.011757	France	Direct: IntCal20	6065	4239-3985 calBCE (5275±40 BP, GrA-3117)	5611	454
R1550.SG	0.251216	0.051392	0.088086	0.006353	1e-05	0.055359	0.528501	0.047437	Italy	Context: Archaeological - Period	1814	27 BCE - 300 CE	2376	562
OBKR_47	0.24102	0.146078	1e-05	0.042053	0.045536	1e-05	0.544221	0.00178	Germany	Direct: IntCal20	4012	2139-1971 calBCE (3671±22 BP, MAMS-18894)	3074	938
I5512	0.328552	0.181552	0.042638	0.114923	0.027708	0.015929	0.446417	0.014993	United Kingdom	Context: Archaeological - Period	4250	2800-1800 BCE	4003	247
HG01031	0.640212	0.032923	0.030551	0.015996	1e-05	0.00948	0.103437	0.807592	CDX		10		10	0
RISE139.SG	0.621478	0.228702	0.050399	0.022307	1e-05	0.05614	0.582823	0.050242	Poland	Direct: IntCal20	3970	2137-1926 calBCE (3645±33 BP, Ua-44034)	3232	738
NA12286	0.419046	0.079505	0.020976	0.069547	0.001143	0.007079	0.672912	0.038244	CEU		10		10	0
I7194	0.677432	0.012896	1e-05	0.102485	1e-05	0.021498	0.524516	0.009168	Czech Republic	Direct: IntCal20	5527	3633-3524 calBCE (4770±20 BP, PSUAMS-4235)	5512	15
MOK9B.SG	0.25137	0.106205	1e-05	0.068775	0.006435	0.018077	0.577791	0.028277	Serbia	Context: Archaeological - Period	3900	2100-1800 BCE	2912	988
VK490.SG	0.51144	0.114453	0.017623	0.089709	0.015054	0.019812	0.658915	0.020038	Estonia	Direct: IntCal20	1227	657-777 calCE (1295±32 BP, Ua-50747)	1008	219
VK300.SG	0.461602	0.133522	0.024439	0.090032	0.008187	0.036405	0.61237	0.00573	Denmark	Context: Archaeological - Period	1075	850-900 CE	1159	84
HG00729	0.636258	0.031754	0.025259	0.013643	0.001763	0.006909	0.088261	0.830424	CHS		10		10	0
IKI036	0.754136	0.138945	0.023846	1e-05	0.007862	0.039062	0.387373	0.054309	Turkey	Direct: IntCal20	5405	3621-3372 calBCE (4700±26 BP, MAMS-40681)	4124	1281
RISE680.SG	0.622548	0.290381	0.018939	0.070194	0.004511	0.02098	0.223563	0.362589	Russia	Context: Archaeological - Period	4300	2900-1800 BCE	4152	148
I2743	0.88602	0.021159	1e-05	0.020704	0.014482	0.024746	0.523158	0.014178	Hungary	Context: Archaeological - Period	7050	5300-4900 BCE	6730	320
I7587	0.390392	1e-05	1e-05	0.126045	0.041447	1e-05	0.567707	0.007114	Spain	Context: Archaeological - Period	4650	2900-2500 BCE	3931	719
HG03022	0.548786	0.15958	0.12548	0.013246	0.00712	0.041463	0.345043	0.262346	PJL		10		42	32
SNN003	0.608868	0.076694	0.007882	0.037343	0.009614	0.036152	0.495814	0.024226	Italy	Direct: IntCal20	481	1440-1611 calCE (411±19 BP, MAMS-39536)	1843	1362
I10409_published	0.492154	0.171249	0.222386	1e-05	1e-05	0.059418	0.139802	0.333086	Turkmenistan	Direct: IntCal20	4113	2282-2041 calBCE (3755±25 BP, PSUAMS-4599)	1673	2440
HG01789	0.40527	0.100076	1e-05	0.065451	0.005926	0.008724	0.67978	0.022553	GBR		10		59	49
DA2.SG	0.555472	0.18746	0.044622	0.041858	0.025378	0.029039	0.475137	0.154127	Russia	Direct: IntCal20	2817	925-810 calBCE (2725±31 BP, UBA-31135)	2112	705
VK388.SG	0.459732	0.102118	0.006262	0.068631	0.015774	0.031405	0.661676	0.023884	Norway	Context: Archaeological - Period	800	700-1600 CE	1009	209
NA19076	0.635662	0.04621	0.02537	0.012114	1e-05	0.008902	0.090005	0.815104	JPT		10		10	0
I12649	0.309292	0.079028	1e-05	0.053459	1e-05	0.069633	0.548454	0.012025	Spain	Context: Archaeological - Period	750	1100-1300 CE	2520	1770
I5663_published	0.400374	0.018969	0.011344	0.031878	0.018384	0.04689	0.735457	0.017148	Germany	Context: Archaeological - Period	4200	2500-2000 BCE	1860	2340
VK478.SG	0.487362	0.135063	0.009978	0.121025	0.020608	0.021294	0.604013	0.011584	Sweden	Context: Archaeological - Period	975	900-1050 CE	1608	633
BU2001	0.546808	0.35454	0.121046	0.046757	0.022935	0.011963	0.374696	0.021352	Russia	Direct: IntCal20	4675	2866-2582 calBCE (4125±19 BP, HD-29619)	4684	9
HG01770	0.304228	0.060848	1e-05	0.050193	0.003656	0.027936	0.662174	0.027181	IBS		10		42	32
I6466	0.481876	1e-05	1e-05	0.242017	1e-05	1e-05	0.477406	1e-05	Portugal	Context: Archaeological - Period	4450	2700-2300 BCE	5666	1216
MIB011	0.336084	0.185298	0.015702	0.092191	0.02389	0.015777	0.490896	0.024173	Czech Republic	Direct: IntCal20	3761	1887-1742 calBCE (3488±24 BP, MAMS-30463)	3919	158
HG00235	0.404098	0.095986	0.002985	0.069564	0.019963	0.009751	0.666368	0.017315	GBR		10		172	162
I15945	1.00271	0.009655	1e-05	0.070434	0.010952	0.030052	0.455841	0.012321	Italy	Direct: IntCal20	5825	3967-3798 calBCE (5095±30 BP, PSUAMS-6936)	6490	665
AMC014	0.71356	0.058533	1e-05	0.047699	0.001969	0.028886	0.502166	0.022289	Italy	Direct: IntCal20	1745	126-310 calCE (1837±26 BP, MAMS-39522)	4044	2299
POST_28	0.436152	0.114422	0.004114	0.075531	0.030943	0.017642	0.47154	0.016713	Germany	Direct: IntCal20	3917	2027-1898 calBCE (3608±20 BP, MAMS-18960)	3935	18
VK417.SG	0.423598	0.131025	1e-05	0.07883	0.013746	0.027714	0.596516	0.043841	Norway	Context: Archaeological - Period	1100	600-1100 CE	1469	369
I5116	0.878244	1e-05	1e-05	1e-05	0.007789	0.064052	0.510379	0.038131	Hungary	Context: Archaeological - Period	5100	3300-3000 BCE	6963	1863
NA20766	0.265386	0.060626	0.019845	0.018312	0.017061	0.01528	0.647458	0.033995	TSI		10		59	49
HG02736	0.55952	0.188348	0.115992	0.012257	1e-05	0.030005	0.402087	0.210945	PJL		10		907	897
VK370.SG	0.477458	0.099911	0.012579	0.075481	0.012114	0.023363	0.673542	0.021623	Denmark	Context: Archaeological - Period	1000	800-1100 CE	1022	22
KBD002	0.472026	0.313457	0.102142	0.05635	0.03189	0.011124	0.348696	0.052238	Russia	Direct: IntCal20	4035	2192-1985 calBCE (3695±20 BP, MAMS-19727)	4316	281
I7207	0.42379	0.276446	0.058682	0.090452	0.004998	0.010475	0.449341	0.001386	Czech Republic	Direct: IntCal20	4370	2561-2306 calBCE (3935±25 BP, PSUAMS-3887)	3971	399
I12878	0.392784	0.041945	1e-05	0.106223	0.026693	0.016338	0.518885	0.031652	Spain	Direct: IntCal20	2360	516-364 calBCE (2340±30 BP, Beta-495155)	3611	1251
VK108.SG	0.47369	0.099024	0.038206	0.065202	0.042023	0.040865	0.616113	0.015296	Sweden	Context: Archaeological - Period	950	800-1200 CE	1413	463
I6928	0.550308	1e-05	0.226231	1e-05	0.010148	0.033357	0.406404	0.026206	Israel	Context: Archaeological - Period	3725	2000-1550 BCE	3757	32
KNS-A-1_38.SG	0.482938	0.112209	0.041962	0.067521	1e-05	0.021356	0.658459	0.019835	Iceland	Context: Archaeological - Period	950	950-1050 CE	1103	153
I8136	0.525024	0.054382	1e-05	0.081983	0.006633	0.024968	0.518156	0.022554	Spain	Direct: IntCal20	3426	1534-1422 calBCE (3216±33 BP, Ua-39408)	2918	508
HG03951	0.568452	0.144241	0.136837	0.010473	1e-05	0.056852	0.328723	0.286973	STU		10		10	0
VLI017	0.403734	0.250042	0.041746	0.081852	1e-05	0.005014	0.475978	0.02711	Czech Republic	Direct: IntCal20	4336	2467-2297 calBCE (3902±28 BP, MAMS-38474)	3821	515
HG02409	0.63514	0.050979	0.030149	0.007794	1e-05	0.008313	0.100602	0.799607	CDX		10		10	0
HG03856	0.610618	0.133929	0.126235	0.011096	1e-05	0.059233	0.297948	0.356742	STU		10		10	0
I8153	1.04212	1e-05	1e-05	0.037247	1e-05	0.042893	0.488619	0.010622	Spain	Context: Archaeological - Period	4650	2900-2500 BCE	6810	2160
I7573	0.305288	0.16981	0.034447	0.092412	0.051276	0.015984	0.457285	0.011314	United Kingdom	Direct: IntCal20	3520	1625-1507 calBCE (3306±27 BP, SUERC-44496)	3945	425
DA223.SG	0.546136	0.213037	0.090883	0.036601	0.000988	0.036659	0.430693	0.144091	Kazakhstan	Direct: IntCal20	2311	414-211 calBCE (2310±31 BP, UBA-33604)	2229	82
MIB013	0.428508	0.167694	0.042818	0.077412	0.017096	0.01062	0.55483	0.023668	Czech Republic	Direct: IntCal20	3762	1888-1742 calBCE (3489±25 BP, MAMS-30462)	3827	65
I3866	0.315288	0.061167	0.116339	0.10686	0.049002	0.00901	0.393512	0.025231	Spain	Context: Archaeological - Period	1300	600-700 CE	4066	2766
ART024	0.937108	0.077434	0.072545	0.004678	1e-05	0.025543	0.400013	0.025441	Turkey	Direct: IntCal20	5384	3501-3349 calBCE (4614±24 BP, MAMS-33548)	4822	562
I6755	0.634224	1e-05	0.006688	0.097589	0.011655	0.016547	0.54365	0.005248	United Kingdom	Direct: IntCal20	5528	3644-3527 calBCE (4808±32 BP, OxA-13539)	5664	136
NA12342	0.426462	0.103143	0.015149	0.063656	1e-05	0.00766	0.689064	0.014434	CEU		10		403	393
Kivutkalns164	0.245036	0.141173	1e-05	0.199765	0.041239	0.015518	0.365868	0.015111	Latvia	Direct: IntCal20	2423	719-393 calBCE (2385±30 BP, Hela-3739)	3647	1224
ART012	0.926604	0.074137	0.051592	1e-05	0.008527	0.035973	0.408418	0.029634	Turkey	Direct: IntCal20	5159	3340-3032 calBCE (4479±26 BP, MAMS-33539)	4457	702
HG01680	0.29055	0.04687	0.001437	0.054956	0.011811	0.018895	0.666002	0.025187	IBS		10		10	0
I5527	0.332818	0.348864	0.068153	0.072868	1e-05	0.037706	0.298435	0.020256	Germany	Context: Archaeological - Period	4250	2800-1800 BCE	4378	128
VK403.SG	0.34455	0.091356	0.019495	0.059219	0.02137	0.030965	0.60879	0.020963	Sweden	Context: Archaeological - Period	900	900-1200 CE	1072	172
I1272	0.443128	1e-05	0.026787	0.167265	1e-05	0.021716	0.495821	0.01755	Spain	Direct: IntCal20	4595	2857-2492 calBCE (4080±30 BP, Beta-416456)	4764	169
PN06.SG	0.489968	0.007669	1e-05	0.094564	0.004051	0.018895	0.574625	0.017637	Ireland	Direct: IntCal20	5459	3633-3376 calBCE (4731±42 BP, UBA-38311)	5272	187
s19_X19_1.SG	0.640212	0.11128	0.108679	1e-05	0.102749	0.041869	0.635392	1e-05	Estonia	Context: Archaeological - Period	2750	1200-400 BCE	3340	590
MOK14.SG	0.261224	0.080049	0.008671	0.053119	0.044996	0.018487	0.597275	0.0079	Serbia	Context: Archaeological - Period	3900	2100-1800 BCE	2919	981
VLI088	0.474426	0.324672	0.076676	0.109397	0.014202	0.014518	0.362884	0.014747	Czech Republic	Direct: IntCal20	4736	3081-2497 calBCE (4217±92 BP, CRL-9199)	4312	424
MOK32.SG	0.220332	0.089067	1e-05	0.059825	0.024828	0.01556	0.574987	0.025773	Serbia	Context: Archaeological - Period	3900	2100-1800 BCE	3247	653
I0263	0.424504	1e-05	1e-05	0.12623	1e-05	0.022021	0.585525	1e-05	Spain	Context: Archaeological - Period	4500	2850-2250 BCE	5172	672
HG02793	0.584946	0.139177	0.119164	0.016767	0.001134	0.047213	0.351238	0.297664	PJL		10		10	0
pcw061.SG	0.584936	0.258365	0.054331	0.070475	0.005378	0.026789	0.531862	0.025153	Poland	Direct: IntCal20	4321	2469-2211 calBCE (3890±35 BP, Poz-90780)	4210	111
MIB017	0.300766	0.172708	0.02337	0.083314	0.037548	0.013332	0.492369	0.007625	Czech Republic	Direct: IntCal20	3806	1938-1773 calBCE (3536±19 BP, MAMS-30474)	3833	27
PB186.SG	0.433472	0.006755	1e-05	0.08078	0.005273	0.02049	0.587688	0.030579	Ireland	Direct: IntCal20	5393	3516-3359 calBCE (4638±36 BP, UBA-35072)	5342	51
OBN002	0.774988	1e-05	0.004097	0.103659	0.011735	0.013066	0.495052	0.018576	France	Context: Archaeological - Period	6700	5000-4500 BCE	5100	1600
R5.SG	0.63706	0.004649	0.0023	0.026466	0.000585	0.026293	0.616796	0.003587	Italy	Direct: IntCal20	4832	2905-2786 calBCE (4245±15 BP, UCIAMS-198577)	4880	48
NA18537	0.638746	0.034105	0.010756	0.004817	1e-05	0.001669	0.070618	0.877282	CHB		10		10	0
NA18631	0.64021	0.04413	0.029246	0.002991	1e-05	0.007295	0.083009	0.833308	CHB		10		10	0
I1908	0.94724	0.013657	0.002064	0.052788	0.003621	0.020636	0.501508	0.008857	Hungary	Context: Archaeological - Period	6050	4300-3900 BCE	5741	309
DEL001	0.541234	0.170399	0.063413	0.063347	0.010638	0.011921	0.283169	0.347613	Mongolia	Direct: IntCal20	1978	96 calBCE - 20 calCE (2042±15 BP, GrM-12947)	1949	29
I2189_published	0.819796	0.15617	0.14307	0.046419	1e-05	0.017838	0.259335	0.012152	Israel	Context: Archaeological - Period	3500	1600-1500 BCE	4572	1072
I6762.SG	0.739412	0.019496	0.003847	0.129657	1e-05	0.015835	0.464711	0.021534	United Kingdom	Context: Archaeological - Period	5700	4000-3500 BCE	5349	351
OBN010	0.53016	0.004324	0.002273	0.097095	0.00283	0.011847	0.564079	0.024954	France	Context: Archaeological - Period	6700	5000-4500 BCE	5074	1626
I1505	1.06437	0.014229	0.007022	0.061444	0.016627	0.033557	0.4223	0.018671	Hungary	Direct: IntCal20	7057	5210-5003 calBCE (6153±33 BP, OxA-28020)	6476	581
I10270_published	1.62171	0.067644	0.073212	0.006469	1e-05	0.051994	0.206559	0.028626	Israel	Context: Archaeological - Period	3500	1600-1500 BCE	4211	711
I0026	0.828064	0.02585	1e-05	0.019478	0.009382	0.037726	0.519742	0.020739	Germany	Context: Archaeological - Period	7125	5500-4850 BCE	6742	383
MOK18A.SG	0.214008	0.053957	0.008857	0.096738	0.037272	0.023321	0.566286	1e-05	Serbia	Context: Archaeological - Period	3900	2100-1800 BCE	2588	1312
NA19068	0.640212	0.037527	0.027256	0.004092	1e-05	0.009259	0.109285	0.81256	JPT		10		10	0
I7497	0.232188	0.057011	0.066955	0.026001	1e-05	0.066488	0.517861	0.047569	Spain	Context: Archaeological - Period	900	1000-1100 CE	1626	726
VK450.SG	0.302502	0.10538	0.017651	0.044501	0.018635	0.019053	0.612565	0.013349	Sweden	Context: Archaeological - Period	975	900-1050 CE	1981	1006
I13965	0.523162	0.228142	0.07199	0.066214	0.003564	0.01729	0.216098	0.338166	Mongolia	Direct: IntCal20	2270	396-210 calBCE (2270±20 BP, UCIAMS-226560, PSUG-5475)	2498	228
HG00281	0.55437	0.10794	0.013512	0.080448	1e-05	0.00325	0.670898	0.081011	FIN		10		168	158
KON001	0.508552	0.309958	0.067053	0.092169	0.007301	0.012343	0.429003	0.016333	Czech Republic	Direct: IntCal20	4697	2874-2627 calBCE (4147±24 BP, MAMS-45787)	4294	403
I4067_published	0.24972	1e-05	0.074247	0.096008	0.101418	0.024612	0.50844	1e-05	Netherlands	Direct: IntCal20	3770	1958-1646 calBCE (3500±50 BP, GrA-15602)	3399	371
I6791	0.412468	0.214574	0.04523	0.081416	0.018906	0.013571	0.506621	0.0058	Kazakhstan	Direct: IntCal20	3674	1870-1631 calBCE (3425±20 BP, PSUAMS-2923)	3864	190
R1021.SG	0.270112	0.052404	0.018021	0.042963	1e-05	0.015106	0.636782	0.007129	Italy	Context: Archaeological - Period	2600	700-600 BCE	2768	168
HG01624	0.268112	0.037683	1e-05	0.039738	0.018768	0.030419	0.649758	0.037564	IBS		10		100	90
HG03944	0.584848	0.136057	0.138517	0.003496	1e-05	0.054244	0.34914	0.290843	STU		10		10	0
I6604	0.780548	0.016872	1e-05	0.104405	0.006542	0.029843	0.485944	0.001189	Spain	Direct: IntCal20	3947	2130-1896 calBCE (3630±30 BP, Ua-35012)	5119	1172
LBR004	0.658508	0.00823	1e-05	0.116157	0.008003	0.016945	0.510622	0.015349	France	Direct: IntCal20	6797	4984-4722 calBCE (5964±45 BP, LTL-12316A)	5013	1784
I5879	0.640212	0.217015	0.028263	0.369271	0.03899	0.017955	0.31074	0.017755	Ukraine	Direct: IntCal20	7208	5324-5132 calBCE (6280±30 BP, PSUAMS-4009)	6255	953
VK410.SG	0.484668	0.083203	1e-05	0.092679	1e-05	0.005339	0.701744	0.039233	Russia	Context: Archaeological - Period	850	1000-1200 CE	592	258
I10096	1.65872	0.103104	1e-05	0.108776	0.060902	0.040784	0.111676	1e-05	Israel	Context: Archaeological - Period	3500	1600-1500 BCE	5341	1841
I2441	0.838396	0.005494	1e-05	0.111729	0.01156	0.020943	0.477387	0.003219	Poland	Context: Archaeological - Period	5050	3400-2800 BCE	5370	320
RA61	0.871504	0.017461	1e-05	0.089415	0.013067	0.025161	0.476943	1e-05	Switzerland	Direct: IntCal20	4804	2906-2706 calBCE (4235±21 BP, BE-7988.1.1)	5067	263
VLI033	0.934204	1.2e-05	1e-05	0.082693	0.024041	1e-05	0.489597	0.010029	Czech Republic	Direct: IntCal20	4682	2872-2583 calBCE (4133±27 BP, MAMS-38477)	4769	87
I0161.SG	0.477432	0.035179	0.016747	0.058187	0.040072	0.015988	0.72116	0.031268	United Kingdom	Direct: IntCal20	1157	686-883 calCE (1230±25 BP, OxA-29572)	682	475
HG03679	0.568016	0.155875	0.132544	0.007773	1e-05	0.055347	0.326116	0.286227	STU		10		10	0
HG01846	0.634182	0.03523	0.035628	0.018703	1e-05	0.016211	0.096208	0.794985	KHV		10		272	262
I3039.SG	0.802972	0.036932	1e-05	0.114943	0.021398	0.012222	0.453683	1e-05	United Kingdom	Context: Archaeological - Period	5525	3650-3500 BCE	4748	777
NA20772	0.248156	0.058073	0.020528	0.011884	0.009879	0.016791	0.654945	0.031862	TSI		10		133	123
IKI034	0.749212	0.128634	0.044428	0.009844	1e-05	0.023998	0.408639	0.037087	Turkey	Direct: IntCal20	5392	3511-3353 calBCE (4623±26 BP, MAMS-40680)	4245	1147
OBKR_73_d	0.265322	0.111233	0.188015	0.057388	0.049555	1e-05	0.406334	1e-05	Germany	Direct: IntCal20	3911	2027-1893 calBCE (3603±23 BP, MAMS-18898)	4016	105
DA195.SG	0.257072	0.107913	1e-05	0.046214	1e-05	0.027003	0.608316	0.018954	Hungary	Direct: IntCal20	2572	772-423 calBCE (2479±35 BP, UBA-33597)	1577	995
I2116	0.378666	0.204345	0.272831	0.01682	0.003227	0.040584	0.267605	0.063805	Turkmenistan	Direct: IntCal20	3916	2123-1830 calBCE (3605±35 BP, Poz-83490)	3841	75
I6746	0.689496	0.008157	0.003807	0.094644	0.00874	0.024436	0.517327	0.010457	United Kingdom	Direct: IntCal20	5526	3697-3384 calBCE (4809±45 BP, UBA-30800)	5317	209
NA19002	0.63362	0.049205	0.022127	0.009617	1e-05	0.010156	0.099657	0.805921	JPT		10		10	0
I0633	1.0464	0.015623	0.004492	0.017636	0.005624	0.018439	0.505613	0.010916	Serbia	Direct: IntCal20	7424	5610-5376 calBCE (6520±40 BP, Poz-82186)	6862	562
RISE683.SG	0.617298	0.29709	0.027745	0.058387	0.019626	0.051643	0.202723	0.331321	Russia	Direct: IntCal20	3973	2138-1901 calBCE (3646±40 BP, UBA-31594)	4225	252
ERS1790732.SG	0.527268	0.041942	0.060161	0.00581	0.023439	0.077727	0.450778	0.048268	Lebanon	Context: Archaeological - Period	3650	1800-1600 BCE	3214	436
I4893	1.02766	0.018439	1e-05	0.043221	1e-05	0.018595	0.4996	0.003151	Czech Republic	Direct: IntCal20	6345	4446-4347 calBCE (5550±20 BP, PSUAMS-2850)	6487	142
VK397.SG	0.482954	0.121571	0.023707	0.082964	0.007527	0.026372	0.628446	0.030774	Sweden	Context: Archaeological - Period	900	900-1200 CE	1066	166
I2566	0.250582	0.171241	0.031709	0.120679	0.021117	0.010708	0.429895	0.019827	United Kingdom	Direct: IntCal20	4078	2267-2036 calBCE (3734±25 BP, NZA-32490)	3988	90
NA18558	0.640212	0.025495	0.008961	0.00544	1e-05	0.001898	0.074833	0.883352	CHB		10		10	0
HG03733	0.599008	0.14197	0.143722	0.012967	1e-05	0.056805	0.328566	0.295348	STU		10		10	0
NA12842	0.428554	0.104209	0.016499	0.075028	0.002144	0.005315	0.674906	0.016059	CEU		10		103	93
VK485.SG	0.47394	0.09569	0.014792	0.097725	0.023572	0.01673	0.659727	0.008618	Estonia	Direct: IntCal20	1244	649-775 calCE (1330±30 BP, Poz-109002)	1048	196
I5377	0.294718	0.155839	0.031553	0.094155	0.029143	0.009244	0.47796	0.029348	United Kingdom	Direct: IntCal20	3758	1895-1693 calBCE (3485±33 BP, OxA-14731)	3891	133
HG02737	0.570098	0.160454	0.129956	0.004147	1e-05	0.033855	0.431695	0.204816	PJL		10		32	22
HG03858	0.59591	0.140698	0.118472	0.0062	1e-05	0.05873	0.330459	0.32327	STU		10		10	0
I7026	0.401034	0.228357	0.077136	1e-05	1e-05	0.003733	0.169503	0.401651	Mongolia	Direct: IntCal20	2222	355-170 calBCE (2180±15 BP, PSUAMS-4503)	1578	644
UGU005	0.526552	0.219153	0.08419	0.039577	1e-05	0.022863	0.385353	0.192015	Mongolia	Direct: IntCal20	1885	17-121 calCE (1960±15 BP, GrM-12936)	2084	199
2H10.SG	0.433628	0.010936	1e-05	0.065638	0.000287	0.017357	0.634842	0.002464	France	Direct: IntCal20	5165	3341-3098 calBCE (4495±20 BP, UCAIMS-224907)	4706	459
I12650_published	0.933516	0.193734	1e-05	0.025364	1e-05	1e-05	0.327185	0.06025	Spain	Context: Archaeological - Period	750	1100-1300 CE	4054	3304
ros005_renamed.SG	0.280024	0.024674	1e-05	0.101446	0.00321	0.039756	0.5782	0.022641	Sweden	Direct: IntCal20	4955	3096-2913 calBCE (4390±30 BP, Beta-423313)	5135	180
HG04056	0.578816	0.144761	0.13609	0.01196	1e-05	0.051686	0.32385	0.300935	ITU		10		10	0
NIEcap1	0.273484	0.129775	1e-05	0.060041	0.025529	0.008242	0.570147	0.022883	Germany	Context: Archaeological - Period	1345	580-630 CE	3616	2271
HG04118	0.577756	0.142077	0.144368	0.007302	1e-05	0.048181	0.331211	0.295612	ITU		10		10	0
DA19.SG	0.57829	0.140645	0.099304	0.052354	0.043363	0.05032	0.489723	0.09332	Kazakhstan	Direct: IntCal20	2631	810-542 calBCE (2555±46 BP, UBA-31144)	1984	647
I2935	0.825424	0.014137	1e-05	0.123656	0.001902	0.018446	0.467067	0.008368	United Kingdom	Direct: IntCal20	5115	3336-2939 calBCE (4451±29 BP, SUERC-68723)	5203	88
R49.SG	0.392296	0.071324	0.004741	0.021467	0.022175	0.035349	0.569734	0.017078	Italy	Context: Archaeological - Period	1750	1-400 CE	1733	17
UNTA85_1412	0.44182	0.11957	0.014284	0.081466	0.032446	0.013497	0.459464	0.008761	Germany	Direct: IntCal20	3910	2028-1891 calBCE (3602±25 BP, MAMS-18951)	3811	99
I11249	0.51548	0.008941	1e-05	0.113094	1e-05	0.015388	0.554776	0.018853	Spain	Context: Archaeological - Period	5050	3500-2700 BCE	5245	195
I2128	0.330926	0.175777	0.25687	1e-05	1e-05	0.015023	0.336921	0.060735	Turkmenistan	Direct: IntCal20	4056	2199-2035 calBCE (3720±20 BP, PSUAMS-2316)	4036	20
CAK533.SG	0.408084	0.009284	1e-05	0.085472	1e-05	0.026697	0.612135	0.004312	Ireland	Direct: IntCal20	4926	3087-2902 calBCE (4360±31 BP, OxA-35327)	5404	478
UNTA58_147	0.235894	0.138154	7.8e-05	0.091448	0.032746	0.019058	0.496809	0.019538	Germany	Direct: IntCal20	3922	2035-1891 calBCE (3612±25 BP, MAMS-18937)	3697	225
DA56.SG	0.556696	0.190224	0.052503	0.058294	0.016383	0.031284	0.348089	0.261455	Kyrgyzstan	Direct: IntCal20	2043	193 calBCE - 10 calCE (2079±34 BP, UBA-31165)	2082	39
NE5.SG	0.848708	0.013127	0.002541	0.02987	0.019496	0.051326	0.493166	0.01824	Hungary	Direct: IntCal20	7058	5301-4940 calBCE (6164±64 BP, OxA-23763)	7027	31
HG01801	0.640212	0.038129	0.031932	0.012216	0.002264	0.011059	0.099218	0.805173	CDX		10		10	0
I9123	0.847724	0.098958	1e-05	0.028124	0.032166	0.02256	0.443945	0.002247	Greece	Context: Archaeological - Period	3305	1370-1340 BCE	4394	1089
I2373_all	1.10988	1e-05	0.008767	0.058271	0.012195	0.040154	0.433398	0.009677	Hungary	Context: Archaeological - Period	7700	6000-5500 BCE	6445	1255
OBKR_80	0.24514	0.157921	0.008293	0.087874	0.032118	0.013914	0.458547	0.01999	Germany	Direct: IntCal20	4000	2136-1955 calBCE (3664±24 BP, MAMS-18901)	3970	30
NA18534	0.640212	0.030983	0.006489	0.001189	1e-05	0.001572	0.076273	0.883474	CHB		10		10	0
I11248	0.427024	0.00287	0.004653	0.128547	0.005557	0.015426	0.565972	0.010162	Spain	Context: Archaeological - Period	5050	3500-2700 BCE	5202	152
I5078	1.04042	0.014837	1e-05	0.025529	0.00879	0.023479	0.501045	0.006147	Croatia	Direct: IntCal20	6571	4699-4545 calBCE (5770±25 BP, PSUAMS-2615)	6776	205
I7640	0.316056	0.165717	0.035563	0.104292	0.020381	0.007554	0.502159	0.002247	United Kingdom	Direct: IntCal20	3307	1434-1278 calBCE (3100±30 BP, SUERC-28349)	3820	513
I7028	0.297636	0.197064	1e-05	0.041075	1e-05	1e-05	0.248368	0.278995	Mongolia	Direct: IntCal20	2232	382-206 calBCE (2235±20 BP, PSUAMS-4597)	2339	107
XN170	1.33742	0.024927	1e-05	0.036172	0.014528	0.018706	0.408395	0.002847	Germany	Direct: IntCal20	7024	5209-4951 calBCE (6123±26 BP, MAMS-36730)	7060	36
I6714.SG	0.594552	0.330927	0.067982	0.067016	0.033805	0.018447	0.43496	0.024023	Russia	Direct: IntCal20	4479	2618-2468 calBCE (4020±25 BP, PSUAMS-3909)	4656	177
HG00759	0.63633	0.042801	0.030366	0.001032	1e-05	0.012382	0.104857	0.806601	CDX		10		10	0
HG00419	0.640212	0.033264	0.024887	0.012208	1e-05	0.008583	0.097048	0.823989	CHS		10		10	0
RISE71.SG	0.640212	0.020568	0.06425	0.020542	0.100659	0.054169	0.737012	0.00279	Denmark	Direct: IntCal20	4040	2197-1983 calBCE (3701±26 BP, OxA-28269)	3269	771
MIB067	0.301706	0.161101	0.026908	0.092958	0.003385	0.007421	0.516065	0.022899	Czech Republic	Direct: IntCal20	3782	1924-1750 calBCE (3517±27 BP, CRL-19441)	3695	87
HG03875	0.60472	0.14872	0.128273	0.011252	0.004229	0.044008	0.395722	0.25004	ITU		10		58	48
GRG049	1.05994	0.014043	1e-05	0.046887	0.020693	0.022713	0.45997	0.01064	France	Direct: IntCal20	6571	4781-4460 calBCE (5773±58 BP, Ly-12934)	6499	72
HG03693	0.594474	0.139051	0.121963	0.01635	1e-05	0.051769	0.322238	0.325741	STU		10		10	0
HG00559	0.640198	0.03133	0.028105	0.003333	1e-05	0.008086	0.104411	0.824709	CHS		10		10	0
I3273_published	0.838508	1e-05	1e-05	0.140547	1.6e-05	1e-05	0.477606	0.012117	Spain	Direct: IntCal20	5403	3606-3363 calBCE (4670±40 BP, Beta-288935)	4815	588
N38.SG	0.36276	0.003615	0.001855	0.085093	0.008712	0.019016	0.617619	0.013342	Poland	Direct: IntCal20	4959	3307-2899 calBCE (4380±40 BP, Poz-77333)	5161	202
I2630	0.712544	0.007194	1e-05	0.098513	0.002703	0.016904	0.530813	0.005669	United Kingdom	Direct: IntCal20	4471	2618-2461 calBCE (3999±32 BP, SUERC-68632)	5353	882
I1170	1.27108	0.030073	0.047992	0.019352	0.011926	0.037646	0.353449	0.021734	Israel	Context: Archaeological - Period	5950	4500-3500 BCE	5845	105
I3950.SG	0.618606	0.333712	0.074428	0.058598	0.043596	0.011711	0.434873	0.032268	Russia	Direct: IntCal20	4707	2879-2632 calBCE (4160±25 BP, PSUAMS-1955)	4410	297
I2861	0.279954	0.141301	0.041412	0.08619	0.034752	0.020394	0.488034	0.007779	United Kingdom	Direct: IntCal20	2843	983-826 calBCE (2757±29 BP, SUERC-68716)	3509	666
R850.SG	0.300668	0.062782	0.057849	0.010623	0.008402	0.037461	0.550081	0.037577	Italy	Context: Archaeological - Period	2600	800-500 BCE	1851	749
I11540_published	0.467754	0.275899	0.114963	0.060373	1e-05	0.018714	0.339717	0.104086	Kazakhstan	Direct: IntCal20	1723	131-318 calCE (1825±20 BP, PSUAMS-5723)	3486	1763
HG02128	0.637048	0.053565	0.03687	0.006244	1e-05	0.014604	0.091491	0.795625	KHV		10		10	0
BERG02-2.SG	0.552244	1e-05	1e-05	0.088557	0.014767	0.033654	0.558097	0.006785	France	Direct: IntCal20	5867	4041-3802 calBCE (5135±35 BP, Poz-53879)	5253	614
HG00406	0.640212	0.030065	0.02923	0.00272	0.002584	0.007906	0.090536	0.83695	CHS		10		10	0
HG02238	0.31622	0.042011	1e-05	0.047588	0.008472	0.033713	0.679255	0.026945	IBS		10		10	0
I4167	1.21649	1e-05	1e-05	0.011686	0.020163	1e-05	0.475735	0.028205	Croatia	Direct: IntCal20	6635	4792-4552 calBCE (5830±40 BP, Poz-90127)	6675	40
I5836	0.2167	0.251254	0.053197	0.089544	1e-05	0.014125	0.365092	0.015012	Germany	Context: Archaeological - Period	4250	2800-1800 BCE	3967	283
I7036	0.521988	0.174146	0.180902	0.035621	0.009717	0.052381	0.220448	0.267661	India	Direct: IntCal20	1023	774-993 calCE (1130±25 BP, PSUAMS-5470)	1939	916
VK288.SG	0.46079	0.117546	0.019099	0.06152	0.024945	0.026041	0.640278	0.020851	Denmark	Context: Archaeological - Period	1000	900-1000 CE	1079	79
I6472	0.416208	0.084163	1e-05	0.10582	0.024399	0.01561	0.505877	1e-05	Spain	Context: Archaeological - Period	4200	2500-2000 BCE	3226	974
PEN003	0.618156	0.009313	0.002046	0.152827	0.001301	0.018708	0.49247	0.008738	France	Direct: IntCal20	7363	5479-5331 calBCE (6450±40 BP, GrA-32061)	5467	1896
I1821	0.410326	0.2231	0.038666	0.079694	0.01963	0.01613	0.452911	0.054916	Russia	Direct: IntCal20	3490	1612-1501 calBCE (3275±20 BP, PSUAMS-2435)	3519	29
VK541.SG	0.421336	0.105485	0.023912	0.074098	0.030473	0.039814	0.59328	0.023489	Ukraine	Context: Archaeological - Period	700	1200-1300 CE	1127	427
VK166.SG	0.320502	0.094996	1e-05	0.087627	0.029654	0.041562	0.568412	0.017875	United Kingdom	Context: Archaeological - Period	1010	880-1000 CE	2413	1403
R18.SG	0.848012	0.009627	1e-05	0.010297	1e-05	0.027838	0.579608	0.000549	Italy	Direct: IntCal20	7271	5461-5221 calBCE (6355±25 BP, UCIAMS-198884)	6872	399
MX283	0.443976	0.087328	1e-05	0.111063	0.022276	0.011184	0.480568	0.016519	Germany	Direct: IntCal20	3946	2127-1926 calBCE (3632±21 BP, MAMS 21972)	3703	243
HUGO_180Sk1	0.266848	0.091882	0.010738	0.128072	0.014221	0.019537	0.49458	0.0142	Germany	Direct: IntCal20	4289	2457-2209 calBCE (3860±25 BP, MAMS-18918)	3194	1095
MIB002	0.363542	0.148901	0.037485	0.090828	0.042375	0.005843	0.510421	0.025803	Czech Republic	Direct: IntCal20	3765	1884-1749 calBCE (3494±19 BP, MAMS-30482)	3717	48
MA112_renamed	0.83658	0.012012	1e-05	0.045747	0.032875	0.065885	0.474258	1e-05	Italy	Direct: IntCal20	3111	1258-1054 calBCE (2952±25 BP, MAMS-26894)	6878	3767
POST_99_d	0.317476	0.166858	1e-05	0.089138	0.007754	0.016299	0.480505	1e-05	Germany	Direct: IntCal20	3962	2133-1931 calBCE (3641±25 BP, MAMS-18969)	3889	73
I5379	0.248068	0.174133	0.009574	0.085452	0.014062	0.016475	0.462443	0.015786	United Kingdom	Direct: IntCal20	4333	2468-2294 calBCE (3900±30 BP, SUERC-32210)	3914	419
BUR004	0.475352	0.2014	0.081792	0.034639	0.015176	0.026048	0.296643	0.261863	Mongolia	Direct: IntCal20	1919	40 calBCE - 109 calCE (1985±15 BP, GrM-12942)	2060	141
I11466_published	0.591848	0.187491	0.310091	1e-05	0.029884	0.062804	0.206431	0.179095	Iran	Context: Archaeological - Period	4200	2500-2000 BCE	4095	105
I10365_published	0.842604	0.021688	1e-05	0.072177	0.020354	0.029783	0.464806	0.020474	Italy	Direct: IntCal20	3404	1663-1234 calBCE (3190±80 BP, Beta-37705)	4700	1296
HG03760	0.564732	0.143467	0.135357	0.009955	1e-05	0.043202	0.333694	0.296566	STU		10		10	0
vik_stg026.SG	0.428248	0.080926	0.026491	0.085272	0.031217	0.048008	0.602127	0.019968	Sweden	Direct: IntCal20	1018	774-1018 calCE (1115±35 BP, Ua-22722)	1007	11
Bul10	1.1856	0.089662	1e-05	0.034599	0.045133	0.011218	0.362913	1e-05	Bulgaria	Direct: IntCal20	4951	3092-2921 calBCE (4396±20 BP, MAMS-26835)	5632	681
NA12763	0.40751	0.096295	0.012325	0.059736	0.008251	0.008733	0.667917	0.030382	CEU		10		10	0
I10266	0.923096	0.076144	0.130698	0.009602	0.022587	0.041401	0.309503	0.019234	Israel	Direct: IntCal20	3462	1628-1406 calBCE (3240±55 BP, RTK-6765)	3519	57
I2870	0.277948	1e-05	0.096436	1e-05	0.044568	0.026881	0.548645	0.053905	India	Direct: IntCal20	128	1698-1910 calCE (30±20 BP, PSUAMS-5429)	3388	3260
VK525.SG	0.470274	0.119069	0.047415	0.07717	0.007602	0.026201	0.626834	0.01073	Norway	Context: Archaeological - Period	1100	800-900 CE	1546	446
kzb007.SG	0.497628	0.204351	0.039315	0.069233	0.012357	0.03128	0.551642	0.020521	Russia	Direct: IntCal20	3672	1873-1623 calBCE (3422±30 BP, Ua-56447)	4003	331
I8246_published	0.473866	0.188926	0.212357	0.028041	0.02715	0.050399	0.196395	0.213549	Pakistan	Context: Archaeological - Period	2710	970-550 BCE	2424	286
VK255.SG	0.31792	0.043015	1e-05	0.078155	0.047771	0.037321	0.612356	0.020216	Russia	Context: Archaeological - Period	950	900-1100 CE	1939	989
VK315.SG	0.417962	0.086722	0.019942	0.054159	0.048108	0.028226	0.643583	0.008125	Denmark	Context: Archaeological - Period	1075	850-900 CE	1234	159
VK30.SG	0.418584	0.138799	1e-05	0.074241	1e-05	0.016066	0.643836	0.016214	Sweden	Context: Archaeological - Period	900	900-1200 CE	1451	551
I7187	0.665176	0.014468	1e-05	0.100484	0.007759	0.020623	0.524467	0.005837	Czech Republic	Direct: IntCal20	6044	4227-3986 calBCE (5260±20 BP, PSUAMS-4404)	5670	374
HG01619	0.288956	0.060653	0.008953	0.050919	0.003414	0.027434	0.644044	0.028944	IBS		10		26	16
PB443.SG	0.465732	0.003899	1e-05	0.100504	0.003333	0.020456	0.583996	0.01131	Ireland	Direct: IntCal20	5474	3634-3378 calBCE (4739±35 BP, UBA-38303)	5327	147
NA11881	0.412128	0.079617	0.006483	0.058169	0.023523	0.007323	0.675416	0.035418	CEU		10		10	0
RISE595.SG	0.541364	0.110305	1e-05	1e-05	0.049146	0.044932	0.468419	0.031778	Montenegro	Context: Archaeological - Period	2950	1200-800 BCE	2664	286
MIB086	0.303282	0.188809	0.021148	0.095083	0.014681	0.012714	0.483974	0.015116	Czech Republic	Direct: IntCal20	3906	2027-1890 calBCE (3599±24 BP, MAMS-30457)	3912	6
HG03736	0.592872	0.137393	0.138248	0.017345	1e-05	0.054699	0.316597	0.312028	STU		10		10	0
SFI-11.SG	0.352988	0.018507	0.03341	1e-05	0.010618	0.065958	0.572376	0.050817	Lebanon	Direct: IntCal20	1984	151 calBCE - 62 calCE (2040±30 BP, UBA-41183)	5477	3493
I6714	0.534364	0.360498	0.080557	0.080665	0.032077	0.013533	0.361883	0.017851	Russia	Direct: IntCal20	4479	2618-2468 calBCE (4020±25 BP, PSUAMS-3909)	4696	217
I0984	0.463766	0.212603	0.064414	0.085103	1e-05	0.014918	0.510056	0.024663	Russia	Direct: IntCal20	3870	2024-1779 calBCE (3572±29 BP, OxA-12530)	4041	171
HG01796	0.631232	0.051091	0.024836	0.010558	1e-05	0.012201	0.08276	0.814044	CDX		10		10	0
s19_VIII6_1.SG	0.581298	1e-05	0.153055	0.231499	1e-05	0.026348	0.488381	0.07123	Russia	Context: Archaeological - Period	1763	75-300 CE	3669	1906
I6048	0.318184	0.264096	0.09371	0.123372	0.03903	1e-05	0.258972	0.059787	Russia	Direct: IntCal20	3573	1732-1542 calBCE (3350±20 BP, PSUAMS-2918)	3728	155
I0560	0.38358	1e-05	1e-05	0.108603	0.005385	0.025606	0.5852	0.019233	Germany	Direct: IntCal20	5471	3637-3376 calBCE (4745±52 BP, Erl-7856)	4942	529
HG01869	0.633926	0.035255	0.022582	0.011485	1e-05	0.014184	0.111266	0.802065	KHV		10		10	0
VDP-A-5_38.SG	0.45039	0.096737	0.01094	0.078427	0.029923	0.030145	0.639086	0.019821	Iceland	Context: Archaeological - Period	1000	850-1050 CE	1114	114
HG02154	0.640212	0.047622	0.03453	0.006237	1e-05	0.011712	0.086087	0.813791	CDX		10		10	0
I6569	0.956828	0.104433	0.082138	0.010349	1e-05	0.047124	0.315069	0.041613	Jordan	Context: Archaeological - Period	3300	1550-1150 BCE	3497	197
HG02380	0.63703	0.0386	0.02491	0.010724	1e-05	0.012838	0.098376	0.812941	CDX		10		10	0
HG00672	0.635174	0.034236	0.026432	0.009509	1e-05	0.007166	0.095318	0.824799	CHS		10		10	0
I3584_published	0.629992	0.045054	0.035869	0.038548	0.022098	0.054626	0.486239	1e-05	Spain	Context: Archaeological - Period	1400	400-700 CE	2498	1098
I0057_published	1.29748	0.042294	1e-05	0.011266	1e-05	0.028262	0.433721	1e-05	Germany	Direct: IntCal20	7070	5215-5011 calBCE (6173±34 BP, MAMS-21483)	7352	282
Mor6.SG	0.565472	0.014603	1e-05	0.06397	1e-05	0.020822	0.571473	0.027686	France	Direct: IntCal20	7019	5209-4949 calBCE (6120±25 BP, GrM-15764)	5572	1447
I6757.SG	0.687384	0.013283	1e-05	0.094389	0.003827	0.020095	0.529819	0.006674	United Kingdom	Direct: IntCal20	5493	3642-3378 calBCE (4766±48 BP, UBA-32285)	5481	12
XN183	1.24038	0.020702	1e-05	0.051898	0.038797	0.021896	0.393765	0.002779	Germany	Direct: IntCal20	7152	5304-5068 calBCE (6236±25 BP, MAMS-36736)	6489	663
CL47	0.27438	0.097185	0.020914	0.062377	0.020618	0.013547	0.533838	0.022867	Italy	Context: Archaeological - Period	1345	580-630 CE	2386	1041
I0171	0.632346	0.253753	0.250443	0.05999	1e-05	0.024063	0.407788	1e-05	Germany	Direct: IntCal20	4118	2288-2039 calBCE (3758±33 BP, KIA-27952)	4520	402
I8364	0.650896	0.0103	0.006284	0.092883	0.014633	0.022435	0.528714	0.001969	Spain	Context: Archaeological - Period	4588	2706-2569 BCE	5228	640
HG04080	0.585864	0.15095	0.143587	0.007595	0.014992	0.041616	0.352174	0.261903	ITU		10		80	70
VK443.SG	0.445876	0.102357	0.014121	0.080955	0.015315	0.020806	0.64738	0.021887	Sweden	Context: Archaeological - Period	1000	800-1100 CE	1092	92
VK498.SG	0.451494	0.096118	1e-05	0.074811	0.018384	0.025057	0.665395	0.025856	Estonia	Context: Archaeological - Period	1200	700-800 CE	994	206
I4887	0.22237	0.132006	0.013198	0.08333	0.015591	0.013537	0.524647	0.008759	Czech Republic	Direct: IntCal20	4071	2201-2037 calBCE (3730±20 BP, PSUAMS-2845)	3309	762
I16170_published	0.82292	0.023867	1e-05	0.073139	1e-05	0.021741	0.503193	0.012253	Italy	Direct: IntCal20	3337	1491-1301 calBCE (3125±25 BP, PSUAMS-6696)	4722	1385
VK340.SG	0.45922	0.135246	0.018232	0.057758	1e-05	0.029297	0.642117	0.026833	Denmark	Context: Archaeological - Period	1075	850-900 CE	1026	49
ART015	0.755732	0.094827	0.071078	0.005908	0.004612	0.028449	0.41628	0.029855	Turkey	Direct: IntCal20	5212	3482-3104 calBCE (4557±25 BP, MAMS-33541)	4520	692
I20766	0.261882	0.114129	0.019839	0.125049	0.031254	0.016919	0.495061	0.008574	Hungary	Context: Archaeological - Period	2100	400 BCE - 100 CE	3767	1667
MK5008	0.28562	0.011327	0.190108	1e-05	0.054156	0.009867	0.489056	0.068171	Russia	Direct: IntCal20	5187	3369-3103 calBCE (4544±25 BP, MAMS-29810)	2168	3019
NA11932	0.394378	0.087507	0.011541	0.068359	0.007829	0.009401	0.675713	0.016722	CEU		10		307	297
I3262	0.434126	0.219876	0.188723	0.03412	0.027951	0.041738	0.227352	0.157188	Pakistan	Direct: IntCal20	2844	982-828 calBCE (2760±25 BP, PSUAMS-2157)	2837	7
I7458	0.749824	0.030943	1e-05	1e-05	1e-05	0.071414	0.45232	0.097779	Spain	Context: Archaeological - Period	750	1100-1300 CE	5762	5012
NA19055	0.640212	0.036267	0.020418	0.005925	1e-05	0.010401	0.110361	0.816607	JPT		10		10	0
I5513	0.390332	0.183172	0.0616	0.119356	0.023509	0.012583	0.460627	0.014203	United Kingdom	Context: Archaeological - Period	4250	2800-1800 BCE	4076	174
Aes13	0.764388	0.005394	0.00532	0.082961	0.007646	0.020793	0.513727	0.013003	Switzerland	Direct: IntCal20	4902	3013-2900 calBCE (4337±23 BP, BE-9182.1.1)	5153	251
HG00257	0.440548	0.087963	0.013779	0.066195	0.009267	0.006034	0.693126	0.023794	GBR		10		10	0
NA12347	0.442362	0.089105	0.021619	0.070206	0.020998	0.003059	0.676184	0.019894	CEU		10		20	10
I1182	1.39504	0.029786	0.038598	0.02231	0.034848	0.03588	0.317823	0.011936	Israel	Context: Archaeological - Period	5950	4500-3500 BCE	6122	172
AMP_1	0.27784	0.152844	0.025861	0.11809	1e-05	0.016213	0.503873	0.001913	Germany	Direct: IntCal20	4356	2473-2303 calBCE (3924±23 BP, MAMS-18887)	3913	443
R70.SG	0.424332	0.080256	0.06133	1e-05	0.00574	0.045398	0.511511	0.029614	Italy	Context: Archaeological - Period	1750	100-300 CE	2662	912
I2387	0.767232	0.042651	1e-05	0.091833	1e-05	0.015305	0.490824	0.0075	Hungary	Context: Archaeological - Period	6700	5000-4500 BCE	4808	1892
I8566	0.672492	1e-05	1e-05	0.097907	1e-05	0.012697	0.545027	0.016158	Spain	Context: Archaeological - Period	5100	3800-2500 BCE	5276	176
I3041_all.SG	0.596656	0.01105	0.004369	0.16156	1e-05	0.021372	0.48317	0.009247	United Kingdom	Context: Archaeological - Period	5440	3942-3037 BCE	5716	276
HG04002	0.59289	0.140567	0.138872	1.1e-05	1e-05	0.049347	0.358978	0.288544	ITU		10		10	0
HG03668	0.586026	0.147393	0.134406	0.007932	0.000847	0.038663	0.383188	0.260468	PJL		10		10	0
HG01797	0.640212	0.043115	0.030653	0.011934	1e-05	0.011161	0.10019	0.802928	CDX		10		10	0
VK364.SG	0.472122	0.11313	0.020975	0.071074	0.016131	0.024266	0.648785	0.021584	Denmark	Context: Archaeological - Period	1000	900-1000 CE	1035	35
KO1001	0.71082	0.007003	1e-05	0.082791	0.007288	0.020585	0.525475	0.019085	Czech Republic	Direct: IntCal20	4761	2899-2699 calBCE (4216±24 BP, MAMS-30781)	5326	565
I6610	0.949624	0.048245	1e-05	0.23435	0.016487	0.00093	0.302504	1e-05	Spain	Direct: IntCal20	3803	2008-1744 calBCE (3530±40 BP, Ua-35014)	4529	726
DA385.SG	0.592044	0.178268	0.052511	0.045275	0.019837	0.024695	0.344432	0.310887	Kyrgyzstan	Direct: IntCal20	1458	415-575 calCE (1577±42 BP, UBA-31173)	2218	760
I4064	1.12387	0.030285	1e-05	0.03805	0.007121	0.026322	0.442655	0.014531	Italy	Direct: IntCal20	6718	4841-4711 calBCE (5900±30 BP, PSUAMS-2266)	6581	137
HG00268	0.586088	0.04418	0.008838	0.043747	0.014269	0.000999	0.808167	0.052729	FIN		10		10	0
I10000	0.423912	0.207368	0.17872	0.02237	0.028127	0.046865	0.234466	0.173926	Pakistan	Context: Archaeological - Period	2850	1000-800 BCE	2771	79
I1179	1.43576	0.034591	0.046589	0.020885	0.022885	0.030197	0.301058	0.024799	Israel	Context: Archaeological - Period	5950	4500-3500 BCE	5868	82
I13224	0.511104	0.216695	0.220258	0.022539	0.044232	0.037628	0.231303	0.162781	Pakistan	Context: Archaeological - Period	2850	1000-800 BCE	2877	27
SUC008	0.718904	1e-05	1e-05	0.071233	0.005971	0.021947	0.547282	0.013763	Italy	Direct: IntCal20	5817	3947-3779 calBCE (5042±21 BP, MAMS-38301)	4803	1014
HG01870	0.636896	0.046988	0.032505	0.007087	1e-05	0.007657	0.100799	0.803286	KHV		10		10	0
I7598	0.720932	0.008422	0.003694	0.086473	1e-05	0.018475	0.53579	0.006845	Spain	Direct: IntCal20	5411	3622-3375 calBCE (4710±22 BP, MAMS-16346)	5267	144
NNM-A-1_38.SG	0.478976	0.086246	0.01847	0.103935	0.034779	0.02178	0.646396	0.007765	Iceland	Context: Archaeological - Period	1015	870-1000 CE	1247	232
VK215.SG	0.554418	0.09134	1.6e-05	0.092433	1e-05	0.04433	0.704655	0.02431	Denmark	Context: Archaeological - Period	1100	800-900 CE	2123	1023
HG03645	0.596996	0.142634	0.129892	0.015391	1e-05	0.057926	0.327945	0.304584	STU		10		20	10
PIR3037AB.SG	0.598724	0.069641	1e-05	0.101617	0.002613	1e-05	0.493819	0.022551	France	Direct: IntCal20	3995	2196-1903 calBCE (3663±43 BP, Erl-12277)	3390	605
I3137_published	0.827336	0.01164	0.00147	0.109131	1e-05	0.011628	0.49922	1e-05	United Kingdom	Context: Archaeological - Period	5350	3800-3000 BCE	5162	188
VK158.SG	0.38173	0.166541	1e-05	0.056659	0.040153	0.06854	0.528625	0.010221	Russia	Context: Archaeological - Period	950	900-1100 CE	3132	2182
scy305.SG	0.262816	0.113513	0.011671	0.0666	1e-05	0.050753	0.551769	0.016976	Moldova	Direct: IntCal20	2254	396-207 calBCE (2265±30 BP, Poz-91118)	1894	360
I5396	0.420606	0.22751	0.180579	0.033637	0.004041	0.05446	0.234858	0.155102	Pakistan	Direct: IntCal20	2809	904-814 calBCE (2715±20 BP, PSUAMS-2790)	2761	48
KRD003	1.3715	0.024964	0.011834	0.006847	0.016866	0.035994	0.397172	0.003389	Turkey	Direct: IntCal20	7602	5714-5572 calBCE (6739±23 BP, MAMS-40665)	6966	636
HG00115	0.496156	0.057855	0.01126	0.046384	0.000401	0.004425	0.799383	0.008254	GBR		10		937	927
NA20525	0.258482	0.027697	0.010752	0.002458	0.003046	0.016199	0.725036	0.023936	TSI		10		10	0
I6588	0.231728	0.109153	0.005136	0.103957	1e-05	0.015405	0.548339	1e-05	Spain	Context: Archaeological - Period	4200	2500-2000 BCE	2929	1271
Aes23	0.764232	0.004262	0.002561	0.07437	0.009625	0.013898	0.532197	0.01197	Switzerland	Direct: IntCal20	4722	2885-2669 calBCE (4178±23 BP, BE-9191.1.1)	4602	120
HG03745	0.588878	0.149198	0.143126	0.010471	1e-05	0.051773	0.333374	0.286372	STU		10		10	0
BR1.SG	0.317822	0.076116	0.021218	0.18203	1e-05	0.046825	0.503311	0.009285	Hungary	Direct: IntCal20	4026	2195-1973 calBCE (3686±28 BP, OxA-23799)	2426	1600
VK256.SG	0.41542	0.098273	0.011099	0.074764	0.019623	0.049112	0.620362	0.014362	United Kingdom	Context: Archaeological - Period	953	970-1025 CE	1061	108
MIB060	0.348306	0.161184	0.003988	0.099873	0.029051	0.019342	0.525234	0.015366	Czech Republic	Direct: IntCal20	3865	2014-1826 calBCE (3568±19 BP, MAMS-30480)	3870	5
NA18980	0.640212	0.047938	0.033906	1e-05	1e-05	0.011002	0.095287	0.811836	JPT		10		10	0
VK157.SG	0.457846	0.122989	0.015169	0.088044	0.017685	0.031376	0.61481	0.018735	Poland	Context: Archaeological - Period	950	900-1100 CE	1047	97
HG00634	0.634754	0.037258	0.023857	0.010927	0.001402	0.00662	0.078349	0.838848	CHS		10		10	0
I6310	0.468186	0.282643	0.304778	0.082844	1e-05	0.049074	0.089049	0.105579	Turkmenistan	Context: Archaeological - Period	4000	2500-1600 BCE	4163	163
I3345	0.613752	0.077334	0.060481	0.013286	1e-05	0.02199	0.469631	0.043771	India	Direct: IntCal20	124	1682-1937 calCE (130±15 BP, PSUAMS-5461)	2666	2542
I1972	1.28476	0.018399	1e-05	0.05643	0.018841	0.019655	0.393186	0.012232	Spain	Direct: IntCal20	6703	4836-4687 calBCE (5880±30 BP, Beta-366569)	6523	180
OBKR_95	0.679852	0.213399	1e-05	0.092418	0.052051	0.033511	0.278579	1e-05	Germany	Direct: IntCal20	3917	2029-1895 calBCE (3608±23 BP, MAMS-18909)	3636	281
I6795	0.581968	0.406862	0.057802	0.112067	1e-05	0.020594	0.267459	0.106073	Kazakhstan	Direct: IntCal20	3642	1748-1624 calBCE (3405±20 BP, PSUAMS-2927)	3836	194
HG00982	0.63072	0.044916	0.036038	0.012054	1e-05	0.008101	0.074257	0.819868	CDX		10		10	0
s19_0LS03_1.SG	0.399098	0.059688	1e-05	0.101874	1e-05	0.026997	0.62088	0.069975	Estonia	Context: Archaeological - Period	740	1180-1240 CE	1698	958
HG02239	0.257906	0.063583	1e-05	0.035206	0.014914	0.03002	0.628368	0.036735	IBS		10		361	351
VK552.SG	0.429184	0.07204	0.007036	0.083925	0.031437	0.031024	0.648511	0.020504	Estonia	Context: Archaeological - Period	1200	700-800 CE	1064	136
HG00556	0.640212	0.035113	0.028936	0.01	1e-05	0.006715	0.091881	0.827336	CHS		10		10	0
I2462	0.233332	0.120485	0.016171	0.09566	0.00815	0.010631	0.501642	0.028871	United Kingdom	Direct: IntCal20	3942	2131-1890 calBCE (3625±35 BP, SUERC-40718)	3055	887
I3039_all.SG	0.85092	0.040327	1e-05	0.114235	0.010112	0.013788	0.446975	0.001764	United Kingdom	Context: Archaeological - Period	5525	3650-3500 BCE	5156	369
I5524	0.565064	0.09858	0.001807	0.059246	1e-05	0.013391	0.507463	0.018179	Germany	Context: Archaeological - Period	4250	2800-1800 BCE	3298	952
I12255	0.312032	1e-05	0.217733	0.094306	1e-05	0.080844	0.326931	0.116065	Turkmenistan	Context: Archaeological - Period	3800	2000-1700 BCE	2621	1179
RISE569.SG	0.640212	0.060297	0.078135	0.042317	1e-05	0.038317	0.772375	0.008539	Czech Republic	Direct: IntCal20	1229	660-774 calCE (1300±30 BP, Poz-84461)	3664	2435
I12134_published	0.468048	0.217433	0.212938	0.016236	0.006285	0.036906	0.214378	0.209732	Pakistan	Context: Archaeological - Period	2850	1000-800 BCE	2111	739
NIK002.SG	0.487168	0.166412	0.019103	0.087023	0.017501	0.019163	0.585011	0.029254	Russia	Direct: IntCal20	4637	2866-2499 calBCE (4100±34 BP, UBA-41626)	2919	1718
I6753_all.SG	0.552468	0.006613	0.004324	0.102354	0.004797	0.018661	0.54652	0.018555	United Kingdom	Context: Archaeological - Period	5305	3730-2980 BCE	5249	56
I2455	0.335126	0.213845	0.051642	0.096095	1e-05	0.008089	0.477755	1e-05	United Kingdom	Direct: IntCal20	3948	2128-1900 calBCE (3631±28 BP, OxA-24594)	3904	44
I0112	0.577626	0.233634	1e-05	0.075922	0.016443	0.005014	0.637664	1e-05	Germany	Direct: IntCal20	4224	2455-2141 calBCE (3820±42 BP, Erl-7038)	2513	1711
I12475	0.40954	0.232061	0.201452	0.039226	0.029543	0.025004	0.226264	0.131104	Pakistan	Context: Archaeological - Period	2850	1000-800 BCE	2919	69
I3808	0.46508	0.05925	0.045023	0.034926	0.019431	0.065832	0.46467	0.03454	Spain	Context: Archaeological - Period	400	1500-1600 CE	1725	1325
NA12843	0.43299	0.093784	0.008197	0.06505	0.010194	0.00519	0.683856	0.030108	CEU		10		10	0
I2367_published	1.07002	0.023556	0.002228	0.055124	1e-05	0.019346	0.472164	1e-05	Hungary	Direct: IntCal20	5085	3333-2928 calBCE (4440±35 BP, Poz-88228)	6426	1341
I15941	0.835584	0.019598	1e-05	0.068615	0.002154	0.025847	0.511393	0.003429	Italy	Direct: IntCal20	4196	2343-2144 calBCE (3810±25 BP, PSUAMS-6693)	5239	1043
I2928	0.35163	0.149863	0.313324	0.013586	0.013323	0.036492	0.29342	0.035691	Iran	Direct: IntCal20	4625	2857-2501 calBCE (4095±25 BP, PSUAMS-1917)	5287	662
VLI051	0.440654	0.171017	0.023481	0.173237	0.032781	0.015824	0.457266	0.026605	Czech Republic	Direct: IntCal20	3721	1880-1686 calBCE (3449±25 BP, MAMS-44712)	2711	1010
HG02399	0.640212	0.036231	0.035424	0.013593	1e-05	0.010645	0.088225	0.815861	CDX		10		10	0
HG01767	0.265634	0.046291	0.001483	0.037754	0.000244	0.035168	0.667658	0.024104	IBS		10		10	0
DA13.SG	0.607858	0.212522	0.042371	0.055873	0.001134	0.026519	0.330471	0.314922	Kazakhstan	Direct: IntCal20	2568	767-422 calBCE (2471±31 BP, UBA-31138)	2457	111
I10410	0.33087	0.186079	0.217454	1e-05	0.013501	0.04	0.305426	0.082848	Turkmenistan	Context: Archaeological - Period	3750	1900-1700 BCE	3828	78
I2509	1.11961	0.016704	1e-05	0.0131	0.018432	0.020031	0.481192	0.010571	Bulgaria	Direct: IntCal20	6350	4449-4352 calBCE (5565±25 BP, PSUAMS-1812)	6751	401
R107.SG	0.312072	0.071735	0.032827	0.013448	0.019802	0.030534	0.564225	0.029352	Italy	Context: Archaeological - Period	1450	400-600 CE	1503	53
WEHR_1586_d	0.32656	0.143652	0.000247	0.082826	0.00617	0.016541	0.491161	0.017706	Germany	Direct: IntCal20	3835	1952-1776 calBCE (3550±19 BP, MAMS-18932)	3776	59
MOK27.SG	0.219082	0.079892	1e-05	0.054651	0.018686	0.016309	0.598706	0.021172	Serbia	Context: Archaeological - Period	3900	2100-1800 BCE	3335	565
HG00110	0.491204	0.049606	0.00675	0.043622	0.01518	0.004707	0.790116	0.015505	GBR		10		21	11
I1172	1.08882	0.036738	0.057135	0.009474	0.004003	0.013606	0.411599	0.035181	Israel	Context: Archaeological - Period	5950	4500-3500 BCE	5388	562
HG02152	0.63735	0.045504	0.027048	0.012737	1e-05	0.011515	0.093674	0.80807	CDX		10		10	0
N26.SG	0.69886	0.015527	0.001842	0.02065	0.005723	0.02595	0.585288	0.010247	Poland	Direct: IntCal20	6177	4335-4058 calBCE (5380±35 BP, Poz-77330)	6714	537
HG01853	0.640212	0.050381	0.026767	0.00063	1e-05	0.015847	0.111473	0.794882	KHV		10		10	0
Aes17	0.761976	0.011417	1e-05	0.095161	0.007947	0.020091	0.507525	0.007297	Switzerland	Direct: IntCal20	4878	3011-2888 calBCE (4316±24 BP, BE-9185.1.1)	5283	405
I2526	1.41966	0.029726	1e-05	0.006923	1e-05	0.016807	0.431474	7.5e-05	Bulgaria	Direct: IntCal20	7293	5468-5225 calBCE (6370±25 BP, PSUAMS-2342)	7427	134
I2794	1.1608	0.010816	0.003131	0.001351	1e-05	0.026603	0.489047	0.018784	Hungary	Direct: IntCal20	7564	5713-5536 calBCE (6700±40 BP, Poz-83628)	6978	586
VK546.SG	0.512018	0.001942	1e-05	0.11381	0.085985	0.03346	0.674804	0.025882	Ireland	Context: Archaeological - Period	1100	800-900 CE	2665	1565
I3134	0.7169	0.012863	1e-05	0.107983	0.009226	0.022991	0.498105	0.009538	United Kingdom	Direct: IntCal20	5461	3630-3377 calBCE (4730±25 BP, PSUAMS-2155)	5213	248
I12141_published	0.442574	0.224501	0.201862	0.005093	0.0031	0.025164	0.312751	0.128702	Pakistan	Context: Archaeological - Period	2850	1000-800 BCE	2553	297
I4163	0.438386	0.223875	0.28096	0.018316	0.010172	0.041762	0.260247	0.063744	Uzbekistan	Direct: IntCal20	3458	1607-1444 calBCE (3250±25 BP, PSUAMS-2112)	4519	1061
HG04198	0.580268	0.146883	0.130695	0.005856	0.000564	0.051469	0.358993	0.275559	ITU		10		10	0
HG02691	0.591364	0.176656	0.15107	0.01761	1e-05	0.035638	0.400086	0.194495	PJL		10		520	510
MIS004	0.309072	0.143891	0.027077	0.097693	0.036641	0.009119	0.502817	0.017182	Czech Republic	Direct: IntCal20	3833	1959-1773 calBCE (3550±23 BP, CRL-20110)	3726	107
I5207_published	1.01804	0.026036	1e-05	0.007524	0.003718	0.018221	0.527689	0.002233	Austria	Context: Archaeological - Period	6950	5100-4900 BCE	6818	132
I0802	1.10834	1e-05	1e-05	0.050381	0.05703	0.053533	0.401881	1e-05	Germany	Context: Archaeological - Period	5163	3400-3025 BCE	6744	1581
I3125	0.85524	0.035399	0.005529	0.01793	0.004645	0.017343	0.529225	0.01606	Italy	Direct: IntCal20	3490	1612-1501 calBCE (3275±20 BP, PSUAMS-4318)	5160	1670
I0644	1.06967	0.042638	0.023898	0.005255	0.006108	0.046941	0.422751	0.024932	Israel	Context: Archaeological - Period	5950	4500-3500 BCE	6311	361
MB6.SG	0.461016	1e-05	1e-05	0.079331	0.007365	0.021151	0.602931	0.01389	Ireland	Direct: IntCal20	5192	3494-3036 calBCE (4548±51 BP, UBA-35071)	5132	60
I2532	1.31502	0.029667	1e-05	0.016943	0.000556	0.017143	0.436733	0.010136	Romania	Direct: IntCal20	7614	5721-5623 calBCE (6755±30 BP, PSUAMS-1747)	7326	288
NA11831	0.370298	0.071544	1e-05	0.060236	0.015751	0.008834	0.676652	0.032006	CEU		10		10	0
HG02398	0.631698	0.049251	0.029704	0.015145	1e-05	0.013053	0.084906	0.803664	CDX		10		10	0
CL97	0.361118	0.098861	0.013254	0.093976	1e-05	1e-05	0.604789	0.049543	Italy	Context: Archaeological - Period	1345	580-630 CE	2448	1103
DA171.SG	0.622416	0.048119	0.033591	0.129534	0.049172	0.021073	0.673581	0.036022	Lithuania	Context: Archaeological - Period	1600	50-650 CE	2586	986
I6671	0.427168	0.201053	0.254341	0.00755	0.020831	0.036357	0.302138	0.071198	Turkmenistan	Context: Archaeological - Period	4550	3000-2200 BCE	3867	683
Vim2b.SG	0.37587	0.081408	0.005588	0.032572	0.026365	0.059822	0.482753	0.179312	Serbia	Context: Archaeological - Period	1400	525-575 CE	1320	80
RISE373.SG	0.296448	0.138755	1e-05	0.06505	1e-05	0.029324	0.510807	0.021873	Hungary	Direct: IntCal20	3751	1887-1694 calBCE (3476±30 BP, OxA-31104)	2991	760
HG01705	0.292048	0.046116	0.006977	0.032853	0.006693	0.031932	0.665117	0.036221	IBS		10		10	0
I7283	0.48712	0.059502	0.011512	0.126431	0.028784	0.016357	0.464025	0.011551	Czech Republic	Context: Archaeological - Period	4200	2500-2000 BCE	3503	697
I3596_published	1.28012	0.252934	0.034037	0.091083	0.084342	1e-05	0.048735	0.008772	Germany	Context: Archaeological - Period	4175	2300-2150 BCE	4684	509
ASH067	1.01582	0.094178	0.058246	0.010009	0.004873	0.024914	0.374308	0.019459	Israel	Direct: IntCal20	3206	1383-1128 calBCE (3009±25 BP, MAMS-33792)	4952	1746
HG03995	0.59243	0.140547	0.13203	0.005294	0.004508	0.052241	0.333299	0.30818	STU		10		10	0
I3763	0.52015	0.267895	0.102656	0.089285	1e-05	0.007957	0.331764	0.140392	Kazakhstan	Direct: IntCal20	3445	1599-1436 calBCE (3240±25 BP, PSUAMS-2502)	3267	178
I10100	0.406056	0.122496	0.1606	0.041226	0.049541	0.026456	0.291884	0.046225	Israel	Direct: IntCal20	3548	1686-1534 calBCE (3338±21 BP, RTK-7899)	4452	904
I7191	0.7336	0.01214	0.001918	0.089779	1e-05	0.019497	0.517223	0.015976	Czech Republic	Direct: IntCal20	5657	3774-3650 calBCE (4945±25 BP, PSUAMS-3997)	5038	619
HG02775	0.597032	0.14754	0.128462	0.018488	1e-05	0.048698	0.340722	0.29448	PJL		10		21	11
NA20544	0.252462	0.072053	0.023194	0.022528	0.010183	0.015429	0.633392	0.029335	TSI		10		157	147
NA18982	0.630234	0.038428	0.031823	0.007112	1e-05	0.00861	0.109349	0.799668	JPT		10		10	0
Aes2	0.864184	1e-05	1e-05	0.093296	0.00566	0.021654	0.495344	0.007923	Switzerland	Direct: IntCal20	4885	3011-2892 calBCE (4322±23 BP, BE-9177.1.1)	5159	274
MIG009	0.463526	0.141765	0.065158	0.102681	0.009822	1e-05	0.558394	0.033817	Czech Republic	Direct: IntCal20	3932	2035-1900 calBCE (3621±19 BP, MAMS-30492)	2934	998
MIB042	0.27611	0.154998	1e-05	0.088736	0.020051	0.012172	0.521941	0.020031	Czech Republic	Direct: IntCal20	3776	1917-1748 calBCE (3512±22 BP, CRL-19420)	3815	39
I6925	1.2437	0.220219	0.075703	1e-05	0.091899	1e-05	0.064423	0.076752	Israel	Context: Archaeological - Period	3725	2000-1550 BCE	4418	693
I0727_published	1.47199	1e-05	1e-05	0.021505	1.8e-05	1e-05	0.433009	0.017382	Turkey	Context: Archaeological - Period	7950	6400-5600 BCE	6877	1073
I10097	1.01782	0.050854	0.112261	0.004806	0.039864	0.035316	0.319017	0.023371	Israel	Context: Archaeological - Period	3500	1600-1500 BCE	4440	940
NA18978	0.63632	0.045301	0.023378	0.006367	1e-05	0.012159	0.107525	0.803304	JPT		10		10	0
MA82	0.747888	0.03443	0.002437	0.068454	0.005773	0.03893	0.485526	0.01742	Italy	Direct: IntCal20	3427	1532-1429 calBCE (3220±28 BP, OxA-22194)	4715	1288
VK540.SG	0.475708	0.091589	0.016368	0.08354	0.013589	0.019108	0.665678	0.027866	Ukraine	Context: Archaeological - Period	900	900-1200 CE	807	93
JK1967	0.626148	1e-05	1e-05	0.055553	0.14699	1e-05	0.420752	0.369632	Finland	Context: Archaeological - Period	1400	300-800 CE	1837	437
HG04038	0.610798	0.143132	0.154879	0.008011	1e-05	0.047689	0.326015	0.305549	STU		10		10	0
HG00251	0.41466	0.084636	0.009576	0.057182	0.019144	0.006817	0.681297	0.028561	GBR		10		10	0
I3068	0.712884	0.007112	1e-05	0.118631	1e-05	0.009593	0.504641	0.021724	United Kingdom	Direct: IntCal20	5533	3648-3528 calBCE (4820±34 BP, UBA-29003)	5219	314
I1064	0.448748	0.210565	0.047383	0.103143	0.02669	0.00687	0.488071	0.021536	Russia	Direct: IntCal20	3739	1879-1693 calBCE (3460±20 BP, PSUAMS-2102)	3905	166
OTTM_151ind1_d	0.36589	0.182133	1e-05	0.115793	1e-05	0.064068	0.464402	0.036413	Germany	Direct: IntCal20	3602	1746-1536 calBCE (3370±38 BP, MAMS-21555)	3368	234
MX279	0.257408	0.171551	0.036577	0.102876	0.017523	0.015886	0.424684	0.006493	Germany	Direct: IntCal20	3758	1882-1742 calBCE (3480±20 BP, BE-9213.1.1)	3951	193
prs002-ALL_DATA.SG	0.45176	0.006161	1e-05	0.057452	0.001125	0.023149	0.631005	0.008099	Ireland	Direct: IntCal20	5665	3785-3649 calBCE (4950±30 BP, Beta-446171)	4832	833
VK493.SG	0.413322	0.100626	1e-05	0.08979	0.011688	0.024154	0.643999	0.016278	Estonia	Context: Archaeological - Period	1200	700-800 CE	1158	42
I0518	0.988916	0.028646	1e-05	0.088318	0.001622	0.02139	0.452719	1e-05	United Kingdom	Context: Archaeological - Period	5180	3360-3100 BCE	5952	772
I5070	1.02839	0.02986	0.002511	0.02081	0.001759	0.026272	0.493479	0.008152	Austria	Direct: IntCal20	7048	5209-4998 calBCE (6140±25 BP, PSUAMS-4224)	6492	556
HG00422	0.640212	0.041743	0.029688	0.014957	1e-05	0.007477	0.080855	0.82526	CHS		10		10	0
I2181_published	0.370928	0.061821	1e-05	0.085631	0.012131	1e-05	0.5145	0.073106	Bulgaria	Direct: IntCal20	6458	4606-4447 calBCE (5680±30 BP, Beta-432803)	2989	3469
I6539	0.540032	0.114591	1e-05	0.103424	0.001065	0.013426	0.461884	0.010535	Spain	Context: Archaeological - Period	4200	2500-2000 BCE	3779	421
HG03960	0.598302	0.140988	0.139376	0.008998	1e-05	0.053458	0.328626	0.307579	ITU		10		10	0
MIB065	0.340828	0.167991	0.0235	0.110023	0.050288	0.012978	0.466736	0.018783	Czech Republic	Direct: IntCal20	3744	1882-1693 calBCE (3467±27 BP, CRL-19439)	4055	311
FLR005	0.79976	0.015541	1e-05	0.03918	0.008189	0.013365	0.553372	0.010345	France	Direct: IntCal20	6301	4444-4262 calBCE (5500±30 BP, Beta-416661)	5978	323
HG02384	0.635072	0.03945	0.032472	0.00786	1e-05	0.012097	0.09833	0.807202	CDX		10		10	0
NA12827	0.4474	0.098086	0.006721	0.069475	0.013087	0.005369	0.694574	0.016271	CEU		10		10	0
VK176.SG	0.447462	0.114707	0.020449	0.093849	0.027714	0.047751	0.580798	0.018346	United Kingdom	Context: Archaeological - Period	1010	880-1000 CE	1283	273
NA12872	0.440664	0.089042	0.016295	0.060825	0.016053	0.010181	0.672841	0.034978	CEU		10		10	0
DA3.SG	0.530102	0.194457	0.051389	0.054357	0.015142	0.019183	0.464184	0.146222	Russia	Context: Archaeological - Period	2850	1000-800 BCE	2071	779
I7498	0.356364	0.0901	0.012223	0.052055	1e-05	0.052095	0.503893	0.040477	Spain	Context: Archaeological - Period	900	1000-1100 CE	1225	325
I7578	0.300462	0.145506	0.036064	0.095462	0.036614	0.010469	0.498901	0.007098	United Kingdom	Direct: IntCal20	3080	1256-1013 calBCE (2930±35 BP, SUERC-25497)	3694	614
I8155_published	0.302992	0.074994	1e-05	1e-05	0.040107	0.033182	0.572161	0.043729	Spain	Context: Archaeological - Period	4650	2900-2500 BCE	1633	3017
NA20832	0.250504	0.063294	0.021827	0.024938	0.00014	0.02183	0.650676	0.022431	TSI		10		212	202
HG02187	0.632778	0.049858	0.029637	0.014344	1e-05	0.010055	0.087851	0.804519	CDX		10		10	0
I7949	0.26883	0.162495	0.020448	0.109185	0.025616	0.012343	0.469397	0.014814	Czech Republic	Direct: IntCal20	3022	1192-1005 calBCE (2890±20 BP, PSUAMS-6927)	4012	990
MIB070	0.341854	0.194203	0.026822	0.071855	0.020278	0.011094	0.496039	0.030518	Czech Republic	Direct: IntCal20	3825	1947-1776 calBCE (3545±18 BP, MAMS-30491)	3920	95
I3313	0.538116	0.126507	0.017179	0.045063	0.000808	0.015479	0.483018	0.017359	Croatia	Direct: IntCal20	2722	805-597 calBCE (2570±20 BP, PSUAMS-1831)	3675	953
I0744	1.74654	0.019188	1e-05	0.001557	0.001254	0.013102	0.358174	0.010022	Turkey	Direct: IntCal20	8270	6400-6239 calBCE (7455±30 BP, PSUAMS-2299)	7929	341
MOK29A.SG	0.241356	0.101458	1e-05	0.055559	0.005113	0.019593	0.596519	0.02231	Serbia	Context: Archaeological - Period	3900	2100-1800 BCE	2790	1110
NA12829	0.396318	0.077834	0.014275	0.061511	0.007815	0.007961	0.683319	0.025328	CEU		10		10	0
VDP-A-7_38.SG	0.405696	0.085206	0.009732	0.073818	0.048189	0.009283	0.656493	1e-05	Iceland	Context: Archaeological - Period	1000	850-1050 CE	1926	926
I4263	0.452672	0.253238	0.061347	0.094823	0.008175	0.00868	0.463555	0.016402	Kazakhstan	Direct: IntCal20	3658	1867-1625 calBCE (3415±25 BP, PSUAMS-2123)	4154	496
I0233	0.395856	0.211596	0.087547	0.119311	0.022916	0.015768	0.340865	0.079809	Russia	Context: Archaeological - Period	3475	1850-1200 BCE	3430	45
HG01603	0.331388	0.048107	0.012206	0.043411	0.015804	0.02916	0.665935	0.030956	IBS		10		338	328
RISE94.SG	0.640212	0.22422	0.07134	0.035266	0.002193	0.038012	0.621775	0.007185	Sweden	Direct: IntCal20	4487	2623-2468 calBCE (4025±30 BP, OxA-29033)	3401	1086
VK274.SG	0.412734	0.094945	0.024467	0.072805	0.021478	0.02619	0.607447	0.03892	Denmark	Context: Archaeological - Period	1000	900-1000 CE	1040	40
I5882	0.35149	0.208485	1e-05	0.267163	0.005934	0.005522	0.348861	0.019653	Ukraine	Direct: IntCal20	5005	3308-2925 calBCE (4420±20 BP, PSUAMS-2826)	5973	968
R39.SG	0.324696	0.067743	0.042217	0.009252	1e-05	0.033251	0.558476	0.047819	Italy	Direct: IntCal20	1798	81-210 calCE (1900±15 BP, UCIAMS-198887)	1664	134
NA20529	0.272068	0.032948	0.020852	1e-05	1e-05	0.015756	0.719472	0.026871	TSI		10		46	36
MX213	1.0095	0.016562	1e-05	0.103351	1.3e-05	0.017942	0.449679	1e-05	Switzerland	Direct: IntCal20	5125	3365-2928 calBCE (4482±72 BP, BE-5458.1.1)	5279	154
I10895	0.342368	0.078454	1e-05	0.067567	0.010923	0.032549	0.52927	0.035577	Spain	Direct: IntCal20	1038	774-992 calCE (1140±30 BP, Beta-448953)	2142	1104
HG02076	0.640212	0.048635	0.047296	0.005385	1e-05	0.011088	0.08353	0.804046	KHV		10		10	0
I5761	0.440656	0.146404	0.110813	0.104667	0.092715	1e-05	0.445593	1e-05	Kazakhstan	Direct: IntCal20	3796	1936-1770 calBCE (3530±20 BP, PSUAMS-3099)	3792	4
I4972	0.490222	0.197913	0.050142	1.3e-05	1e-05	0.062145	0.612114	0.002658	Hungary	Context: Archaeological - Period	7700	6000-5500 BCE	3534	4166
I4074	0.405606	0.176132	0.062136	0.102039	0.030232	0.010108	0.48645	0.015589	Netherlands	Direct: IntCal20	4030	2281-1899 calBCE (3690±60 BP, GrA-15597)	3927	103
I6491_published	0.885884	0.166456	0.056176	0.066596	1e-05	0.064598	0.264625	1e-05	Spain	Context: Archaeological - Period	1600	200-500 CE	3131	1531
R136.SG	0.271372	0.052692	0.0349	0.015144	0.027665	0.03501	0.58251	0.024179	Italy	Context: Archaeological - Period	1550	300-500 CE	1757	207
I4521	1.1976	0.079494	0.068516	0.019348	0.014493	0.058619	0.273235	0.026838	Israel	Direct: IntCal20	4194	2340-2146 calBCE (3810±20 BP, PSUAMS-2167)	3644	550
RISE567.SG	0.447488	0.123413	1e-05	0.059346	0.025613	0.057948	0.577083	0.060214	Czech Republic	Context: Archaeological - Period	4250	2800-1800 BCE	1324	2926
HG00663	0.640212	0.040235	0.030935	0.009242	1e-05	0.009815	0.089814	0.81994	CHS		10		10	0
I4930	1.07002	0.098094	0.068571	0.051845	1e-05	1e-05	0.335793	0.018113	Italy	Direct: IntCal20	4709	2877-2635 calBCE (4160±20 BP, PSUAMS-3054)	4511	198
I2633	0.83236	0.016415	1e-05	0.121682	0.008807	0.020754	0.452543	0.011641	United Kingdom	Direct: IntCal20	5639	3768-3638 calBCE (4911±32 BP, SUERC-68634)	4989	650
AMC001	0.590272	0.013589	0.103827	0.001553	0.023516	0.071955	0.457005	0.02093	Italy	Direct: IntCal20	1772	125-234 calCE (1863±22 BP, MAMS-39519)	4491	2719
I3758	0.35692	0.121113	0.005381	0.097908	0.011001	0.01216	0.498561	0.004588	Spain	Direct: IntCal20	2226	373-199 calBCE (2215±20 BP, PSUAMS-3466)	3727	1501
I3033_all.SG	0.62102	1e-05	0.00781	0.08713	1e-05	0.024059	0.565657	1e-05	United Kingdom	Direct: IntCal20	5533	3700-3518 calBCE (4819±42 BP, UBA-32284)	5144	389
I7213	0.263092	0.165055	0.035571	0.119139	0.000834	0.013209	0.469387	0.008235	Czech Republic	Direct: IntCal20	4231	2440-2201 calBCE (3835±20 BP, PSUAMS-4347)	3893	338
HG00530	0.635316	0.037441	0.024308	0.007274	1e-05	0.008841	0.095332	0.824336	CHS		10		10	0
WEZ58.SG	0.344428	0.125332	0.010843	0.131593	1e-05	0.032684	0.535349	0.016287	Germany	Context: Archaeological - Period	3200	1300-1200 BCE	2651	549
BNL010	0.325352	0.174004	0.041108	0.080397	0.010398	0.007398	0.506629	0.022626	Czech Republic	Direct: IntCal20	3772	1898-1744 calBCE (3505±25 BP, MAMS-30780)	3799	27
HG03885	0.602826	0.129524	0.144574	0.01403	0.013981	0.055196	0.330577	0.293415	STU		10		131	121
ASH087	0.847056	0.11414	0.065087	0.010608	1e-05	0.036329	0.348454	0.05355	Israel	Context: Archaeological - Period	3100	1200-1100 BCE	3811	711
NA18559	0.640212	0.035876	0.008868	0.003417	1e-05	0.001751	0.064142	0.885926	CHB		10		10	0
Iceman.SG	0.27568	0.005995	1e-05	0.015996	1e-05	0.050248	0.672756	0.026007	Italy	Direct: IntCal20	5199	3486-3102 calBCE (4555±34 BP, ETH-8345.1-2)	3869	1330
XN188	1.35683	0.057674	1e-05	1e-05	1e-05	0.023048	0.412756	0.007226	Germany	Direct: IntCal20	7130	5302-5063 calBCE (6228±25 BP, MAMS-36735)	6556	574
ALA025	0.786692	0.085504	0.10648	1e-05	0.007408	0.030258	0.378041	0.035566	Turkey	Direct: IntCal20	3711	1879-1641 calBCE (3443±25 BP, MAMS-33691)	4596	885
DA105.SG	0.624578	0.187568	0.065396	0.046147	1e-05	0.020634	0.370122	0.302295	Kyrgyzstan	Direct: IntCal20	1739	125-321 calCE (1833±32 BP, UBA-31217)	1973	234
I6583	0.311326	0.169448	0.030501	0.108618	0.040088	0.014189	0.459885	0.012819	Poland	Direct: IntCal20	4138	2291-2047 calBCE (3770±30 BP, Poz-65207)	3948	190
HG00238	0.396722	0.082251	0.001332	0.059246	0.016506	0.005091	0.680367	0.033452	GBR		10		10	0
DA87.SG	0.54255	0.110686	0.048507	0.037694	0.01692	0.036146	0.360239	0.340967	Kazakhstan	Direct: IntCal20	1259	605-775 calCE (1352±45 BP, UBA-31205)	1236	23
DA380_final.SG	0.53415	0.1932	0.20678	0.015387	0.010262	0.061133	0.388046	0.072151	Turkmenistan	Direct: IntCal20	5173	3366-3098 calBCE (4528±40 BP, UBA-33659)	4337	836
HG02375	0.640212	0.048208	0.033669	0.007043	1e-05	0.011763	0.091144	0.808154	CDX		10		10	0
MIS007	0.23239	0.196329	0.034707	0.111499	0.013809	0.033763	0.405962	1e-05	Czech Republic	Direct: IntCal20	3927	2108-1893 calBCE (3616±24 BP, CRL-20094)	4181	254
HG01607	0.274528	0.066604	1e-05	0.039966	0.009855	0.025492	0.644978	0.030243	IBS		10		442	432
HG02494	0.566798	0.159452	0.145052	0.015934	1e-05	0.031022	0.405951	0.205861	PJL		10		10	0
ART010	0.748436	0.095824	0.102991	0.008182	0.026892	0.027368	0.378091	0.013485	Turkey	Direct: IntCal20	4625	2857-2501 calBCE (4095±26 BP, MAMS-33537)	4448	177
MA88	0.713384	0.031941	0.001782	0.07322	0.002831	0.051506	0.4893	0.011017	Italy	Direct: IntCal20	4177	2397-2061 calBCE (3794±34 BP, MAMS-26902)	4362	185
NA12750	0.413024	0.066116	0.006422	0.069079	0.014597	0.007688	0.689923	0.03257	CEU		10		10	0
TU910_SX22	0.921064	0.015504	1e-05	0.066505	0.012057	0.013398	0.502191	1e-05	Switzerland	Direct: IntCal20	4949	3092-2920 calBCE (4394±21 BP, BE-8013.1.1)	5477	528
TIT015	0.799592	1e-05	1e-05	0.157743	1e-05	1e-05	0.432136	0.050124	Turkey	Context: Archaeological - Period	4100	2200-2100 BCE	4652	552
I11478	0.510608	0.259627	0.305606	0.004031	1e-05	0.038113	0.226774	0.101028	Iran	Context: Archaeological - Period	4500	3200-1900 BCE	4432	68
DA93.SG	0.636604	0.164749	0.053688	0.049298	0.005261	0.028649	0.293492	0.40305	Kazakhstan	Direct: IntCal20	1126	678-975 calCE (1203±50 BP, UBA-31208)	1976	850
HOP002	0.34969	0.15392	0.021841	0.077201	0.049805	0.01389	0.498644	0.039429	Czech Republic	Direct: IntCal20	4177	2334-2140 calBCE (3795±25 BP, MAMS-30799)	3843	334
HG02491	0.58098	0.158073	0.140605	0.018808	1e-05	0.037236	0.382757	0.232886	PJL		10		32	22
VK536.SG	0.218276	0.071168	0.035588	0.023144	0.004382	0.049446	0.56766	0.033985	Italy	Context: Archaeological - Period	800	1000-1300 CE	1650	850
I3713_published	0.640212	0.164343	0.017739	0.365679	0.04051	0.007033	0.392616	0.012069	Ukraine	Direct: IntCal20	6942	5201-4905 calBCE (6080±25 BP, PSUAMS-2301)	5252	1690
HG02688	0.60411	0.139685	0.129805	0.016417	0.003863	0.038919	0.365082	0.288167	PJL		10		10	0
R1544.SG	0.246124	0.051983	0.029188	0.01094	0.021491	0.033025	0.585574	0.04621	Italy	Context: Archaeological - Period	1750	1-400 CE	1595	155
NA20783	0.245008	0.062702	0.030165	0.028567	0.006149	0.018356	0.632184	0.024265	TSI		10		156	146
I2872	0.491932	0.160338	0.181078	0.030655	0.004305	0.035305	0.302874	0.211295	India	Direct: IntCal20	1099	772-950 calCE (1175±20 BP, PSUAMS-5431)	1447	348
VK365.SG	0.28861	0.070523	0.004827	0.070427	0.012886	0.025876	0.613336	0.026315	Denmark	Context: Archaeological - Period	1000	900-1000 CE	1633	633
HG01682	0.28898	0.049398	0.006687	0.065398	0.001472	0.015903	0.658833	0.026682	IBS		10		46	36
DA4.SG	0.561808	0.201789	0.031828	0.051844	0.003644	0.038551	0.466487	0.166645	Russia	Context: Archaeological - Period	2850	1000-800 BCE	2674	176
R122.SG	0.226076	0.052429	0.043698	0.007459	0.015619	0.038324	0.602625	0.02327	Italy	Context: Archaeological - Period	1450	400-600 CE	1792	342
NTR-A-2_38.SG	0.387136	0.111172	1e-05	0.051548	0.013357	0.049647	0.635185	0.012533	Iceland	Context: Archaeological - Period	1015	870-1000 CE	1256	241
HG00130	0.376618	0.09421	0.00015	0.054675	0.006121	0.009871	0.68331	0.019855	GBR		10		69	59
NA18550	0.640212	0.021041	0.015744	0.004299	0.001925	0.002839	0.077468	0.876673	CHB		10		10	0
DA141.SG	0.592826	0.209805	0.081672	0.034382	0.00177	0.038936	0.500338	0.109393	Russia	Context: Archaeological - Period	2300	800 BCE - 100 CE	2010	290
ELT006_merged	0.625952	0.013984	1e-05	0.119636	1e-05	0.01436	0.525662	0.009792	Spain	Direct: IntCal20	5809	3949-3715 calBCE (5035±23 BP, MAMS-16165)	5431	378
NA18990	0.63818	0.052087	0.023251	0.011694	1e-05	0.011259	0.082671	0.818003	JPT		10		10	0
POST_6	0.227244	0.187224	0.03366	0.11317	0.012739	0.014429	0.428108	0.004175	Germany	Direct: IntCal20	3873	2015-1830 calBCE (3574±19 BP, MAMS-18955)	4021	148
DA30.SG	0.565774	0.229769	0.086447	0.007279	0.000592	0.01584	0.511933	0.110913	Kazakhstan	Direct: IntCal20	1948	96 calBCE - 114 calCE (2013±32 BP, UBA-31152)	2187	239
I0421	0.402398	0.271444	0.005126	0.091044	1e-05	0.01819	0.464637	0.030632	Russia	Context: Archaeological - Period	3675	1850-1600 BCE	3871	196
HG02215	0.41964	0.093819	0.012276	0.070968	0.003032	0.007593	0.677191	0.024824	GBR		10		10	0
HG03705	0.562978	0.143313	0.105206	0.011843	1e-05	0.04428	0.357652	0.299069	PJL		10		30	20
VK408.SG	0.47152	0.127699	1e-05	0.069545	1e-05	0.020928	0.680224	0.017228	Russia	Context: Archaeological - Period	900	900-1200 CE	951	51
HG03631	0.561486	0.159402	0.120511	0.001518	0.009897	0.036942	0.402165	0.230192	PJL		10		10	0
TIT012	0.68672	0.065062	1.3e-05	1e-05	0.010611	0.060594	0.477743	0.05423	Turkey	Context: Archaeological - Period	4100	2200-2100 BCE	4748	648
SBT-A-1_38.SG	0.427134	0.096142	0.02977	0.060449	0.007552	0.037682	0.641203	0.020653	Iceland	Context: Archaeological - Period	1015	870-1000 CE	1028	13
VK118.SG	0.414234	0.077089	0.020313	0.05319	0.015297	0.026475	0.682295	0.012341	Norway	Context: Archaeological - Period	750	1100-1300 CE	1102	352
ALA084	0.736236	0.120917	0.155241	0.023989	0.006082	0.049803	0.299304	0.000545	Turkey	Direct: IntCal20	3844	2012-1775 calBCE (3556±25 BP, MAMS-41108)	3519	325
XN167	1.3436	0.03857	1e-05	0.022924	1e-05	0.016495	0.409286	0.016747	Germany	Direct: IntCal20	7176	5310-5072 calBCE (6250±30 BP, MAMS-36743)	6910	266
ETM005	0.712168	0.123705	0.115137	0.005859	1e-05	0.037646	0.35109	0.028453	Syria	Context: Archaeological - Period	3850	2000-1800 BCE	3645	205
VK200.SG	0.347086	0.115728	0.057678	0.138884	0.088331	0.044013	0.353652	0.055141	Poland	Direct: IntCal20	1059	892-1021 calCE (1085±30 BP, Poz-68711)	3826	2767
HG02017	0.640212	0.036281	0.030643	0.009015	0.003425	0.016948	0.113344	0.790334	KHV		10		10	0
DA197.SG	0.392018	0.126579	0.038413	0.100956	0.010514	0.043973	0.545028	0.010431	Hungary	Direct: IntCal20	2426	726-389 calBCE (2378±35 BP, UBA-33600)	2099	327
I6581	0.48776	0.111206	0.002166	0.08	0.038109	0.022661	0.452482	0.011377	Poland	Direct: IntCal20	4228	2454-2145 calBCE (3825±35 BP, Poz-66185)	3376	852
NA19072	0.640212	0.035097	0.021115	0.015789	1e-05	0.011946	0.104044	0.811989	JPT		10		10	0
ETM006	0.835676	0.078475	0.10724	0.007152	0.028358	0.035985	0.345059	0.028754	Syria	Context: Archaeological - Period	3850	2000-1800 BCE	3800	50
HG04006	0.579392	0.123967	0.136762	0.015823	0.003712	0.055951	0.309952	0.323412	STU		10		10	0
ATP20.SG	0.247194	1e-05	1e-05	0.107484	0.083251	0.067547	0.511626	0.033553	Spain	Direct: IntCal20	4138	2291-2047 calBCE (3770±30 BP, Beta-368293)	3054	1084
NA20768	0.254458	0.058753	0.016127	0.020882	0.011883	0.015478	0.654169	0.02982	TSI		10		15	5
STD001	0.366516	0.238375	0.042389	0.069043	0.022817	0.016395	0.462569	0.011554	Czech Republic	Context: Archaeological - Period	4500	2650-2450 BCE	3980	520
I8343	0.488452	0.104065	0.053261	0.057471	0.006501	0.029794	0.464004	0.002733	Spain	Direct: IntCal20	1287	647-676 calCE (1355±15 BP, PSUAMS-8223)	3219	1932
NAU001.SG	0.493102	0.199912	0.029797	0.055657	0.020896	0.035777	0.572969	0.011426	Russia	Direct: IntCal20	4526	2841-2469 calBCE (4047±35 BP, UBA-41624)	4155	371
VK306.SG	0.4772	0.090854	0.020637	0.080897	0.005395	0.020834	0.681601	0.018266	Sweden	Context: Archaeological - Period	900	900-1200 CE	1020	120
BRZ002	0.903324	0.020626	1e-05	0.055218	0.001552	0.017497	0.509497	0.00971	Czech Republic	Direct: IntCal20	5521	3637-3386 calBCE (4768±26 BP, MAMS-41372)	6166	645
CHV001.A0101	0.49786	0.150137	1e-05	0.115268	0.021027	0.011432	0.45589	0.17505	Russia	Context: Archaeological - Period	150	1700-1900 CE	1908	1758
HG00589	0.640212	0.039616	0.020138	0.007741	1e-05	0.009438	0.095192	0.827855	CHS		10		10	0
I2478	0.531124	0.058022	0.00941	0.069169	0.029042	0.014737	0.509407	0.017374	Italy	Direct: IntCal20	4006	2196-1939 calBCE (3671±40 BP, LTL-5035A)	3489	517
I1975	0.95196	0.048651	1e-05	0.105367	1e-05	0.020712	0.427193	1e-05	Spain	Direct: IntCal20	4927	3092-2893 calBCE (4350±40 BP, Beta-288937)	4980	53
s19_IVLS09KT_1.SG	0.493868	0.143599	0.031146	0.10585	0.011143	0.019891	0.585238	0.02995	Estonia	Context: Archaeological - Period	365	1570-1600 CE	2506	2141
I3402	0.584422	0.166903	0.200741	0.049076	1e-05	0.0443	0.249227	0.261837	India	Direct: IntCal20	1118	774-885 calCE (1200±20 BP, PSUAMS-5466)	1488	370
VK70.SG	0.414902	0.116423	0.006902	0.074083	0.009962	0.031685	0.634042	0.014237	Denmark	Context: Archaeological - Period	1100	700-1000 CE	988	112
VLI019	0.455282	0.273832	0.077529	0.083716	0.028035	0.013327	0.431076	1e-05	Czech Republic	Context: Archaeological - Period	4500	2650-2450 BCE	4328	172
NEO250.SG	0.60144	0.194083	0.001439	0.031939	1e-05	0.045909	0.127574	0.579649	Russia	Direct: IntCal20	2142	354-51 calBCE (2145±36 BP, UBA-34058)	3490	1348
AITI_62A	0.294326	0.055576	1e-05	0.05362	0.025288	0.023258	0.643383	0.025912	Germany	Direct: IntCal20	3732	1886-1644 calBCE (3459±34 BP, MAMS-21576)	506	3226
HG04238	0.559226	0.149226	0.125862	0.016017	1e-05	0.051784	0.318207	0.29839	ITU		10		10	0
I5526	0.694696	0.216491	1e-05	0.057738	1e-05	1e-05	0.370262	0.021747	Germany	Context: Archaeological - Period	4250	2800-1800 BCE	3914	336
VK379.SG	0.50467	0.106064	0.004922	0.04508	0.024167	0.020165	0.673729	0.058091	Sweden	Context: Archaeological - Period	1200	700-800 CE	959	241
I1894	1.13048	1e-05	0.093253	1e-05	0.05328	0.027629	0.363433	0.019707	Hungary	Context: Archaeological - Period	7150	5400-5000 BCE	5531	1619
TU914_SX26	0.901964	0.005952	1e-05	0.061531	1e-05	0.020066	0.523156	0.003726	Switzerland	Direct: IntCal20	4322	2461-2291 calBCE (3880±21 BP, BE-8019.1.1)	5662	1340
MIB047	0.354886	0.178326	0.020775	0.075083	0.030552	0.015079	0.520809	0.016703	Czech Republic	Direct: IntCal20	3879	2020-1829 calBCE (3578±22 BP, CRL-19425)	3895	16
HG00707	0.636628	0.031181	0.026615	0.007631	1e-05	0.008583	0.097241	0.826937	CHS		10		10	0
HG02390	0.637426	0.041109	0.029524	0.011465	1e-05	0.01077	0.098213	0.807505	CDX		10		10	0
I3949	0.536986	0.35073	0.090964	0.060811	0.066772	0.014996	0.360471	0.003632	Russia	Direct: IntCal20	4569	2844-2496 calBCE (4075±20 BP, PSUAMS-2292)	4715	146
VK138.SG	0.409296	0.086946	0.018015	0.0633	0.026002	0.04294	0.628743	0.018585	Denmark	Context: Archaeological - Period	1000	800-1100 CE	1136	136
I7177	0.932952	0.096302	1e-05	0.037176	1e-05	1e-05	0.473186	1e-05	Israel	Context: Archaeological - Period	3725	2000-1550 BCE	4668	943
HG04017	0.61043	0.140481	0.14406	0.007561	0.005099	0.054502	0.319375	0.314022	ITU		10		10	0
HG03703	0.61924	0.151162	0.139828	0.014525	0.001581	0.039659	0.377241	0.265508	PJL		10		10	0
vik_97029.SG	0.370646	0.059253	0.004797	0.083948	0.045024	0.045731	0.594036	0.032418	Sweden	Context: Archaeological - Period	900	900-1200 CE	1358	458
HG00240	0.438696	0.099472	0.02198	0.079437	0.01007	0.005409	0.655705	0.027158	GBR		10		41	31
I7002	0.918168	0.168561	0.07717	1e-05	1e-05	0.077936	0.282504	0.004208	Israel	Context: Archaeological - Period	3725	2000-1550 BCE	5008	1283
HG00139	0.41581	0.057427	0.019749	0.070069	0.023447	0.007072	0.690469	0.019555	GBR		10		49	39
PN13.SG	0.412692	0.020951	1e-05	0.086881	0.001409	0.030762	0.587445	0.009311	Ireland	Direct: IntCal20	5572	3708-3529 calBCE (4854±33 BP, UBA-39199)	5220	352
DA229.SG	0.504746	0.21596	0.045339	0.064394	0.007465	0.044331	0.443319	0.111449	Kazakhstan	Direct: IntCal20	1765	129-235 calCE (1855±20 BP, PSUAMS-9247)	2717	952
R128.SG	0.372496	0.093582	0.048845	0.00504	0.012987	0.022954	0.542119	0.021292	Italy	Context: Archaeological - Period	1750	1-400 CE	2229	479
I1057	0.50235	0.271742	0.063076	0.097487	0.00464	0.017102	0.439602	0.037409	Russia	Direct: IntCal20	3814	1951-1770 calBCE (3540±25 BP, PSUAMS-1953)	3728	86
HG01813	0.637362	0.03175	0.03177	0.017287	1e-05	0.012949	0.098063	0.806736	CDX		10		10	0
HG03882	0.5896	0.147378	0.15394	0.002211	1e-05	0.049759	0.348086	0.273301	ITU		10		10	0
s19_VIII5_2.SG	0.547056	0.109793	0.015933	0.103676	0.030736	0.022404	0.645568	0.025301	Russia	Context: Archaeological - Period	1763	75-300 CE	1478	285
Damgaard2018Yamnaya.SG	0.604394	0.363826	0.058932	0.052658	0.030768	0.026382	0.41608	0.033435	Kazakhstan	Direct: IntCal20	4890	3016-2885 calBCE (4315±34 BP, UBA-32667)	4250	640
MIB026	0.304964	0.086743	0.03859	0.099693	0.004865	0.0104	0.564356	0.027719	Czech Republic	Direct: IntCal20	3793	1936-1768 calBCE (3528±22 BP, CRL-19408)	2218	1575
DA188.SG	0.27946	0.106998	0.086664	0.024979	1e-05	0.007985	0.57196	0.021018	Russia	Direct: IntCal20	1107	709-956 calCE (1187±31 BP, UBA-31236)	2157	1050
NA18531	0.638658	0.033961	0.008845	0.002571	0.003865	0.001981	0.076475	0.871515	CHB		10		10	0
I11456_published	0.53093	0.184977	0.250073	0.015195	1e-05	0.055911	0.215827	0.223356	Iran	Context: Archaeological - Period	4500	2600-2500 BCE	1413	3087
PRI005	0.780892	1e-05	1e-05	0.084864	0.04846	0.011832	0.499534	1e-05	France	Context: Archaeological - Period	6150	4300-4100 BCE	4938	1212
I4918	0.89396	0.02534	0.003298	0.016252	0.011375	0.019627	0.535185	0.005375	Serbia	Context: Archaeological - Period	7600	6000-5300 BCE	6436	1164
NA18608	0.634112	0.050768	0.023411	0.003017	1e-05	0.003684	0.100013	0.816038	CHB		10		10	0
I3874	0.247268	0.145226	0.012689	0.099828	1e-05	0.015217	0.487471	0.017686	France	Direct: IntCal20	4065	2201-2035 calBCE (3725±25 BP, PSUAMS-1835)	3756	309
I4181	0.57974	1e-05	0.016288	0.059864	1.9e-05	1e-05	0.522099	0.096716	Hungary	Context: Archaeological - Period	7050	5300-4900 BCE	4090	2960
GRG043	0.828536	0.02081	1e-05	0.039903	1e-05	0.021243	0.539001	0.011832	France	Context: Archaeological - Period	6450	5000-4000 BCE	6476	26
I2431	1.0019	0.026087	1e-05	0.050033	0.013	0.013688	0.470494	0.016156	Bulgaria	Direct: IntCal20	6624	4784-4552 calBCE (5820±30 BP, Beta-432807)	5993	631
LYG001	0.486816	0.363409	0.134918	0.0766	0.046932	0.011397	0.266533	0.023503	Russia	Direct: IntCal20	4670	2866-2580 calBCE (4122±23 BP, MAMS-29825)	4852	182
I12464	0.422722	0.2492	0.171273	0.024695	0.005758	0.04182	0.237073	0.161425	Pakistan	Context: Archaeological - Period	2850	1000-800 BCE	2407	443
NA18642	0.634152	0.047458	0.023543	0.001419	1e-05	0.011004	0.122686	0.79084	CHB		10		10	0
CAH005	0.430814	0.247659	0.053968	0.069981	0.007429	0.009712	0.48128	0.025263	Czech Republic	Direct: IntCal20	4349	2471-2298 calBCE (3917±26 BP, MAMS-41377)	3898	451
MIB049	0.264924	0.194748	1e-05	0.077089	0.016785	0.012508	0.501356	0.009851	Czech Republic	Direct: IntCal20	3758	1893-1694 calBCE (3485±32 BP, CRL-19332)	3917	159
VK523.SG	0.441636	0.116369	0.022925	0.101441	0.024076	0.036855	0.596187	0.002849	Norway	Context: Archaeological - Period	1450	1-1000 CE	1527	77
I12453	0.640212	0.10903	0.284262	0.112008	0.138518	0.08295	0.06063	0.212592	Pakistan	Context: Archaeological - Period	2850	1000-800 BCE	3501	651
MIL001.SG	0.467068	0.148118	0.05423	0.037293	0.030247	0.029561	0.613958	1e-05	Russia	Direct: IntCal20	4494	2626-2470 calBCE (4033±29 BP, UBA-41622)	2509	1985
I6580	0.30099	0.242073	0.005185	0.121885	0.003279	0.01232	0.436581	0.009055	Poland	Context: Archaeological - Period	4175	2300-2150 BCE	3958	217
UNTA121_FK61	0.445734	0.272282	0.162939	0.109605	0.00299	1e-05	0.351539	0.003387	Germany	Direct: IntCal20	4795	2906-2704 calBCE (4234±24 BP, MAMS-23728)	4203	592
SVK-A-1_38.SG	0.397558	0.156782	0.012336	0.073526	1e-05	0.032797	0.602407	0.000806	Iceland	Context: Archaeological - Period	1015	870-1000 CE	2514	1499
OBR001	0.43254	0.208248	0.074061	0.094899	0.085012	0.009886	0.418606	0.005443	Czech Republic	Direct: IntCal20	4545	2841-2490 calBCE (4064±23 BP, MAMS-41363)	4086	459
HG01697	0.280826	0.048858	0.000385	0.044776	0.002132	0.041226	0.654004	0.028917	IBS		10		19	9
I7045	0.823836	0.052508	1e-05	0.093422	1e-05	0.014408	0.466665	0.006961	Hungary	Direct: IntCal20	4231	2440-2201 calBCE (3835±20 BP, PSUAMS-4040)	4738	507
IKI024	1.24363	0.111911	0.026111	1.6e-05	1e-05	0.005072	0.366779	0.019137	Turkey	Direct: IntCal20	5821	3959-3797 calBCE (5080±27 BP, MAMS-40678)	5840	19
I12144_published	0.497006	0.20887	0.270177	0.005091	0.017207	0.048612	0.193959	0.184472	Pakistan	Context: Archaeological - Period	2850	1000-800 BCE	4166	1316
I5748	0.366984	0.220966	0.061646	0.105848	0.012195	0.013501	0.448846	0.000375	Netherlands	Direct: IntCal20	4383	2579-2211 calBCE (3945±55 BP, GrN-6650C)	3979	404
VK471.SG	0.463762	0.142539	0.021745	0.138003	0.022774	0.020341	0.562122	0.004241	Sweden	Context: Archaeological - Period	975	900-1050 CE	2548	1573
HG00176	0.599904	0.017001	1e-05	0.050274	0.021133	0.002654	0.814701	0.074064	FIN		10		1202	1192
I2200	0.559116	0.131156	0.124695	0.041504	0.03087	0.031738	0.326464	0.013736	Israel	Context: Archaeological - Period	3500	1600-1500 BCE	4875	1375
I11301	0.6196	1e-05	0.001725	0.143512	0.010972	0.015805	0.499779	0.01324	Spain	Context: Archaeological - Period	5050	3500-2700 BCE	4993	57
R50.SG	0.284096	0.05728	0.049059	0.013331	0.01658	0.036809	0.555284	0.040575	Italy	Direct: IntCal20	1699	211-320 calCE (1810±15 BP, UCIAMS-198888)	1874	175
VK289.SG	0.45752	0.100893	0.007778	0.067336	0.017428	0.029734	0.660674	0.0248	Denmark	Context: Archaeological - Period	1100	800-900 CE	992	108
HG00096	0.506374	0.0401	0.003131	0.035866	0.01496	0.001272	0.822988	0.014754	GBR		10		188	178
I11521	0.424578	0.233835	0.222867	0.025439	0.020103	0.033879	0.267727	0.088322	Uzbekistan	Context: Archaeological - Period	3400	1600-1300 BCE	3787	387
VK167.SG	0.449678	0.129989	0.016021	0.074493	1e-05	0.034853	0.632819	0.016538	United Kingdom	Context: Archaeological - Period	1010	880-1000 CE	1233	223
NA12046	0.435234	0.081813	0.006057	0.062529	0.009982	0.010317	0.69288	0.033923	CEU		10		10	0
NA20518	0.292278	0.043611	0.017001	0.015176	1e-05	0.01121	0.720723	0.018293	TSI		10		101	91
HG02116	0.632818	0.047103	0.037494	0.010822	1e-05	0.012022	0.090738	0.798103	KHV		10		10	0
HG04070	0.601918	0.123116	0.138799	0.010803	0.005548	0.044254	0.354789	0.303534	ITU		10		10	0
I3433	1.22492	0.016601	1e-05	0.018812	0.001256	0.021337	0.473235	0.002462	Croatia	Direct: IntCal20	7800	5975-5747 calBCE (6970±35 BP, PSUAMS-2259)	7014	786
VK64.SG	0.461638	0.101315	0.017406	0.101408	0.028501	0.025656	0.635316	0.001101	Sweden	Context: Archaeological - Period	975	900-1050 CE	1208	233
HG01612	0.29838	0.044034	0.014132	0.034874	0.020527	0.034952	0.64948	0.031075	IBS		10		163	153
R835.SG	0.266036	0.070126	0.044534	0.006415	0.001897	0.034614	0.583072	0.032775	Italy	Context: Archaeological - Period	1814	27 BCE - 300 CE	1734	80
MOK17A.SG	0.39382	0.070371	1e-05	0.023424	0.019771	0.023819	0.588863	0.01523	Serbia	Context: Archaeological - Period	3900	2100-1800 BCE	2043	1857
Aes12	0.813184	0.011075	1e-05	0.083663	1e-05	0.020831	0.510104	0.010953	Switzerland	Direct: IntCal20	4864	3010-2883 calBCE (4305±23 BP, BE-9181.1.1)	5226	362
HG02073	0.634708	0.035775	0.029525	0.011101	1e-05	0.008135	0.104675	0.808017	KHV		10		10	0
AITI_43	0.345976	0.121953	0.003213	0.078421	0.021839	0.010296	0.502625	0.015101	Germany	Direct: IntCal20	3760	1888-1700 calBCE (3486±27 BP, MAMS-21571)	3452	308
I3492	0.351024	0.066665	1e-05	0.104357	0.013514	0.019493	0.548137	1e-05	Spain	Context: Archaeological - Period	3450	1850-1150 BCE	3247	203
NAU002.SG	0.524416	0.171406	0.046231	0.078218	0.023534	0.028883	0.580324	0.013496	Russia	Direct: IntCal20	4516	2841-2466 calBCE (4036±40 BP, UBA-41625)	3518	998
SUC005	0.6667	0.011765	1e-05	0.077809	0.004927	0.021081	0.54994	0.007735	Italy	Direct: IntCal20	4146	2288-2136 calBCE (3774±20 BP, MAMS-38298)	4963	817
I3948	1.30932	1e-05	1e-05	0.013315	0.014543	0.019272	0.455406	0.010054	Croatia	Direct: IntCal20	7863	6007-5803 calBCE (7030±40 BP, PSUAMS-2224)	7262	601
VK537.SG	0.23408	0.046688	0.044352	0.016721	0.010668	0.055337	0.585741	0.037418	Italy	Context: Archaeological - Period	800	1000-1300 CE	1572	772
I8145	0.280904	0.112857	1e-05	0.017228	1e-05	0.061449	0.593918	0.034864	Spain	Context: Archaeological - Period	550	1300-1500 CE	1958	1408
R36.SG	0.244274	0.080035	0.026341	0.024766	0.02459	0.024883	0.595383	0.026022	Italy	Context: Archaeological - Period	1450	400-600 CE	1639	189
I6534	0.727132	0.032246	1e-05	0.066122	0.064614	0.032026	0.452411	0.01073	Poland	Direct: IntCal20	4237	2455-2147 calBCE (3830±35 BP, Poz-75936)	4477	240
I3875	0.214934	0.14999	0.009866	0.091002	0.023003	0.009261	0.480544	0.023684	France	Direct: IntCal20	3985	2136-1946 calBCE (3655±25 BP, PSUAMS-1834)	3764	221
SFI-45.SG	0.411548	0.038915	0.064755	0.006398	0.013797	0.069055	0.519382	0.024752	Lebanon	Context: Archaeological - Period	2385	540-330 BCE	2370	15
I12445	0.401284	0.216225	0.183458	0.034648	0.006482	0.04744	0.225161	0.167112	Pakistan	Context: Archaeological - Period	2850	1000-800 BCE	2818	32
VK134.SG	0.426974	0.111422	0.015722	0.096875	0.006186	0.030721	0.630523	0.001922	Denmark	Context: Archaeological - Period	1000	800-1100 CE	1199	199
I2923	0.264584	0.221819	0.295351	0.007195	0.024496	0.031915	0.177711	0.053689	Iran	Direct: IntCal20	4707	2879-2632 calBCE (4160±25 BP, PSUAMS-1915)	4609	98
I7574	0.323138	0.158788	0.031596	0.110725	0.038222	0.010652	0.486107	0.005363	United Kingdom	Direct: IntCal20	3271	1408-1226 calBCE (3055±30 BP, SUERC-38250)	3888	617
I4329	0.257332	0.097784	0.040105	0.087262	0.008685	0.006484	0.526415	0.008875	Spain	Direct: IntCal20	4333	2468-2294 calBCE (3900±30 BP, KIA-30020)	2310	2023
s19_IIa_1.SG	0.540474	0.112262	0.005257	0.102409	0.017204	0.028472	0.662972	0.021545	Estonia	Context: Archaeological - Period	685	1230-1300 CE	1495	810
I5769	0.817352	0.081502	0.014739	0.021954	0.019453	0.014409	0.463994	0.019552	Bulgaria	Direct: IntCal20	2592	771-541 calBCE (2490±20 BP, PSUAMS-4402)	3866	1274
DA130.SG	0.589772	0.128105	0.069584	0.013846	0.055538	0.022422	0.443154	0.242122	Kazakhstan	Direct: IntCal20	2221	373-171 calBCE (2199±32 BP, UBA-31232)	818	1403
MIB072	0.296336	0.145442	0.016291	0.098041	0.022357	0.013348	0.509646	0.022926	Czech Republic	Direct: IntCal20	3918	2032-1891 calBCE (3608±26 BP, CRL-20093)	3773	145
I0359	0.51798	0.27342	0.053132	0.052451	1e-05	0.011368	0.542929	0.005564	Russia	Context: Archaeological - Period	3475	1850-1200 BCE	3926	451
s19_X16_1.SG	0.640212	0.061669	0.181763	0.082562	0.015829	0.057942	0.600215	1e-05	Estonia	Direct: IntCal20	2936	1107-909 calBCE (2834±26 BP, SUERC-80019)	4685	1749
VK347.SG	0.564168	0.073447	0.11081	0.139698	1e-05	0.061164	0.542466	0.034373	Sweden	Context: Archaeological - Period	1000	800-1100 CE	2191	1191
VK457.SG	0.469972	0.105214	0.022105	0.069875	0.038257	0.021594	0.603978	0.053847	Sweden	Context: Archaeological - Period	975	900-1050 CE	1142	167
I11041_published	0.366988	0.206633	0.2201	1e-05	1e-05	0.059285	0.224915	0.152425	Turkmenistan	Direct: IntCal20	4015	2141-1961 calBCE (3675±25 BP, PSUAMS-4603)	2894	1121
I4782	0.399494	0.247548	0.036832	0.093095	0.003418	0.0159	0.44006	0.04278	Kazakhstan	Direct: IntCal20	3609	1741-1549 calBCE (3370±20 BP, PSUAMS-2915)	3613	4
[truncated: 2,900 more rows]

## Sheet: S3B
non-TIMs results
Sample ID	AncientComponent1	AncientComponent2	AncientComponent3	AncientComponent4	AncientComponent5	ModernComponent1	ModernComponent2	ModernComponent3	Country	Dating	Mean date (BP)	Full Date	TPS predicted date (BP)	difference
NA20783	0.622597	0.062702	0.030165	0.028567	0.006149	0.018356	0.632184	0.024265	TSI		10		305	295
bally.SG	0.615398	0.017922	0.002522	0.022114	0.021367	0.044066	0.557601	0.012436	Ireland	Direct: IntCal20	5131	3346-3014 calBCE (4465±38 BP, UBA-7059)	5380	249
I3040.SG	1.26504	1e-05	1e-05	1e-05	0.058795	1e-05	0.447567	0.009214	United Kingdom	Context: Archaeological - Period	5525	3650-3500 BCE	5907	382
I4329	0.23337	0.117735	0.043002	0.009459	0.057489	0.008483	0.532037	0.00533	Spain	Direct: IntCal20	4333	2468-2294 calBCE (3900±30 BP, KIA-30020)	3023	1310
VK352.SG	0.446092	0.166906	0.031073	0.043351	0.010862	0.044571	0.573677	0.01636	Sweden	Context: Archaeological - Period	1000	800-1100 CE	1250	250
I7187	0.787758	0.034031	1e-05	0.010572	0.028961	0.022611	0.532234	0.006519	Czech Republic	Direct: IntCal20	6044	4227-3986 calBCE (5260±20 BP, PSUAMS-4404)	4850	1194
I2426_published	1.3004	0.126431	1e-05	0.036639	0.049893	0.032075	0.261717	1e-05	Bulgaria	Direct: IntCal20	6302	4446-4258 calBCE (5500±40 BP, Poz-83501)	5429	873
I11604	0.773362	1e-05	1e-05	1e-05	0.032351	0.013873	0.592272	1e-05	Portugal	Context: Archaeological - Period	4750	3100-2500 BCE	5330	580
NA18573	0.166175	0.034886	0.030853	0.009614	1e-05	0.00849	0.093926	0.821383	CHB		10		10	0
I11614	1.00883	0.033379	1e-05	0.035246	1e-05	0.027004	0.484011	1e-05	Portugal	Context: Archaeological - Period	4650	2800-2600 BCE	6038	1388
I5515	0.487646	0.218182	0.080527	1e-05	0.029661	0.017703	0.3353	0.028583	United Kingdom	Direct: IntCal20	3882	2112-1774 calBCE (3581±40 BP, SRR-292)	3940	58
NA11920	0.267833	0.087992	0.014574	0.066959	0.017584	0.008079	0.670512	0.025379	CEU		10		10	0
HG02020	0.163831	0.045646	0.028662	0.017504	0.002633	0.014756	0.094784	0.794005	KHV		10		10	0
HG01816	0.164521	0.04373	0.036668	0.016187	1e-05	0.011003	0.086596	0.804142	CDX		10		10	0
I7282	0.264934	0.130895	0.009336	0.071833	0.045171	0.014736	0.477928	0.015745	Czech Republic	Context: Archaeological - Period	4200	2500-2000 BCE	3693	507
OBKR_73	0.325008	0.175439	0.126471	0.053544	0.039519	0.031726	0.36475	0.034807	Germany	Direct: IntCal20	3911	2027-1893 calBCE (3603±23 BP, MAMS-18898)	3754	157
NA12889	0.266713	0.095735	0.02467	0.04865	0.00709	0.009016	0.681048	0.025149	CEU		10		68	58
I0449	0.875622	0.024375	1e-05	0.004348	0.006957	0.019913	0.540146	0.017223	Hungary	Context: Archaeological - Period	6700	5000-4500 BCE	5587	1113
HG03971	0.136527	0.152106	0.152677	0.018275	0.009492	0.052015	0.330214	0.269559	ITU		10		10	0
HG02649	0.093569	0.187845	0.141787	0.0098	1e-05	0.030291	0.413085	0.180041	PJL		10		10	0
BNL009	0.346586	0.024677	0.069887	0.056351	0.068005	0.030249	0.565166	0.022709	Czech Republic	Direct: IntCal20	3975	2135-1941 calBCE (3649±24 BP, MAMS-30779)	2654	1321
I4887	0.24196	0.166757	0.025835	0.037198	0.020051	0.015947	0.514364	0.00458	Czech Republic	Direct: IntCal20	4071	2201-2037 calBCE (3730±20 BP, PSUAMS-2845)	3773	298
HG00126	0.195085	0.046266	1e-05	0.038774	0.022319	0.005478	0.783923	0.012497	GBR		10		10	0
VLI075	0.444792	0.256181	0.022206	0.076239	0.095104	0.015116	0.421293	1e-05	Czech Republic	Context: Archaeological - Period	4650	2900-2500 BCE	4108	542
I10001	0.420382	0.168567	0.13294	0.088918	0.010271	0.040525	0.262348	0.170375	Pakistan	Context: Archaeological - Period	2850	1000-800 BCE	2214	636
VK368.SG	0.408898	0.064328	1e-05	0.062722	0.039433	0.02259	0.667161	0.011959	Denmark	Context: Archaeological - Period	1000	900-1000 CE	1241	241
VLI046	0.225306	0.167766	0.013112	0.179985	0.047088	0.009382	0.359063	1e-05	Czech Republic	Direct: IntCal20	3809	1958-1748 calBCE (3536±34 BP, UBA-23635)	4340	531
VK386.SG	0.476816	0.118542	0.0069	0.062214	0.024149	0.023676	0.666669	1e-05	Norway	Context: Archaeological - Period	1000	800-1100 CE	1098	98
ULI003	0.61123	0.209074	0.074357	0.077908	1e-05	0.018612	0.186272	0.403135	Mongolia	Direct: IntCal20	3046	1203-1012 calBCE (2906±25 BP, MAMS-41129)	2769	277
XN166	1.56686	0.014882	0.019917	0.015455	0.02245	0.036788	0.33066	1e-05	Germany	Context: Archaeological - Period	7100	5300-5000 BCE	6406	694
HG01503	0.525949	0.052359	0.006776	0.04537	0.011663	0.024318	0.658359	0.027704	IBS		10		10	0
HG00436	0.163921	0.039313	0.021411	0.005106	1e-05	0.009168	0.089147	0.83388	CHS		10		10	0
HG03781	0.124895	0.135106	0.137449	0.011371	0.002135	0.046633	0.355714	0.290114	ITU		10		10	0
R80.SG	0.436434	0.042214	1e-05	0.030923	0.013304	0.077192	0.541221	0.017905	Italy	Direct: IntCal20	1840	27-206 calCE (1925±25 BP, UCIAMS-213628)	3269	1429
NA18640	0.163497	0.033827	0.024907	0.009427	1e-05	0.00492	0.100496	0.824235	CHB		10		10	0
I12447	0.418208	0.213865	0.176508	0.020526	0.019172	0.028399	0.239694	0.174694	Pakistan	Context: Archaeological - Period	2850	1000-800 BCE	1752	1098
HG00276	0.125367	0.032607	0.007013	0.04567	0.002875	0.002034	0.822606	0.065953	FIN		10		10	0
VK19.SG	0.43585	0.135801	0.058057	0.002719	0.003451	0.052848	0.582765	0.046037	Russia	Context: Archaeological - Period	900	900-1200 CE	1443	543
EBA1.SG	0.654176	0.262875	0.03093	0.116203	0.009041	0.046823	0.182952	0.342018	Kazakhstan	Direct: IntCal20	4108	2286-2036 calBCE (3752±35 BP, UBA-32665)	4166	58
I3404	0.489586	0.09443	0.068657	1e-05	0.036792	0.018717	0.462493	0.028381	India	Direct: IntCal20	129	1697-1910 calCE (35±20 BP, PSUAMS-5439)	3891	3762
POST_140_d	0.826602	0.229811	1.5e-05	0.082242	2e-05	0.019998	0.29313	1e-05	Germany	Direct: IntCal20	3944	2124-1927 calBCE (3631±20 BP, MAMS-18973)	4073	129
WEZ57.SG	0.504282	1e-05	0.011671	1e-05	0.095743	0.061266	0.677333	0.069862	Germany	Context: Archaeological - Period	3200	1300-1200 BCE	2878	322
s19_X13_1.SG	0.66134	0.226569	1e-05	1e-05	1e-05	1e-05	0.765227	0.002587	Estonia	Direct: IntCal20	2583	774-481 calBCE (2485±30 BP, Hela-2127)	3141	558
I4971	0.561466	0.305487	0.204074	0.11233	0.069802	0.029255	0.223529	1e-05	Hungary	Direct: IntCal20	7599	5737-5538 calBCE (6740±60 BP, deb-11804)	6318	1281
I3966	1.0847	0.085826	0.055816	0.046948	1e-05	0.03468	0.290298	0.047124	Israel	Context: Archaeological - Period	3650	1800-1600 BCE	3730	80
M1489.SG	0.400164	0.131423	0.046918	0.047263	0.023766	0.030572	0.583884	1e-05	United Kingdom	Context: Archaeological - Period	2035	210 BCE - 40 CE	1680	355
SUA003	0.86877	0.070219	1e-05	0.00585	0.030378	1e-05	0.491148	0.017069	Italy	Direct: IntCal20	3112	1260-1054 calBCE (2953±27 BP, MAMS-28656)	5273	2161
R1543.SG	0.36851	0.042707	1e-05	0.012138	0.036479	0.035299	0.572648	0.040469	Italy	Context: Archaeological - Period	1750	1-400 CE	2679	929
HG03990	0.121739	0.133329	0.139021	0.009512	1e-05	0.057345	0.330195	0.307533	STU		10		10	0
HG01862	0.167831	0.05423	0.036765	0.013036	1e-05	0.011272	0.081337	0.803341	KHV		10		10	0
HG01806	0.159035	0.052485	0.028204	0.010237	1e-05	0.009521	0.084846	0.810289	CDX		10		10	0
I7643	1.1145	0.10252	1e-05	1e-05	1e-05	0.014458	0.413726	0.022517	Spain	Direct: IntCal20	5803	3952-3713 calBCE (5040±33 BP, MAMS-16344)	5545	258
VK398.SG	0.430284	0.081055	0.009581	0.055392	0.027454	0.037082	0.664621	0.00371	Sweden	Context: Archaeological - Period	900	900-1200 CE	1173	273
I5520	0.2586	0.161132	1e-05	0.01343	0.051341	0.012275	0.554855	1e-05	Germany	Context: Archaeological - Period	4250	2800-1800 BCE	3535	715
HG03874	0.117309	0.143116	0.131052	0.019649	1e-05	0.049826	0.33384	0.297236	ITU		10		10	0
VK528.SG	0.457552	0.088135	0.022252	0.037158	1e-05	0.013706	0.699812	0.031456	Norway	Context: Archaeological - Period	1150	700-900 CE	10	1140
ALA030	0.738446	0.091252	0.060851	0.02273	0.032421	0.02454	0.391158	0.024311	Turkey	Direct: IntCal20	3467	1610-1448 calBCE (3256±25 BP, MAMS-33695)	4162	695
SFI-45.SG	0.546578	0.038639	0.029937	0.033243	0.01087	0.070249	0.496092	0.016202	Lebanon	Context: Archaeological - Period	2385	540-330 BCE	2617	232
I16163	0.841122	0.086908	0.013558	0.02779	0.004772	0.013418	0.469008	0.006142	Italy	Direct: IntCal20	2576	757-423 calBCE (2465±20 BP, PSUAMS-6682)	4282	1706
NA12348	0.284637	0.10291	0.005194	0.066413	1e-05	0.006036	0.673515	0.0328	CEU		10		10	0
I3348	0.742074	0.093701	0.007127	0.021805	1e-05	0.040362	0.458505	0.024848	India	Direct: IntCal20	126	1686-1927 calCE (115±20 BP, PSUAMS-5434)	2873	2747
HG01501	0.497193	0.050316	1e-05	0.048665	0.004131	0.036943	0.660576	0.033098	IBS		10		10	0
I4332	0.613134	0.107749	1e-05	0.025104	0.031837	0.013093	0.48139	0.019411	Croatia	Direct: IntCal20	3508	1613-1508 calBCE (3290±20 BP, PSUAMS-2258)	3515	7
I4629	0.5345	0.350531	0.150773	0.09259	1e-05	0.0193	0.306103	0.011696	Latvia	Direct: IntCal20	4842	3091-2671 calBCE (4280±60 BP, Ua-19811)	5043	201
NTR-A-2_38.SG	0.393036	0.119969	0.005492	0.063441	0.004363	0.051102	0.599256	0.016648	Iceland	Context: Archaeological - Period	1015	870-1000 CE	1212	197
I2370	0.976846	0.035992	1e-05	0.00439	0.027305	0.022257	0.49375	0.003961	Hungary	Direct: IntCal20	5122	3345-2937 calBCE (4460±40 BP, Poz-88230)	5400	278
I12163	0.270448	0.081795	0.035074	0.052934	0.040569	0.00554	0.567989	0.015077	Spain	Context: Archaeological - Period	1350	500-700 CE	3087	1737
I12143_published	0.488308	0.213541	0.189458	0.029858	1e-05	0.05641	0.252215	0.166416	Pakistan	Context: Archaeological - Period	2850	1000-800 BCE	2900	50
s19_X02_1.SG	0.610784	0.125574	1.7e-05	0.112826	1e-05	1e-05	0.730698	1e-05	Estonia	Direct: IntCal20	2937	1107-908 calBCE (2834±28 BP, SUERC-80017)	2599	338
TOU001	0.676346	0.040623	1e-05	0.011143	0.016497	0.020507	0.549583	0.024427	Czech Republic	Direct: IntCal20	4712	2881-2633 calBCE (4166±24 BP, MAMS-41357)	4968	256
VLI006	1.05945	1e-05	1e-05	0.053981	0.001828	0.018917	0.492258	1e-05	Czech Republic	Direct: IntCal20	5661	3776-3651 calBCE (4949±25 BP, MAMS-41358)	5957	296
DA68.SG	0.65727	0.270279	1e-05	0.114557	1e-05	0.045582	0.247969	0.31398	Kyrgyzstan	Direct: IntCal20	1354	550-645 calCE (1479±31 BP, UBA-31193)	3976	2622
RISE595.SG	1.06668	0.137853	1e-05	1e-05	0.107346	0.031787	0.250423	0.037777	Montenegro	Context: Archaeological - Period	2950	1200-800 BCE	3683	733
HG02250	0.167831	0.035477	0.020528	0.010864	1e-05	0.011584	0.109867	0.81166	CDX		10		10	0
VK491.SG	0.478114	0.093836	0.021712	0.095502	0.015495	0.027748	0.61913	0.029386	Estonia	Context: Archaeological - Period	1200	700-800 CE	1187	13
HG00304	0.066349	0.069995	0.007512	0.076276	0.014332	0.004023	0.699759	0.077353	FIN		10		10	0
I6790	0.40135	0.192832	0.02941	0.055907	0.056301	0.013876	0.50329	0.012812	Kazakhstan	Direct: IntCal20	3695	1874-1642 calBCE (3435±20 BP, PSUAMS-2980)	3866	171
I1183_published_d	1.58205	1e-05	0.158613	1e-05	0.035342	0.0174	0.165599	0.05939	Israel	Context: Archaeological - Period	5950	4500-3500 BCE	5694	256
NA18596	0.166235	0.038936	0.023702	0.003688	1e-05	0.00656	0.086853	0.839443	CHB		10		10	0
HG00383	0.086861	0.07711	0.00816	0.07907	1e-05	0.0031	0.712295	0.07976	FIN		10		10	0
I2405_published	1.02008	0.050717	1.6e-05	1e-05	1e-05	0.010217	0.515877	1e-05	Poland	Direct: IntCal20	5132	3337-3021 calBCE (4460±30 BP, Beta-430713)	5758	626
I0025	1.91151	0.02824	1e-05	0.004296	0.025228	0.023585	0.267169	0.005471	Germany	Context: Archaeological - Period	7125	5500-4850 BCE	6323	802
HG02050	0.167831	0.042068	0.030391	0.003874	1e-05	0.013351	0.11398	0.796316	KHV		10		10	0
I3025_all.SG	0.644352	0.018188	0.138327	0.237266	0.123719	0.018251	0.39618	0.053997	United Kingdom	Direct: IntCal20	9257	7476-7085 calBCE (8270±45 BP, OxA-23812)	5498	3759
HG03837	0.113957	0.148135	0.15238	0.016675	1e-05	0.0523	0.313647	0.289907	STU		10		10	0
VK224.SG	0.530494	0.106953	0.044746	0.046414	0.044797	0.045764	0.636548	0.003779	Russia	Context: Archaeological - Period	950	900-1100 CE	1703	753
I3599_published	0.261586	0.191608	1e-05	0.157938	0.164487	0.047711	0.20991	0.022883	Germany	Context: Archaeological - Period	4175	2300-2150 BCE	3607	568
I5875	0.574186	0.39908	0.15616	0.134487	0.024264	0.010433	0.191976	0.034447	Ukraine	Direct: IntCal20	7095	5295-5053 calBCE (6210±25 BP, PSUAMS-2810)	7160	65
HG02142	0.152371	0.042484	0.030684	0.013892	1e-05	0.014379	0.16349	0.727321	KHV		10		10	0
I11300	0.752186	0.014044	0.055897	0.015764	0.068164	1e-05	0.459926	0.030023	Spain	Context: Archaeological - Period	5050	3500-2700 BCE	4857	193
I12144_published	0.504798	0.034601	0.175252	0.167019	0.026049	0.039544	0.317923	0.155762	Pakistan	Context: Archaeological - Period	2850	1000-800 BCE	3615	765
HG00596	0.167829	0.038442	0.021389	0.010621	1e-05	0.008205	0.086764	0.834559	CHS		10		10	0
TRPTN_611.SG	0.401278	0.016273	1e-05	0.001476	0.017575	0.025602	0.660593	0.010028	United Kingdom	Direct: IntCal20	5418	3625-3374 calBCE (4712±24 BP, SUERC-49835)	4624	794
HG00101	0.134301	0.038282	0.001291	0.037992	0.015173	0.002918	0.819529	0.009278	GBR		10		10	0
VK479.SG	0.440482	0.119989	0.01245	0.084693	0.038499	0.020511	0.591025	0.016828	Sweden	Context: Archaeological - Period	975	900-1050 CE	2140	1165
I7716	0.342382	0.174359	0.103593	0.066784	1e-05	0.035039	0.323687	0.131473	Pakistan	Direct: IntCal20	728	1176-1264 calCE (835±15 BP, PSUAMS-4428)	2277	1549
I6913_published	0.650202	0.164496	0.070026	0.113697	1e-05	1e-05	0.198709	0.122378	Austria	Direct: IntCal20	7366	5604-5230 calBCE (6460±70 BP, ETH-14827)	3419	3947
HG01859	0.161005	0.037315	0.029956	0.010257	1e-05	0.010178	0.101065	0.807796	KHV		10		10	0
I2928	0.45386	0.194231	0.299632	0.025822	1e-05	0.041148	0.281071	0.048769	Iran	Direct: IntCal20	4625	2857-2501 calBCE (4095±25 BP, PSUAMS-1917)	4786	161
I3832	0.790782	0.050254	0.053784	0.005285	0.031386	0.048674	0.416236	0.028563	Israel	Context: Archaeological - Period	3300	1450-1250 BCE	3613	313
TRM003	0.500132	0.24318	0.04218	0.097559	0.045084	0.006128	0.47086	0.008828	Czech Republic	Direct: IntCal20	4620	2854-2501 calBCE (4093±24 BP, MAMS-45794)	4200	420
HG00149	0.310997	0.077927	0.004352	0.071703	0.022827	0.008502	0.677807	0.01717	GBR		10		28	18
I12982	0.417606	0.151784	0.151116	0.037358	0.014578	0.033461	0.302644	0.181615	Pakistan	Context: Archaeological - Period	2850	1000-800 BCE	2063	787
I3496_published	0.356998	0.12284	1e-05	1e-05	1e-05	0.012215	0.607532	1e-05	Spain	Context: Archaeological - Period	2200	300-200 BCE	3295	1095
HG00138	0.267077	0.095254	0.00365	0.065981	0.00434	0.009551	0.682521	0.029971	GBR		10		10	0
HG02371	0.166825	0.046414	0.034325	0.019245	1e-05	0.012279	0.080196	0.807018	CDX		10		10	0
VK455.SG	0.46679	0.114758	1e-05	0.076379	0.029152	0.017495	0.623385	0.035969	Sweden	Context: Archaeological - Period	975	900-1050 CE	1082	107
HG03995	0.120049	0.140547	0.13203	0.005294	0.004508	0.052241	0.333299	0.30818	STU		10		10	0
I5397	0.454874	0.171871	0.148113	0.099335	0.023963	0.046135	0.243395	0.158376	Pakistan	Direct: IntCal20	2829	967-827 calBCE (2750±20 BP, PSUAMS-2791)	2651	178
I11929	1.1558	0.053179	1e-05	0.016987	0.034479	0.025234	0.407277	0.005761	Hungary	Context: Archaeological - Period	6150	4300-4100 BCE	6015	135
VK407.SG	0.403176	0.048093	1e-05	0.060772	0.050744	0.038679	0.66581	0.001233	Sweden	Context: Archaeological - Period	900	900-1200 CE	2518	1618
I2566	0.342872	0.185286	0.077046	0.055496	0.022317	0.013294	0.447231	0.03452	United Kingdom	Direct: IntCal20	4078	2267-2036 calBCE (3734±25 BP, NZA-32490)	3968	110
I5834	0.229928	0.181977	0.050184	0.080371	0.020338	0.016028	0.429809	1e-05	Germany	Context: Archaeological - Period	4200	2500-2000 BCE	4020	180
I4779	0.398656	0.243539	0.05406	0.053225	0.047152	0.01632	0.441773	0.007012	Kazakhstan	Direct: IntCal20	3631	1743-1623 calBCE (3395±20 BP, PSUAMS-2939)	4052	421
HG00174	0.080131	0.027779	0.001212	0.058083	0.007738	0.002904	0.808154	0.05027	FIN		10		10	0
XN188	1.46006	0.052742	1e-05	1e-05	0.038126	0.021481	0.34434	0.010152	Germany	Direct: IntCal20	7130	5302-5063 calBCE (6228±25 BP, MAMS-36735)	6416	714
I6217	0.352406	1e-05	1e-05	0.049301	1e-05	0.057287	0.663605	0.069734	Turkmenistan	Direct: IntCal20	4139	2286-2064 calBCE (3770±20 BP, PSUAMS-2806)	3636	503
SUC002	0.880134	0.054711	1e-05	0.008246	0.002476	0.025983	0.504749	0.015669	Italy	Direct: IntCal20	4081	2204-2038 calBCE (3736±19 BP, MAMS-38295)	4769	688
KRD003	1.33047	0.023657	1e-05	0.012919	0.014325	0.03337	0.399455	0.015523	Turkey	Direct: IntCal20	7602	5714-5572 calBCE (6739±23 BP, MAMS-40665)	7201	401
HG01874	0.165679	0.055344	0.031547	0.004818	1e-05	0.011734	0.095254	0.800206	KHV		10		10	0
OSS001	0.397542	0.131939	0.095996	0.030128	0.042382	0.029146	0.357794	0.045106	Russia	Direct: IntCal20	5582	3704-3535 calBCE (4857±23 BP, MAMS-29813)	2764	2818
HG03713	0.129395	0.154286	0.138846	0.011712	0.003982	0.041593	0.376782	0.253571	ITU		10		10	0
RISE373.SG	0.248326	0.188437	1e-05	0.046655	1e-05	0.032583	0.486823	0.015277	Hungary	Direct: IntCal20	3751	1887-1694 calBCE (3476±30 BP, OxA-31104)	2753	998
NA18980	0.167831	0.047938	0.033906	1e-05	1e-05	0.011002	0.095287	0.811836	JPT		10		10	0
I2318	1.43423	0.032093	1e-05	0.015331	1e-05	0.041051	0.378848	0.005976	Greece	Direct: IntCal20	5935	4049-3820 calBCE (5170±30 BP, Poz-81125)	7116	1181
NA11881	0.288357	0.079617	0.006483	0.058169	0.023523	0.007323	0.675416	0.035418	CEU		10		110	100
HG01518	0.479845	0.041261	0.004941	0.055534	0.005362	0.014126	0.691355	0.025498	IBS		10		69	59
I11459_published	0.487186	0.228812	0.198454	0.069001	1e-05	0.053936	0.119794	0.237339	Iran	Direct: IntCal20	4699	2874-2630 calBCE (4150±25 BP, PSUAMS-5715)	3447	1252
STD001	0.318374	0.234832	1e-05	0.081678	0.031783	0.014098	0.450386	0.010153	Czech Republic	Context: Archaeological - Period	4500	2650-2450 BCE	3938	562
DA160.SG	0.392338	0.119736	0.076844	0.016495	0.017425	0.037237	0.522643	0.069543	Russia	Context: Archaeological - Period	1300	450-850 CE	1774	474
VK492.SG	0.429614	0.082148	0.03074	0.039762	0.048242	0.023608	0.631418	0.022642	Estonia	Context: Archaeological - Period	1200	700-800 CE	1033	167
BOL001.SG	0.49645	0.186735	1e-05	0.033718	0.069942	0.028813	0.584459	0.0083	Russia	Direct: IntCal20	4478	2662-2409 calBCE (4005±39 BP, UBA-41613)	2607	1871
I3587_published	0.345586	1e-05	1e-05	0.095677	1e-05	1e-05	0.740819	1e-05	Germany	Context: Archaeological - Period	4175	2300-2150 BCE	2463	1712
VLI045	0.322318	0.154268	1e-05	0.113595	0.032563	0.007653	0.505484	0.011339	Czech Republic	Direct: IntCal20	3943	2194-1778 calBCE (3623±58 BP, UBA-27395)	3782	161
VK434.SG	0.531582	0.184237	0.036576	0.079249	0.033094	0.022793	0.554217	0.019379	Sweden	Context: Archaeological - Period	975	900-1050 CE	3412	2437
PN03.SG	0.53309	0.015861	1e-05	1e-05	0.029088	0.01302	0.622635	0.01798	Ireland	Direct: IntCal20	5460	3633-3376 calBCE (4732±43 BP, UBA-38317)	5186	274
I10411	0.520952	0.232986	0.280204	0.039077	0.028672	0.040765	0.251409	0.051116	Turkmenistan	Context: Archaeological - Period	4200	2300-2200 BCE	4898	698
HG04100	0.132639	0.141922	0.134497	0.012066	1e-05	0.055518	0.331643	0.306738	STU		10		10	0
R38.SG	0.452462	0.048854	0.032409	1e-05	0.023062	0.040819	0.537882	0.035725	Italy	Context: Archaeological - Period	1750	1-400 CE	2252	502
HG02521	0.164317	0.038778	0.034766	0.012663	1e-05	0.013107	0.097121	0.801788	KHV		10		10	0
ans017.SG	0.34451	0.063382	0.01266	0.020748	0.017681	0.046747	0.570289	0.014241	Sweden	Direct: IntCal20	5053	3328-2924 calBCE (4430±30 BP, Beta-402965)	2777	2276
NA11832	0.330285	0.075949	0.020975	0.056997	0.009376	0.010179	0.678561	0.023429	CEU		10		10	0
RISE672.SG	0.657396	0.260623	0.017652	0.111487	1e-05	0.024912	0.246692	0.331075	Russia	Context: Archaeological - Period	4300	2900-1800 BCE	3471	829
VK254.SG	0.346932	0.102998	0.001002	0.081764	0.006468	0.033597	0.561201	0.050189	Russia	Context: Archaeological - Period	950	900-1100 CE	1472	522
VK481.SG	0.491554	0.106468	0.029097	0.061365	0.028248	0.022489	0.642167	0.019697	Estonia	Context: Archaeological - Period	1200	700-800 CE	1234	34
ASH2-3	1.26684	0.109201	1e-05	0.068042	0.065875	0.011771	0.242192	0.018074	Israel	Direct: IntCal20	3213	1381-1133 calBCE (3013±21 BP, MAMS-31617)	5040	1827
NA18991	0.167831	0.036454	0.027728	0.012045	1e-05	0.007808	0.104043	0.811902	JPT		10		10	0
VK308.SG	0.443904	0.104617	1e-05	0.044215	0.015863	0.015121	0.672347	0.033532	Sweden	Context: Archaeological - Period	900	900-1200 CE	68	832
RISE446.SG	0.63835	0.254814	0.050926	0.004839	0.001668	0.030663	0.60076	0.039257	Germany	Direct: IntCal20	4486	2662-2460 calBCE (4015±38 BP, UBA-27950)	2956	1530
prs013-ALL_DATA.SG	0.539526	0.024867	0.005426	0.01806	0.006942	0.030998	0.589832	0.020869	Ireland	Direct: IntCal20	5403	3605-3370 calBCE (4690±30 BP, Beta-446179)	5103	300
NA07357	0.314621	0.081407	0.006914	0.059547	0.016654	0.006737	0.682845	0.025277	CEU		10		10	0
Aes8	0.971046	1e-05	1e-05	0.008171	0.015012	0.02322	0.535846	0.006847	Switzerland	Direct: IntCal20	4851	2921-2881 calBCE (4286±23 BP, BE-9178.1.1)	5219	368
NG10.SG	0.462414	0.019823	0.006096	0.011593	0.01531	0.022767	0.620855	0.01983	Ireland	Direct: IntCal20	5151	3339-3028 calBCE (4473±29 BP, OxA-36079)	4818	333
I4315	0.312588	0.164645	0.225603	0.056857	1e-05	0.031225	0.260899	0.080808	Uzbekistan	Direct: IntCal20	3461	1540-1455 calBCE (3255±15 BP, PSUAMS-2518)	4506	1045
TU918_SX32	0.38697	0.147486	0.080645	0.098845	0.027588	0.013224	0.449999	0.039451	France	Direct: IntCal20	4289	2461-2206 calBCE (3862±34 BP, BE-8009.1.1)	4067	222
HG02383	0.165769	0.03975	0.031152	0.015355	1e-05	0.010471	0.098532	0.803689	CDX		10		10	0
I8475	0.442658	0.136625	0.014376	0.010437	0.01956	0.028318	0.511568	0.000327	Spain	Context: Archaeological - Period	1800	100-200 CE	2640	840
I2110	1.14463	0.042838	1e-05	1e-05	0.034609	0.057028	0.411216	1e-05	Ukraine	Direct: IntCal20	5697	3911-3650 calBCE (4976±33 BP, OxA-26203)	5998	301
I3954	0.610922	0.343453	0.107306	0.088847	0.047176	0.010825	0.371597	1e-05	Russia	Direct: IntCal20	4690	2874-2586 calBCE (4140±25 BP, PSUAMS-2293)	4699	9
I3085	1.0258	0.072734	1e-05	0.014669	1e-05	0.018688	0.466474	0.002842	United Kingdom	Direct: IntCal20	5149	3340-3027 calBCE (4471±29 BP, SUERC-68724)	5720	571
VK418.SG	0.510728	0.103241	0.057462	0.060372	0.035462	0.03007	0.609277	0.023232	Norway	Context: Archaeological - Period	1600	300-400 CE	1332	268
ans008.SG	0.327858	0.05953	1e-05	0.03145	0.044481	0.068964	0.530923	0.014555	Sweden	Direct: IntCal20	5154	3342-3031 calBCE (4480±31 BP, Ua-45398)	2775	2379
HG00701	0.158463	0.03843	0.028283	0.006636	1e-05	0.007954	0.088788	0.825206	CHS		10		10	0
MOK32.SG	0.375858	0.097705	1e-05	0.038921	0.057859	0.016211	0.491201	0.036005	Serbia	Context: Archaeological - Period	3900	2100-1800 BCE	3498	402
I1054	0.471642	0.20346	0.0636	0.067842	1e-05	0.011013	0.522026	0.031623	Russia	Direct: IntCal20	3765	1891-1743 calBCE (3495±25 BP, PSUAMS-1952)	3375	390
HG03850	0.109231	0.142968	0.140737	0.009889	1e-05	0.054252	0.331178	0.291657	STU		10		10	0
I4130	0.303374	0.229597	1e-05	0.047367	0.013646	0.022827	0.442576	1e-05	Czech Republic	Context: Archaeological - Period	4250	2800-1800 BCE	3838	412
I12223	0.31457	1e-05	0.049481	0.013752	0.008781	0.022075	0.642623	0.016511	Italy	Direct: IntCal20	1597	257-415 calCE (1700±25 BP, PSUAMS-5427)	4600	3003
JK1968	0.497832	0.196932	0.0604	0.016981	0.022422	0.014581	0.408675	0.192678	Finland	Context: Archaeological - Period	1400	300-800 CE	2198	798
HG02133	0.164991	0.047114	0.035098	0.00886	0.00398	0.012934	0.095133	0.795452	KHV		10		10	0
VK280.SG	0.372024	0.134534	0.032343	0.055026	0.027877	0.027793	0.572183	1e-05	Denmark	Context: Archaeological - Period	1000	800-1100 CE	2001	1001
NA19083	0.165915	0.042311	0.024409	0.015733	1e-05	0.013452	0.099464	0.803653	JPT		10		10	0
PRU003	0.465496	0.212597	0.061057	0.075492	0.048031	0.014899	0.470402	0.014023	Czech Republic	Direct: IntCal20	4427	2570-2348 calBCE (3957±24 BP, MAMS-30801)	3904	523
NA20821	0.569369	0.049561	0.030647	0.01465	1e-05	0.019032	0.66622	0.035576	TSI		10		1318	1308
vik_nuf002.SG	0.246894	0.160012	1e-05	0.12037	0.032937	0.046035	0.411432	0.016404	Sweden	Context: Archaeological - Period	900	900-1200 CE	3542	2642
NIEcap3c	0.50593	0.031879	1e-05	0.050012	0.006015	0.01233	0.588807	0.016341	Germany	Context: Archaeological - Period	1345	580-630 CE	4324	2979
VK435.SG	0.36776	0.214334	1e-05	0.02554	1e-05	0.010138	0.597591	1e-05	Sweden	Context: Archaeological - Period	975	900-1050 CE	3306	2331
WEZ58.SG	0.45028	0.227027	0.035524	0.10032	0.014938	0.031713	0.475724	0.003646	Germany	Context: Archaeological - Period	3200	1300-1200 BCE	4008	808
I7272	1.01318	0.045906	1e-05	0.017254	0.017536	0.0221	0.457074	0.018701	Czech Republic	Direct: IntCal20	5417	3624-3376 calBCE (4715±20 BP, PSUAMS-4239)	5551	134
I6294	0.64821	0.31124	0.092967	0.099168	0.029902	0.004931	0.424903	0.024747	Russia	Direct: IntCal20	4709	2877-2635 calBCE (4160±20 BP, PSUAMS-2956)	4530	179
I2431	0.950826	0.043915	1e-05	0.014352	0.007975	0.010172	0.500463	0.017283	Bulgaria	Direct: IntCal20	6624	4784-4552 calBCE (5820±30 BP, Beta-432807)	5281	1343
I6617	0.868706	0.024788	1e-05	0.02627	0.035527	0.015331	0.488084	0.024691	Spain	Context: Archaeological - Period	4550	2900-2300 BCE	5421	871
I3528	0.256364	0.190913	0.063112	0.070107	0.018779	0.011436	0.437579	1e-05	Hungary	Direct: IntCal20	4364	2562-2299 calBCE (3931±31 BP, DeA-11507)	4035	329
Kivutkalns194	0.293158	0.203106	0.044967	0.01066	0.05526	0.016083	0.467065	0.01319	Latvia	Direct: IntCal20	2298	407-228 calBCE (2298±28 BP, Hela-3737)	3916	1618
UUS002	0.52709	0.086312	0.080602	0.048515	1e-05	0.033847	0.192442	0.485569	Mongolia	Direct: IntCal20	604	1292-1396 calCE (634±23 BP, MAMS-41131)	1352	748
NA20582	0.622429	0.064593	0.019103	0.016161	1e-05	0.015943	0.650303	0.036317	TSI		10		10	0
WEHR_1192SkB	0.355014	0.117682	0.021874	0.101563	0.096711	0.006118	0.384195	0.014981	Germany	Direct: IntCal20	3785	1926-1769 calBCE (3523±18 BP, MAMS-18923)	4059	274
DA223.SG	0.547926	0.16782	0.075241	0.069358	1e-05	0.040493	0.446206	0.138587	Kazakhstan	Direct: IntCal20	2311	414-211 calBCE (2310±31 BP, UBA-33604)	1889	422
HG00692	0.165287	0.041311	0.022807	0.009971	1e-05	0.008951	0.095833	0.819835	CHS		10		10	0
VK177.SG	0.398706	0.135174	0.008515	0.056205	0.037049	0.045229	0.545791	0.035142	United Kingdom	Context: Archaeological - Period	1010	880-1000 CE	1666	656
HG02691	0.118983	0.176656	0.15107	0.01761	1e-05	0.035638	0.400086	0.194495	PJL		10		10	0
DA191.SG	0.3828	0.091701	0.032487	0.093967	0.019464	0.069554	0.54797	1e-05	Hungary	Direct: IntCal20	2472	749-397 calBCE (2409±37 BP, UBA-33595)	2448	24
I5069	1.26267	0.023301	1e-05	0.008647	0.025156	0.023571	0.419158	0.016366	Austria	Direct: IntCal20	6961	5205-4907 calBCE (6090±25 BP, PSUAMS-4326)	6891	70
Veibri4	0.613	0.41049	0.155978	0.194753	0.030188	0.01299	0.159344	0.00651	Estonia	Direct: IntCal20	6760	4895-4726 calBCE (5940±22 BP, KIA-48843)	7086	326
HG03888	0.106829	0.165192	0.128134	0.008122	0.001271	0.034749	0.379895	0.252126	STU		10		10	0
I8970	0.672474	0.175631	1e-05	0.151441	1e-05	0.081028	0.03294	0.55893	Thailand	Context: Archaeological - Period	2450	600-400 BCE	4059	1609
I11933	1.06707	0.017897	0.009559	1e-05	0.008274	0.021166	0.485493	0.02271	Hungary	Context: Archaeological - Period	6150	4300-4100 BCE	5923	227
VK365.SG	0.317238	0.061969	0.001789	0.071589	0.025707	0.030575	0.597668	0.033074	Denmark	Context: Archaeological - Period	1000	900-1000 CE	2222	1222
I3352	0.509468	0.15903	0.153564	0.038562	0.017064	0.045981	0.284397	0.219889	India	Direct: IntCal20	1166	688-878 calCE (1235±20 BP, PSUAMS-5465)	2557	1391
HG00864	0.164369	0.048752	0.026387	0.005977	1e-05	0.013452	0.103245	0.800437	CDX		10		10	0
DA188.SG	0.672474	0.047619	0.254216	1e-05	1e-05	0.022994	0.654672	0.020471	Russia	Direct: IntCal20	1107	709-956 calCE (1187±31 BP, UBA-31236)	2218	1111
NA12342	0.259689	0.103143	0.015149	0.063656	1e-05	0.00766	0.689064	0.014434	CEU		10		1136	1126
I3949.DG	0.65449	0.315465	0.051443	0.078024	0.014677	0.008706	0.489111	0.033572	Russia	Direct: IntCal20	4569	2844-2496 calBCE (4075±20 BP, PSUAMS-2292)	4369	200
mur001.SG	0.567634	0.183685	1e-05	0.07232	0.071821	1e-05	0.543413	0.076311	Russia	Direct: IntCal20	3590	1740-1539 calBCE (3360±30 BP, Beta-497470)	2576	1014
ROUQHH.SG	0.34645	0.058682	0.020141	0.027208	0.005675	0.01768	0.593854	0.022025	France	Direct: IntCal20	5163	3346-3101 calBCE (4505±20 BP, UCAIMS-229425)	2675	2488
DA220.SG	0.63516	0.206185	0.089922	0.101422	1e-05	0.008944	0.45322	0.12163	Kazakhstan	Context: Archaeological - Period	2201	500-1 BCE	4020	1819
I8364	0.77403	0.028116	0.015883	0.020585	0.031363	0.028991	0.513421	1e-05	Spain	Context: Archaeological - Period	4588	2706-2569 BCE	4654	66
Ajvide53.SG	0.665324	0.312306	0.151007	0.243765	1.5e-05	1e-05	0.289301	1e-05	Sweden	Context: Archaeological - Period	4700	2900-2600 BCE	5949	1249
I8202	0.247586	0.109042	0.04566	0.018101	0.046812	0.024878	0.525476	1e-05	Spain	Context: Archaeological - Period	1750	100-300 CE	2747	997
HG00262	0.231621	0.099806	0.016817	0.063937	0.008075	0.006152	0.68833	0.017015	GBR		10		19	9
I7457	0.365962	0.011243	1e-05	0.003494	0.043774	0.071161	0.551911	0.058793	Spain	Context: Archaeological - Period	750	1100-1300 CE	3054	2304
I4874	0.623396	0.304818	0.207123	0.09371	0.071891	0.010235	0.280318	0.007356	Serbia	Direct: IntCal20	8499	6640-6471 calBCE (7725±40 BP, OxA-20702)	7531	968
HG00717	0.159005	0.043834	0.01835	0.00968	1e-05	0.008829	0.083381	0.831493	CHS		10		10	0
I3041_all.SG	0.64521	0.052741	0.025273	0.04473	0.042664	0.013527	0.478307	0.013333	United Kingdom	Context: Archaeological - Period	5440	3942-3037 BCE	4959	481
HG04211	0.106325	0.13791	0.150557	0.003898	0.010563	0.050727	0.341992	0.27359	ITU		10		10	0
OBKR_2_d	0.226574	0.26767	0.063704	0.104512	1e-05	1e-05	0.31441	0.024917	Germany	Direct: IntCal20	3906	2026-1890 calBCE (3599±22 BP, MAMS-18888)	3941	35
I12988	0.468846	0.216532	0.154872	0.067315	0.030669	0.033838	0.209212	0.185738	Pakistan	Context: Archaeological - Period	2850	1000-800 BCE	2680	170
I3950	0.55074	0.390926	0.069026	0.119227	0.015644	0.013975	0.302804	0.027521	Russia	Direct: IntCal20	4707	2879-2632 calBCE (4160±25 BP, PSUAMS-1955)	4723	16
HG03228	0.088767	0.143501	0.118763	0.018652	1e-05	0.046525	0.351891	0.281116	PJL		10		10	0
R16.SG	0.570386	0.059295	1e-05	0.035211	0.006187	0.025855	0.555412	0.007309	Italy	Direct: IntCal20	7202	5309-5126 calBCE (6255±20 BP, UCIAMS-198585)	3823	3379
HG00628	0.165253	0.041541	0.015801	0.007952	1e-05	0.010113	0.096107	0.827177	CHS		10		10	0
VLI053	0.573486	0.051758	0.229459	0.16222	0.00894	1e-05	0.498099	1e-05	Czech Republic	Context: Archaeological - Period	3550	1700-1500 BCE	4069	519
NEO253.SG	0.672474	0.160952	0.046246	0.103042	1e-05	0.051797	0.077671	0.560272	Russia	Direct: IntCal20	1721	125-330 calCE (1822±35 BP, UBA-34061)	3602	1881
MTT001	0.886402	0.115287	0.051848	1e-05	0.013229	0.014343	0.380367	0.035192	Azerbaijan	Direct: IntCal20	7638	5730-5640 calBCE (6802 ± 23 BP, MAMS-40333)	4406	3232
I7800	0.686846	0.032158	0.069157	1e-05	1e-05	0.036507	0.519224	0.003098	Italy	Direct: IntCal20	3945	2127-1900 calBCE (3630±25 BP, PSUAMS-6466)	4576	631
I6751.SG	0.725382	0.056142	1e-05	0.020229	6.8e-05	0.023421	0.539233	0.011427	United Kingdom	Context: Archaeological - Period	5650	3800-3600 BCE	4647	1003
HG02731	0.117221	0.137622	0.143085	0.013769	0.015391	0.038885	0.385769	0.240165	PJL		10		10	0
NA18547	0.165387	0.033633	0.015696	0.003101	1e-05	0.00193	0.068349	0.87605	CHB		10		10	0
I6571	0.870778	0.025378	0.049854	0.025327	0.048746	0.042046	0.408578	0.014252	Jordan	Direct: IntCal20	3385	1497-1397 calBCE (3155±20 BP, PSUAMS-3720)	4279	894
HG00372	0.087275	0.080293	0.018396	0.075898	1e-05	0.003158	0.714887	0.067071	FIN		10		10	0
ans016.SG	0.565894	1e-05	0.024387	1e-05	0.067786	0.051024	0.547175	1e-05	Sweden	Direct: IntCal20	4705	2879-2631 calBCE (4160±30 BP, Beta-402963)	3399	1306
NA18645	0.165423	0.048005	0.013613	0.002181	0.002043	0.009133	0.088659	0.835152	CHB		10		10	0
I6897	0.432086	0.210213	0.165227	0.052705	0.001189	0.041405	0.273773	0.135285	Pakistan	Context: Archaeological - Period	2950	1200-800 BCE	2364	586
I0698_published	1.29137	0.045906	0.005764	0.000318	0.00764	0.026689	0.420007	0.002711	Bulgaria	Context: Archaeological - Period	7900	6000-5900 BCE	6865	1035
HG02737	0.097717	0.160454	0.129956	0.004147	1e-05	0.033855	0.431695	0.204816	PJL		10		10	0
I0520	0.888694	0.037771	0.193299	1e-05	1.8e-05	1e-05	0.329487	0.049109	United Kingdom	Context: Archaeological - Period	5180	3360-3100 BCE	4515	665
HG01847	0.167831	0.038081	0.032062	0.01518	0.001388	0.014145	0.109138	0.789996	KHV		10		10	0
HG02079	0.164237	0.035395	0.032415	0.012784	1e-05	0.013307	0.099428	0.804854	KHV		10		10	0
I2921_published	0.29844	0.12695	0.223792	0.041606	0.028568	0.03599	0.257596	0.098472	Iran	Direct: IntCal20	5533	3648-3528 calBCE (4820±30 BP, PSUAMS-1912)	3997	1536
VK461.SG	0.465986	0.0626	0.05155	0.095568	0.028915	0.020248	0.594353	0.043512	Sweden	Context: Archaeological - Period	975	900-1050 CE	1835	860
I0046_published	0.852438	0.01013	1e-05	0.002421	0.026911	0.018767	0.533377	0.027151	Germany	Direct: IntCal20	7041	5211-4957 calBCE (6136±34 BP, MAMS-21479)	4920	2121
RA45	0.923986	0.082746	1e-05	0.010009	1e-05	0.020401	0.47427	0.013435	Switzerland	Direct: IntCal20	4975	3098-2924 calBCE (4408±21 BP, BE-8008.1.1)	4731	244
I3346	0.415674	0.200411	0.173614	0.023119	0.040419	0.025264	0.228686	0.180077	India	Direct: IntCal20	1129	707-888 calCE (1210±25 BP, PSUAMS-5462)	2619	1490
NA20521	0.578673	0.034116	0.012458	0.011274	1e-05	0.016133	0.722962	0.016415	TSI		10		647	637
HG01507	0.505249	0.03761	0.00957	0.046595	0.014236	0.025639	0.667535	0.030541	IBS		10		10	0
I6674	0.36733	0.181098	0.204062	0.040926	1e-05	0.043599	0.331798	0.045925	Turkmenistan	Direct: IntCal20	4148	2341-2038 calBCE (3775±40 BP, PSUAMS-2951)	4176	28
HG01873	0.167831	0.035717	0.031968	0.014088	1e-05	0.011414	0.104265	0.802527	KHV		10		10	0
I4303	1.09443	0.06927	1e-05	0.010389	0.024284	0.017035	0.430561	0.006721	France	Direct: IntCal20	6624	4784-4552 calBCE (5820±30 BP, PSUAMS-2260)	5505	1119
NA18966	0.167831	0.038913	0.028811	0.015292	1e-05	0.010458	0.095053	0.811453	JPT		10		10	0
MIB041	0.336686	0.223955	0.072335	0.069508	0.012193	0.020201	0.433894	1e-05	Czech Republic	Direct: IntCal20	3773	1898-1746 calBCE (3507±24 BP, CRL-19419)	4009	236
VK389.SG	0.492038	0.11493	0.022222	0.063258	0.071334	0.041082	0.57269	0.024257	Norway	Context: Archaeological - Period	1000	900-1000 CE	1178	178
I7720	0.39323	0.211229	0.148802	0.049759	1e-05	0.029433	0.226507	0.194628	Pakistan	Context: Archaeological - Period	2250	400-200 BCE	2602	352
MX280	0.24913	0.150149	0.041251	0.035312	0.050779	0.022053	0.488764	1e-05	Germany	Direct: IntCal20	3931	2111-1897 calBCE (3620±22 BP, MAMS-21975)	3088	843
I8571_d	0.466028	1e-05	1e-05	1e-05	0.073698	1e-05	0.769278	0.053751	Spain	Context: Archaeological - Period	3350	1800-1000 BCE	3634	284
HG03686	0.114779	0.130213	0.130054	0.018162	0.007339	0.052204	0.314607	0.320885	STU		10		10	0
HG00881	0.167831	0.033241	0.029369	0.011014	1e-05	0.013228	0.103236	0.809892	CDX		10		10	0
I10264	1.01545	1e-05	0.025711	0.068463	1e-05	0.040414	0.379891	0.063516	Israel	Direct: IntCal20	3750	1881-1697 calBCE (3470±20 BP, OS-139224)	4152	402
I6893	0.450146	0.229806	0.136272	0.057882	1e-05	0.042985	0.254782	0.167089	Pakistan	Direct: IntCal20	2225	370-197 calBCE (2210±20 BP, PSUAMS-3721)	2618	393
I8534	0.56937	0.13285	0.30319	0.059929	0.056884	0.04093	0.290734	0.063921	Turkmenistan	Direct: IntCal20	4862	3010-2881 calBCE (4300±25 BP, PSUAMS-3988)	5114	252
HG00141	0.252173	0.116446	0.02611	0.06927	1e-05	0.004547	0.655441	0.023171	GBR		10		497	487
HG01612	0.515853	0.044034	0.014132	0.034874	0.020527	0.034952	0.64948	0.031075	IBS		10		56	46
NA18964	0.163987	0.045578	0.026945	0.011194	1e-05	0.012402	0.09394	0.808	JPT		10		10	0
NA18533	0.166081	0.035739	0.012027	0.003752	0.000202	0.002454	0.060708	0.884232	CHB		10		10	0
VK420.SG	0.401038	0.113137	0.017193	0.075562	0.041363	0.023603	0.589366	0.004049	Norway	Context: Archaeological - Period	1050	700-1100 CE	1827	777
HG01602	0.545345	0.061673	0.006506	0.044321	1e-05	0.030747	0.646595	0.031849	IBS		10		10	0
HG00264	0.243617	0.104724	0.011831	0.072764	0.016465	0.007239	0.657114	0.026998	GBR		10		20	10
NA20539	0.609345	0.059582	0.010539	0.015184	0.003254	0.015575	0.669499	0.032068	TSI		10		35	25
I4554	0.618906	0.410871	0.084099	0.280123	0.030343	0.015059	0.112302	0.040409	Latvia	Direct: IntCal20	5946	4048-3951 calBCE (5180±30 BP, PSUAMS-2237)	6783	837
Vim2b.SG	0.41255	0.085596	0.030708	0.0566	0.031298	0.055038	0.415275	0.195513	Serbia	Context: Archaeological - Period	1400	525-575 CE	1208	192
NA20530	0.527625	0.023782	0.005456	0.005922	0.001788	0.018868	0.754129	0.016184	TSI		10		1265	1255
NA19091	0.167831	0.04342	0.026656	0.015187	1e-05	0.007517	0.092768	0.814432	JPT		10		10	0
NA18592	0.163789	0.042988	0.021645	0.005801	1e-05	0.007316	0.100017	0.820192	CHB		10		10	0
I3405	0.751514	0.09861	0.052278	0.016771	1e-05	0.013067	0.443727	0.019534	India	Direct: IntCal20	193	1656-1950 calCE (200±15 BP, PSUAMS-4504)	4595	4402
ALA084	0.71255	0.06651	0.129357	0.103994	0.01048	0.03976	0.303627	1e-05	Turkey	Direct: IntCal20	3844	2012-1775 calBCE (3556±25 BP, MAMS-41108)	3831	13
I6755	0.816866	1e-05	1e-05	0.011938	0.051344	0.013242	0.536496	0.014621	United Kingdom	Direct: IntCal20	5528	3644-3527 calBCE (4808±32 BP, OxA-13539)	4935	593
LugarCanto41.SG	0.354714	0.051308	0.006941	0.014555	0.024431	0.05008	0.54772	0.048162	Portugal	Context: Archaeological - Period	5950	4500-3500 BCE	2067	3883
HG01801	0.167831	0.038129	0.031932	0.012216	0.002264	0.011059	0.099218	0.805173	CDX		10		10	0
BERG157-7.SG	0.727474	1e-05	1e-05	0.013368	0.022688	0.033868	0.580055	1e-05	France	Direct: IntCal20	6112	4319-4050 calBCE (5335±35 BP, Poz-53888)	5394	718
NA12874	0.271881	0.100664	0.011484	0.055695	0.003753	0.011435	0.683302	0.023734	CEU		10		10	0
CO1.SG	0.77045	0.055091	0.008503	0.011424	0.030415	0.063614	0.470206	1e-05	Hungary	Direct: IntCal20	5019	3320-2922 calBCE (4421±27 BP, MAMS-14825)	3971	1048
PB754.SG	0.461614	0.004901	1e-05	0.028186	0.028245	0.019953	0.608862	0.026317	Ireland	Direct: IntCal20	5375	3523-3193 calBCE (4622±41 BP, UBA-39196)	4460	915
OBKR_9A_d	0.479634	0.234149	0.118712	0.033525	0.043043	0.021608	0.26092	1e-05	Germany	Direct: IntCal20	3902	2026-1888 calBCE (3596±22 BP, MAMS-18891)	4171	269
VK541.SG	0.448832	0.092123	0.021088	0.078143	0.053163	0.050135	0.565197	0.02832	Ukraine	Context: Archaeological - Period	700	1200-1300 CE	1245	545
ATP7.SG	0.535114	0.102484	1e-05	0.061277	1e-05	0.058436	0.475871	1e-05	Spain	Direct: IntCal20	5122	3345-2937 calBCE (4460±40 BP, Beta-368285)	2838	2284
I2532	1.47833	0.036245	1e-05	0.005782	0.013638	0.020794	0.376918	0.008905	Romania	Direct: IntCal20	7614	5721-5623 calBCE (6755±30 BP, PSUAMS-1747)	6982	632
RA58	0.90515	0.012932	1e-05	1e-05	0.066258	0.019707	0.497329	0.009343	Switzerland	Direct: IntCal20	4865	3010-2884 calBCE (4308±21 BP, BE-7992.1.1)	5235	370
I10101	1.25563	0.078507	1e-05	0.03655	0.076415	0.032494	0.267561	0.026431	Israel	Context: Archaeological - Period	3500	1600-1500 BCE	4637	1137
HG03969	0.094917	0.140766	0.130478	0.006119	1e-05	0.053422	0.347365	0.285373	ITU		10		10	0
I5661_published	0.356562	0.271327	1e-05	0.029856	1e-05	0.034001	0.407522	1e-05	Germany	Context: Archaeological - Period	4200	2500-2000 BCE	4055	145
I0407	0.539702	0.031167	1e-05	0.034788	1e-05	0.018982	0.58218	0.029813	Spain	Context: Archaeological - Period	5700	3900-3600 BCE	4818	882
I5411	0.584826	0.326162	0.249261	0.087615	0.064275	0.008	0.211831	0.009021	Romania	Context: Archaeological - Period	8600	7000-6300 BCE	8135	465
PN02.SG	0.635434	0.025632	1e-05	0.022417	0.035608	0.023513	0.562233	0.003605	Ireland	Direct: IntCal20	5546	3706-3521 calBCE (4834±45 BP, UBA-38313)	4766	780
I2794	1.27106	0.019566	0.001898	1e-05	1e-05	0.0277	0.451335	0.013591	Hungary	Direct: IntCal20	7564	5713-5536 calBCE (6700±40 BP, Poz-83628)	6842	722
CBT016	0.815146	0.082371	1e-05	0.0126	0.011728	0.023735	0.464223	0.033423	Turkey	Direct: IntCal20	5538	3651-3528 calBCE (4828±29 BP, MAMS-41634)	4502	1036
R436.SG	0.29859	0.060801	0.030376	0.015419	0.01709	0.021247	0.590285	0.022011	Italy	Context: Archaeological - Period	1850	1-200 CE	2754	904
HG03692	0.107169	0.139812	0.126136	0.008277	1e-05	0.049697	0.326324	0.319404	STU		10		10	0
MOK17A.SG	0.385558	0.079651	0.006796	0.016189	0.019813	0.024092	0.579786	0.00916	Serbia	Context: Archaeological - Period	3900	2100-1800 BCE	2437	1463
I6546	0.404338	0.216282	0.187701	0.063269	0.022598	0.038382	0.198506	0.139184	Pakistan	Direct: IntCal20	2841	978-831 calBCE (2760±20 BP, PSUAMS-2787)	3079	238
I7594	0.461342	0.028532	1e-05	0.028262	0.066536	0.021369	0.534134	0.037698	Spain	Direct: IntCal20	5396	3518-3371 calBCE (4670±22 BP, MAMS-16356)	3328	2068
HG00096	0.099865	0.0401	0.003131	0.035866	0.01496	0.001272	0.822988	0.014754	GBR		10		10	0
HG03237	0.085465	0.17185	0.145706	0.005471	0.00912	0.03159	0.401876	0.193194	PJL		10		10	0
I12255	0.355934	1e-05	0.243399	0.243516	0.114845	1e-05	1e-05	0.239929	Turkmenistan	Context: Archaeological - Period	3800	2000-1700 BCE	4159	359
HG00867	0.167831	0.030609	0.034585	0.012486	1e-05	0.010536	0.101039	0.810724	CDX		10		10	0
I2366_published	1.00472	0.023201	1e-05	0.008427	0.025992	0.011992	0.492068	0.019007	Hungary	Direct: IntCal20	5118	3340-2937 calBCE (4455±35 BP, Poz-88227)	5076	42
HG03782	0.120343	0.154098	0.135021	0.005108	0.00068	0.05107	0.352631	0.277638	ITU		10		10	0
I8525	0.248666	0.101096	0.069961	0.082512	1e-05	0.017698	0.492613	0.024195	Turkmenistan	Direct: IntCal20	4943	3091-2918 calBCE (4390±20 BP, PSUAMS-5276)	3242	1701
NA18534	0.167831	0.030983	0.006489	0.001189	1e-05	0.001572	0.076273	0.883474	CHB		10		10	0
I7060	0.489336	0.214395	0.090967	0.084589	0.021625	0.011893	0.475975	0.008977	Kazakhstan	Direct: IntCal20	3439	1537-1436 calBCE (3235±25 BP, PSUAMS-3728)	4043	604
MOK14.SG	0.258182	0.077837	0.010747	0.022576	0.075173	0.01616	0.581286	0.009065	Serbia	Context: Archaeological - Period	3900	2100-1800 BCE	2998	902
I6677	0.85357	0.040891	1e-05	0.011466	0.035139	0.01791	0.502217	0.010851	Czech Republic	Context: Archaeological - Period	5550	3800-3400 BCE	5051	499
VAD001	0.286722	0.086898	0.036926	0.034395	0.010906	0.007866	0.557206	0.026	Spain	Direct: IntCal20	3641	1872-1547 calBCE (3400±35 BP, Ua-36345)	2714	927
NA20796	0.622749	0.047743	0.023758	0.018048	1e-05	0.018366	0.65939	0.035035	TSI		10		32	22
I4517	1.05628	0.160301	0.041185	0.021456	1e-05	0.044418	0.286573	0.013862	Israel	Direct: IntCal20	2951	1109-923 calBCE (2845±25 BP, PSUAMS-2166)	4139	1188
NA11831	0.372017	0.071544	1e-05	0.060236	0.015751	0.008834	0.676652	0.032006	CEU		10		10	0
I7160_published	1.79206	1e-05	0.011828	0.255955	1e-05	1e-05	1e-05	0.116039	Spain	Direct: IntCal20	5877	4042-3803 calBCE (5140±35 BP, CNA4579.1.1)	4734	1143
I4626	0.5801	0.353436	0.164245	0.121785	0.096869	0.019644	0.197813	1e-05	Latvia	Direct: IntCal20	7677	5838-5631 calBCE (6840±55 BP, Hela-1212)	7307	370
I4255	0.405512	0.239903	0.054887	0.082719	0.00996	0.015309	0.434601	0.029131	Uzbekistan	Context: Archaeological - Period	3050	1200-1000 BCE	3722	672
HG03977	0.120993	0.128042	0.131412	0.02006	1e-05	0.05644	0.282724	0.357882	ITU		10		10	0
HG04229	0.103629	0.136454	0.124561	0.005049	1e-05	0.049237	0.340548	0.312029	STU		10		10	0
I12475	0.443768	0.160824	0.221447	0.053378	0.059748	0.044842	0.22983	0.115569	Pakistan	Context: Archaeological - Period	2850	1000-800 BCE	4400	1550
RISE515.SG	0.63384	0.318201	0.015746	0.117819	1e-05	0.03359	0.181098	0.314209	Russia	Direct: IntCal20	4196	2343-2144 calBCE (3810±25 BP, UCIAMS-147669)	4221	25
I3491	0.754418	0.088541	1e-05	0.003683	0.08484	0.039597	0.417604	0.008997	Spain	Context: Archaeological - Period	3450	1850-1150 BCE	3885	435
I6539	0.704314	0.123263	1e-05	0.046372	1e-05	0.011491	0.470411	0.004241	Spain	Context: Archaeological - Period	4200	2500-2000 BCE	3974	226
MIB072	0.326834	0.147548	0.026457	0.089457	0.0109	0.015569	0.506436	0.030802	Czech Republic	Direct: IntCal20	3918	2032-1891 calBCE (3608±26 BP, CRL-20093)	3874	44
I1784	0.358818	0.18047	0.199414	0.068033	0.01174	0.031746	0.267616	0.084143	Turkmenistan	Direct: IntCal20	4060	2204-2027 calBCE (3720±30 BP, Poz-83485)	3716	344
HG00629	0.166205	0.04147	0.015729	0.005572	1e-05	0.007942	0.093877	0.834577	CHS		10		10	0
I12879	0.343734	0.120968	0.02349	1e-05	0.007209	0.00648	0.581986	0.005801	Spain	Direct: IntCal20	2429	725-394 calBCE (2390±30 BP, Beta-495156)	2766	337
I2574_published	0.416292	0.21988	0.026309	0.136037	0.021876	0.012927	0.413449	0.041421	United Kingdom	Direct: IntCal20	3277	1417-1226 calBCE (3065±36 BP, SUERC-62072)	3741	464
I4561	0.252082	0.12663	0.016524	0.03795	0.01717	0.0176	0.537646	0.015337	Spain	Context: Archaeological - Period	3550	1700-1500 BCE	3543	7
HG02374	0.167831	0.038675	0.032159	0.017001	1e-05	0.009574	0.097585	0.804986	CDX		10		10	0
R1545.SG	0.394558	0.033582	1.7e-05	1e-05	0.03447	0.035441	0.600272	0.029445	Italy	Context: Archaeological - Period	1750	1-400 CE	4432	2682
I12173_published	0.3219	0.413665	0.293749	1e-05	1e-05	1e-05	0.117249	1e-05	Spain	Context: Archaeological - Period	2550	700-500 BCE	6332	3782
RISE598.SG	0.640906	0.165206	0.194745	0.102912	0.033502	0.074772	0.399306	0.013763	Lithuania	Direct: IntCal20	2653	906-477 calBCE (2590±75 BP, Ua-16681)	5252	2599
VLI092	0.292764	0.143814	0.031273	0.054722	0.025066	0.015531	0.525299	0.014431	Czech Republic	Direct: IntCal20	4719	2885-2636 calBCE (4176±26 BP, MAMS-45801)	3664	1055
VK348.SG	0.345106	0.101319	0.019298	0.063445	0.042652	0.039876	0.545399	0.024318	Sweden	Context: Archaeological - Period	1000	800-1100 CE	1938	938
I11474	0.340368	0.166138	0.175222	0.073908	1e-05	0.029241	0.272871	0.116547	Iran	Context: Archaeological - Period	4600	2700-2600 BCE	2989	1611
YGS-B-2_38.SG	0.496276	0.150931	0.040328	0.032346	0.019745	0.043449	0.591674	0.033418	Iceland	Context: Archaeological - Period	1015	870-1000 CE	1303	288
NA18943	0.167831	0.045653	0.032332	0.00625	1e-05	0.008736	0.092689	0.814319	JPT		10		10	0
I11478	0.522222	0.263062	0.244812	0.032992	0.006216	0.043137	0.235276	0.099368	Iran	Context: Archaeological - Period	4500	3200-1900 BCE	4831	331
I3351	0.672474	0.082175	0.313717	0.101918	1e-05	0.034092	0.234272	0.233806	India	Direct: IntCal20	1118	774-885 calCE (1200±20 BP, PSUAMS-5464)	3353	2235
HG03619	0.098343	0.179044	0.14558	0.016106	0.007951	0.030752	0.405375	0.180438	PJL		10		10	0
AITI_43	0.373574	0.134876	0.01295	0.028661	0.054456	0.010801	0.471185	0.025554	Germany	Direct: IntCal20	3760	1888-1700 calBCE (3486±27 BP, MAMS-21571)	3904	144
I0826	0.93537	0.023811	1e-05	0.027772	1e-05	0.009156	0.527727	0.009548	Spain	Direct: IntCal20	4522	2835-2473 calBCE (4051±28 BP, MAMS-25940)	5849	1327
HG01618	0.538913	0.038467	0.003463	0.052054	0.01194	0.02498	0.643496	0.048908	IBS		10		972	962
POST_35_d	0.371888	0.217684	0.065477	0.062081	0.010886	0.02245	0.46888	0.002239	Germany	Direct: IntCal20	3932	2035-1899 calBCE (3621±20 BP, MAMS-18962)	3555	377
NA12413	0.388173	0.066617	0.007109	0.051262	0.024837	0.009224	0.674262	0.027683	CEU		10		188	178
HUGO_167	0.44119	0.045635	1e-05	0.229175	1e-05	1e-05	0.446729	1e-05	Germany	Direct: IntCal20	4089	2275-2037 calBCE (3741±24 BP, MAMS-18912)	4452	363
HG03762	0.121165	0.135499	0.135515	0.008597	0.012787	0.056391	0.338797	0.289073	PJL		10		10	0
NA20832	0.611605	0.063294	0.021827	0.024938	0.00014	0.02183	0.650676	0.022431	TSI		10		22	12
VK210.SG	0.42844	0.124934	0.062246	0.060956	1e-05	0.032154	0.533693	0.06398	Poland	Context: Archaeological - Period	800	1000-1300 CE	1421	621
HG02128	0.164667	0.053565	0.03687	0.006244	1e-05	0.014604	0.091491	0.795625	KHV		10		10	0
I5441	0.34562	0.17031	0.07261	0.084092	0.06988	0.020379	0.412391	0.006902	United Kingdom	Context: Archaeological - Period	3750	2000-1600 BCE	3706	44
VLI051	0.480964	0.268041	0.051017	0.108748	0.029911	0.013305	0.398102	0.035111	Czech Republic	Direct: IntCal20	3721	1880-1686 calBCE (3449±25 BP, MAMS-44712)	3889	168
RISE480.SG	0.546336	0.045521	0.032879	0.13239	1e-05	0.026874	0.681578	0.017668	Hungary	Context: Archaeological - Period	3550	1700-1500 BCE	2061	1489
por004.SG	0.468702	0.000733	1e-05	1e-05	1e-05	0.05828	0.602591	0.053067	Spain	Direct: IntCal20	4955	3096-2913 calBCE (4390±30 BP, Beta-424647)	5476	521
COV20126.SG	0.264774	0.021154	1e-05	0.024383	1e-05	0.031322	0.688794	1e-05	Spain	Direct: IntCal20	3632	1751-1615 calBCE (3395±26 BP, MAMS-28613)	4058	426
NA18628	0.162087	0.033554	0.030683	0.009717	1e-05	0.009928	0.090507	0.822719	CHB		10		10	0
I11565	0.428598	0.174787	0.137558	1e-05	0.127926	0.057673	0.084053	0.142719	Pakistan	Context: Archaeological - Period	1450	1-1000 CE	2960	1510
NA18977	0.160797	0.041057	0.03016	0.009001	1e-05	0.009383	0.102759	0.804103	JPT		10		10	0
HG00530	0.162935	0.037441	0.024308	0.007274	1e-05	0.008841	0.095332	0.824336	CHS		10		10	0
I1152	1.1744	0.048053	1e-05	0.02033	0.016049	0.044975	0.375194	0.033666	Israel	Context: Archaeological - Period	5950	4500-3500 BCE	6265	315
HG01513	0.534453	0.046459	1e-05	0.053841	0.012209	0.01882	0.665332	0.027754	IBS		10		10	0
HG01522	0.401497	0.049159	0.005404	0.059141	0.011757	0.006317	0.693737	0.032147	IBS		10		10	0
XN183	1.02623	0.014279	1e-05	0.04293	0.080338	0.030737	0.39859	0.008435	Germany	Direct: IntCal20	7152	5304-5068 calBCE (6236±25 BP, MAMS-36736)	5441	1711
I2036_published	1.23594	0.019098	0.007433	0.009764	0.026321	0.02061	0.423293	0.016373	Germany	Context: Archaeological - Period	7125	5500-4850 BCE	6842	283
I2871	0.46802	0.179737	0.143448	0.059405	0.019534	0.0402	0.291492	0.163946	India	Direct: IntCal20	1099	772-950 calCE (1175±20 BP, PSUAMS-5430)	2306	1207
I1722	0.43843	0.133108	0.16125	0.060109	0.016098	0.006522	0.292215	0.052967	Russia	Direct: IntCal20	6408	4539-4367 calBCE (5635±27 BP, OxA-43742)	4202	2206
NA19011	0.162447	0.042793	0.026383	0.005882	1e-05	0.012046	0.107089	0.803095	JPT		10		10	0
NA18982	0.157853	0.038428	0.031823	0.007112	1e-05	0.00861	0.109349	0.799668	JPT		10		10	0
OBKR_96_d	0.749986	0.276198	1e-05	0.126203	1e-05	0.013833	0.126678	0.101449	Germany	Direct: IntCal20	3863	2016-1781 calBCE (3567±23 BP, MAMS-18910)	4418	555
vbj006.SG	0.52849	0.184141	0.031612	0.277664	0.007734	0.014908	0.405468	0.006472	Sweden	Direct: IntCal20	4898	3022-2887 calBCE (4323±34 BP, Ua-57857)	4813	85
PB2031.SG	0.65143	0.055951	1e-05	1.4e-05	1e-05	0.026404	0.580019	0.006611	Ireland	Direct: IntCal20	5431	3628-3373 calBCE (4712±35 BP, UBA-38304)	3694	1737
I0644	1.00642	0.043367	1e-05	1e-05	0.016007	0.04117	0.44511	0.034596	Israel	Context: Archaeological - Period	5950	4500-3500 BCE	5983	33
N17.SG	0.499078	0.183919	0.032981	0.081722	0.021779	0.00983	0.570626	0.012436	Poland	Direct: IntCal20	3850	2020-1774 calBCE (3560±30 BP, Poz-77332)	2994	856
HG01626	0.577713	0.066827	0.016119	0.036761	1e-05	0.031967	0.621143	0.040781	IBS		10		1023	1013
I3706	0.764762	0.07301	0.035588	0.024819	1e-05	0.039728	0.422169	0.045362	Jordan	Direct: IntCal20	3304	1425-1284 calBCE (3095±25 BP, PSUAMS-1990)	3606	302
HG02179	0.164939	0.04848	0.039548	0.007062	1e-05	0.013215	0.091777	0.798452	CDX		10		10	0
I1388	0.580274	0.006348	1e-05	0.041539	0.054189	0.014148	0.564632	0.005943	France	Direct: IntCal20	4198	2452-2065 calBCE (3805±40 BP, Lyon-3099)	5220	1022
HG03722	0.126329	0.151765	0.128638	0.011391	0.003273	0.055564	0.311642	0.316965	ITU		10		10	0
ORC004	0.79867	0.073553	0.022184	1e-05	1e-05	0.020289	0.506043	0.01012	Italy	Direct: IntCal20	3226	1386-1135 calBCE (3020±23 BP, MAMS-38283)	4955	1729
I2683	0.975574	0.053081	1e-05	0.015887	0.037854	0.023766	0.446129	0.011256	Turkey	Direct: IntCal20	4479	2621-2467 calBCE (4015±30 BP, PSUAMS-1988)	5315	836
I14675	0.856422	0.033453	0.0068	0.008601	0.026911	0.01283	0.499662	0.029514	Italy	Direct: IntCal20	4021	2191-1973 calBCE (3680±25 BP, PSUAMS-6689)	5061	1040
VK522.SG	0.514172	0.124987	0.043366	0.060068	0.042362	0.030752	0.598398	0.020905	Sweden	Context: Archaeological - Period	1550	300-500 CE	1725	175
VLI088	0.496306	0.352121	0.050087	0.097731	0.040916	0.010374	0.310369	0.050307	Czech Republic	Direct: IntCal20	4736	3081-2497 calBCE (4217±92 BP, CRL-9199)	4087	649
I0774.SG	0.552104	0.025424	0.03223	0.01329	0.00786	0.011973	0.836719	0.012309	United Kingdom	Direct: IntCal20	1469	416-545 calCE (1600±30 BP, Beta-397733)	2544	1075
NA19063	0.166225	0.040396	0.025846	0.006328	0.00328	0.01158	0.09778	0.813977	JPT		10		10	0
ROUQEE.SG	0.401798	1e-05	1e-05	0.027062	0.031466	0.019722	0.641273	0.011883	France	Direct: IntCal20	5047	3321-2937 calBCE (4435±15 BP, UCAIMS-223212)	4593	454
I3703	0.920482	0.054931	0.006009	0.025119	0.020925	0.035021	0.428885	0.030866	Jordan	Context: Archaeological - Period	3300	1550-1150 BCE	4328	1028
I0361	0.57291	0.318709	0.075341	0.065012	1e-05	0.012251	0.449869	0.029016	Russia	Context: Archaeological - Period	3475	1850-1200 BCE	4390	915
ORC006	0.82971	0.031617	1e-05	0.004462	1e-05	0.02028	0.550948	0.017123	Italy	Direct: IntCal20	3123	1263-1057 calBCE (2961±23 BP, MAMS-38285)	5449	2326
I3577	0.520866	0.130347	1e-05	0.007355	0.049155	0.06947	0.445313	1e-05	Spain	Context: Archaeological - Period	1450	400-600 CE	2806	1356
HG00707	0.164247	0.031181	0.026615	0.007631	1e-05	0.008583	0.097241	0.826937	CHS		10		10	0
MIS002	0.320276	0.179064	0.030525	0.086266	0.014313	0.025547	0.472781	0.015394	Czech Republic	Direct: IntCal20	3883	2020-1883 calBCE (3582±19 BP, MAMS-30494)	3645	238
WEHR_1414_d	0.562124	1e-05	1e-05	1e-05	0.080079	0.034037	0.762752	0.067916	Germany	Direct: IntCal20	3908	2026-1892 calBCE (3601±19 BP, MAMS-18927)	3298	610
VK282.SG	0.406892	0.153021	1e-05	0.080909	0.037721	0.028206	0.557392	0.009939	Denmark	Context: Archaeological - Period	1000	900-1000 CE	2143	1143
DA89.SG	0.566626	0.140318	0.090629	0.048392	0.015506	0.048091	0.318749	0.28538	Kazakhstan	Direct: IntCal20	1231	645-822 calCE (1315±45 BP, UBA-31206)	1642	411
I0458	0.545642	0.082006	0.013862	1e-05	0.043966	1e-05	0.534821	0.020791	Spain	Direct: IntCal20	4270	2456-2204 calBCE (3850±30 BP, UGA-15904)	3548	722
VK259.SG	0.412632	0.126292	0.00673	0.038464	0.036284	0.048123	0.601877	0.0123	United Kingdom	Context: Archaeological - Period	953	970-1025 CE	1226	273
NA19055	0.167831	0.036267	0.020418	0.005925	1e-05	0.010401	0.110361	0.816607	JPT		10		10	0
I12033_published	0.37578	0.135667	0.073463	1e-05	0.1527	0.004133	0.425776	0.059894	Spain	Context: Archaeological - Period	1350	500-700 CE	3731	2381
Canes.SG	0.595074	0.167142	0.114528	0.208906	0.063782	0.041224	0.338646	0.027063	Spain	Direct: IntCal20	7089	5299-5011 calBCE (6197±45 BP, OxA-7148/AA-5294)	6871	218
HG00269	0.138235	0.033366	0.001931	0.062903	0.01043	0.003975	0.815919	0.056669	FIN		10		10	0
I8340	0.708146	0.241712	1e-05	0.028092	1e-05	1e-05	0.364156	0.02085	Spain	Context: Archaeological - Period	2375	500-350 BCE	3978	1603
HG01031	0.167831	0.032923	0.030551	0.015996	1e-05	0.00948	0.103437	0.807592	CDX		10		10	0
HG00239	0.329573	0.086216	0.013117	0.067508	0.006584	0.005669	0.677366	0.019184	GBR		10		20	10
HG01537	0.525205	0.048667	0.009917	0.053063	0.014168	0.019221	0.657086	0.024614	IBS		10		10	0
HG01583	0.104221	0.148036	0.138865	0.01498	1e-05	0.038594	0.408855	0.218844	PJL		10		10	0
HG03868	0.112607	0.151233	0.14026	0.002573	0.002055	0.051728	0.341631	0.2829	ITU		10		10	0
kol6-ALL_DATA.SG	0.759394	0.022268	1e-05	0.008636	0.023933	0.056552	0.520764	0.009865	Czech Republic	Direct: IntCal20	6775	4929-4726 calBCE (5950±25 BP, UGAMS-9615)	4856	1919
NA18623	0.162799	0.045582	0.01988	0.011438	1e-05	0.006983	0.10508	0.808502	CHB		10		10	0
HG02793	0.112565	0.139177	0.119164	0.016767	0.001134	0.047213	0.351238	0.297664	PJL		10		10	0
I2473	1.00601	0.010278	1e-05	0.031194	0.055139	0.012783	0.458808	0.012162	Spain	Direct: IntCal20	4811	2916-2704 calBCE (4250±30 BP, Beta-299305)	5611	800
I10939	0.685466	0.066797	1e-05	0.019781	0.017988	0.026871	0.496765	0.032298	Gibraltar	Context: Archaeological - Period	3600	1900-1400 BCE	3855	255
s19_0LS10_1.SG	0.672474	0.098372	0.111346	0.103077	0.024712	0.030125	0.565982	0.066376	Estonia	Direct: IntCal20	2609	800-540 calBCE (2530±41 BP, UBA-26114)	3212	603
NA18552	0.167827	0.034748	0.014628	1.5e-05	1e-05	0.002125	0.057582	0.89088	CHB		10		10	0
DA41.SG	0.619504	0.179333	0.020271	0.061867	1e-05	0.020504	0.32605	0.365469	Mongolia	Direct: IntCal20	2148	351-54 calBCE (2147±27 BP, UBA-31154)	1831	317
HG00589	0.167831	0.039616	0.020138	0.007741	1e-05	0.009438	0.095192	0.827855	CHS		10		10	0
HG00250	0.310945	0.087374	0.01541	0.066035	0.009929	0.007178	0.673011	0.021364	GBR		10		10	0
LU339.SG	0.514678	0.041233	1e-05	0.007619	0.023231	0.028075	0.570413	0.032626	Portugal	Direct: IntCal20	4849	3008-2783 calBCE (4280±30 BP, Beta-441386)	3724	1125
HG00675	0.167385	0.036473	0.025173	0.012098	1e-05	0.00916	0.0944	0.822454	CHS		10		10	0
HG02180	0.167819	0.032907	0.038835	0.013761	1e-05	0.012374	0.083788	0.81831	CDX		10		10	0
VK303.SG	0.491564	0.155787	0.013595	0.058694	0.002847	0.017347	0.653157	0.008106	Sweden	Context: Archaeological - Period	900	900-1200 CE	1322	422
I0455	0.585494	1e-05	0.001249	1e-05	1e-05	0.014194	0.636708	0.033321	Spain	Direct: IntCal20	4737	2905-2636 calBCE (4210±40 BP, Beta-261529)	4630	107
I1876	1.15656	0.008252	1e-05	0.025845	0.027111	0.020422	0.461088	1e-05	Hungary	Direct: IntCal20	7541	5656-5536 calBCE (6677±27 BP, MAMS-11928)	6084	1457
I2653	0.296452	0.147112	0.039029	0.040643	0.031298	0.015371	0.538516	1e-05	United Kingdom	Direct: IntCal20	3224	1389-1131 calBCE (3019±26 BP, SUERC-75916)	3884	660
F38.SG	0.249304	0.051355	0.030701	0.071335	0.036428	0.054194	0.506903	0.03749	Iran	Direct: IntCal20	2833	971-828 calBCE (2753±21 BP, MAMS-22352)	2183	650
WEHR_1415child	0.247066	0.202044	0.022769	0.079573	0.02157	0.017133	0.443595	0.000602	Germany	Direct: IntCal20	3902	2022-1891 calBCE (3596±19 BP, MAMS-18928)	4075	173
Kivutkalns164	0.249494	0.018595	0.001269	0.198377	0.12833	0.013436	0.391146	0.01835	Latvia	Direct: IntCal20	2423	719-393 calBCE (2385±30 BP, Hela-3739)	5597	3174
Tep004.SG	0.843418	0.037972	1e-05	1e-05	0.018516	0.065162	0.46173	0.037623	Turkey	Direct: IntCal20	8237	6385-6102 calBCE (7400±30 BP, Beta-410033)	5829	2408
I8506	0.4959	0.221051	0.130034	0.091209	1e-05	0.022092	0.422305	0.025004	Uzbekistan	Direct: IntCal20	3614	1741-1613 calBCE (3375±20 BP, PSUAMS-5275)	3810	196
HG00851	0.165607	0.03942	0.026892	0.013194	1e-05	0.013271	0.092563	0.813528	CDX		10		10	0
HG00593	0.166811	0.042555	0.018446	0.007601	1e-05	0.008012	0.082907	0.83995	CHS		10		10	0
MA968.MA976.SG	0.538908	0.243731	0.043768	0.106571	0.017513	0.027456	0.479531	0.014636	Estonia	Direct: IntCal20	4652	2872-2501 calBCE (4110±40 BP, Poz-10824)	3935	717
Aes17	0.752078	0.027717	1e-05	0.018454	0.029629	0.015754	0.537118	0.015176	Switzerland	Direct: IntCal20	4878	3011-2888 calBCE (4316±24 BP, BE-9185.1.1)	5138	260
VK366.SG	0.423422	0.082793	1e-05	0.074656	0.028931	0.027899	0.647238	0.013937	Denmark	Context: Archaeological - Period	1000	900-1000 CE	1060	60
HG00285	0.073901	0.081668	0.00645	0.076942	1e-05	0.004023	0.699377	0.084554	FIN		10		10	0
I2026_published	1.59977	0.053228	1.9e-05	1e-05	0.022739	0.009286	0.334234	0.012419	Germany	Context: Archaeological - Period	7125	5500-4850 BCE	6860	265
HG02356	0.162583	0.039985	0.021824	0.0057	1e-05	0.01176	0.109476	0.808611	CDX		10		10	0
DA59.SG	0.59275	0.177957	0.049128	0.065387	0.024717	0.037057	0.43096	0.174922	Kyrgyzstan	Direct: IntCal20	2149	354-53 calBCE (2148±32 BP, UBA-31168)	2258	109
I12646	0.498186	0.181636	1e-05	1e-05	1e-05	0.09038	0.435274	1e-05	Spain	Context: Archaeological - Period	750	1100-1300 CE	3992	3242
NA18536	0.163539	0.032549	0.010305	0.003039	1e-05	0.002737	0.065355	0.88385	CHB		10		10	0
XN164	1.53401	0.021804	1e-05	1e-05	0.060049	0.034389	0.332102	1e-05	Germany	Direct: IntCal20	7110	5299-5059 calBCE (6219±25 BP, MAMS-36728)	6223	887
NA20585	0.627477	0.050532	0.015469	0.019398	0.002993	0.018431	0.65606	0.038285	TSI		10		10	0
NA20753	0.659057	0.054572	0.014714	0.014111	0.005467	0.016665	0.644046	0.043698	TSI		10		18	8
I3758	0.309562	0.124534	0.025139	0.041311	0.044955	0.011874	0.500258	0.006416	Spain	Direct: IntCal20	2226	373-199 calBCE (2215±20 BP, PSUAMS-3466)	3268	1042
I3065	0.672474	0.001775	0.0379	0.216629	0.140201	0.010542	0.502287	0.090655	United Kingdom	Direct: IntCal20	6290	4444-4255 calBCE (5492±36 BP, SUERC-69249)	4743	1547
VK553.SG	0.469834	0.0811	0.01231	0.083403	0.032711	0.023742	0.660546	0.004857	Estonia	Context: Archaeological - Period	1200	700-800 CE	1181	19
I5761	0.299546	0.199259	0.066539	0.108494	0.035314	1e-05	0.4039	1e-05	Kazakhstan	Direct: IntCal20	3796	1936-1770 calBCE (3530±20 BP, PSUAMS-3099)	3730	66
I11531	0.612352	0.403383	0.096573	0.134424	0.011966	0.023538	0.180907	0.119137	Kazakhstan	Direct: IntCal20	4937	3089-2917 calBCE (4385±20 BP, PSUAMS-4617)	4993	56
I1900	1.05308	1e-05	1e-05	1e-05	1e-05	0.031405	0.525467	0.011695	Hungary	Direct: IntCal20	6686	4797-4619 calBCE (5861±26 BP, MAMS-14827)	5909	777
VK477.SG	0.339588	0.109013	0.000658	0.046835	0.040918	0.025871	0.578809	0.031442	Sweden	Context: Archaeological - Period	975	900-1050 CE	1726	751
UNTA58_67_d	1.00897	0.328126	1e-05	0.159603	0.028932	0.062941	1e-05	1e-05	Germany	Direct: IntCal20	4242	2451-2202 calBCE (3840±20 BP, MAMS-18934)	5442	1200
NA18747	0.167831	0.049855	0.009203	0.006931	1e-05	0.00923	0.099231	0.825531	CHB		10		10	0
MX189	0.404824	0.235049	0.062291	0.049251	0.038994	0.017815	0.462755	1e-05	Switzerland	Direct: IntCal20	4058	2199-2035 calBCE (3721±20 BP, BE-7986.1.1)	3892	166
DA139.SG	0.533242	0.204599	0.038663	0.050709	0.007488	0.043974	0.484547	0.100393	Russia	Context: Archaeological - Period	2300	800 BCE - 100 CE	2456	156
NA19084	0.156495	0.050077	0.02536	0.008096	1e-05	0.009262	0.084682	0.816835	JPT		10		10	0
kzb009.SG	0.564308	0.204855	0.028024	0.071086	0.026016	0.042765	0.535364	0.037797	Russia	Direct: IntCal20	3640	1866-1616 calBCE (3401±29 BP, Ua-56449)	3151	489
I5868_published	0.672474	0.381584	0.064769	0.282667	1e-05	0.034166	0.143148	0.093647	Ukraine	Direct: IntCal20	7313	5471-5231 calBCE (6385±25 BP, PSUAMS-2807)	5053	2260
I14676_published	0.788614	0.036836	0.005365	0.024974	0.018252	0.011923	0.524749	0.012624	Italy	Direct: IntCal20	4053	2200-2030 calBCE (3715±25 BP, PSUAMS-6690)	5302	1249
DA380_final.SG	0.532782	0.17297	0.129799	0.106464	0.008114	0.068522	0.392087	0.052188	Turkmenistan	Direct: IntCal20	5173	3366-3098 calBCE (4528±40 BP, UBA-33659)	3322	1851
ATP3.SG	0.27973	0.018488	0.088857	0.103698	0.037268	0.035804	0.519493	1e-05	Spain	Direct: IntCal20	5397	3516-3365 calBCE (4650±30 BP, Beta-368281)	3007	2390
UNTA58_68Sk2	0.386514	0.311576	0.050072	0.061969	1e-05	0.011042	0.406475	0.015865	Germany	Direct: IntCal20	4347	2468-2305 calBCE (3910±20 BP, MAMS-18935)	3991	356
I6760	0.646942	0.027128	1e-05	0.008175	0.030152	0.015871	0.579019	0.009787	United Kingdom	Direct: IntCal20	5781	3946-3710 calBCE (5023±34 BP, OxA-17173)	5105	676
HG02190	0.160735	0.037786	0.028005	0.0074	1e-05	0.014628	0.102446	0.806168	CDX		10		10	0
vbj018.SG	0.498998	0.147225	0.046007	0.223003	0.054866	0.007768	0.399293	0.03509	Sweden	Direct: IntCal20	4868	3011-2878 calBCE (4296±34 BP, Ua-57862)	4722	146
VK158.SG	0.394776	0.033239	1.9e-05	1e-05	0.215839	0.064939	0.547084	1e-05	Russia	Context: Archaeological - Period	950	900-1100 CE	3780	2830
AITI_33_d	0.321174	0.096292	1e-05	0.035568	0.147532	1e-05	0.472161	1e-05	Germany	Direct: IntCal20	3596	1740-1542 calBCE (3364±28 BP, MAMS-21566)	3962	366
PRU001	0.709626	0.055932	1e-05	0.033241	0.018465	0.005544	0.520518	0.02076	Czech Republic	Direct: IntCal20	4331	2464-2296 calBCE (3893±25 BP, MAMS-38482)	4860	529
HG02408	0.167831	0.04222	0.030114	0.010653	1e-05	0.009871	0.10381	0.803312	CDX		10		10	0
I7689	0.588834	1e-05	1e-05	1e-05	0.121717	0.071866	0.491045	1e-05	Portugal	Context: Archaeological - Period	3900	2200-1700 BCE	4532	632
KO1001	0.78159	0.03088	1e-05	0.02072	0.0268	0.028327	0.513202	0.016539	Czech Republic	Direct: IntCal20	4761	2899-2699 calBCE (4216±24 BP, MAMS-30781)	5101	340
RISE667.SG	0.672474	0.31367	0.015353	0.090152	0.017541	0.020966	0.197249	0.345058	Russia	Context: Archaeological - Period	4300	2900-1800 BCE	3938	362
HG01606	0.481849	0.050255	0.000623	0.055668	0.008614	0.024217	0.667864	0.030334	IBS		10		10	0
I11028	0.419478	0.134677	0.263129	0.094232	0.047668	0.035194	0.250381	0.048212	Uzbekistan	Direct: IntCal20	5099	3332-2937 calBCE (4445±25 BP, PSUAMS-4780)	4901	198
HG00128	0.170529	0.031898	0.009684	0.03427	0.022579	0.006895	0.802859	0.007219	GBR		10		10	0
CBT014	0.770062	0.065293	0.008896	1e-05	0.006507	0.019704	0.505778	0.033173	Turkey	Direct: IntCal20	5518	3637-3386 calBCE (4767±28 BP, MAMS-41632)	4372	1146
HG03899	0.106503	0.144603	0.132635	0.0092	1e-05	0.051373	0.329465	0.302041	STU		10		10	0
DA190.SG	0.450148	0.16945	0.216149	0.006459	1e-05	0.038557	0.41257	0.045632	Russia	Direct: IntCal20	1263	610-775 calCE (1351±32 BP, UBA-31237)	4031	2768
ETM023	0.58985	0.054895	0.073216	0.030706	0.016362	0.036724	0.44083	0.031681	Syria	Context: Archaeological - Period	4275	2350-2300 BCE	3182	1093
I6943	0.434332	0.217674	0.056168	0.111008	1e-05	0.060411	0.265369	0.170279	India	Direct: IntCal20	1228	674-773 calCE (1280±15 BP, PSUAMS-4606)	2604	1376
I6630	0.989486	0.026813	0.044193	1.2e-05	0.02625	1.8e-05	0.487209	1e-05	Spain	Context: Archaeological - Period	4550	2900-2300 BCE	5050	500
rath2.SG	0.421876	0.162722	0.025315	0.072036	0.015965	0.055124	0.524839	0.018689	Ireland	Direct: IntCal20	3819	2026-1700 calBCE (3539±54 BP, UBA-8705)	1940	1879
I6466	2.01448	1e-05	1e-05	0.159657	1e-05	1e-05	0.168549	1e-05	Portugal	Context: Archaeological - Period	4450	2700-2300 BCE	4328	122
MIG012	0.263726	0.232222	0.00994	0.054989	1e-05	0.022022	0.457847	0.018587	Czech Republic	Context: Archaeological - Period	3800	2000-1700 BCE	4018	218
ber2F.SG	0.399636	0.238761	1e-05	0.056848	1e-05	0.044399	0.507455	0.016088	Sweden	Direct: IntCal20	4492	2625-2469 calBCE (4030±30 BP, Beta-423306)	3391	1101
VK129.SG	0.448486	0.152088	0.025781	0.071169	0.015197	0.043492	0.549801	0.030469	Iceland	Context: Archaeological - Period	1000	900-1000 CE	1760	760
HG00137	0.234917	0.083635	0.00746	0.065381	0.013214	0.007241	0.698858	0.023518	GBR		10		21	11
HG03730	0.123181	0.126176	0.125959	0.018822	1e-05	0.059124	0.308929	0.338647	ITU		10		10	0
I16165	0.97299	1e-05	1e-05	0.042629	1e-05	0.013257	0.498017	0.034696	Italy	Direct: IntCal20	5671	3787-3652 calBCE (4960±25 BP, PSUAMS-6924)	5808	137
ALA016	1.01049	0.019782	0.049687	0.021386	0.039909	0.037514	0.383566	0.027411	Turkey	Direct: IntCal20	3503	1614-1504 calBCE (3284±24 BP, MAMS-33684)	4603	1100
I3123	0.80151	0.035305	0.006032	1e-05	0.047352	0.016981	0.516756	0.009063	Italy	Direct: IntCal20	4121	2287-2041 calBCE (3760±30 BP, PSUAMS-3892)	5496	1375
I5070	1.13903	0.043098	0.004528	0.00365	0.006067	0.028262	0.453962	0.007552	Austria	Direct: IntCal20	7048	5209-4998 calBCE (6140±25 BP, PSUAMS-4224)	6142	906
GRG047	0.945562	0.024096	1e-05	0.023262	0.000879	0.013971	0.49058	0.042687	France	Context: Archaeological - Period	6450	5000-4000 BCE	5180	1270
HG00663	0.167831	0.040235	0.030935	0.009242	1e-05	0.009815	0.089814	0.81994	CHS		10		10	0
I1992	0.305602	0.083441	0.187246	0.000252	0.030397	0.059431	0.37867	0.077116	Pakistan	Direct: IntCal20	3025	1203-941 calBCE (2890±30 BP, Beta-428665)	3610	585
I7423_published	0.543906	1e-05	0.066182	0.06524	0.06056	0.052095	0.416401	0.035411	Spain	Context: Archaeological - Period	400	1500-1600 CE	2524	2124
KBD002	0.500858	0.28916	0.098262	0.053809	0.021617	0.010792	0.380001	0.06054	Russia	Direct: IntCal20	4035	2192-1985 calBCE (3695±20 BP, MAMS-19727)	3237	798
HG03668	0.113645	0.147393	0.134406	0.007932	0.000847	0.038663	0.383188	0.260468	PJL		10		10	0
I8974	0.542646	0.150637	1e-05	1e-05	1e-05	1e-05	1e-05	0.545528	Thailand	Context: Archaeological - Period	3050	1200-1000 BCE	1593	1457
TRPTN_613.SG	0.522422	0.005695	1e-05	0.018098	0.023227	0.022129	0.625696	0.006417	United Kingdom	Direct: IntCal20	5639	3766-3642 calBCE (4921±24 BP, SUERC-49837)	5009	630
I4607	0.59136	0.360119	0.194674	0.112309	0.050129	0.015488	0.226704	1e-05	Romania	Direct: IntCal20	8927	7446-6643 calBCE (8047±122 BP, OxA-4380)	7604	1323
HG00235	0.304417	0.095986	0.002985	0.069564	0.019963	0.009751	0.666368	0.017315	GBR		10		72	62
NA18562	0.165897	0.0491	0.031453	0.00394	1e-05	0.007547	0.08648	0.820495	CHB		10		10	0
I8199	0.957678	1e-05	0.016308	0.025033	0.041683	0.010973	0.481744	0.016706	Spain	Context: Archaeological - Period	4650	2900-2500 BCE	5361	711
CL63	0.301814	0.126276	0.012244	0.039569	0.032883	0.014335	0.505267	0.025849	Italy	Context: Archaeological - Period	1345	580-630 CE	3659	2314
OBN010	0.640214	0.026177	1e-05	0.019092	0.017633	0.013104	0.564288	0.031518	France	Context: Archaeological - Period	6700	5000-4500 BCE	4976	1724
NA18981	0.164779	0.035327	0.023987	0.009715	1e-05	0.008692	0.110849	0.809884	JPT		10		10	0
HG03750	0.109689	0.120025	0.138297	0.002954	0.007486	0.057004	0.347561	0.297592	STU		10		10	0
I9033	0.768774	0.058659	0.026903	1e-05	0.031155	0.042465	0.458176	0.022315	Greece	Direct: IntCal20	3296	1418-1278 calBCE (3084±24 BP, DEM-2903, MAMS-25207)	3715	419
I1497	1.5485	0.036103	1e-05	0.036516	0.009332	0.014123	0.341183	0.007485	Hungary	Direct: IntCal20	5019	3320-2922 calBCE (4421±27 BP, MAMS-14825)	6788	1769
I13226	0.42816	0.195226	0.147528	0.079268	0.001295	0.04667	0.23344	0.174406	Pakistan	Direct: IntCal20	2911	1012-906 calBCE (2810±20 BP, PSUAMS-5503)	2749	162
VK406.SG	0.430386	0.069654	0.033376	0.070817	0.035942	0.028136	0.63129	0.00973	Sweden	Context: Archaeological - Period	900	900-1200 CE	1155	255
VK262.SG	0.44347	0.122289	1e-05	0.055843	0.019988	0.05577	0.619973	0.011615	United Kingdom	Context: Archaeological - Period	953	970-1025 CE	1025	72
LBR005	0.612034	0.038841	0.009188	0.027618	0.043135	0.015741	0.532581	0.011764	France	Direct: IntCal20	7051	5216-4953 calBCE (6151±45 BP, LTL-13784A)	4738	2313
ALA015	0.874074	0.108391	0.077671	0.008706	0.001946	0.030081	0.382793	0.003769	Turkey	Direct: IntCal20	3861	2018-1778 calBCE (3566±26 BP, MAMS-33683)	4480	619
HG03967	0.106545	0.145771	0.131262	0.007617	0.002553	0.04875	0.34652	0.286874	ITU		10		10	0
R113.SG	0.46345	0.083579	0.002347	0.023678	0.002536	0.025905	0.556704	0.021265	Italy	Context: Archaeological - Period	1850	1-200 CE	1971	121
HG01767	0.581345	0.046291	0.001483	0.037754	0.000244	0.035168	0.667658	0.024104	IBS		10		10	0
HG01679	0.520913	0.051859	0.004427	0.047592	1e-05	0.023166	0.673853	0.026902	IBS		10		20	10
HG03695	0.120239	0.146895	0.138257	0.014143	1e-05	0.04714	0.328228	0.301521	STU		10		10	0
ANN1.SG	0.676398	0.022259	0.013859	0.030019	0.000317	0.014886	0.569462	0.011975	Ireland	Direct: IntCal20	5405	3637-3191 calBCE (4670±70 BP, GrA-1703)	5287	118
HG03882	0.117219	0.147378	0.15394	0.002211	1e-05	0.049759	0.348086	0.273301	ITU		10		10	0
OBKR_47	0.27135	0.04242	1e-05	1e-05	0.023909	0.016708	0.661022	0.019959	Germany	Direct: IntCal20	4012	2139-1971 calBCE (3671±22 BP, MAMS-18894)	1271	2741
WEZ54.SG	0.414762	0.153949	0.03624	1e-05	1e-05	0.019788	0.602001	0.059137	Germany	Context: Archaeological - Period	3200	1300-1200 BCE	2588	612
AITI_70	0.521826	0.134034	0.008125	0.05734	0.035705	0.015352	0.436518	0.014346	Germany	Direct: IntCal20	3901	2116-1781 calBCE (3594±37 BP, MAMS-21582)	4210	309
I11734	0.602712	0.419295	0.099076	0.174051	1e-05	0.021906	0.132826	0.117945	Kazakhstan	Direct: IntCal20	4918	3024-2908 calBCE (4360±20 BP, PSUAMS-4619)	5126	208
NA12006	0.275921	0.082212	0.017631	0.067165	0.021963	0.005647	0.669524	0.024916	CEU		10		61	51
NA20527	0.540733	0.025804	0.007305	0.000776	0.010338	0.01388	0.742256	0.022495	TSI		10		618	608
I7645	1.49658	0.040891	1e-05	0.000445	0.005187	0.026743	0.36832	0.016136	Spain	Direct: IntCal20	5845	3981-3804 calBCE (5120±25 BP, MAMS-16340)	7058	1213
I1028	0.617392	0.433447	0.016288	0.213654	1e-05	0.018491	0.185007	0.105553	Russia	Direct: IntCal20	3704	1879-1632 calBCE (3440±30 BP, Beta-436293)	5967	2263
vik_84001.SG	0.43584	0.097883	0.00733	0.056538	0.04118	0.053626	0.584342	0.040775	Sweden	Direct: IntCal20	964	895-1033 calCE (1055±30 BP, Ua-22712)	1126	162
RISE680.SG	0.635998	0.243287	0.013844	0.107789	0.00714	0.022971	0.236319	0.350402	Russia	Context: Archaeological - Period	4300	2900-1800 BCE	3690	610
HG03863	0.119783	0.136701	0.156032	0.011935	1e-05	0.051912	0.336717	0.282658	ITU		10		10	0
s19_V14_2.SG	0.581008	0.201127	0.051703	0.116749	0.015878	0.037084	0.531705	1e-05	Estonia	Direct: IntCal20	3130	1274-1055 calBCE (2966±29 BP, SUERC-44064)	3558	428
VK148.SG	0.49327	0.067206	0.06528	0.062809	0.012901	1e-05	0.630955	0.071227	United Kingdom	Context: Archaeological - Period	1010	880-1000 CE	2227	1217
HG00472	0.165683	0.02865	0.025829	0.006674	1e-05	0.00686	0.100005	0.830889	CHS		10		10	0
GBVPK.SG	0.406716	0.089114	0.003143	0.033873	0.026428	0.013623	0.687491	0.013439	France	Direct: IntCal20	4336	2461-2299 calBCE (3890±15 BP, UCAIMS-223208)	1467	2869
BRZ002	0.992278	0.038191	1e-05	0.022141	0.004154	0.017992	0.482388	0.018931	Czech Republic	Direct: IntCal20	5521	3637-3386 calBCE (4768±26 BP, MAMS-41372)	5425	96
I4159	0.267796	0.079352	0.162008	0.037339	0.008559	0.030083	0.38091	0.099401	Uzbekistan	Context: Archaeological - Period	3400	1600-1300 BCE	3552	152
I2472	0.623286	0.03553	1e-05	1e-05	0.11523	0.013728	0.482146	0.0294	Spain	Direct: IntCal20	3428	1533-1427 calBCE (3220±30 BP, Beta-299309)	5058	1630
CBT011	0.861274	0.03562	0.023103	0.019859	0.05073	0.02365	0.435975	0.027621	Turkey	Context: Archaeological - Period	5480	3590-3470 BCE	4637	843
I12136_published	0.446806	0.220256	0.146944	0.06367	1e-05	0.036087	0.23144	0.188749	Pakistan	Context: Archaeological - Period	2850	1000-800 BCE	2503	347
HG00982	0.158339	0.044916	0.036038	0.012054	1e-05	0.008101	0.074257	0.819868	CDX		10		10	0
MIB053	0.316432	0.180221	0.04011	0.05499	0.022493	0.014863	0.506303	0.00299	Czech Republic	Direct: IntCal20	3761	1890-1700 calBCE (3488±28 BP, CRL-19429)	3871	110
I2359	1.11979	0.105329	1e-05	0.011975	1e-05	0.034134	0.40046	1e-05	Hungary	Context: Archaeological - Period	6700	5000-4500 BCE	5695	1005
I0839	0.754454	0.094524	0.008681	0.034623	0.051387	0.013187	0.44085	1e-05	Portugal	Direct: IntCal20	4264	2456-2203 calBCE (3847±29 BP, OxA-28859)	3623	641
VK312.SG	0.453996	0.073025	0.025553	0.06096	1e-05	0.020996	0.686541	0.023666	Denmark	Context: Archaeological - Period	1075	850-900 CE	212	863
HG00651	0.163775	0.042344	0.022255	1e-05	1e-05	0.007363	0.096279	0.8297	CHS		10		10	0
OBKR_81	0.526286	1e-05	1e-05	0.068606	0.077805	0.039896	0.430563	0.083414	Germany	Direct: IntCal20	3910	2027-1892 calBCE (3602±24 BP, MAMS-18902)	1736	2174
VK485.SG	0.498842	0.127306	0.037307	0.044966	0.04079	0.020141	0.642654	1e-05	Estonia	Direct: IntCal20	1244	649-775 calCE (1330±30 BP, Poz-109002)	1101	143
I2787	0.412778	0.280883	0.047259	0.102232	0.004195	0.014948	0.407472	0.013153	Hungary	Direct: IntCal20	4254	2456-2200 calBCE (3840±35 BP, Poz-83640)	3970	284
POST_47	0.253918	0.143493	0.060823	0.014767	1.4e-05	1e-05	0.549279	1e-05	Germany	Direct: IntCal20	3997	2136-1952 calBCE (3662±24 BP, MAMS-18965)	2903	1094
MIB086	0.224774	0.147962	0.020289	0.100861	0.031854	0.011129	0.463578	1e-05	Czech Republic	Direct: IntCal20	3906	2027-1890 calBCE (3599±24 BP, MAMS-30457)	3651	255
EKA1.SG	0.50798	0.138421	0.037678	0.074085	0.034713	0.05433	0.55503	0.023484	Estonia	Direct: IntCal20	4195	2447-2136 calBCE (3805±35 BP, Poz-15499)	1192	3003
I5525	0.312248	0.141633	0.033267	0.086137	0.046768	0.009039	0.488208	0.014824	Germany	Context: Archaeological - Period	4250	2800-1800 BCE	3926	324
MIB005	0.354742	0.164578	0.034056	0.086673	0.058047	0.006439	0.491321	1e-05	Czech Republic	Direct: IntCal20	3767	1886-1749 calBCE (3498±19 BP, MAMS-30485)	3834	67
MAS15.SG	0.511638	1e-05	1e-05	1.7e-05	0.01536	0.031362	0.657198	1e-05	France	Direct: IntCal20	4950	3092-2921 calBCE (4395±20 BP, UCAIMS-229439)	4511	439
I20747	0.235906	0.303599	0.042351	1e-05	1e-05	0.031873	0.382668	0.021195	Hungary	Context: Archaeological - Period	2100	400 BCE - 100 CE	4711	2611
HG01686	0.467773	0.050326	0.006306	0.058565	0.013358	0.030609	0.654496	0.027433	IBS		10		19	9
HG01860	0.167831	0.044305	0.033284	0.013354	1e-05	0.012301	0.090853	0.805883	KHV		10		10	0
I7192	0.730358	0.035051	0.005562	1e-05	0.033236	0.02081	0.542884	0.011734	Czech Republic	Direct: IntCal20	5552	3654-3530 calBCE (4840±25 BP, PSUAMS-3879)	4997	555
I7542	0.244584	0.248008	0.172216	0.036233	1e-05	0.037263	0.249473	0.042842	Uzbekistan	Direct: IntCal20	3766	1886-1747 calBCE (3495±20 BP, PSUAMS-3231)	4418	652
I3712_published	0.512972	0.383497	0.129879	0.12332	0.097539	1e-05	0.168415	0.01758	Ukraine	Direct: IntCal20	7377	5512-5376 calBCE (6490±25 BP, PSUAMS-2300)	6806	571
UNTA58_68Sk2_d	0.303418	0.228981	0.031249	0.044873	0.046389	0.006646	0.429359	0.027967	Germany	Direct: IntCal20	4347	2468-2305 calBCE (3910±20 BP, MAMS-18935)	3984	363
atp12-1420.SG	0.269274	0.041017	0.034165	0.025932	0.013991	0.044347	0.582601	0.022504	Spain	Direct: IntCal20	4868	3011-2881 calBCE (4300±30 BP, Beta-368295)	2856	2012
HG04059	0.092811	0.164014	0.134505	0.003524	1e-05	0.048767	0.331325	0.280336	ITU		10		10	0
I10359_published	1.01672	0.080297	0.059203	1e-05	0.00626	0.062554	0.369363	1e-05	Israel	Direct: IntCal20	3512	1614-1511 calBCE (3295±20 BP, PSUAMS-4852)	3870	358
NA18544	0.164877	0.030551	0.008065	0.004835	1e-05	0.00164	0.070704	0.882708	CHB		10		10	0
I8344	0.284636	0.183024	1e-05	0.102395	0.019319	1e-05	0.449595	0.051718	Spain	Context: Archaeological - Period	2400	500-400 BCE	3321	921
I3977	0.611612	0.222999	0.083305	0.090859	0.008057	0.019165	0.383011	0.162162	Kazakhstan	Direct: IntCal20	3015	1190-999 calBCE (2885±20 BP, PSUAMS-2507)	2948	67
VK220.SG	0.44903	0.108188	0.033513	0.063429	0.032253	0.034197	0.594811	0.021876	Russia	Context: Archaeological - Period	900	900-1200 CE	1105	205
I2008_published	0.978118	1e-05	1e-05	0.024465	1e-05	0.019649	0.528245	0.014958	Germany	Direct: IntCal20	7041	5211-4957 calBCE (6137±35 BP, KIA-40342)	5437	1604
HG00266	0.089971	0.027087	1e-05	0.052087	0.005005	0.001614	0.802113	0.073144	FIN		10		10	0
CB13.SG	0.369294	0.021858	1e-05	0.008649	1e-05	0.061212	0.616738	0.031077	Spain	Direct: IntCal20	7345	5474-5318 calBCE (6410±30 BP, Beta-384724)	3766	3579
NA20516	0.488645	0.02107	0.016848	0.008407	0.004901	0.015056	0.739941	0.029652	TSI		10		145	135
R36.SG	0.23451	0.051604	0.013591	0.030642	0.035476	0.023567	0.589158	0.036971	Italy	Context: Archaeological - Period	1450	400-600 CE	2539	1089
I13223	0.422252	0.208546	0.157008	0.069258	1e-05	0.047713	0.236091	0.156253	Pakistan	Context: Archaeological - Period	2850	1000-800 BCE	2724	126
HG00271	0.148235	0.014684	1e-05	0.063289	0.011776	0.001294	0.817554	0.081585	FIN		10		10	0
HG01794	0.165655	0.033121	0.022744	0.010042	1e-05	0.009632	0.104542	0.81881	CDX		10		10	0
HG03693	0.122093	0.139051	0.121963	0.01635	1e-05	0.051769	0.322238	0.325741	STU		10		10	0
I12809	0.409562	0.192302	1e-05	1e-05	1e-05	0.010451	0.471424	0.055279	Spain	Context: Archaeological - Period	3775	1880-1770 BCE	2692	1083
I0018	1.2237	0.027358	1e-05	0.012991	0.017396	0.018839	0.437367	0.011991	Germany	Direct: IntCal20	7168	5307-5071 calBCE (6246±30 BP, MAMS-24635)	6449	719
NA12829	0.319977	0.077834	0.014275	0.061511	0.007815	0.007961	0.683319	0.025328	CEU		10		10	0
I0804	0.633198	1e-05	0.163856	0.106343	0.041625	0.022471	0.646037	1e-05	Germany	Direct: IntCal20	4010	2139-1959 calBCE (3671±26 BP, MAMS-22821)	3991	19
VK507.SG	0.45833	0.158976	0.009148	0.044957	0.035349	0.021066	0.591671	0.031751	Estonia	Direct: IntCal20	1121	706-945 calCE (1200±30 BP, Beta-509634)	2354	1233
I6942	0.575804	0.122974	0.144019	0.057188	5.1e-05	0.047708	0.228005	0.351709	India	Direct: IntCal20	1118	774-885 calCE (1200±20 BP, PSUAMS-5469)	1679	561
RISE396.SG	0.362074	1e-05	0.31193	1e-05	0.022168	0.009358	0.451497	0.049817	Armenia	Direct: IntCal20	3009	1196-932 calBCE (2879±31 BP, OxA-31001)	3328	319
HG02156	0.167831	0.035172	0.02956	0.015745	1e-05	0.00949	0.096511	0.813502	CDX		10		10	0
I11520	0.518268	0.196015	0.184303	0.033825	0.007431	0.040556	0.255319	0.205438	Uzbekistan	Direct: IntCal20	3497	1613-1503 calBCE (3280±20 BP, PSUAMS-4605)	2688	809
UGU005	0.543668	0.236166	0.089245	0.028134	1e-05	0.017671	0.360719	0.203642	Mongolia	Direct: IntCal20	1885	17-121 calCE (1960±15 BP, GrM-12936)	2591	706
MX198	0.313888	0.240902	0.051209	0.051464	0.026307	0.015647	0.419303	0.015865	Switzerland	Direct: IntCal20	4509	2861-2342 calBCE (4015±65 BP,¬†ETH-17371)	3985	524
I3601	0.29082	0.162515	0.058407	0.129177	4.6e-05	0.01492	0.436016	0.008082	Germany	Context: Archaeological - Period	4175	2300-2150 BCE	3842	333
I5657_published	0.306516	0.174944	1e-05	1e-05	1e-05	1e-05	0.642017	1e-05	Germany	Context: Archaeological - Period	4200	2500-2000 BCE	3816	384
I2459	0.32641	0.186183	0.071513	0.070773	0.061186	0.024906	0.388827	0.023569	United Kingdom	Direct: IntCal20	4231	2453-2148 calBCE (3829±30 BP, SUERC-54823)	3815	416
I6224	0.457538	0.179896	0.066142	0.078231	1e-05	0.009144	0.25733	0.301769	Mongolia	Direct: IntCal20	2225	370-197 calBCE (2210±20 BP, PSUAMS-7268)	2328	103
FUC003_merged	1.10183	0.064234	1e-05	0.008213	1e-05	0.006517	0.455493	0.021941	Spain	Direct: IntCal20	7019	5209-4947 calBCE (6120±30 BP, UGA-7565)	5544	1475
I4440	0.618624	0.361261	0.179169	0.138118	0.054186	0.019644	0.209556	0.01113	Latvia	Direct: IntCal20	7074	5216-5016 calBCE (6180±30 BP, PSUAMS-2264)	7306	232
I2610	0.293806	0.212152	0.064196	0.078188	0.068079	0.024724	0.290944	0.020143	United Kingdom	Direct: IntCal20	3783	1939-1743 calBCE (3515±35 BP, Poz-83498)	3799	16
I0026	0.917386	0.031984	1e-05	0.010597	0.021791	0.035068	0.476676	0.026403	Germany	Context: Archaeological - Period	7125	5500-4850 BCE	5614	1511
HUGO_180Sk2_d	0.376282	1e-05	0.034918	0.205984	0.126275	0.019497	0.334251	0.13096	Germany	Direct: IntCal20	4307	2461-2211 calBCE (3871±25 BP, MAMS-18919)	3666	641
MIB070	0.323732	0.189602	0.019079	0.050081	0.041645	0.007847	0.487572	0.029793	Czech Republic	Direct: IntCal20	3825	1947-1776 calBCE (3545±18 BP, MAMS-30491)	3802	23
I4085	0.41234	0.1897	0.254804	0.02459	1e-05	0.047173	0.290101	0.063546	Turkmenistan	Context: Archaeological - Period	5450	4000-3000 BCE	4872	578
I3040	1.21589	0.022343	1e-05	1e-05	0.031055	0.011015	0.443021	0.02045	United Kingdom	Context: Archaeological - Period	5525	3650-3500 BCE	6187	662
VK476.SG	0.368136	0.073574	1e-05	0.047297	0.014904	0.018508	0.637708	0.055819	Sweden	Context: Archaeological - Period	975	900-1050 CE	775	200
I7421	0.406866	0.15848	0.208335	0.057903	0.01106	0.027613	0.345875	0.05792	Uzbekistan	Direct: IntCal20	3790	1935-1751 calBCE (3525±25 BP, PSUAMS-3120)	4217	427
I3593_published	0.323042	0.117842	0.048642	0.052471	1e-05	0.033159	0.498983	1e-05	Germany	Direct: IntCal20	4207	2401-2145 calBCE (3817±26 BP, BRAMS-1215)	2763	1444
I1902_published	0.963866	0.022735	1e-05	1e-05	1e-05	0.017862	0.550273	1e-05	Hungary	Context: Archaeological - Period	6550	4900-4300 BCE	6112	438
kzb002.SG	0.556424	0.263269	0.016482	0.077314	0.013888	0.006278	0.533087	0.031648	Russia	Direct: IntCal20	3704	1879-1632 calBCE (3440±30 BP, Beta-451579)	3898	194
R117.SG	0.326202	0.081879	0.005512	0.020662	0.013935	0.037248	0.566047	0.025044	Italy	Context: Archaeological - Period	1450	400-600 CE	2083	633
I3403	0.56357	0.058539	0.048132	0.027768	0.006846	0.011721	0.504881	0.033096	India	Direct: IntCal20	128	1694-1918 calCE (105±15 BP, PSUAMS-5435)	3925	3797
HG00342	0.069751	0.090968	1e-05	0.097267	1e-05	0.00233	0.681139	0.079226	FIN		10		10	0
I8728_published	0.488296	0.162649	0.179503	0.065922	0.010898	0.052726	0.19198	0.244224	Iran	Context: Archaeological - Period	4500	2600-2500 BCE	2414	2086
CL31	0.39045	0.080547	1e-05	0.03395	0.006623	0.022473	0.398322	0.19234	Italy	Context: Archaeological - Period	1345	580-630 CE	1760	415
DA65.SG	0.636108	0.260007	0.078484	0.054024	1e-05	0.036161	0.331963	0.221157	Kyrgyzstan	Direct: IntCal20	1494	265-547 calCE (1629±40 BP, UBA-31191)	3498	2004
NA20507	0.594801	0.038388	0.006641	0.008702	0.006702	0.011832	0.713606	0.023465	TSI		10		219	209
I12980	0.423602	0.118998	0.115131	0.152925	1e-05	1e-05	0.096771	0.242131	Pakistan	Context: Archaeological - Period	2850	1000-800 BCE	3168	318
I0413	0.620922	0.020202	1e-05	0.004601	0.016537	0.028821	0.577884	0.028592	Spain	Direct: IntCal20	7143	5304-5065 calBCE (6234±28 BP, MAMS-16166)	5247	1896
HG02784	0.122619	0.162341	0.148822	0.018096	0.003801	0.045958	0.317946	0.280421	PJL		10		10	0
NA18961	0.164419	0.03585	0.025634	0.005916	0.001153	0.009196	0.106817	0.813718	JPT		10		10	0
DA222.SG	0.573688	0.103227	0.031653	0.059248	6.2e-05	0.032874	0.301365	0.422167	Kazakhstan	Context: Archaeological - Period	1100	750-950 CE	1541	441
ILK001	0.759994	0.025086	1e-05	0.013111	0.036552	0.022884	0.52646	0.017774	Ukraine	Direct: IntCal20	4773	2900-2701 calBCE (4221±22 BP, MAMS-30072)	5129	356
ERS1790730.SG	0.632974	0.077817	0.028209	0.029849	0.002669	0.095645	0.41124	0.028203	Lebanon	Context: Archaeological - Period	3650	1800-1600 BCE	3806	156
I10552	0.873358	1e-05	1e-05	0.0008	0.031784	0.018935	0.551801	0.010198	Italy	Direct: IntCal20	3234	1386-1212 calBCE (3025±20 BP, PSUAMS-4875)	4993	1759
NA20525	0.595649	0.027697	0.010752	0.002458	0.003046	0.016199	0.725036	0.023936	TSI		10		243	233
HG04029	0.142903	0.135072	0.143089	0.000683	0.007232	0.052116	0.344887	0.304445	STU		10		10	0
I8997	0.450936	0.18011	0.183931	0.058824	0.020834	0.032616	0.237025	0.175881	Pakistan	Context: Archaeological - Period	2850	1000-800 BCE	2785	65
CL57	0.238246	0.128136	0.035714	0.04913	0.02852	0.020801	0.510004	1e-05	Italy	Context: Archaeological - Period	1345	580-630 CE	2829	1484
ORC009	0.783762	0.006896	1e-05	0.011229	0.028753	0.017176	0.563494	0.008377	Italy	Direct: IntCal20	3062	1211-1016 calBCE (2917±24 BP, MAMS-38288)	4932	1870
I2443	0.326768	0.186133	0.035703	0.101334	0.032653	0.011296	0.460009	1e-05	United Kingdom	Direct: IntCal20	4091	2286-2028 calBCE (3740±40 BP, OxA-8868)	3983	108
SEC006	0.836814	0.019417	1e-05	0.01334	0.022114	0.013045	0.546024	0.008723	Italy	Direct: IntCal20	4331	2461-2297 calBCE (3888±19 BP, MAMS-38293)	5109	778
AITI_37_d	0.647202	0.35222	1e-05	1e-05	1e-05	1e-05	0.317806	1e-05	Germany	Direct: IntCal20	3850	2018-1775 calBCE (3560±28 BP, MAMS-21569)	4032	182
I3136	0.913206	0.022377	1e-05	0.014475	0.022918	0.017033	0.511421	0.015341	United Kingdom	Direct: IntCal20	5397	3516-3370 calBCE (4665±30 BP, PSUAMS-2069)	5056	341
NA12489	0.299317	0.102693	0.008298	0.073895	0.00378	0.007866	0.665648	0.021029	CEU		10		10	0
tem001.SG	0.43021	0.149053	0.066119	0.101569	0.024995	0.047694	0.385046	0.104382	Russia	Direct: IntCal20	1725	129-321 calCE (1825±28 BP, Ua-56453)	2273	548
NA12400	0.307809	0.100216	0.006998	0.062438	0.014096	0.005769	0.668122	0.023446	CEU		10		10	0
I6596_published	1.0267	1e-05	1.9e-05	1e-05	1e-05	0.026643	0.548499	1e-05	Spain	Context: Archaeological - Period	4550	2900-2300 BCE	6323	1773
CHA003_merged	1.12849	0.030511	1e-05	0.015655	1e-05	0.026974	0.46598	0.010614	Spain	Direct: IntCal20	7075	5302-4991 calBCE (6180±54 BP, D-AMS-015821)	6191	884
I1738	0.568102	0.456597	0.125577	0.147231	1e-05	0.012119	0.19124	0.01503	Ukraine	Direct: IntCal20	7348	5475-5320 calBCE (6420±40 BP, Poz-81153)	6811	537
SB603A_lib.SG	0.994754	0.041305	1e-05	1e-05	0.020309	0.023006	0.495856	0.002692	United Kingdom	Direct: IntCal20	5516	3641-3384 calBCE (4775±34 BP, OxA-34470)	5737	221
I0406	0.471598	0.04636	0.010011	0.010495	1e-05	0.037516	0.574453	0.03513	Spain	Context: Archaeological - Period	5700	3900-3600 BCE	3342	2358
I6471_published	0.357166	0.059661	0.124437	0.131967	0.039197	0.047497	0.438448	0.00113	Spain	Context: Archaeological - Period	4200	2500-2000 BCE	3249	951
HG00236	0.296541	0.094818	0.014887	0.058442	0.002734	0.011219	0.681708	0.020093	GBR		10		10	0
TIM006.SG	0.600804	0.160972	0.074175	0.029767	1e-05	0.023275	0.637876	0.038081	Russia	Direct: IntCal20	4502	2834-2466 calBCE (4031±36 BP, UBA-41635)	1902	2600
NA12843	0.246633	0.093784	0.008197	0.06505	0.010194	0.00519	0.683856	0.030108	CEU		10		10	0
TU908_SX21	1.10087	0.018304	1e-05	0.015562	0.000866	0.023625	0.493351	0.004943	Switzerland	Direct: IntCal20	4327	2461-2295 calBCE (3885±21 BP, BE-8012.1.1)	6932	2605
HG02392	0.164419	0.05026	0.022998	0.015267	1e-05	0.010883	0.091003	0.807864	CDX		10		10	0
GBVPL.SG	0.434258	0.016216	0.006564	0.014769	0.028846	0.019229	0.623662	0.014025	France	Direct: IntCal20	4474	2574-2473 calBCE (4015±15 BP, UCAIMS-223209)	4834	360
ALA095	0.930194	0.036527	0.022699	0.012762	0.015556	0.050879	0.410982	0.049923	Turkey	Direct: IntCal20	3780	1922-1750 calBCE (3516±25 BP, MAMS-41109)	4059	279
AMC001	0.658238	1e-05	0.090762	0.029685	0.04004	0.060439	0.44637	1e-05	Italy	Direct: IntCal20	1772	125-234 calCE (1863±22 BP, MAMS-39519)	4093	2321
HG02375	0.167831	0.048208	0.033669	0.007043	1e-05	0.011763	0.091144	0.808154	CDX		10		10	0
VK346.SG	0.364014	0.114093	0.026845	0.018947	1e-05	0.050297	0.604676	0.030892	Sweden	Context: Archaeological - Period	1000	800-1100 CE	1281	281
HG03744	0.114841	0.128942	0.142113	0.012383	1e-05	0.053494	0.320803	0.31575	STU		10		10	0
NA18986	0.166055	0.040264	0.020664	0.011919	1e-05	0.010333	0.102567	0.813344	JPT		10		10	0
HG03950	0.116541	0.135425	0.14439	0.008809	1e-05	0.052329	0.324377	0.309004	STU		10		10	0
NA12046	0.242145	0.081813	0.006057	0.062529	0.009982	0.010317	0.69288	0.033923	CEU		10		21	11
I3705	0.795474	0.033785	0.070166	0.014737	0.021373	0.045482	0.425832	0.021633	Jordan	Direct: IntCal20	3344	1493-1304 calBCE (3130±25 BP, PSUAMS-1987)	4210	866
VLI076	0.56696	0.310002	0.088763	0.102501	0.028595	0.005458	0.396668	0.015247	Czech Republic	Direct: IntCal20	4906	3018-2899 calBCE (4340±25 BP, MAMS-45799)	4559	347
VK388.SG	0.49212	0.132193	0.011821	0.037439	0.02896	0.031269	0.646972	0.021159	Norway	Context: Archaeological - Period	800	700-1600 CE	1116	316
HG00620	0.167831	0.037991	0.024023	0.005674	1e-05	0.006808	0.090513	0.83497	CHS		10		10	0
MOK21A.SG	0.32875	0.08757	0.022265	0.034312	0.046423	0.030104	0.598334	0.00912	Serbia	Context: Archaeological - Period	3900	2100-1800 BCE	1666	2234
UNTA58_152	0.379756	0.054391	1e-05	0.039316	0.089625	0.023689	0.59784	0.04876	Germany	Direct: IntCal20	3848	2011-1777 calBCE (3558±23 BP, MAMS-18942)	1975	1873
HG04056	0.106435	0.144761	0.13609	0.01196	1e-05	0.051686	0.32385	0.300935	ITU		10		10	0
6DT22.SG	0.366966	0.109121	0.011271	0.038015	0.027173	0.024567	0.633792	0.003296	United Kingdom	Context: Archaeological - Period	1750	50-350 CE	1344	406
Spiginas2	0.417144	0.24782	0.082708	0.09145	0.046339	0.024233	0.379763	1e-05	Lithuania	Direct: IntCal20	3880	2132-1749 calBCE (3580±60 BP, Poz-61573)	3991	111
NA12144	0.363433	0.084707	0.024015	0.048888	0.013889	0.009155	0.658912	0.027614	CEU		10		10	0
I1793	0.314174	0.16091	0.107559	0.133377	0.063143	1e-05	0.265855	0.089986	Turkmenistan	Direct: IntCal20	4038	2195-2027 calBCE (3700±20 BP, PSUAMS-2312)	3449	589
VK265.SG	0.353428	0.072553	0.004038	0.040449	0.023163	0.049518	0.619521	0.031224	Sweden	Context: Archaeological - Period	1000	800-1100 CE	1091	91
ART023	0.883174	0.02223	0.067641	0.009758	0.032564	0.022567	0.427312	0.02901	Turkey	Direct: IntCal20	5227	3487-3105 calBCE (4563±25 BP, MAMS-33547)	4778	449
TORTF.SG	0.305816	0.083573	0.034907	0.025022	1e-05	0.020326	0.647042	0.005781	France	Direct: IntCal20	3861	2008-1825 calBCE (3565±15 BP, UCAIMS-223207)	1916	1945
MA974.SG	0.672474	0.382649	0.152909	0.189821	1e-05	0.053173	0.190449	0.03098	Estonia	Direct: IntCal20	5586	3785-3519 calBCE (4860±60 BP, CAMS-6266)	6393	807
I2379	1.28844	0.018544	1e-05	0.001887	0.042679	0.015575	0.422116	0.008956	Hungary	Direct: IntCal20	6984	5209-4855 calBCE (6100±40 BP, Poz-88115)	6325	659
atp005.SG	0.553978	1e-05	1e-05	1e-05	1e-05	0.064608	0.590301	0.038432	Spain	Direct: IntCal20	7069	5214-5015 calBCE (6170±30 BP, Beta-368283)	4783	2286
I3579	0.528238	1e-05	0.037186	0.031371	0.058965	0.032936	0.52385	0.015499	Spain	Context: Archaeological - Period	1450	400-600 CE	2819	1369
I10366	0.940806	0.049781	0.023356	1e-05	0.022546	0.051376	0.449596	1e-05	Italy	Direct: IntCal20	2244	389-208 calBCE (2250±20 BP, PSUAMS-4874)	5273	3029
HG00631	0.161985	0.036844	0.023998	0.005534	1e-05	0.008266	0.091211	0.831203	CHS		10		10	0
R45.SG	0.374458	0.035491	0.018412	0.007308	0.01769	0.059509	0.563916	0.035936	Italy	Context: Archaeological - Period	1750	1-400 CE	2744	994
ILK003	0.814454	0.058499	0.012319	0.016986	0.037973	0.036049	0.458964	0.007472	Ukraine	Direct: IntCal20	4781	2901-2703 calBCE (4225±22 BP, MAMS-30074)	4264	517
HG00345	0.062505	0.075921	0.003482	0.082956	0.00771	0.003103	0.696468	0.072772	FIN		10		10	0
TORTC.SG	0.376146	0.031237	1e-05	0.036642	0.017214	0.016499	0.636229	1e-05	France	Direct: IntCal20	4476	2578-2472 calBCE (4020±20 BP, UCAIMS-229426)	3486	990
HG00478	0.167825	0.042546	0.027932	0.010447	1e-05	0.008131	0.078331	0.832589	CHS		10		10	0
I10361	0.91445	0.169944	0.005045	1e-05	1e-05	1e-05	0.32439	0.103855	Israel	Context: Archaeological - Period	3500	1600-1500 BCE	4232	732
HG01776	0.477377	0.04829	0.009713	0.051787	0.028965	0.013932	0.655629	0.030378	IBS		10		1081	1071
I1064	0.487466	0.218555	0.063579	0.070466	0.047205	0.00414	0.483855	0.019686	Russia	Direct: IntCal20	3739	1879-1693 calBCE (3460±20 BP, PSUAMS-2102)	3950	211
hem004.minus.SG	0.514332	0.127857	0.040278	0.291073	0.039991	0.008356	0.393481	0.019883	Sweden	Direct: IntCal20	5145	3341-3026 calBCE (4472±33 BP, Ua-57852)	4912	233
MIB065	0.382156	0.134107	0.048401	0.070665	0.057858	0.018008	0.505014	0.020778	Czech Republic	Direct: IntCal20	3744	1882-1693 calBCE (3467±27 BP, CRL-19439)	3428	316
pcw260.SG	0.322836	0.134466	0.029058	0.056627	0.01191	0.049589	0.53309	0.01043	Poland	Direct: IntCal20	4237	2455-2147 calBCE (3830±35 BP, Poz-34734)	2729	1508
I6755.SG	0.823978	0.026254	1e-05	0.013998	0.038293	0.015947	0.518898	0.012481	United Kingdom	Direct: IntCal20	5528	3644-3527 calBCE (4808±32 BP, OxA-13539)	4976	552
I5374.SG	0.74907	0.088146	1e-05	1e-05	0.069323	0.051824	0.435286	1e-05	United Kingdom	Direct: IntCal20	4480	2663-2456 calBCE (4008±39 BP, OxA-16460)	3807	673
I3137_published	0.781818	0.06472	0.019151	1e-05	1e-05	0.019005	0.533515	1e-05	United Kingdom	Context: Archaeological - Period	5350	3800-3000 BCE	4740	610
I6475	1.01277	0.059506	1e-05	1e-05	1e-05	1e-05	0.519129	1e-05	Spain	Context: Archaeological - Period	4200	2500-2000 BCE	5419	1219
HG00113	0.104125	0.045564	0.002912	0.035719	0.01675	0.002538	0.813618	0.014905	GBR		10		10	0
UNTA85_1412	0.299506	0.136244	0.032586	1e-05	0.035572	0.009241	0.511857	0.031491	Germany	Direct: IntCal20	3910	2028-1891 calBCE (3602±25 BP, MAMS-18951)	3649	261
I2569_published	0.576592	0.290231	0.0805	1e-05	1e-05	1e-05	0.344719	0.236568	United Kingdom	Direct: IntCal20	3978	2140-1901 calBCE (3650±40 BP, SUERC-5318)	2803	1175
OBKR_117	0.42407	0.162927	0.059553	0.046142	0.039636	0.017209	0.542148	0.008173	Germany	Direct: IntCal20	3883	2022-1831 calBCE (3581±23 BP, MAMS-18911)	3203	680
I0115	0.363324	0.383619	0.000536	0.074623	1e-05	0.005505	0.381112	1e-05	Germany	Direct: IntCal20	3815	1959-1751 calBCE (3540±31 BP, MAMS-21494)	4187	372
MIS006	0.429912	0.141445	1e-05	0.092528	0.074281	0.014892	0.526714	0.028837	Czech Republic	Direct: IntCal20	4235	2452-2152 calBCE (3833±27 BP, CRL-20112)	3916	319
HG02070	0.165311	0.0381	0.037962	0.016087	1e-05	0.01122	0.100096	0.795254	KHV		10		10	0
I15946	1.22889	0.065076	0.01015	0.025876	0.007878	0.024792	0.374868	0.016013	Italy	Direct: IntCal20	5968	4158-3958 calBCE (5205±30 BP, PSUAMS-6699)	6146	178
I10106	0.818994	0.013531	0.146309	1e-05	0.046351	0.041463	0.33334	0.046125	Israel	Context: Archaeological - Period	3550	1700-1500 BCE	3945	395
HG01600	0.161951	0.04622	0.028924	0.007118	1e-05	0.01463	0.090972	0.809176	KHV		10		10	0
DKS-A-1_38.SG	0.609566	0.130707	0.053442	1e-05	0.045504	0.055393	0.683471	1e-05	Iceland	Context: Archaeological - Period	1025	850-1000 CE	1999	974
VK217.SG	0.537078	0.082743	1e-05	0.139862	0.026965	0.033321	0.601798	0.047593	Sweden	Context: Archaeological - Period	950	800-1200 CE	1751	801
cim358.SG	0.642794	0.11014	0.086937	0.049229	0.055962	0.020021	0.441338	0.221523	Moldova	Direct: IntCal20	2822	971-808 calBCE (2730±35 BP, Poz-91085)	1629	1193
I0659_published	1.31196	0.01797	1e-05	0.002652	0.016246	0.023072	0.428751	0.015187	Germany	Direct: IntCal20	7031	5210-4952 calBCE (6130±40 BP, KIA-40350)	7192	161
I7214	0.224326	0.17214	0.048533	0.082638	1e-05	0.017339	0.424275	0.03086	Czech Republic	Context: Archaeological - Period	4200	2500-2000 BCE	3008	1192
CAK533.SG	0.486294	0.022543	1e-05	0.013102	0.021791	0.026723	0.620751	0.005383	Ireland	Direct: IntCal20	4926	3087-2902 calBCE (4360±31 BP, OxA-35327)	4992	66
I3581	0.518102	0.103434	0.038943	1e-05	0.016006	0.064536	0.467119	0.012304	Spain	Context: Archaeological - Period	1450	400-600 CE	3090	1640
I7640	0.27093	0.152723	0.050738	0.080496	0.030262	0.005082	0.472385	0.007532	United Kingdom	Direct: IntCal20	3307	1434-1278 calBCE (3100±30 BP, SUERC-28349)	4089	782
HG00590	0.167831	0.047231	0.028985	0.012317	1e-05	0.010893	0.083524	0.817029	CHS		10		10	0
I10104	0.829054	0.054181	0.000957	0.06482	0.043847	0.028561	0.38467	0.047575	Israel	Context: Archaeological - Period	3825	1950-1800 BCE	4474	649
I8212	0.546842	0.125108	0.106166	1.3e-05	1.6e-05	1e-05	0.705851	1e-05	Spain	Context: Archaeological - Period	2375	500-350 BCE	2147	228
HG01810	0.161845	0.040143	0.024157	0.016507	1e-05	0.01291	0.103566	0.799705	CDX		10		10	0
VK221.SG	0.536236	0.115185	0.017328	0.041227	0.021942	0.024102	0.666807	0.045281	Russia	Context: Archaeological - Period	1050	800-1000 CE	1070	20
tem003.SG	0.574876	0.185549	0.06628	0.076123	0.020833	0.027896	0.481538	0.092973	Russia	Direct: IntCal20	1698	131-336 calCE (1810±30 BP, Beta-451576)	2631	933
HG03234	0.106337	0.151044	0.144357	0.001375	0.016272	0.037383	0.410204	0.208609	PJL		10		10	0
HG00143	0.324457	0.079855	0.008579	0.059179	0.010183	0.006417	0.691186	0.021523	GBR		10		10	0
I4899	0.392892	0.211379	0.197168	0.136209	1e-05	0.000402	0.20938	0.105651	Uzbekistan	Context: Archaeological - Period	3400	1600-1300 BCE	4091	691
kzb007.SG	0.538516	0.180517	0.049947	0.070466	0.022758	0.031709	0.55832	0.019294	Russia	Direct: IntCal20	3672	1873-1623 calBCE (3422±30 BP, Ua-56447)	2888	784
I2123	0.543904	0.222158	0.226149	0.097733	1e-05	0.015197	0.211773	0.162684	Turkmenistan	Direct: IntCal20	4211	2451-2141 calBCE (3815±35 BP, Poz-83491)	3613	598
RISE145.SG	0.405176	1e-05	1e-05	0.062686	0.05911	0.045349	0.687821	0.011354	Poland	Direct: IntCal20	4015	2191-1956 calBCE (3677±31 BP, UB-16564)	3827	188
IKI019	0.762514	0.120738	1e-05	1e-05	0.016046	1e-05	0.39706	0.107374	Turkey	Context: Archaeological - Period	5250	3500-3100 BCE	4032	1218
I8187	1.2412	0.074086	0.057914	0.036934	1e-05	0.028412	0.292226	0.031994	Israel	Context: Archaeological - Period	3675	1800-1650 BCE	4581	906
I3707	0.809842	0.059363	0.04841	1e-05	0.015967	0.053257	0.411521	0.040888	Jordan	Direct: IntCal20	3286	1413-1264 calBCE (3070±25 BP, PSUAMS-1991)	3820	534
OBKR_117_d	0.427606	0.153894	0.05543	0.027825	0.112452	1e-05	0.45514	0.072805	Germany	Direct: IntCal20	3883	2022-1831 calBCE (3581±23 BP, MAMS-18911)	2297	1586
I6714.SG	0.61421	0.308897	0.046376	0.096581	0.021592	0.018245	0.447025	0.032142	Russia	Direct: IntCal20	4479	2618-2468 calBCE (4020±25 BP, PSUAMS-3909)	4570	91
I2980	0.903658	0.025065	0.014582	0.016297	0.029515	0.021639	0.496455	0.00241	United Kingdom	Direct: IntCal20	5173	3364-3101 calBCE (4530±33 BP, SUERC-69073)	5207	34
FLR001	1.04921	0.037737	1e-05	0.024744	0.023312	0.0162	0.456852	0.010719	France	Direct: IntCal20	6414	4542-4367 calBCE (5640±30 BP, Beta-421634)	5183	1231
I12641	0.338814	0.093504	0.011855	0.078938	0.036617	0.009397	0.516852	1e-05	Spain	Direct: IntCal20	2599	786-541 calBCE (2510±30 BP, Beta-449093)	3554	955
ZO2002	0.45546	0.358392	0.066536	0.126692	0.018604	0.010264	0.284304	0.026691	Russia	Context: Archaeological - Period	4850	3300-2500 BCE	4299	551
I6537	0.368024	0.184456	0.028601	0.095121	0.070204	0.00933	0.435809	0.024244	Poland	Direct: IntCal20	4130	2293-2039 calBCE (3765±35 BP, Poz-54136)	3935	195
MSR003	0.519254	0.006426	0.016447	0.0192	0.046187	0.027332	0.540607	0.045864	Italy	Context: Archaeological - Period	2500	800-300 BCE	2892	392
I8158	0.869098	0.065936	1e-05	0.057905	1e-05	0.033801	0.455005	0.001935	Spain	Context: Archaeological - Period	4650	2900-2500 BCE	4698	48
HG03986	0.102707	0.137822	0.135036	0.011878	1e-05	0.050581	0.343472	0.288629	STU		10		10	0
I3025	0.586984	0.002833	0.168801	0.273174	0.084813	0.01626	0.373987	0.037376	United Kingdom	Direct: IntCal20	9257	7476-7085 calBCE (8270±45 BP, OxA-23812)	6678	2579
HG00367	0.063447	0.107281	0.002587	0.06945	1e-05	0.001622	0.685999	0.080849	FIN		10		10	0
MIB043	0.235432	0.145777	0.004466	0.0788	0.012572	0.017098	0.500336	0.022421	Czech Republic	Direct: IntCal20	3807	1945-1771 calBCE (3536±22 BP, CRL-19421)	3825	18
PEN001_real2	0.282582	0.106062	0.041163	0.097147	0.018754	0.012617	0.471389	0.014099	France	Direct: IntCal20	7359	5477-5331 calBCE (6440±40 BP, GrA-26894)	4347	3012
I5658	0.37349	0.102049	0.016434	0.11214	0.060761	0.004052	0.532649	0.022412	Germany	Context: Archaeological - Period	4200	2500-2000 BCE	3575	625
VK20.SG	0.507604	0.145967	0.034807	0.085791	1e-05	0.032778	0.602608	0.015593	Russia	Context: Archaeological - Period	900	1000-1100 CE	1673	773
NA20513	0.579713	0.031537	0.025888	0.004205	0.010585	0.017589	0.695701	0.027604	TSI		10		1814	1804
R1014.SG	0.651202	0.031757	0.017333	0.001395	1e-05	0.024957	0.591871	0.001753	Italy	Direct: IntCal20	7074	5214-5044 calBCE (6180±25 BP, UCIAMS-213631)	4802	2272
I1896	1.21338	0.02108	1e-05	1e-05	0.005376	0.014281	0.484875	0.002899	Hungary	Direct: IntCal20	7190	5317-5074 calBCE (6264±34 BP, OxA-29050)	6608	582
HG00410	0.167831	0.044689	0.025802	0.017723	1e-05	0.008324	0.083126	0.820316	CHS		10		10	0
Kivutkalns215	0.371334	0.199505	0.042265	0.08199	0.023051	0.022333	0.461652	0.018625	Latvia	Direct: IntCal20	2559	758-418 calBCE (2462±27 BP, Hela-3745)	3808	1249
NA18582	0.166255	0.020883	0.022659	0.017916	0.000258	0.007641	0.10002	0.829826	CHB		10		10	0
HG00684	0.167831	0.034172	0.02462	0.006335	0.001198	0.009281	0.098693	0.825691	CHS		10		10	0
OBKR_50_d	0.537446	0.114962	1e-05	0.09172	0.03786	0.025024	0.427929	1e-05	Germany	Direct: IntCal20	3935	2114-1899 calBCE (3623±23 BP, MAMS-18895)	3937	2
I4252_published	0.703554	0.103987	1e-05	1e-05	1e-05	1e-05	0.551951	1e-05	Poland	Direct: IntCal20	4155	2287-2140 calBCE (3780±20 BP, PSUAMS-2338)	4466	311
I4893	1.03953	0.040989	1e-05	0.000507	0.017223	0.019976	0.486727	0.006561	Czech Republic	Direct: IntCal20	6345	4446-4347 calBCE (5550±20 BP, PSUAMS-2850)	6015	330
I12987	0.382092	0.174182	0.13391	0.081121	1e-05	0.031658	0.262771	0.171147	Pakistan	Context: Archaeological - Period	2850	1000-800 BCE	2504	346
NA18625	0.163521	0.035477	0.022418	0.001601	1e-05	0.008602	0.097058	0.832669	CHB		10		10	0
MIB064	0.340658	0.177791	0.040807	0.045272	0.055166	0.007233	0.473934	0.033878	Czech Republic	Direct: IntCal20	3853	2008-1779 calBCE (3560±18 BP, MAMS-30489)	3805	48
LugarCanto42.SG	0.452334	0.033003	0.004771	0.026547	0.030715	0.048094	0.558241	0.017423	Portugal	Context: Archaeological - Period	5950	4500-3500 BCE	3235	2715
OBKR_67	0.576834	0.117656	0.006853	1e-05	0.085569	0.018805	0.456252	0.002523	Germany	Direct: IntCal20	3906	2026-1890 calBCE (3599±22 BP, MAMS-18897)	3871	35
R970.SG	0.23077	0.055283	0.004088	0.029046	0.023665	0.034871	0.593318	0.033913	Italy	Context: Archaeological - Period	300	1600-1700 CE	2113	1813
OTTM_141_d	0.303082	0.0918	0.012591	0.094336	1e-05	0.068743	0.444895	0.043731	Germany	Direct: IntCal20	3516	1672-1461 calBCE (3297±36 BP, MAMS-21552)	1746	1770
MK5009	0.51099	0.317224	0.093224	0.072414	0.004666	0.008422	0.403206	0.020092	Russia	Direct: IntCal20	4705	2879-2631 calBCE (4160±30 BP, MAMS-110549)	4433	272
I1720	0.520678	0.173728	0.060378	0.058699	0.051884	0.037824	0.319184	1e-05	Russia	Context: Archaeological - Period	5300	3700-3000 BCE	3578	1722
HG03773	0.153867	0.144109	0.160597	0.007331	0.003423	0.050538	0.326603	0.300407	ITU		10		10	0
NA20581	0.647865	0.054342	0.019152	0.017453	0.009086	0.015054	0.651463	0.029521	TSI		10		10	0
IKI016	0.890982	0.157789	1e-05	1e-05	0.02163	0.013852	0.395457	0.020384	Turkey	Direct: IntCal20	5396	3519-3371 calBCE (4671±22 BP, MAMS-40676)	4931	465
MIG008	0.541194	0.215957	1e-05	0.053981	1e-05	1e-05	0.608472	0.055911	Czech Republic	Direct: IntCal20	3872	2014-1830 calBCE (3573±18 BP, MAMS-30490)	2713	1159
HG03746	0.100405	0.16101	0.130936	0.010133	1e-05	0.039439	0.375938	0.248811	STU		10		10	0
BR2.SG	0.26561	0.127015	0.014357	0.063492	0.023367	0.041589	0.512212	0.014527	Hungary	Direct: IntCal20	2858	987-833 calBCE (2769±24 BP, OxA-27859)	2921	63
I8474	0.515494	0.097501	1e-05	1e-05	0.042641	0.009237	0.553595	1e-05	Spain	Context: Archaeological - Period	1800	100-200 CE	3396	1596
HG03778	0.108949	0.152761	0.127915	0.014143	1e-05	0.057389	0.312312	0.306017	ITU		10		10	0
HG00183	0.122917	0.040747	0.003403	0.044483	0.001227	0.001321	0.815575	0.070778	FIN		10		10	0
HG00533	0.167831	0.047801	0.018035	0.01116	1e-05	0.006287	0.08742	0.829278	CHS		10		10	0
I2351	1.19918	1e-05	0.00603	1e-05	0.213981	0.037441	0.274599	1e-05	Hungary	Context: Archaeological - Period	6050	4300-3900 BCE	4525	1525
HG00114	0.103193	0.05438	0.005733	0.046491	1e-05	0.004518	0.804031	0.017076	GBR		10		10	0
NA20806	0.637533	0.050877	0.023382	0.020899	0.014122	0.017465	0.637767	0.034142	TSI		10		125	115
HG01028	0.167831	0.038195	0.031767	0.005381	1e-05	0.012868	0.102225	0.809544	CDX		10		10	0
HUGO_190	0.295982	0.211642	0.046325	0.059716	0.019035	0.01633	0.447606	0.01109	Germany	Direct: IntCal20	4103	2275-2041 calBCE (3748±19 BP, MAMS-18921)	4029	74
I0103	0.66155	0.340642	0.076247	0.057441	0.107611	1e-05	0.412567	1e-05	Germany	Direct: IntCal20	4472	2617-2461 calBCE (4000±31 BP, MAMS-21488)	4411	61
NIEcap12c	0.30008	0.122577	1e-05	0.051304	0.037459	0.019754	0.57829	0.004399	Germany	Context: Archaeological - Period	1345	580-630 CE	3063	1718
VK165.SG	0.449614	0.126389	0.014162	0.05678	0.023881	0.039334	0.608517	0.019497	United Kingdom	Context: Archaeological - Period	1010	880-1000 CE	1097	87
I6195	0.538242	0.143942	0.229903	0.062984	1e-05	0.034	0.317234	0.1448	Pakistan	Direct: IntCal20	2911	1012-906 calBCE (2810±20 BP, PSUAMS-2841)	3263	352
vik_84035.SG	0.49164	0.081405	0.015003	0.09859	0.015153	0.039092	0.632196	0.028135	Sweden	Direct: IntCal20	1061	772-987 calCE (1155±30 BP, Ua-22710)	1115	54
HG00290	0.089017	0.067283	0.010368	0.082381	0.027885	0.003957	0.692158	0.076552	FIN		10		10	0
HG02700	0.087943	0.159508	0.1451	0.010993	0.006539	0.033038	0.397342	0.207527	PJL		10		10	0
RISE554.SG	0.588494	0.166674	0.023874	0.128211	0.01795	0.076631	0.124076	0.420583	Russia	Direct: IntCal20	2878	1009-835 calBCE (2782±30 BP, OxA-31141)	3094	216
HG02219	0.503581	0.064244	1e-05	0.053323	0.004475	0.024216	0.657087	0.028787	IBS		10		20	10
HG00171	0.142817	0.04266	1e-05	0.052106	1e-05	0.00145	0.814151	0.077095	FIN		10		10	0
VK363.SG	0.305546	0.082613	1e-05	0.062628	0.010959	0.029965	0.608254	0.022098	Denmark	Context: Archaeological - Period	1000	900-1000 CE	1510	510
SEC002	0.69289	0.021824	0.008023	1e-05	0.003117	0.011777	0.608542	0.005361	Italy	Direct: IntCal20	4352	2470-2306 calBCE (3917±19 BP, MAMS-38290)	5709	1357
Aes13	0.812586	0.032999	0.016371	1e-05	0.021475	0.016715	0.5258	0.015359	Switzerland	Direct: IntCal20	4902	3013-2900 calBCE (4337±23 BP, BE-9182.1.1)	5169	267
I11736	0.569544	0.363075	0.091248	0.101018	0.020757	0.008071	0.338784	0.025572	Kazakhstan	Direct: IntCal20	5021	3315-2928 calBCE (4425±20 BP, PSUAMS-4944)	4773	248
NA18631	0.167829	0.04413	0.029246	0.002991	1e-05	0.007295	0.083009	0.833308	CHB		10		10	0
I8502	0.467554	0.311598	0.296341	0.034661	1e-05	0.038467	0.159615	0.056836	Turkmenistan	Direct: IntCal20	5013	3316-2923 calBCE (4420±25 BP, PSUAMS-4038)	4999	14
FLR004	0.946522	0.041476	1e-05	0.022397	0.028258	0.011943	0.491153	1e-05	France	Direct: IntCal20	6512	4678-4458 calBCE (5720±30 BP, Beta-413158)	5175	1337
HG01790	0.310701	0.091713	0.016311	0.05882	0.016233	0.005445	0.662892	0.028949	GBR		10		10	0
NA20763	0.580765	0.065501	0.017475	0.013948	0.004038	0.013229	0.670641	0.028015	TSI		10		10	0
HG00142	0.372733	0.092638	1e-05	0.060073	0.012224	0.00732	0.671578	0.021011	GBR		10		17	7
I6753	0.75277	0.026536	0.020793	1e-05	0.050992	0.01583	0.519165	0.010357	United Kingdom	Context: Archaeological - Period	5305	3730-2980 BCE	4974	331
I6547	0.327656	0.197604	0.141948	0.059576	1e-05	0.029094	0.213822	0.185527	Pakistan	Context: Archaeological - Period	2000	200 BCE - 100 CE	2682	682
HG02154	0.167831	0.047622	0.03453	0.006237	1e-05	0.011712	0.086087	0.813791	CDX		10		10	0
VK86.SG	0.625052	1e-05	1e-05	1e-05	1e-05	0.073004	0.903225	1e-05	Denmark	Context: Archaeological - Period	1075	850-900 CE	3941	2866
HG01785	0.514553	0.059724	0.00823	0.069205	0.012741	0.011257	0.647351	0.020891	IBS		10		29	19
KON003	0.318942	0.262624	0.076284	0.098852	0.090836	0.026305	0.231236	0.037088	Czech Republic	Context: Archaeological - Period	4650	2900-2500 BCE	4179	471
Aes11	0.848126	0.049365	1e-05	1e-05	0.013683	0.019491	0.528184	0.009101	Switzerland	Direct: IntCal20	4885	3011-2892 calBCE (4322±23 BP, BE-9180.1.1)	5241	356
HG01746	0.451753	0.0545	0.014093	0.061665	1e-05	0.019062	0.669124	0.026645	IBS		10		128	118
MX211	1.04816	0.065042	1e-05	0.011103	0.000391	0.020342	0.470506	0.002443	Switzerland	Direct: IntCal20	4992	3264-2923 calBCE (4415±21 BP, BE-8003.1.1)	5757	765
HG01608	0.503361	0.061299	0.002031	0.056326	0.007348	0.026521	0.644964	0.033708	IBS		10		42	32
RISE479.SG	0.601542	0.028273	0.012203	0.145951	1e-05	0.027013	0.74085	0.010224	Hungary	Context: Archaeological - Period	3700	2000-1500 BCE	2236	1464
I7270	0.393132	0.233537	0.101799	0.154701	0.082327	0.041286	0.246658	1e-05	Czech Republic	Context: Archaeological - Period	4200	2500-2000 BCE	4106	94
NIEcap12a	0.672474	0.118494	0.020743	0.040857	1e-05	0.031136	0.549853	0.238897	Germany	Context: Archaeological - Period	1345	580-630 CE	1983	638
OBKR_84	0.462118	0.046062	0.063007	0.074804	0.210674	0.052704	0.269086	1e-05	Germany	Direct: IntCal20	3875	2022-1825 calBCE (3575±25 BP, MAMS-18905)	2686	1189
NA20762	0.652085	0.044492	0.023035	0.017003	0.007128	0.015959	0.659246	0.028154	TSI		10		21	11
I3406	0.525912	0.191227	0.131362	0.052466	1e-05	0.040089	0.333967	0.177588	India	Direct: IntCal20	1016	886-990 calCE (1125±20 BP, PSUAMS-5436)	2027	1011
HG01704	0.546677	0.049438	0.003905	0.042651	1e-05	0.039523	0.648983	0.036859	IBS		10		10	0
I6714	0.553664	0.305973	0.08205	0.098405	0.033726	0.013875	0.385182	0.021374	Russia	Direct: IntCal20	4479	2618-2468 calBCE (4020±25 BP, PSUAMS-3909)	4496	17
OBKR_66	0.254724	0.085341	0.028165	0.039145	0.05881	0.011315	0.565836	0.002502	Germany	Direct: IntCal20	3918	2029-1897 calBCE (3609±22 BP, MAMS-18896)	3064	854
NNM-A-1_38.SG	0.40957	0.088738	1e-05	0.096091	0.030956	0.02433	0.616919	0.011494	Iceland	Context: Archaeological - Period	1015	870-1000 CE	1336	321
VK281.SG	0.49508	0.122905	0.024547	0.063354	0.040587	0.031126	0.609028	0.019746	Denmark	Context: Archaeological - Period	1000	900-1000 CE	1157	157
HG01765	0.493429	0.046997	0.008329	0.048474	0.010481	0.02679	0.66609	0.027518	IBS		10		10	0
I1177_published	1.14201	0.13854	0.070118	1e-05	1e-05	0.019911	0.309578	0.008208	Israel	Context: Archaeological - Period	5950	4500-3500 BCE	4733	1217
IKI006	1.72362	0.219113	0.038454	0.000691	1e-05	1e-05	0.142683	1e-05	Turkey	Context: Archaeological - Period	5250	3500-3100 BCE	4538	712
HG01682	0.534653	0.049398	0.006687	0.065398	0.001472	0.015903	0.658833	0.026682	IBS		10		10	0
I4263	0.49812	0.305551	0.067314	0.049205	0.025876	0.007429	0.436966	0.020472	Kazakhstan	Direct: IntCal20	3658	1867-1625 calBCE (3415±25 BP, PSUAMS-2123)	4113	455
RA63	0.483694	0.148114	1e-05	0.028096	0.031148	0.016622	0.471811	0.015151	Switzerland	Direct: IntCal20	3970	2131-1945 calBCE (3647±20 BP, BE-7993.1.1)	3837	133
RISE500.SG	0.634338	0.117061	0.076415	0.079514	1e-05	0.039547	0.629019	0.039356	Russia	Context: Archaeological - Period	3550	1700-1500 BCE	786	2764
HG01811	0.156283	0.039549	0.025176	0.006041	1e-05	0.014736	0.10202	0.806684	CDX		10		10	0
HG00115	0.120301	0.057855	0.01126	0.046384	0.000401	0.004425	0.799383	0.008254	GBR		10		10	0
BU2001	0.520854	0.323318	0.071632	0.095058	0.01772	0.01289	0.371328	0.032233	Russia	Direct: IntCal20	4675	2866-2582 calBCE (4125±19 BP, HD-29619)	4363	312
MIB042	0.279554	0.193315	0.01015	0.050852	0.025138	0.009436	0.501098	0.01354	Czech Republic	Direct: IntCal20	3776	1917-1748 calBCE (3512±22 BP, CRL-19420)	3865	89
Donkalnis4	0.487982	0.155295	0.204488	0.244967	0.076884	1e-05	0.22609	1e-05	Lithuania	Direct: IntCal20	7823	5991-5736 calBCE (6995±65 BP, OxA-5924)	5408	2415
AITI_36	1.13921	0.047008	1e-05	1e-05	0.025592	1e-05	0.474435	1e-05	Germany	Direct: IntCal20	3836	2011-1773 calBCE (3552±27 BP, MAMS-21568)	5650	1814
HG00125	0.075297	0.054301	0.007751	0.044455	0.013326	0.004479	0.792873	0.022029	GBR		10		10	0
RA44	1.04769	1.2e-05	1e-05	1e-05	0.039304	0.021853	0.508755	1e-05	Switzerland	Direct: IntCal20	4828	2913-2779 calBCE (4253±24 BP, BE-8007.1.1)	6001	1173
HG01796	0.158851	0.051091	0.024836	0.010558	1e-05	0.012201	0.08276	0.814044	CDX		10		10	0
MX183	0.850154	0.009918	0.028997	0.002841	0.031743	0.016084	0.526417	0.003337	Switzerland	Direct: IntCal20	5160	3344-3036 calBCE (4486±28 BP, MAMS-27568)	5168	8
HG01597	0.165259	0.0551	0.027397	0.013349	1e-05	0.012497	0.087862	0.80249	KHV		10		10	0
POST_32	0.478018	0.126782	1e-05	0.075251	1e-05	0.036402	0.473906	1e-05	Germany	Direct: IntCal20	3930	2034-1900 calBCE (3619±20 BP, MAMS-18961)	3164	766
KO7001	0.379516	0.218933	0.083237	0.032646	0.033506	0.016258	0.467233	0.001699	Czech Republic	Direct: IntCal20	3985	2135-1947 calBCE (3655±24 BP, MAMS-30792)	3944	41
s19_VIII8_1.SG	0.41547	0.133345	0.005006	0.073309	0.089245	0.024937	0.545636	1e-05	Russia	Context: Archaeological - Period	1813	75-200 CE	2647	834
NA18618	0.165565	0.053193	0.022985	0.009062	1e-05	0.00827	0.093988	0.811348	CHB		10		10	0
VK247.SG	0.541978	0.075165	1e-05	0.133249	0.094029	0.052121	0.503614	0.076555	Denmark	Context: Archaeological - Period	1075	850-900 CE	2078	1003
I5527	0.595388	0.311476	0.147933	1e-05	1e-05	0.080082	0.414753	0.007183	Germany	Context: Archaeological - Period	4250	2800-1800 BCE	4769	519
vik_KAL006.SG	0.530282	0.139456	0.041591	0.103334	0.015991	0.043399	0.553226	0.031898	Sweden	Context: Archaeological - Period	900	900-1200 CE	2621	1721
VK168.SG	0.412734	0.135995	0.004462	0.08791	0.009743	0.051059	0.56206	0.018892	United Kingdom	Context: Archaeological - Period	1010	880-1000 CE	1261	251
I0461	0.226464	0.106568	0.008805	0.02205	0.031299	0.026166	0.569501	0.012597	Spain	Direct: IntCal20	4241	2453-2201 calBCE (3837±25 BP, MAMS-14857)	2786	1455
ETM026	0.841458	0.040967	0.05418	0.052006	0.059867	0.026623	0.339972	0.047896	Syria	Context: Archaeological - Period	3850	2000-1800 BCE	4221	371
VK288.SG	0.48271	0.091753	0.011146	0.039667	0.040578	0.022898	0.664233	0.034834	Denmark	Context: Archaeological - Period	1000	900-1000 CE	971	29
VK274.SG	0.405036	0.096642	0.022049	0.053245	0.037756	0.029184	0.589439	0.037956	Denmark	Context: Archaeological - Period	1000	900-1000 CE	1083	83
I7035	0.422982	0.18538	0.117069	0.053514	0.027978	0.02816	0.178612	0.284531	India	Direct: IntCal20	1015	887-986 calCE (1125±15 BP, PSUAMS-4596)	2438	1423
vik_stg021.SG	0.400534	0.122998	1e-05	0.076173	0.023204	0.05163	0.571872	0.018134	Sweden	Direct: IntCal20	919	901-1154 calCE (1020±35 BP, Ua-22728)	1425	506
I1553	1.08837	0.189312	1e-05	0.108741	1e-05	0.017852	0.243848	1e-05	Spain	Context: Archaeological - Period	4500	2850-2250 BCE	4595	95
DA85.SG	0.584802	0.172032	0.072769	0.067615	0.029042	0.037212	0.393344	0.184139	Kyrgyzstan	Direct: IntCal20	1666	133-405 calCE (1781±46 BP, UBA-31203)	2384	718
SFI-36.SG	0.451934	0.048937	0.050904	0.01252	0.015834	0.074388	0.47192	0.044391	Lebanon	Context: Archaeological - Period	2385	540-330 BCE	2089	296
vbj007.minus.SG	0.394012	0.264341	1e-05	0.266655	0.004866	0.021235	0.267416	0.036235	Sweden	Direct: IntCal20	4469	2621-2457 calBCE (3995±33 BP, Ua-57858)	5015	546
I7578	0.320966	0.164564	0.030965	0.057921	0.050443	0.008749	0.501888	0.009706	United Kingdom	Direct: IntCal20	3080	1256-1013 calBCE (2930±35 BP, SUERC-25497)	3898	818
I7577	0.308722	0.180415	0.031623	0.071054	0.035378	0.014539	0.470558	0.014547	United Kingdom	Direct: IntCal20	3198	1386-1123 calBCE (3005±35 BP, SUERC-25499)	3937	739
HG01841	0.161443	0.032793	0.032762	0.01343	1e-05	0.011196	0.105964	0.80064	KHV		10		10	0
HG02026	0.165927	0.042424	0.026866	0.00779	0.002102	0.010992	0.10365	0.805215	KHV		10		10	0
VK429.SG	0.426454	0.09987	0.024536	0.044514	0.04094	0.02918	0.631796	0.006145	Sweden	Context: Archaeological - Period	975	900-1050 CE	1090	115
HG04054	0.117719	0.139805	0.137874	0.014369	1e-05	0.054989	0.304522	0.323363	ITU		10		10	0
I0825	1.33419	0.211047	1e-05	1e-05	1e-05	0.012109	0.275134	1e-05	Spain	Direct: IntCal20	4346	2471-2296 calBCE (3915±29 BP, MAMS-25939)	5571	1225
I0946	0.548104	0.263831	0.055838	0.109671	0.010962	0.024071	0.473422	1e-05	Russia	Direct: IntCal20	3886	2133-1751 calBCE (3584±55 BP, AA-90948)	4062	176
Spiginas1	0.595416	0.286752	0.216608	0.114108	0.064585	0.018601	0.256417	0.004391	Lithuania	Direct: IntCal20	6263	4442-4243 calBCE (5470±40 BP, Poz-61572)	8297	2034
HG03625	0.081793	0.181273	0.150785	0.008015	0.00074	0.029595	0.404402	0.182162	PJL		10		10	0
NA20540	0.634189	0.057985	0.015187	0.020236	0.00467	0.015212	0.648307	0.037894	TSI		10		10	0
I7188	0.80607	0.071722	0.003254	0.013885	0.022475	0.018577	0.492938	0.007508	Czech Republic	Direct: IntCal20	5610	3705-3635 calBCE (4880±20 BP, PSUAMS-4232)	4645	965
I14678	0.825546	0.046515	1e-05	0.007089	0.00938	0.018535	0.52815	0.01581	Italy	Direct: IntCal20	4247	2454-2201 calBCE (3840±25 BP, PSUAMS-6692)	4836	589
ASH029	0.619158	0.086921	0.135849	1e-05	1e-05	0.039493	0.355586	0.059218	Israel	Direct: IntCal20	3513	1614-1514 calBCE (3296±18 BP, MAMS-30689)	3817	304
I1828	0.425014	0.156275	0.049953	0.039779	0.084564	0.022519	0.52316	1e-05	Russia	Direct: IntCal20	3484	1612-1465 calBCE (3270±20 BP, PSUAMS-2960)	2684	800
NA20775	0.615773	0.071475	0.014744	0.020965	1e-05	0.013799	0.645335	0.037766	TSI		10		10	0
LBR004	0.725778	0.051945	1e-05	0.033533	0.016559	0.017339	0.522223	0.008823	France	Direct: IntCal20	6797	4984-4722 calBCE (5964±45 BP, LTL-12316A)	4760	2037
UNTA85_1336	0.23863	0.277892	1e-05	0.088818	1e-05	1e-05	0.377342	0.038987	Germany	Direct: IntCal20	4334	2463-2297 calBCE (3893±22 BP, MAMS-18948)	3633	701
HG00559	0.167817	0.03133	0.028105	0.003333	1e-05	0.008086	0.104411	0.824709	CHS		10		10	0
NA12814	0.227233	0.098914	0.013446	0.048598	0.006957	0.006792	0.699407	0.027114	CEU		10		187	177
PN05.SG	0.520406	0.017989	0.012362	1e-05	0.018203	0.027973	0.606404	0.018835	Ireland	Direct: IntCal20	5729	3944-3651 calBCE (4992±40 BP, UBA-38308)	4744	985
HG03703	0.146859	0.151162	0.139828	0.014525	0.001581	0.039659	0.377241	0.265508	PJL		10		10	0
NA20505	0.544353	0.022068	0.010984	0.020184	0.006623	0.017993	0.724447	0.019649	TSI		10		431	421
R1016.SG	0.553642	1e-05	0.016959	0.017676	0.041074	0.025202	0.555355	0.03719	Italy	Context: Archaeological - Period	2750	900-700 BCE	3626	876
I11732	0.584028	0.451673	0.082185	0.146522	1e-05	0.018789	0.16791	0.088679	Kazakhstan	Direct: IntCal20	4921	3073-2911 calBCE (4365±20 BP, PSUAMS-4751)	5338	417
scy300.SG	0.26115	0.076513	0.038045	0.014378	1e-05	0.057635	0.566447	0.041301	Moldova	Direct: IntCal20	2250	395-206 calBCE (2260±30 BP, Poz-91091)	1731	519
I6548	0.316368	0.22909	0.162795	0.058843	0.067327	0.023905	0.137437	0.14254	Pakistan	Context: Archaeological - Period	2850	1000-800 BCE	2846	4
I6675	0.357506	0.159645	0.177273	0.016318	0.036551	0.033768	0.367644	0.051307	Turkmenistan	Context: Archaeological - Period	3250	1600-1000 BCE	3984	734
I4351	0.633698	0.120836	0.106788	0.045686	0.026396	0.082232	0.271566	0.019948	Iran	Direct: IntCal20	7920	6065-5889 calBCE (7100±45 BP, PSUAMS-2151)	4214	3706
I2868	0.519908	0.157503	0.14786	0.072882	1e-05	0.059858	0.197696	0.287899	India	Direct: IntCal20	1011	891-991 calCE (1115±20 BP, PSUAMS-5428)	2450	1439
R118.SG	0.288506	0.057416	0.021263	0.031928	1e-05	0.029573	0.605436	0.014125	Italy	Context: Archaeological - Period	1450	400-600 CE	2409	959
HG00231	0.250117	0.103578	0.026641	0.051756	0.005105	0.005744	0.673647	0.029036	GBR		10		202	192
I8998	0.356468	0.202422	0.120679	0.059033	0.025122	0.037075	0.240445	0.157212	Pakistan	Context: Archaeological - Period	2850	1000-800 BCE	2555	295
I1767	0.230802	0.201661	1e-05	0.05238	0.01245	0.009641	0.483907	0.014127	United Kingdom	Direct: IntCal20	4045	2202-1978 calBCE (3705±35 BP, OxA-8651)	3930	115
I1782	0.531468	0.232113	0.20336	0.046493	0.021468	0.03282	0.283775	0.109458	Turkmenistan	Direct: IntCal20	4163	2289-2141 calBCE (3785±20 BP, PSUAMS-2309)	4228	65
I13228	0.508474	0.225556	0.144338	0.056352	0.002143	0.042993	0.275104	0.171503	Pakistan	Context: Archaeological - Period	2850	1000-800 BCE	2412	438
DA7.SG	0.518542	0.235307	0.031534	0.118935	0.018137	0.026169	0.339786	0.153156	Russia	Context: Archaeological - Period	2850	1000-800 BCE	2441	409
[truncated: 4,089 more rows]

## Sheet: S3C
TIMs results
[truncated: 4,894 more rows]

## Sheet: S3D
Relatives Results
[truncated: 732 more rows]

## Sheet: S3E
Test dataset
[truncated: 741 more rows]

## Sheet: S3F
Random dataset
[truncated: 4,899 more rows]

## Sheet: S3G
PCA dataset
[truncated: 4,899 more rows]
