# Supplementary material for: Temporal population structure, a genetic dating method for ancient Eurasian genomes from the past 10,000 years
Source: Cell Rep Methods. 2022 Aug 22;2(8):100270. doi: 10.1016/j.crmeth.2022.100270 (PMC9421539; doi:10.1016/j.crmeth.2022.100270)
Supplement: Table S4. TPS results for the clusterning analyses — (S4A) TPS median prediction accuracy of sample ages when various noise levels [1,100%] are introduced to the features of 7–740 unseen samples, related to Evaluating the accuracy of dating predictions. The results are reported in median years for the 740 random samples representing all of the ages and countries in the dataset and should be contrasted with the base median accuracy. For example, when 10% of the test samples are exposed to 10% noise applied to their features, the prediction inaccuracy for the cohort increases only by 12 years. (S4B–S4I) TPS accuracy for geographically adjacent samples. Geographical clusters were either uniformly dispersed in space (with an unequal number of samples) or harbored a similar number of burial sites (with a roughly equal number of samples). For example, in method 1, 15 clusters were created uniformly across Eurasia. Cluster allocation was done based on the fitting of the burial site to the cluster. For comparison reasons, samples were regrouped into 1,018 groups based on their geographical coordinates. The table contains the accuracy results for all of the clusters and each of the 1,018 groups. A detailed description of the clusters used for each method is provided. [file mmc5.xlsx]

## Sheet: Legend
Legend
	S4A		The table shows the median accuracy of the test set after adding different percentages of noises to different percentages of samples
	S4B		Results of all the methods (S4C-S4I)
	S4C	Method 1	15 clusters (10 folds); Each cluster had a different number of samples and was determined by geography
	S4D	Method 2	40 clusters (10 fold); Each cluster had a different number of samples and was determined by geography
	S4E	Method 3	20 clusters (10 folds); Clusters had roughly similar number of samples
	S4F	Method 4	30 clusters (10 folds); Clusters had roughly similar number of samples
	S4G	Method 5	30 clusters (5 folds); Clusters had roughly similar number of samples
	S4H	Method 6	15 clusters (10 folds); Clusters had roughly similar number of samples
	S4I	Method 7	10 clusters (10 folds); Clusters had roughly similar number of samples
A detailed description of every method (S4C-S4I)
	cluster		clusters' number
	number_of_samples_in_this_cluster		the total number of samples in a given cluster
	min_lat		the minimum latitude of the cluster
	max_lat		the maximum latitude of the cluster
	min_long		the minimum longitude of the cluster
	max_long		the maximum longitude of the cluster

## Sheet: S4A
Noises: The table shows the median accuracy of the test set after adding different percentages of noises to different percentages of samples
Noise\Sample	0.01	0.1	1
0.01	163	167	186
0.1	169	176	323
1	166	199	873

## Sheet: S4B
Results
method 1	method 2	method 3	method 4	method 5	method 6	method 7
701	701	910	1264	824	1016	926
810.667	810.667	830.333	719.333	1151.33	1031	901.333
2372	2372	2500	2060	2256	50	1911
191.5	191.5	208	214	872.5	10	50
50	50	59	24	247	15	15
116	116	44	68	188	50	0
483	483	602	373	1209	165	15
241	241	387	319	464	75	75
133	133	139	3	836	85	415
17	17	6	16	103	62	115
695.5	695.5	634.5	554.5	884.5	25	125
447	447	307	293	1413	100	2075
884	884	667	741	693	15	2543
789.214	789.214	878.714	759.5	1369.64	497.5	664.286
2897	2897	2945	2717	2898	3207	65
267	267	175	115	345	1148	265
370	370	412	278	997	15	185
218	218	201	181	359	10	100
992	992	1030	722	1545	265	185
749	749	762	593	1005	798	40
26	26	8	90	393	100	150
124	124	114	166.5	171	684.5	1465
425.5	334.5	354	401.5	314.5	475	451.5
540	614	687	641	679	627	1047
572.583	572.583	514.5	540	439.333	696.417	1396.58
449.625	449.625	439	402	363.625	860.125	1283
987.667	1015.67	1047.33	960.667	943.333	1245.67	1468
218	188	17	159	168	14	532
888.25	909.75	856.5	935.5	946.75	932.5	814.5
5	217	288	179	69	459	1185
542.5	557.5	787	605.5	379	1106	278.5
248	212	21	129	42	170	315
432.5	480	440.5	509	660.5	316	2477.5
699.556	699.556	748.556	717.667	772	1144	1173.67
385	385	542	650	549	2421	1417
1130.5	1303	1310.5	1255	1059	1417	3178
584	584	452.5	502	407.5	653.5	1855.5
399	423	603	740	352	565	1250
359.833	359.833	392.667	407.667	431.167	820.833	510.833
234.5	234.5	245.5	195.5	166.5	695	394
198	198	328	301	237	125	675
544.667	237.333	407	560.667	421	467.667	897.333
541	831	358	743	801	50	2100
352	252	436.5	271	376.5	412	910.5
265	265	189	243	168	1051	58
577	577	517	380	500	442	216
498.5	496	573	484.5	395.5	569.5	1102.5
289	289	225	264	236	302	310
21	21	9	92	211	630	6
251	251	508	483	392	130	65
518	518	539	460	503	62	157
1638	1638	1979	2160	2729	100	200
112	112	100	116	569	100	20
93	46	89	109	340	185	1322
637.667	637.667	671.667	757.667	286.667	1426.33	324.333
1199	1104.25	1047	864.25	951	781.5	852
1819	1819.75	1682	1879	1604.5	1723.25	1930
35	35	24	169	52	265	26
55	55	292	126	48	233	542
268.833	268.833	310.833	235.333	207.5	338.167	718.5
565	565	589	766	335	1355	1053
144	144	186.333	177.667	182.667	865.333	624.667
668.857	668.857	701.286	806.143	832	1087.14	1065.43
403	422.5	380.5	338	464	608.5	611.5
838.25	780.5	999.25	870.75	768	755.75	1326.5
212	212	98	323	213	547	457
537.333	537.333	449.667	461	545.333	671.333	937
211	347	238	180	289	371	1248
1022	974	1067.5	855	795.5	1100	1293.5
526	597	576	581	611	538	467
2092	2099	2076	1913	2354	2303	2286
913.188	937.938	986.875	931.125	875.688	940.125	1249.06
921	921	847	725	909	2262	657
109	85	372	246	100	626	2775
805	805	665	777	980	321	370
1613	1784	1319	1276.5	1670	1560.5	1603
177	177	364	277	135	395	1209
2138.56	2267.78	2118	2261.78	2292.89	2631	2758.33
186.75	186.75	256	195	130.5	719	1205
3728	3371	3546.5	3782.5	3618	3465.5	3751
370	370	399	293	364	464	2013
574.5	486.5	651.5	704.5	588	831	764
145	35	287	570	231	269	2846
1239	1254	1363	1351	1594	744	1330
290	290	220	411	284	181	2613
232	232	482	310	369	669	1079
589.667	622.25	684.833	647.333	635	820.083	732.75
943	972.5	1020.75	985	934.25	706.5	1170.25
417	562	593	534	541	561	878
671	671	749	745	597	551	551
1283.6	1183.6	1276.8	1205.2	1273.2	1826.8	868.2
347.5	347.5	442	413.5	292.5	1158	603
227	227	206	321	193	150	643
2228.5	2271	1872	2197	2145	2261.5	2157.5
380	380	326	266	217	450	445
1077	992	1048	937	957	1257	862
2457.8	2486.6	2416.6	2505.6	2697.4	2781.2	1983.6
951	1114.5	864.5	1107.5	1203.5	820	675
1133.8	1158.4	788.6	1127.4	1045.4	601.8	772
1048.67	1134.67	1068.33	1220.33	969.667	1010.17	1585.17
1057.75	1010	975	995.5	1326	1201.25	923
529.25	565.5	794	573.5	521.5	879	2220.5
655.5	731	899	693.5	574.5	577	560
778	996	920	993	1001	1020	800
167	167	185	175	165	17	332
36	36	33	17	63	345	345
676.667	676.667	642.667	664.667	697	1013.33	684
977.5	977.5	959.5	942.5	984.5	611	1075.5
1008.67	1031.33	892	950.333	911.667	528	251.333
98	98	531	0	666	100	50
752	752	865	487	512	761	550
398	398	307	118	218	57	189
19	19	45	64	109	702	285
234	234	157.5	280.5	48.5	889	3025
590	590	738.5	770	880.5	198	341
163.5	163.5	220.5	160.5	114.5	897	523.5
569.5	500	543.5	594	442.5	322	1115
187	187	160	71.5	165	576.5	977.5
117	117	75	122	128	100	447
44	44	64	136	256	334	377
349.333	349.333	353.667	346.667	414.556	301.778	420.444
1461	1461	1537	1517	1461	644	2106
468.333	468.333	439.667	480.667	412	770.333	680
287.5	311	351.5	261.5	541.5	277.5	1188
23	23	21	135	33	233	1283
709	709	739	621	554	1446	13
589	391.8	613.8	560.4	436.2	537.4	859.6
345.8	345.8	355.4	296.4	346.2	479.8	598.4
83	83	261.5	161	477.5	15	102.5
770	770	745.333	732	562.667	255.333	1345.67
133	152	255	59	244	342	805
353.667	318.667	381.222	452.667	396.111	722.778	1031.22
1380.67	1295	1356	1332.67	1328.67	1540	1668.33
887	860.5	679	927.5	883	406.5	1237.5
468	468	392	313	495	454	454
379	395.333	461.333	390.333	466	485.333	189
1106.67	981.667	1057.67	1102	1189.67	1431	1511
1478	1478	1408	1233	1204	936	1728
287	127.5	351.5	475	230	106	132
1026	1026	960	1027	960	485	961
890	890	663	775	689	301	177
218.3	218.3	178.8	247.7	805.3	607.5	578.1
124	124	176	129	210	1560	1416
706	570	989	375	522	1354	959
542.75	520.5	433.5	603	589.75	530	1025.25
163.333	163.333	190.667	102	113.667	1576	1472.33
215	215	357	531.5	445.5	255.5	1314.5
304	452	460.6	525.4	473.4	609.2	1257.2
324	330.25	322	398.5	403.25	341.5	497.25
160	160	149	103	180	190	208
228	228	323	197	180	352	502
764	896	1101	971	99	1233	2558
599	599	579	664	739.5	427.5	802.5
209	209	336	248	173	252	767
379.333	379.333	272.667	434.333	317.667	907	1816.67
86	221	280	38	112	107	1194
32	32	77	137	196	53	536
541	541	513	457	401	438	460
326	326	294.8	302.3	290.8	566.1	622.5
251	251	170	122	273	378	177
532	532	539.5	508	596.5	75	209.5
523	523	516	429	480	443	93
615	615	459	529	331	2683	599
651.5	651.5	608.833	599	535	680.167	1214.33
215	215	141	144	103	227	207
287.167	287.167	297.333	297.5	297.5	277.333	455.833
951.5	951.5	935.5	905.5	458.5	926	329
520	520	462	522.333	397.333	943.333	749.333
537.5	537.5	461	393.5	430.5	517.5	246.5
753.333	753.333	740.333	692	785.667	596	1163.33
16	16	51	164	203	450	122
331.667	331.667	257	274	299.333	265.667	268.333
171	171	118.5	240	116	533.75	549
445.571	445.571	473.619	487.333	800.714	697.714	417.905
767	767	870	564	1756	2700	3037
105	105	114	71	92	234	93
544.333	544.333	508.833	495.333	335	750	804.167
3633	3787	3764	3946	3658	3613	4044
606	606	686.667	654	551.667	1152	1481
324	470	349	456	223	119	3178
183	1	2	137	173	47	1255
300	280	771	591	146	437	1503
173	173	156	142	246	415	110
403.5	249	287	309.5	245	124	803
169	169	125	210.5	400	574	1853
770.667	770.667	784.111	752	756.444	808.222	821.333
1512	1621	1585	1551	1492	1411	1904
512.9	581.2	555	582.7	571.5	567.8	668.2
1022.67	1119.67	1263	1212.67	1153	895	1090
193	193	181	152	82	189	48
469	469	501	386.5	544.5	377.5	1106.5
1153.67	1153.67	1221.78	1236.44	1043	2099.22	1935.11
2353	2157.67	2492.17	2320.17	2647.17	2797.83	1999.17
333	333	239	371	398	1177	216
634	634	625.5	645.5	539	625.5	239.5
115	115	175	78	182	48	359
179	179	257	245	218	244	1880
1716	1471.5	2144.5	1685	1980.5	2246	148
610	869	398	1032	665	1274	1355
1602	1534.25	1454	1571.75	1479.75	1524.5	1941.25
200	200	147	177	250	129	189
511.75	511.75	492.25	492.125	402.625	834.875	721
1260.5	1543.5	1437.5	1522.5	1676	1910.5	2969.5
362	362	343.2	377.6	353.6	561.8	440.8
1795.25	1795.25	1786.25	1810	2148.75	1453	1459.75
510	510	469.5	414.5	675.5	780.5	2737
77	360	164	572	465	191	2057
6	6	59	8	36	144	201
1287	1330	1448	1461	1336	1582	1605
646.5	646.5	661.5	572.5	686.5	778.5	540
1303	1303	1331.2	1311.8	1464.4	728.8	1722.4
226	226	407	579	391	1163	1643
718	517	547	629	595	694	965
1000	936	406	322	145	1057	1576
209.333	209.333	196.333	185.333	36.6667	476.667	917.667
580	580	663	614	572	286	879
865	1047	1335	978	1026	1172	1671
55	55	64	48	17	205	306
1626	1338	1922	1544	1853	1680	1317
1836.86	1847.29	2171.29	1956	1420.71	2061.71	2813.43
240.571	211.143	216.429	513.571	489.143	367.571	1129.86
2169.25	2301.75	2396	1790.75	1893.25	1726.25	3005.75
507.75	507.75	493	488.5	468.25	1121.75	498
932	802	1031	824	490	730	1471
1241.5	1252.5	1275	1350.5	1277.5	1483.5	1037
1080	1126	1145	1086	1036	850	1668
402	235	532	395	546	679	1946
87	89	135	79	211	259	2924
2531	2527	2340	2283	2289	2697	2190
1316.67	1330	1493.33	1241	1393	1426.67	1410
493.5	440.8	396.9	495.6	515	620.2	1162.4
775	728	1139	879	749	426	1700
376	494	513	520	508	564	674
1852.8	1908	1889.4	1963.2	1945.4	1970.4	2791
2268	2070	2147	2166	2045	2387	2132
1392	1203.5	1048	1168	1208	1015	1212
1955.67	1900	1957.11	2022	2054.56	1931.56	2617
2724.67	2701.5	2899.83	2705	2868	2386.5	2502.5
287	289	1700	431	306	1225	1225
856.5	830.75	867.25	780.75	711	1249.75	1064.5
1175.5	1247.5	1153.75	1291	1252	1970.25	1652.75
1050.25	1059.25	1033.75	1063.25	1108.25	1039	1533.25
1190.96	1161.25	1187.42	1143.62	1153.54	1503.46	1865.75
566	653.25	630	645.5	587	811.75	907
1406	1150	1445	1428	1632	1525	2988
676	977	1725	811	1393	1733	1200
1293	1272	1637	1008	957	447	788
1415.68	1392.5	1218.45	1360	1361.41	2233.91	579.364
949	853.5	1362	762	881	1652	1954.5
804	840	1762	786	1088	3515	3515
265	209	247	99	5	386	1234
518	402	614	390	717	1464	698
230	200.167	282.833	251.667	197.333	977.667	637.667
551.2	575.4	709	501.2	578.2	1662.4	661
499.25	484.5	245	538.5	609.5	679.5	357
1958	1565	2963	2963	5613	2287	3292
999	1044	976	1087	1134	353	1078
190.3	204.6	194.6	202	205.6	378.1	455.8
326	326	239	359	388	443	168
1537	1487.33	1520.33	1463	1446.67	1383.33	1721.33
283	210	202	20	45	187	155
676	676	584	796	784	1152	1452
210.5	210.5	212	230.5	113.5	16	471
1739.8	1739.8	1728.2	1883.4	1591.2	1738.8	1989.2
1011.5	1011.5	693.5	1708	1000	1821.5	1014
274	274	293	406	217	476	71
632	632	862	724	724	724	2944
599.25	599.25	770.5	957.5	1042	925	794.25
916	916	1595	750	1883	350	1800
599	599	2814	1092	2319	1064	524
723	723	1631	513.5	437.5	1708.5	2177.5
1059.09	1059.09	1143.18	1147.55	1257.09	1322.64	1316.45
238	238	197	98	137	120	15
2146.33	2146.33	2139	2024	1951.33	1848	1877
625	625	622	534	666	134	1141
207	384	186	640	3363	840	135
1669.13	1669.13	1877.35	1601.61	1687.3	1962.96	1784.39
248	248	75	171	10	781	75
346.364	346.364	812.727	977.091	695	765.227	579.227
1666	1666	1614	2821	569	889	954
622.385	622.385	707.538	931.308	1474.85	845.846	573.692
266	266	588.667	303.333	383.667	1453	801.667
305	372	248	372	269	37	100
1362	1362	682	919	677	666	1025
439.091	439.091	394.909	363.818	510.455	403.091	454.364
42.5	42.5	167	115.5	315.5	190.5	580.5
3344	4133	2703	3456	3337	2703	4133
1177.18	1692.82	1070.73	1232.64	1294.82	1690.73	1297.27
15	402	746	746	75	203	259
2008.5	2200	2139.5	3116.5	2112.5	4096.5	2368.5
24	92	674	105	487	55	3
1955	2293.5	1891	3339.5	1714.5	2855	3539
994.6	1404.8	980	1405	1042.2	2001	2050
1468	1520.89	930.444	1525	1480.44	1510.44	1467.78
1451	1750	1334	1540	1782	350	834
238	487	418	1124	396	295	52
1508	1383	851	1212	1516	1628	1377
3020.5	3690.5	3253	3318.25	3064	2631.75	2630.25
773.9	1048.8	1137.2	865.3	810.1	772.8	730.8
1790.25	1759	1618.5	2033	1697.5	1761.25	2512
615	2454.5	876.5	663.5	628	1687.5	602.5
1679	1724.4	1380.4	1782.6	1716.4	1168.4	1665.2
1045	2943	895	1905	878	2005	1455
611.5	1097.5	1228.5	312	818	747.5	1567.5
734	761	743	547	835	995	905.333
233	103	119	210	248	0	25
740	1895	939	14	846	30	1718
299	299	347	46	450	742	461
4828	4626	4441	3814.5	4766	2523	2752.5
1831	1756	2722	6315	1928	282	2118
292.2	292.2	693.933	438.133	633.267	1223.4	810.667
3044	4677	2512	3013	2596	4725	2551
221	299	669	319	520	22	100
1806	1502.5	1998.5	1224.5	1778	4439	4202
1848	1615	2053	2076	1864	1283	1676
681.393	742.429	998.714	676.571	1052.21	830.214	1264.07
1315.75	2067.25	1304.5	1235.75	1331.75	711.25	1601.75
1574.5	3432.5	1401	616.5	1848.5	1952.5	1507
1682	1799.57	1540.86	2314.14	1703.57	1538.93	2001.43
568	658	414	1408.5	415	448.5	399
914.75	914.75	1542.25	1618.12	933	1176.12	1310.12
1990	2492	1878	2323	1996	2630	1586
2915.44	2886.11	2627	2751.67	2975.89	2664.67	2934.67
2649.75	2640	2485.75	2876.25	2720	2836.5	1899.75
266	582	261	429	70	827	1930
192	127	206.5	105	219	279	287.5
332	390	515	533	1023	226	0
669	979	1159	784	1339	830	375
389.333	557.333	331	1648.67	881.667	1560	366.667
7	40	88	38	32	45	0
343	452	115	618	876	1000	950
793	582	900	704	432	3140	523
1	186	973	570	512	5	1
1212	1104.12	931.125	1132	1461	861.875	726.375
1192.09	1127	1050.91	1325.82	1386.82	843.273	1887.73
321	321	406	146	661	169	230
972.5	963.875	928.125	939.25	1125.5	1107.38	885.188
1487.5	1487.5	1466.5	2430.5	1403.5	2152.5	2555.5
833.333	833.333	2821.33	2136.33	811.667	1927.67	1575.33
1170.14	1297.71	1587.86	1430.14	1668.57	930.143	1334.14
880.5	931	941.5	971	827.5	874	1546
576.5	399	435.5	438	646	325	112.5
1265.33	1335.33	1044.67	1436	1724	630.667	325
191	121	895	607	838	16	147
227	104	1	209	493	140	400
60	58	413	22	178	7	97
501	233	312	385	681	150	150
53.5	118	85.5	101.5	114.5	272.5	105
412.077	289.077	207.385	315.077	655.538	143.154	204.077
3496	3273	3315	3429	3720	3807	175
1	48	25	18	112	100	15
400.333	279.667	240.333	281.833	679.667	306	108.333
696.2	507.667	439.733	394	322.6	465.733	735.467
199	107	1477	1169	795	2693	199
852	1849	297	327	53	1571	44
1136	805	1086	835	879	1572	1819
661.387	565.032	493.548	429.355	440.581	1019.58	971.935
1539.93	1574.53	708.867	711.8	714.733	1435.6	1457
1473	1461	1099	1410	1133	1215	25
829	671	932	1007.5	849.5	1023.5	300
997.172	985.966	555.69	513.931	422	1094.1	889.586
1200	2404	534	536	506	1200	756
945	1244	717	736	812	980	59
729.952	1063.38	515.19	452.714	350.19	978.524	770.952
1869	1086.83	552.167	654	568.167	497	1348.67
414.571	655.714	341.571	394.857	430.857	1129.43	555.143
864.8	236.4	454.4	489.2	425.6	349.2	971
703.25	295.25	772.833	809.667	748.833	988.167	694
1448.25	531.75	577	628	479.75	223.25	238.25
155	168	506	278	379	134	0
829.826	823.261	805.174	840.087	801	1095.83	1134.96
471	387	957	425	931	479	50
509	259	303.5	203	397	94.5	2049.5
343.5	578	578.5	428.5	380.5	263.5	280
652	207	312	315.5	261.5	83	625.5
145	195	198	226	210	812	358
39	166	381	274	236	36	100
618	483.667	564.667	478	791	183.333	146.667
1400.67	1272.33	447.333	573.667	498.333	1123.33	1015.33
446	400	852	459.5	971	727.5	80
1350	922	121	0	718	640	350
559.5	371.5	213	171.5	129	509	425
4574	3145	3075	3539	3180	6057	103
1143.33	1459	1472.67	1709	1230	2106.67	3561.33
1655.5	1823	1728	1734.5	1528.5	2032	2501.5
955	609.571	668.286	675.429	608	1269.29	751
532.333	1470.33	353.667	532.333	462.667	1194.33	1147
572	715	788.667	562	544.333	1388	1784.67
1589	1573	508	722	232.5	2277.5	2752.5
652	585	791	576	608	631	2197
243	285	135	324	204	200	200
572.5	664	480.5	514.5	1049.75	81.25	195
99	219	16	129	6	1124	657
177	124.5	48.5	91	732.5	15	387.5
567.75	508.25	331.5	421.75	1073.25	183.75	964.5
89	675	83	89	24	951	1437
1229	1239	1329	1310	1375	942	612.5
241	333	169	228	283	200	200
547	490	502	492	345	600	550
149	95	407	204	281	799	246
513	532	577	519	454	450	459
827	837	863	872	625	750	750
1196	2859	885.333	1040.67	995.333	2833.67	625.667
1133.89	2343.44	1222.11	1133.89	1282.89	1441.89	1089.11
109	139	223	13	210	33	100
1148.2	2538.6	1047.4	1148.2	1088.4	978.2	1362.8
1399	1898	1245.67	1399	1278	706	1069.67
2266	3468	2266	2266	1994	1955	1100
1178.25	1319	1268.75	1178.25	1394.38	1323.12	1229.62
1584.8	2751.2	1579.8	1584.8	1801.2	2181.2	2500.6
949.8	1020.8	933.8	949.8	1162.8	1362	881.6
1979.71	2649.43	1993.57	1979.71	2034.57	1618.57	2041.86
1151.4	1487.2	988	1151.4	1160.2	1684.6	999.8
1237.5	1470.5	1308	1237.5	1210	1670.5	826
1129.83	2225.5	1074.17	1129.83	1101.83	2052.33	1081.83
1399	1608.2	1239.2	1399	1550.8	1741.4	716.6
568.5	1250	459	568.5	654.5	307	1475
1328.23	853.692	748	596.231	684.077	732	898.077
826.25	2307	792.5	826.25	715.25	1245	654.5
1061.6	2163	1092.4	1061.6	986.8	2019.4	1472
705	674	473	826	493	870	245
233.167	1072.17	794	772.833	669.667	847.833	746
471	496	657	600	509	543	250
416	307	471	178	142	142	0
983.933	923.333	745.133	738.533	649.6	943.867	858.6
2358.67	1613.67	2474	2358.67	2336.33	2211.33	3471.33
897.667	1938.33	788	897.667	984.333	1788	1150
2610	2752.67	2507	2610	2562	3051.33	1680.33
787	1261	663	787	613	1282	1132
778.5	646.5	635.75	778.5	723.25	328.5	973.25
2	1059	451	2	258	3109	2669
432.167	844.833	693	783.833	645.5	1062.5	1222.5
845	2024	743.667	845	997.333	993	1648
424	307.5	349	278.5	685	37.5	62.5
381	16	165	76	53	758	2545
883	1330.33	297.333	342.333	364	1112.33	131
1717	3391	1549	1717	1546	707	1400
80	28	234	121	23	305	430
994.5	1130	855	994.5	1117.75	1221.75	556.5
2308	824	1856	2308	2328	136	824
476.056	479.333	555.222	458.722	281.778	1346.94	679.111
613	635.5	529.5	478	458.5	623	592
299.667	313	447.667	388.333	378.333	176	1722
812	890	886	877	936	21	911
1581.5	2112	1862	1581.5	1573.67	2548.5	1537
1343.88	1066.75	1363.75	1343.88	1621.38	1583.38	1173.38
170	152	137	80	700	967	649
306.5	264	215.5	172.5	195.5	240	52.5
777.129	678.613	893.774	639.516	799.097	442.29	298.387
922.5	845.5	710	922.5	1009	1400	689
646	658	550.25	431.75	423	780.25	656.25
471.5	496.5	412	503.5	231.5	818	382.5
703	755.667	756	732	667	1198	721.667
601	599	634	417	527	706	760
808.5	804	781	754	767.5	628.5	791.5
671	1068	690	671	751	1068	1068
1309.33	1379.17	1550.33	1068.17	1615.67	993.5	769.5
655.333	625	692	577	628.667	643	724
804.667	792.333	716	654.333	689	253.333	753.667
761	762	782	825	610	282	689
983.5	990.5	966.5	1084.5	956.5	1232	1278.5
828	670	748	842	719	1091	767
2093.67	2093	2154	2198	1796	2418.33	2277.67
491.312	496.25	491.938	428.125	400.812	418.938	512.312
584	38	589	584	614	585	705
938.5	791	870	634.5	724.5	613	2101
477.769	454.692	450.538	419.769	442.231	378.846	456.923
638	671.5	1026.5	636	1459	892.5	484.5
528.5	590.125	632.5	608.375	571.125	618.375	520.875
779	749	993	638	369	962	6
400.5	389	264	330	368.5	334.5	348.5
1714.67	1705.33	1685.33	1654	1321.33	1670	1805.33
839.333	765.167	458	507.833	389.833	782	718.333
604.25	648.5	666	643.75	610.25	722.5	644.75
1199.67	1289	964	873.667	904	1211.33	1235.33
730	706	795.5	756.5	727	743	706.5
112	172	855	332	840	332	100
510.6	647.4	576.6	552.8	540.2	518.8	660.6
777	895	839.667	760	733.667	817.667	876.667
648	609	529	356	463	628	628
739	715	717	484	597	575	679
27	62	147	101	180	66	118
663	688.5	652.5	485	547	524.5	622.5
488.357	501.143	416.786	401.786	436.571	520.357	560.214
146	73	538	288.5	451	87.5	125
184	154	165	88	79	133	200
612.949	615.538	562.923	507.026	507.692	567.667	582.744
402.417	381.75	327.417	319.083	300.333	402.417	446.583
520.25	528.75	474.5	415	470.5	462.75	511.75
374.8	409.4	284.8	305	329.2	413	333.8
734	699	901	671	911	1080	1119
1393	1564	2130	1319	1758	1447	25
335.375	346.75	211.75	249.625	257.625	309.125	323.25
554	545.5	479	350.5	342.5	317.5	504.5
1489	1706.5	1732.25	1489	1444.5	1192	1867.25
686.167	675.5	410.167	363.333	407.5	656.833	695.167
265	230	337	347	396	343	312
719	823	630	696	681	692	740
16	17	218	105	37	11	135
83	202	220	132	368	174	190
422	461	167	214	136	333	750
164.4	123.2	115.2	157.4	107.2	203.6	143.2
248	212	504	55	315	206	125
430.222	474.111	331.667	318.444	276.111	451.889	402.889
808	1035	821.333	821.333	715.333	935	890.333
1529.5	1451	1376.5	1519.5	1729.5	1587	1302.5
402	446	359.5	366.5	438.5	467.5	551.5
1173	1134.33	997.333	1070	986.333	1125.67	1098
643.4	616.2	534.2	552.8	534	607	542.4
1553.67	2297	1617	1553.67	1839.67	1611.33	1967.33
960.5	861.5	760.5	783	733	991.5	2045
175	264	258	258	319	226	100
365.337	364.076	231.902	250.402	188.261	412.793	373.207
767	749.5	681.5	732	682.5	692	765
912	832	744	885	899	879	809
441	529	417	446	454	551	621
745	978	900	917	947	1453	2443
2933.5	3017.5	3081.5	2850	2819	3056	2913.5
149	158	287	210	82	85	50
1477	1562	1542	1739	1482	1134	75
177	629	478	564	1374	1156	2831
573	612	658	615	622	660.5	613
302.5	247.5	253	225.5	283.5	263.167	314.667
1805	1614	2092	1846	2074	2007	2471
2	4	163	55	285	202	10
316.5	433	474	463.5	371.5	266.5	345.5
429	379	327	443	401	451	550
372	1054	1208	496	1008	267	150
643	659.333	801	675.667	641	757.333	527.667
106	664	879	3	803	83	47
550.5	518.5	666.5	493.5	945.5	224	0
1047	1038	1372.5	826	1151.5	805.5	1630
1014	1194	1328	1258	1217	694	650
382	238	461	263	286	118	0
478	374	344	445	329	790	437
173	286	203	228	292	309	205
606	768	869	919	556	1424	1157
299	240	320	194	200	284	297
864	788	1004.5	737	871	696.5	50
1131	743	1012	807	614	1126	1118
511.75	408.75	409.5	435.75	346.5	402.25	522.75
789	704	668	848	561	979	1054
907	789	947	722	955	544	672
923	897	1431.5	986.5	1152.5	412	237.5
726	996	740	1112	917	848	806
201	233	144	207	337	302	121
2364	2342	2165	2250	1821	2544	2777
269	276	130	36	234	91	1803
1228	833	1046	1206	1164	1453	1869
59	128	106.5	147.5	159.5	305.5	671.5
288.5	463.5	448.5	356	610	1616	1652.5
554	685	533.5	649	565	568.5	572.5
306.667	340.333	310	499.333	506.333	1288.33	496.667
1442	1553	1496	1577	1552	1704	2205
112.5	204	507	203	203	157	100
1019.52	1089.96	1276.7	997.783	1305.65	930.348	1155.39
959	931.75	975.25	935.75	1082.25	1505.5	1106.5
377	374.8	344.4	351	424	1706.4	336.8
729.8	984.6	720.4	828	784.8	1147.8	2597.8
322	361	405	408	369	400	618
2190	2418	2255	2331	2180	2178	1936
461.333	381.667	329.667	378.333	426.333	313.333	352
12	39	352	125	206	79	0
355.833	371.333	406	372.5	394	268.333	664.333
314	188	195	225	310	242	630
743.333	775.333	1070.33	847.667	1179.67	986.333	133.333
1284	1258.62	1474.83	1304.38	1583.14	1077.66	1164.03
1089	1036	1126	1047	1266	1268	1224
2255	1824	2128	2092	2123	2011	2242
325	174	278	223	156	180	285
327	205	213	203	209	355	248
999.136	989.5	1218.86	995.091	1234.18	852.318	934.909
760.333	771	983.667	787.667	672.667	145	1532.67
865.333	1093.67	955.333	725	715	1357.33	1414
188	99.5	93.5	138.5	274	272	266
199	111.5	40.5	217	178	768	764.5
460	732	506.5	396.5	370.5	493	159.5
488.5	334.25	355.5	390.75	398.75	401.25	384.25
1225.43	917.857	1037.71	1043	1102	1309.29	1634.86
826	733.4	737	785.4	747.2	775.6	539
128.5	69	170	121.5	144	455	289.5
997	1129.33	1159.67	936	822.667	947.333	1504.67
106	247	55	501	454	2807	2817
1304	1167	1540	1316	1051	6602	58
886	1115	1161	923.5	766	981.5	3129
152.5	158.5	144.5	122	172	128.5	382
664.75	495	506	586.75	613	1111.25	662.25
180	62	110	109	60	82	47
1008	1028.75	1069.75	1087	599.75	1003.5	1093.5
209	108	192	221	128	176	214
632.2	675	633.2	667.8	1009.8	604.6	1184.4
684.5	791.5	566.5	633.5	694.5	31.5	127.5
224	535	416	488.5	630.5	1586.5	385
3673	3512	3222	3414	2981	3187	6025
144.5	74.75	126.75	199	283	789.5	304.5
160	226	37	115	709	2634	2607
458.75	449.75	481.75	444.75	477.5	889.5	346
903.667	943	822.167	1104.67	1113.83	958.167	884.667
324.4	384.4	366.2	318.2	326.6	1042	866
482	658	774	544	378	1666	561
680	984	987	512	841	68	1091
1770.5	1736	1895	1709	1624.5	2088	2881
425	522	587	740	956.5	1411.5	1594.5
342.333	324	435.667	336	352.667	1204.67	162
458.667	399.333	424.667	538	547	1211	1066.17
1123.67	1099.33	1086	977	1119.67	1315.67	1795.33
898	800	787	816	668	1500	326
401	390	288	411	643	1449	327
1415	1571	1518	1328	1462	771	1075
671	699.5	648.5	702	717.75	1606.25	2424
717.5	811.5	695	619.5	641	1606	867
391	494	486.75	615.75	694.25	916.25	1447.5
1059.33	1043.33	1017	983.333	753	1735.67	1847.67
2035	2090	1993	1962	2130	1306	2919
19	134	167	619	341	650	1855
330.5	328.5	471	297.5	327	1521	993.5
832.5	973	980	903.5	752	1095	321.5
344	450	427	467	173	400	907
2581.67	2585.67	2492	2153	2268.33	1634.33	3372.67
279	348	251	296.5	199	634	2323
1532.62	1541.71	1510.67	1539.25	1511.88	1653.5	2001.58
660.222	662.222	739.778	669.889	715.444	854.778	528.444
2299	2289	2355	2289	1883	3337	3262
1350.33	1320	1342.33	1072.33	1012	2789.33	2607.33
566.5	335	245.5	357.5	622	1744.5	1493
543.5	525.5	442	498.5	443	1557.5	1958.5
199	309	237	446	306	1232	1674
4043	3995	4124	4754	3684	4025	6685
623.5	664.25	696.5	676.5	675.75	656.75	1097.25
873.25	801.5	740.25	1033	856.75	1066.75	1612.5
726	726	1184	743	1681	252	103
680.5	924	925.5	617.5	577.5	67	1333
934	1011	983	1244	1661	232	372
2412	2788	2532	2664	2610	670	4105
1581.67	1444.33	1452.67	1497	1738.33	1076.33	1721.33
1350	1362	1043	949	1118	1223	475
20	4	6	34	101	63	45
1160	1226	1327	1307	1254	2075	2075
1331.25	1369.75	1368.5	1280.5	1247.25	3104.75	2811
2706.5	2577.5	2605	2174.5	2641	1464.5	3864.5
1196.75	1333.5	1294	1320	1127.5	340.75	2815
1371.5	1511	1471.5	1489.5	1398	1207.5	1342.5
39	187	119	118	261	350	425
873	630	634	486	516	2850	2850
700	784	1009	857	1108	667	4576
1216.5	1084	1241.5	1218.5	1370.5	1179.5	1215.5
1190	1403.67	1270	1291.33	1218	2965	990
1353	1619	1584	1253	1526	2075	1247
421	351	248	169	305	1000	1250
1149	1300	1276	1245	1347	1225	3713
598	1103	543	716	425	1641	2000
1983	1846	1855.5	1753.5	1741	959	1655
363	363	80	603	632	4	98
475	357	244	427	559	400	400
2111	2111	2131.5	2005	1847.5	1785.5	3261.5
753	753	916	725	777	1751	3243
1211.5	881.5	652	894	310.5	1136	1703
465	465	1264	1048	1268	1751	726
866	1111	1204	1234	1230	1445	1335
244.971	161.941	154.824	169.088	267.206	221.941	303.118
566.8	566.8	643	667.6	687.8	1367	927.8
355	246.5	290.75	325.25	403.25	740.25	1131.25
2912	1128	971	986	814	1169	1215
1868.57	1808.43	1927	1830.14	2018.14	2460.14	1353.14
37	123	74	99	125	323	593
476	575	570	425	616	416	99
1518	1401	1556	1704	1340	193	42
215	681	547	610	978	279	215
688	674	935	883	759	184	343
477.25	629	500	704.5	539.25	790.5	274.5
1586	1586	1037	1146	1229	1190	1190
2065	848	1172	979	1609	1278	1062
1079	497.667	843.333	862.333	863.333	1313	1125
1558.5	1558.5	1326.5	1461.5	1353.5	1587	500
639	639	281	878	980	2255	442
1035	1101	1014	1027	775	660	1786
145	145	1002	635	995	872	600
926.5	523	508.5	475	540.5	299	612.5
53.5	162.5	117.5	311.5	339	196.5	696.5
459	1326	1390	1349	1503	1599	2445
850	943	696	786	806	221	824
238	277	278	287	262	246	195
1046	1046	604	1049	598	107	1050
4632	1481	1383	1473	1128	2144	1950
353	359	255.5	359.5	376	772	653
1530.33	1405.89	1472	1467.56	1447.22	1590.67	1296.44
2400.33	509	320.667	389.667	334.667	1353.67	1113.33
1561	1186.5	1131	1249.5	537.5	1453.5	916.5
1466	1254	1557	960	1589	1459	1359
1196	427.5	296.5	581.5	454	1600.5	1135
3295	115	10	280	231	807	774
1616	443.5	434.5	517.5	1041	1095	1475.5
442.6	684.8	617.4	722.2	609.4	311	284
1860.5	1283.5	1394	1012	1215.5	2057.5	1982.5
380	426	465	367	1128	800	300
252	364	354	309	402	782	556.5
508	537	561.5	522	550.5	794	865
1821	796	740.75	880.25	934.75	1504.75	1157
1699	1133.67	933	1245.33	731	1603	1247.67
2915	3053	3596	3340	3145	3892	4411
1033.5	1033.5	979.5	802	964	2896.5	1712
231	241	290	312	392	811	202
1040.5	1091.5	983	949.5	852	985.5	630
2295.8	2295.8	2314.6	2470.4	2321	2907.8	3226.2
2144	440	123	568	325	1293	2144
482.5	382	247	348	302.5	1960	801
1059	970.143	987.571	1106.29	1033.71	1188.43	1491.86
915	841	835	827	821	1137	1281
397	517	431	592	328	2174	1139
2087	1522	1724	1551	1223	2137	1287
922	922	112	512	476	2824	2824
2056	659.5	655.5	716.5	477	576.5	218.5
1990	514	460	493	454	826	298
2953	2804	3772	3065	2969	5250	2058
325	534	528	608	1239	275	875
1850.5	757	878.5	959	404.5	1077	1928.5
1880	1555	1543	1616	1196	1801	1880
3104	2462	2441	2961	2358	475	475
1010	592	378	560	899	260	270
590	666	690	646	675	483	198
2445	3166	3209	3211	2563	3195	3242
512	2212	1889	2123	1953	612	3862
716	733.667	877.333	844.667	653.333	713.667	1786.33
4272	2759	3015	2222	2583	3567	4272
1114.17	1210	1219.67	1155.67	1216.67	1403	678.167
271	567	468	567	613	446	564
736	629	843	450.5	799	889	974
738	339	130	471	287	44	39
3610	1543	1158	1779	816	481	139
160	799	1136	1030	1545	3047	270
269.667	226	315.333	289	254.667	911.333	776
1314	1207.5	1066.5	1303.5	1111.5	1565	934
394.5	394.5	988.5	1188	1254.5	2570.5	1750.5
2223	2223	2489	1654	2452	1137.5	1490
577	577	695	232	233	1011	161
560	560	634	407	303	838	803
1103	1103	771	945	662	2412	763
635	635	749	318	327	913	803
384	384	570	489	475	713	753
2100	2100	2117	2038	2518	2832	1617
1146	1149	1173	1051	1017	1219	1775
907.5	840	849.5	978	190	1587	1587
514.5	481.5	560	532	542.5	707	797
1612	1941	1929	1824	1664	1670	1336
1305.83	1285.33	1182.67	1142	1117.67	986.5	922.667
1499.5	1424.5	1463.75	1570.5	1737.5	2071.5	1614.25
2546	2654.67	2676.67	2715	2779.67	2694.33	862.667
532.833	489.5	625.667	586.833	454.667	1250	1040
164	223	35	61	139	26	140
413.667	388	454.333	355	261.667	1226.67	2649
196	249.5	211	238	370.5	166	87.5
101	81	100	105	1242	75	850
1245.44	1245.44	1271.44	1241	1830.78	524.556	2275.89
480.765	480.765	369.471	522.765	801.824	305.706	658.118
3158.33	3050.83	2950.17	3031.67	2891.5	5612.67	4056.17
1471.5	1587.12	685.125	1863	2150.25	1757.38	1870.75
1621.22	1628.67	1627.33	1612.56	1629.56	1914.56	1896.33
1068	1039	706	971	1069	977	1433
4304	4334	3176	4101	3852	8197	4484
2884	2850	2687	2859.67	2903.67	3150	3233.33
2842.6	2974.4	2556.4	2923.4	2673.8	3078.2	3410.2
1472.2	1472.2	2041.4	1472.2	1556.4	1950.7	2188.9
1877.75	2454.33	1811.75	1743.83	1697.17	1626.33	2000.67
1132.92	1132.92	1388.58	1132.92	1081.25	2303.08	2055.17
1383.18	1383.18	2147.18	1383.18	1411.74	2641.88	2928.5
743	743	1791.67	743	934.333	2218.33	3299
1292	1292	2400	1292	993	4740	4447
662.909	662.909	864.5	662.909	810.909	1874.91	1456.27
1285	1285	182	1528	1696	917	917
1325.75	1325.75	1586.75	1325.75	1529	2525	1062
2302.89	2381.89	1528.89	2607.56	2931.89	2130.89	2704.67
2006	2006	2025	2006	1832	7078	1725
356.625	356.625	295.125	356.625	253.75	1285.75	1605.25
997.5	997.5	1210.5	997.5	1061	1720	805
503	503	504	503	522.5	725	1279
1053.6	1053.6	705.4	1053.6	600	693.2	1593.2
1509	1509	2525	1509	1661	2495	4811
1203.07	1537.67	1264.07	1232.93	1274.33	1536.47	2261.4
241	241	136	206	290	48	39
2940	2940	2565	2940	2533	5800	2036
1782.5	1782.5	1620.5	1659	2250	412.5	1740
900.667	641.852	1498.11	655.63	700.778	1665.74	1900.52
1423.67	1226	812.833	1292.83	1367.67	2668.83	846.333
5331	5331	4931	5331	4952	9460	1891
1324	1324	1317.33	1217.33	794.667	1243	405.667
641.769	497.692	1371.77	709.077	559.923	1968.85	1597.08
857.5	847.5	695.5	812.5	914.5	741	723
337	380.5	640	365.5	510	2035	180
1752	1752	1990.5	1724	1972	2357	1811.5
1888	1888	1734	1983	1778	2587	764
902	932	943	684	697	225	1668
1247	1123	868	1054	1211	2640	980
904.909	1406.5	881.727	1275.18	1378.14	1924.5	2145.68
928.286	860	1100.57	954	1084	1037.14	1671.14
3305	3305	2863	3907	3538	6092	4471
523	523	745	1760	1542	1404	311
229	199	184.5	235	197	103.5	277
622.5	586.5	491.5	545	318	454.5	922.5
738	1055	836	829	833	539	602
375.333	521	620.333	371.333	526.333	262.333	356.667
430	430	528	335	303	2680	2448
1575.67	1575.67	1548.33	1631.67	1211.33	1091	1414.67
1356	1356	1230	1121	1071	26	1211
1146.5	1146.5	1265	1147	966.5	2850	700.5
647.5	647.5	753	761.5	380	1886	1811
1891	1891	2004	1688	1418.5	2212.5	2151
1021.33	1357.67	1344.67	1587.67	1616	686.333	2186
2146.5	2146.5	2039.5	1710.5	1365.5	2527	102
2186	2393.33	2478	2896	2998.33	927.667	4365.67
1074	1377.33	1314.33	1660.33	1620	1203.67	1421.33
246	218	177	280.5	193	381	434.5
276.333	287	243.667	211.667	274	818.667	516.333
160	27	19	95	26	176	241
484	437	298	483	418	75	400
523	632	524	565	605	1808	135
127.5	196	245.5	180.5	73.5	990.5	597
155	135	78	64	161	15	321
337.5	427	556	410	393	1233	852.5
1745	1867	1727	1775	1735	1221	2526
69	97	109	34	158	1628	41
1435	1532.67	1544.33	1485.33	1447.33	1229	1663.67
1243	1222.5	1084	1278.5	1298.5	443.5	1348.5
328	256	320	258	297	425	519
1061	1258	1215	1322	1340	1800	847
1023	1457	1483	1628	1607	1511	1506
611	287	170	379	286	1783	2450
559.333	617.333	621	605.667	536	1371	1510.67
775	858	1218	705	567	2100	150
392	392	399	523	962	310	0
942.5	650	621.5	584.5	734.5	773.5	275
629	551	542	582	371	1502	350
1406	1632	1759	1828	1891	2633	1671
327	366	490	360	350	590	550
644.5	927	697.5	675.5	688	1217	1907
1014	964	860	757	725	1488	2645
2880.71	2749	2793.86	2942.86	3009.86	2959.71	3114.57
3356	3145	3331	3724	3656	3895	3588
800	987	724	544	495	463	824
4927	4722	4763	5132	4932	5214	4370
440	578	554	844	857.667	905.333	450.333
3205	3382	3536	2518	2443	3511	911
1766	1436	2103	2216	2182	2323	1610
3237	3010	3349	3692	3749	3866	5078
202	268	395	264.5	214	324.5	371.5
671	685.5	633.5	660	656.5	483	875
262.333	213	123.333	203.667	220.667	904.667	403.333
863	954.5	809.5	913	905	840	632
266	353	193	307	316	0	875
391.5	358.5	158	300.5	390.5	556.5	375.5
2219	2131	2386	2327	2429	3595	495
16	82	200	41	28	280	1025
182.667	173.667	329.667	180.667	239.333	752.333	665
2120	2236	1608	2082	1676	2661	2944
208	37	132	6	13	219	219
29	19	296	30	178	524	5224
890	1137	1102.5	806.5	841	315	1255
711.5	639.8	822.2	870.5	954.2	2007.5	3568.9
42.5	65.5	125	33	266	667.5	767
359	391.5	268	418	452	1124	575.5
330.5	349.5	200.5	428	604	1117	1075
548	568	603.5	730.5	489.5	1652.5	411.5
435.444	404.778	457.556	398.667	492.111	934.111	661.444
588	620.375	846.25	626	669.875	1441.88	2254.12
600	657	450	295	745	563	46
337	248.5	153.5	248	442	597.25	960.5
999	951.5	996.5	959.5	878.5	294.5	1251
297	217	411.5	299	310.5	1101.5	230.5
313	198.5	154	211	224	598	333
1242	1625	774	1961	1629	471	1454
657.333	652.667	604.333	877.333	682.667	798.333	542
1352	1081	570.5	694	814.5	2400	4349
799	994	1801	1566	1791	1600	2162
323.75	533	319.25	518.5	425.25	1070.75	585.5
2559.5	2506.5	2516	2384	2090	2534.5	4061.5
1264	1472	1349	1904	1313	3065	582
190	218.909	202.818	232.273	238.273	435.909	307.091
1895	1354	2001	1311	984	2945	4073
673.333	867.333	566	556.333	565	1992	2059
1117.15	1277.15	1248.77	1272	1308.54	2052.54	2697.54
1398.5	1265.5	1484.5	1216	1153.5	1601.5	2395.5
554.371	642.943	714.371	736.514	760.8	1493.43	1744.06
527	522	472	453	358	286	260
219	223.5	371.5	153	222	282.5	155.5
524	691	451	689	824	1600	985
211.333	211.333	255.667	225.333	174.333	453	592.333
393	573	418	370	687	1353	373
274.5	274.5	443.786	459	476.071	668.643	2515.5
832.727	832.727	738.636	838.273	833.182	644.545	1913.27
746.5	746.5	880.6	778	770.8	913.6	2301.3
602.5	602.5	662	700	566.5	804.5	1016
1164.5	1164.5	1647	1562	1658.5	2673.5	1856
1400	1411	1700	1336	1507	1101	3185
401.5	401.5	371.5	425	392.5	389.5	752
732	732	587	725	781	556	343
400.5	400.5	490.5	451.5	705.5	697	197
342	342	39	200	453	512	41
654.588	654.588	744.882	715.471	637.824	717.235	1149.94
0	0	514	562	547	600	600
801	801	717	720	847	712	297
442	442	256	226	263	400	589
1216	1216	1118	1245	1061	2302	1301
682	682	631	315	114	3454	3016
888	888	952	874	903	648.5	1344.5
237	220	260	274	242	78	566
1425	1425	1259	1332	1277	2050	782
956.5	956.5	1040	869	761.5	1373.5	1025.5
897.7	897.7	1178.5	674.2	681.6	1451.7	1955.3
665.667	665.667	999.167	411	442.333	1174.33	1397.67
1194	1194	1430	1356	1327	1192	1835
768.514	768.514	1099.7	705.703	701.324	1397.41	1511.35
865.842	865.842	1404.11	784.947	740.316	1284.84	1051.37
1821	1821	2147.67	1841	1783.33	2385.33	936
719.421	719.421	1037.5	728.368	692.895	1338.87	1578.53
1477	1477	2397	1339	1546	706	717
2192.5	2192.5	2353.5	1643	1470.5	2698	233.5
685	775	270	827	770	99	1550
382.429	382.429	480.857	371.571	393	725.286	513.857
172	249	54	213	600	2050	300
139	40	134	125	41	490	878
299	318	458	463	427	487	838
913	866	503	954	1000	1323	1547
748	700	138	690	695	505	1553
201.111	196.333	220.333	240.111	231.333	716	708.444
82	5	23	40	32	2306	3908
116	125	112	355	85	788	862
313.333	313.333	458.667	501.333	453.333	733.667	624.667
911	803	197	890	793	509	1096
291.778	291.778	332	266.333	298.667	753.556	692.444
71	142	140	81	92	943	707
24	72	561	39	1	1176	1568
388.333	419.667	438.667	409.667	448.333	713.667	439
823	823	915.6	869.1	851.1	878.7	637.5
119	119	193.5	140.5	242.5	138	222.5
154	264	259	153	89	276	948
374	385	279	757	508	367	1415
122	122	283.5	134.5	174	725.5	2177
974	974	144	1169	1191	300	972
14	14	91	30	72	960	33
369.333	382.333	399	421	389.667	552	561
1032	1032	1085	1044	988	1389	1192
349	273	299	255	155	259	1563
388	454	510	417	392	2678	2522
81	119	124	67	192	946	1202
572	572	702	754	566	1413	105
1572	1572	1727	1879	1922	2172	1690
673.75	673.75	670	679	692	1313.5	1402.25
592.8	633.5	651.4	647.6	639.8	991.6	1172.7
704	819	1232	822	716	299	438
165	350.5	269.5	310.5	107	596.5	1394
328	328	390	381	347	381	615
754.667	754.667	887	757.333	691	1390	851
569	569	617	603.5	596.5	1857.5	753
802	802	542	518	671	21	1211
13	13	119	14	130	20	1577
593	593	704	403	659	234	135
357	357	341.5	475	439.5	1273	760.5
478	478	658.5	413.5	485.5	959	1523
455	455	425	474	528	1055	595
1980.06	1980.06	2214.25	2041.53	2010.36	2082.75	1961.67
139.75	160.75	229.5	159	125.5	247.75	1492.5
427.25	489	488	437.5	469.75	734.5	616.25
691	725	398	742	829	403	1603
672	654	300	802	890	1315	122
261.125	279.875	419.625	359.25	384.75	1098.5	1190.38
170	213	112	209	174	55	200
204.5	196.071	190.143	249.929	245.143	585.214	578.143
386	299	320	344	441	1366	848
241	124	105	297	141	171	1166
225	82	194	151	287	2832	1169
548.2	606.4	650.4	511.2	495.4	1013.6	645.4
78.3333	79	119.667	56.6667	140.333	540.667	693.667
244.5	271	456.5	357	291.5	1484	981.5
47	112	92	91	133	384	316
46	25	312	83.5	97.5	726	585
287.5	389.5	766.5	400.5	506.5	1006.5	1380
393	405	732	353	334	993	151
354.5	226	118	107	237.5	443.5	606
710.5	659	880	913	850.5	791	1424.5
238	209	265.9	226.4	249.5	472.5	763.7
878	816.5	878	876	894.5	665.5	2037
1063.12	1183.12	1228.25	1297.5	1279.5	2092.5	3827.88
1141.14	1157.29	1268	1237.86	1374.43	2489.14	3840
465.75	539.375	608	608.875	593.75	697.375	385
297	288.667	305	299.667	246.667	1164.33	1221.67
1196	1239	1382.5	1396.5	1450.5	2366.5	3968.5
308.333	443.667	543.333	403.333	467	1126	900.667
315	265.667	308.333	244	313.667	513	1526.67
1287	1247	1345	1362.5	1319	2565	4167
296.333	292.667	317	319.667	337.667	341.333	922
390.333	692.667	878	728.667	966	1560.67	787.667
444.667	522	606.667	591.667	617	1181.33	1083.67
255.067	262	224.533	221.333	258.333	822	872.6
237.667	316.333	337.333	250.667	228	600	1039.33
2560	2560	2944	2678	2283	6142	750
84	190	438.5	298	197	781.5	682.5
383	565.5	700.5	629.5	446.5	1286	1205.5
623	727	1554	1198	1062	1834	2455
185	713	960	850	851	1836	1097
837	837	1675	1457	1344	1439	2060
245	245	275	403	469	396	54
337.5	337.5	335	288.5	271.5	327.5	567
328.5	328.5	366	347	366.5	312.5	692.5
63	63	913	1038	956	1809	970
368.5	368.5	627.5	264.5	137	614.5	1235.5
396	396	42	142	46	1056	144
206.5	206.5	606.5	434.5	612.5	1129	1066
2355	2355	2820	1817	2124	1603	2653
554	554	617	672	546	460	10
1788	1788	1759	1871.5	1909	1781.5	2638
744.5	744.5	802	735	862.25	586.25	1321.25
201	201	1544	1402	1332	2171	2792
711	711	713	781	868	448	63
972	972	1375	605	856	682	2460
590.333	590.333	418	563.333	553.667	331.667	1528
544	544	581	636	707	302.5	865
91	91	195	118	128	852	278
3903	3903	4743	4266	4503	3932	4771
959	959	1612	1165	1529	193	1607

## Sheet: S4C
method 1
cluster	number_of_samples_in_this_cluster	min_lat	max_lat	min_long	max_long
0	300	50.4261	59.35	-10.13	0.461902
1	285	5.017	43.0686	59.3284	101.77
2	300	36.6383	52.7	16.2917	27.8644
3	139	41.4281	55.51	65.6714	84.8144
4	300	48.1204	52.85	14.0659	17.8833
5	300	48.1407	53.74	10.18	14.2
6	213	46.323	67.1675	22.0066	39.9757
7	132	17.4079	60.4583	84.6123	151
8	37	63.6637	66	-170.1	-13.8878
9	300	53.74	69.65	7.92	18.7
10	300	30.4153	47.2934	24.1667	48.116
11	125	36.1544	54.07	42.6067	64.5394
12	237	36.8831	45.26	8.32156	21.7
13	300	36.132	46.15	-9.3	3.891
14	300	42.1333	55.33	-0.38	10.83

## Sheet: S4D
method 2
cluster	number_of_samples_in_this_cluster	min_lat	max_lat	min_long	max_long
0	52	46.9479	53.8242	79.9881	86.459
1	233	42.382	52.08	17.022	25.32
2	152	38.6314	46.15	-0.87138	5.06
3	77	30.6499	38.7185	54.3836	62.0344
4	75	35.798	38.3819	36.3847	38.6783
5	70	54.97	59.35	-6.935	-1.55333
6	108	50.3511	53.74	10.91	14.2
7	121	34.7432	36.7833	70	72.4147
8	120	54.358	62.9487	22.0066	28.8039
9	10	63.6637	66	-170.1	-20.0902
10	27	47.9543	51.49	30.1783	38.3009
11	300	48.1204	52.3	14.0746	17.55
12	283	44.78	50.009	8.57	13.0736
13	27	64.1203	65.9667	-19.8209	-13.8878
14	55	41.4281	45.1343	73.1175	79.3679
15	74	46.0397	54.07	49.34	64.5394
16	20	45.9185	49.657	96.4015	102.361
17	133	36.8831	43.894	11.7656	17.344
18	30	30.2472	30.2472	79.7374	79.7374
19	92	39.79	43.4102	-6.92778	-1.03333
20	62	40.26	49.5578	23.7293	29.8001
21	148	54.78	62.09	7.92	14.233
22	96	36.132	40.0869	-9.3	-1.85
23	190	49.19	54.883	-4.6929	1.7131
24	49	47.778	55.51	65.6714	77.05
25	20	34.45	42.1798	43.7167	48.65
26	51	54.78	67.1675	31.87	39.9757
27	55	52.6764	55.2921	-10.13	-5.48603
28	129	52.61	59.86	15.6253	18.96
29	10	46.2841	60.4583	102.703	151
30	10	5.017	30.2472	76.1131	103.24
31	84	45.8564	56.016	88.38	95.4486
32	31	63.43	69.65	9.7	18.1865
33	69	37.4156	43.0686	64.99	71.855
34	109	39.0833	43.81	5.863	9.43333
35	51	42.8263	49.9667	38.1667	44.6667
36	107	30.4153	33.8967	34.5667	36.4683
37	27	35.08	41.9	20.9177	26.2
38	54	37.6661	41.6137	30.7084	35.8711
39	157	43.9655	52.7336	3.0484	8.32768

## Sheet: S4E
method 3
cluster	number_of_samples_in_this_cluster	min_lat	max_lat	min_long	max_long
0	100	39.3607	60.4678	38.0915	67.6482
1	200	36.8831	43.894	8.4022	16.648
2	137	41.4281	55.51	67.0205	84.8144
3	199	55.997	69.65	8.4	18.7
4	200	36.9167	50.0444	17.344	27.01
5	200	44.78	49.6529	3.0484	10.83
6	200	49.19	55.99	-4.6929	1.7131
7	166	48.7225	67.1675	22.0066	37.5864
8	176	34.45	50.4762	26.9836	48.116
9	200	30.4153	40.3037	22.3825	36.798
10	200	48.1407	48.932	10.2331	13.016
11	144	30.6499	43.0686	54.3836	69.6997
12	131	45.8564	60.4583	84.6123	151
13	163	5.017	40.3772	70	103.24
14	200	36.132	43.4102	-9.3	-0.48631
15	200	48.6639	59.58	5.09618	16.538
16	152	52.6764	66	-170.1	-2.568
17	200	45.4482	52.85	15.7769	21.75
18	200	38.7025	47.97	-0.509749	8.44418
19	200	50.0087	50.6379	13.8521	15.2309

## Sheet: S4F
method 4
cluster	number_of_samples_in_this_cluster	min_lat	max_lat	min_long	max_long
0	100	47.9543	67.1675	25.32	39.9757
1	125	36.8831	43.7224	11.7656	15.26
2	152	49.19	52.6963	-3.58054	1.7131
3	100	46.9396	52.08	19.833	23.6619
4	100	34.45	49.9667	38.1667	54.3836
5	200	48.663	50.6379	12.259	14.457
6	181	38.6314	46.15	-2.7	3.91929
7	100	35.08	49.5578	18.74	32.8257
8	100	36.1544	54.07	49.34	68.2489
9	126	34.7432	43.385	68.0506	77.8138
10	100	35.798	41.6137	32.8257	38.3611
11	158	36.132	43.4102	-9.3	-1.85
12	100	48.78	52.7336	5.09618	11.8475
13	100	52.6764	66	-170.1	-5.472
14	100	48.1204	52.88	14.2	18.96
15	104	52.54	56.97	8.76	13.6
16	126	43.194	47.6387	15.977	20.4044
17	200	44.78	48.78	8.87224	12.2
18	156	43.34	49.419	3.0484	8.77374
19	100	54.358	62.9487	22.0066	26.7139
20	107	30.4153	33.8967	34.5667	36.4683
21	100	45.1324	55.51	72.0097	86.459
22	100	39.0833	43.81	7.51	9.43333
23	114	45.8564	60.4583	88.38	151
24	100	51.5376	59.35	-5.48603	-0.434355
25	113	49.992	50.3659	14.4466	15.7769
26	100	5.017	34.7614	72.3624	103.24
27	103	56.3269	59.6173	16.4066	18.7
28	103	30.6499	40.54	58.225	68.1737
29	100	55.997	69.65	7.92	18.1865

## Sheet: S4G
method 5
cluster	number_of_samples_in_this_cluster	min_lat	max_lat	min_long	max_long
0	100	47.9543	67.1675	25.32	39.9757
1	125	36.8831	43.7224	11.7656	15.26
2	152	49.19	52.6963	-3.58054	1.7131
3	100	46.9396	52.08	19.833	23.6619
4	100	34.45	49.9667	38.1667	54.3836
5	200	48.663	50.6379	12.259	14.457
6	181	38.6314	46.15	-2.7	3.91929
7	100	35.08	49.5578	18.74	32.8257
8	100	36.1544	54.07	49.34	68.2489
9	126	34.7432	43.385	68.0506	77.8138
10	100	35.798	41.6137	32.8257	38.3611
11	158	36.132	43.4102	-9.3	-1.85
12	100	48.78	52.7336	5.09618	11.8475
13	100	52.6764	66	-170.1	-5.472
14	100	48.1204	52.88	14.2	18.96
15	104	52.54	56.97	8.76	13.6
16	126	43.194	47.6387	15.977	20.4044
17	200	44.78	48.78	8.87224	12.2
18	156	43.34	49.419	3.0484	8.77374
19	100	54.358	62.9487	22.0066	26.7139
20	107	30.4153	33.8967	34.5667	36.4683
21	100	45.1324	55.51	72.0097	86.459
22	100	39.0833	43.81	7.51	9.43333
23	114	45.8564	60.4583	88.38	151
24	100	51.5376	59.35	-5.48603	-0.434355
25	113	49.992	50.3659	14.4466	15.7769
26	100	5.017	34.7614	72.3624	103.24
27	103	56.3269	59.6173	16.4066	18.7
28	103	30.6499	40.54	58.225	68.1737
29	100	55.997	69.65	7.92	18.1865

## Sheet: S4H
method 6
cluster	number_of_samples_in_this_cluster	min_lat	max_lat	min_long	max_long
0	250	5.017	43.385	66.8333	101.77
1	250	48.1407	51.45	10.18	14.3667
2	250	30.4153	40.3037	24.1667	47.1057
3	250	50.74	69.65	14.39	28.8039
4	250	43.457	51.3583	5.8126	10.8498
5	229	50.4261	66	-170.1	-0.34
6	182	39.95	67.1675	25.8808	45.86
7	213	17.4079	60.4583	73.6211	151
8	250	36.132	43.4102	-9.3	3.30198
9	250	47.6387	52.3	14.3667	18.22
10	194	30.6499	54.07	48.0661	72.9133
11	250	41.4919	52.34	-2.47	5.06
12	250	36.6383	44.8	3.891	22.3825
13	250	36.6383	50.68	17.2394	25.8984
14	250	51.45	67.69	5.09618	17.8833

## Sheet: S4I
method 7
cluster	number_of_samples_in_this_cluster	min_lat	max_lat	min_long	max_long
0	400	29.2881	54.07	54.3836	79.7374
1	400	48.1407	50.5557	8.32768	14.7226
2	399	30.4153	53.66	22.3825	53.8702
3	229	5.017	60.4583	73.6211	151
4	362	49.19	66	-170.1	5.09618
5	200	46.6684	67.1675	22.0066	39.9757
6	400	36.8831	49.153	5.8126	15.26
7	378	36.132	49.419	-9.3	5.06
8	400	50.215	69.65	7.55111	18.96
9	400	36.9167	52.08	15.1191	27.01
